# Supplementary material for: Computational and experimental approaches to explore defense related enzymes conferring resistance in Fusarium infected chilli plants by regulating plant metabolism through nutritional products
Source: PLoS One. 2025 Jan 14;20(1):e0309738. doi: 10.1371/journal.pone.0309738 (PMC11731765; doi:10.1371/journal.pone.0309738)
Supplement: S1 File — (XLSX) [file pone.0309738.s001.xlsx]

## Sheet: SOD
Reaction Type	Var	Rep	Rep	SOD (µg/g)																		CAT (µg/g)	SOD (µg/g)	H2O2 (µg/g)		TPC (µg/g)
Resistant	Bird Eye	Treated	1	1.86								T	UT	Increase								2.73	1.83	2.18		14233
Resistant	Bird Eye	Treated	2	2.24	2.07				R	Bird Eye	19.86	2.07	1.7	0.37								2.96	2.35	2.05		13700
Resistant	Bird Eye	Treated	3	2.11					R	Sayban	19.33	2.096	1.65	0.446								2.84	2.11	1.8		13337
Resistant	Bird Eye	Un-Treated	1	1.52					R	HP-1810 F1	14.03	2.81	2.1	0.71								3.8	1.86	0.78		15550
Resistant	Bird Eye	Un-Treated	2	1.96	1.7				HS	Maxi	92.2	0.85	0.29	0.56								3.41	2.24	1.09		15833
Resistant	Bird Eye	Un-Treated	3	1.64					HS	BS Hari Rani	74.4	1.22	0.73	0.49								2.56	2.11	0.57		14833
Resistant	Sayban	Treated	1	1.83					HS	Janbaz-F1	73.33	1.15	0.69	0.46								2.03	2.78	0.58		13500
Resistant	Sayban	Treated	2	2.35	2.096																	2.18	2.82	1.55		14150
Resistant	Sayban	Treated	3	2.11								T	UT			%						2.08	2.84	1.66		14733
Resistant	Sayban	Un-Treated	1	1.5					R	Bird Eye	19.86	2.07	1.7	0.37	0.217647	21.7647						0.29	0.29	1.72		11900
Resistant	Sayban	Un-Treated	2	1.86	1.65				R	Sayban	19.33	2.096	1.65	0.446	0.270303	27.0303						0.52	0.73	2.05		12233
Resistant	Sayban	Un-Treated	3	1.61					R	HP-1810 F1	14.03	2.81	2.1	0.71	0.338095	33.8095						0.62	0.63	1.79		12483
Resistant	HP-1810 F1	Treated	1	2.78					HS	Maxi	92.2	0.85	0.29	0.56	1.93103	193.103						0.89	1.7	3.76		11600
Resistant	HP-1810 F1	Treated	2	2.82	2.81				HS	BS Hari Rani	74.4	1.22	0.73	0.49	0.671233	67.1233						1.47	1.76	4.1		11533
Resistant	HP-1810 F1	Treated	3	2.84					HS	Janbaz-F1	73.33	1.15	0.69	0.46	0.666667	66.6667						0.91	1.75	4.4		11667
Resistant	HP-1810 F1	Un-Treated	1	2.06																		1.83	0.52	0.79		11700
Resistant	HP-1810 F1	Un-Treated	2	2.18	2.1																	1.6	0.84	0.88		11900
Resistant	HP-1810 F1	Un-Treated	3	2.06																		2.23	0.69	0.84		11767
Susceptible	Maxi	Treated	1	0.59																		2.33	1.79	2.14		13833
Susceptible	Maxi	Treated	2	1.03	0.85																	2.56	2.31	2.01		13300
Susceptible	Maxi	Treated	3	0.93																		2.44	2.07	1.76		12937
Susceptible	Maxi	Un-Treated	1	0.08																		3.4	1.82	0.74		15150
Susceptible	Maxi	Un-Treated	2	0.52	0.29																	3.01	2.2	1.05		15433
Susceptible	Maxi	Un-Treated	3	0.28																		2.16	2.07	0.53		14433
Susceptible	BS Hari Rani	Treated	1	1.06					Resistant	Bird Eye	Treated	2.07	0.3	2.95								1.63	2.74	0.54		13100
Susceptible	BS Hari Rani	Treated	2	1.38	1.22				Resistant	Bird Eye	Un-Treated	1.7	0.22	2.51								1.78	2.78	1.51		13750
Susceptible	BS Hari Rani	Treated	3	1.23					Resistant	Sayban	Treated	2.096	0.31	2.84								1.68	2.8	1.62		14333
Susceptible	BS Hari Rani	Un-Treated	1	0.41					Resistant	Sayban	Un-Treated	1.65	0.23	2.41								0.52	0.25	1.68		11500
Susceptible	BS Hari Rani	Un-Treated	2	0.93	0.73				Resistant	HP-1810 F1	Treated	2.81	0.38	3.25								0.61	0.69	2.01		11833
Susceptible	BS Hari Rani	Un-Treated	3	0.85					Resistant	HP-1810 F1	Un-Treated	2.1	0.27	2.65								0.72	0.59	1.75		12083
Susceptible	Janbaz-F1	Treated	1	1.12					Susceptible	Maxi	Treated	0.85	0.13	1.09								0.99	1.66	3.72		11200
Susceptible	Janbaz-F1	Treated	2	1.18	1.15				Susceptible	Maxi	Un-Treated	0.29	0.08	0.47								1.07	1.72	4.06		11133
Susceptible	Janbaz-F1	Treated	3	1.17					Susceptible	BS Hari Rani	Treated	1.22	0.18	1.003								0.51	1.71	4.36		11267
Susceptible	Janbaz-F1	Un-Treated	1	0.8					Susceptible	BS Hari Rani	Un-Treated	0.73	0.13	0.61								1.43	0.48	0.75		11300
Susceptible	Janbaz-F1	Un-Treated	2	0.69	0.69				Susceptible	Janbaz-F1	Treated	1.15	0.17	1.1								1.2	0.8	0.84		11500
Susceptible	Janbaz-F1	Un-Treated	3	0.58					Susceptible	Janbaz-F1	Un-Treated	0.69	0.125	0.58								1.83	0.65	0.8		11367
																						3.13	1.87	2.22		14633
																						3.36	2.39	2.09		14100
																						3.24	2.15	1.84		13737
																						4.2	1.9	0.82		15950
																						3.81	2.28	1.13		16233
																						2.96	2.15	0.61		15233
																						2.43	2.82	0.62		13900
																						2.58	2.86	1.59		14550
																						2.48	2.88	1.7		15133
																						0.69	0.33	1.76		12300
																						0.92	0.77	2.09		12633
																						1.02	0.67	1.83		12883
																						1.29	1.74	3.8		12000
																						1.87	1.8	4.14		11933
																						1.31	1.79	4.44		12067
																						2.23	0.56	0.83		12100
																						2	0.88	0.92		12300
																						2.63	0.73	0.88		12167
																						3.66	1.05	3.2		11200
																						4.78	1.41	3.94		13350
																						3.57	1.16	3.55		12400
																						4.59	1.01	1.64		13550
																						4.81	1.45	1.71		13450
																						3.53	1.13	1.23		14150
																						3.02	2.06	2.18		11350
																						2.27	2.18	1.83		12550
																						2.64	2.06	2.03		12350
																						0.37	0.08	2.7		11750
																						1.34	0.52	2.76		11350
																						1.1	0.28	2.68		11600
																						1.17	1.49	6.68		10850
																						2.09	1.38	5.82		11550
																						1.9	1.27	6.88		11400
																						2.03	0.08	1.7		11450
																						2.84	0.6	1.59		11250
																						2.97	0.52	1.7		10850
																						3.26	1.01	3.16		10800
																						4.38	1.37	3.9		12950
																						3.17	1.12	3.51		12000
																						4.19	0.97	1.6		13150
																						4.41	1.41	1.67		13050
																						3.13	1.09	1.19		13750
																						2.62	2.02	2.14		10950
																						1.87	2.14	1.79		12150
																						2.24	2.04	1.99		11950
																						0.41	0.04	2.66		11350
																						0.94	0.48	2.72		10950
																						0.7	0.24	2.64		11200
																						0.77	1.45	6.64		10450
																						1.69	1.34	5.78		11150
																						1.5	1.23	6.84		11000
																						1.63	0.04	1.66		11050
																						2.44	0.56	1.55		10850
																						2.57	0.48	1.66		10450
																						4.06	1.09	3.24		11600
																						5.18	1.45	3.98		13750
																						3.97	1.2	3.59		12800
																						4.99	1.05	1.68		13950
																						5.21	1.49	1.75		13850
																						3.93	1.17	1.27		14550
																						3.42	2.1	2.22		11750
																						2.67	2.22	1.87		12950
																						3.04	2.12	2.07		12750
																						0.77	0.12	2.74		12150
																						1.74	0.56	2.8		11750
																						1.5	0.32	2.72		12000
																						1.57	1.53	6.72		11250
																						2.49	1.42	5.86		11950
																						2.3	1.31	6.92		11800
																						2.43	0.12	1.74		11850
																						3.24	0.64	1.63		11650
																						3.37	0.56	1.74		11250
			Varieties	SOD	POD	CAT	H2O2	TPC	Total Chl	Chl a	Chl b	α-Tocopherol	TrxR	MDA	Ascorbate	Prolin	PAL
		R	Bird Eye	2.07	0.3	2.95	2.19	13756	0.66	0.39	0.18	19.12	28.33	9.99	1300	0.78	0.31
		R	Sayban	2.096	0.31	2.84	2.12	12622	0.61	0.31	0.21	20.56	28.54	9.67	1341	0.82	0.29
		R	HP-1810 F1	2.81	0.38	3.25	2.34	15486	0.55	0.32	0.19	21.25	30.33	10.5	1399	0.88	0.37
		HS	Maxi	0.85	0.13	1.09	1.22	9855	0.31	0.19	0.11	11.55	24.56	5.95	766	0.38	0.19
		HS	BS Hari Rani	1.22	0.18	1.003	1.11	9999	0.32	0.21	0.1	13.25	25.96	6.15	802	0.39	0.2
		HS	Janbaz-F1	1.15	0.17	1.1	1.05	10112	0.4	0.2	0.14	14.41	25.99	6.29	814	0.41	0.199
												T
												T

## Sheet: POD
Reaction Type	Var	Rep	Rep	POD (µg/g)
Resistant	Bird Eye	Treated	1	0.27
Resistant	Bird Eye	Treated	2	0.299	0.3							T	UT	Incerase										%
Resistant	Bird Eye	Treated	3	0.331					R	Bird Eye	19.86	0.3	0.22	0.08			R	Bird Eye	19.86	0.3	0.22	0.08	0.363636	36.3636
Resistant	Bird Eye	Un-Treated	1	0.2					R	Sayban	19.33	0.31	0.23	0.08			R	Sayban	19.33	0.31	0.23	0.08	0.347826	34.7826
Resistant	Bird Eye	Un-Treated	2	0.221	0.22				R	HP-1810 F1	14.03	0.38	0.27	0.11			R	HP-1810 F1	14.03	0.38	0.27	0.11	0.407407	40.7407
Resistant	Bird Eye	Un-Treated	3	0.239					HS	Maxi	92.2	0.13	0.08	0.05			HS	Maxi	92.2	0.13	0.08	0.05	0.625	62.5
Resistant	Sayban	Treated	1	0.29					HS	BS Hari Rani	74.4	0.18	0.13	0.05			HS	BS Hari Rani	74.4	0.18	0.13	0.05	0.384615	38.4615
Resistant	Sayban	Treated	2	0.31	0.31				HS	Janbaz-F1	73.33	0.17	0.125	0.045			HS	Janbaz-F1	73.33	0.17	0.125	0.045	0.36	36
Resistant	Sayban	Treated	3	0.33
Resistant	Sayban	Un-Treated	1	0.21
Resistant	Sayban	Un-Treated	2	0.23	0.23							POD
Resistant	Sayban	Un-Treated	3	0.25					Resistant	Bird Eye	Treated	0.3
Resistant	HP-1810 F1	Treated	1	0.355					Resistant	Bird Eye	Un-Treated	0.22
Resistant	HP-1810 F1	Treated	2	0.381	0.38				Resistant	Sayban	Treated	0.31
Resistant	HP-1810 F1	Treated	3	0.404					Resistant	Sayban	Un-Treated	0.23
Resistant	HP-1810 F1	Un-Treated	1	0.25					Resistant	HP-1810 F1	Treated	0.38
Resistant	HP-1810 F1	Un-Treated	2	0.266	0.27				Resistant	HP-1810 F1	Un-Treated	0.27
Resistant	HP-1810 F1	Un-Treated	3	0.294					Susceptible	Maxi	Treated	0.13
Susceptible	Maxi	Treated	1	0.122					Susceptible	Maxi	Un-Treated	0.08
Susceptible	Maxi	Treated	2	0.133	0.13				Susceptible	BS Hari Rani	Treated	0.18
Susceptible	Maxi	Treated	3	0.135					Susceptible	BS Hari Rani	Un-Treated	0.13
Susceptible	Maxi	Un-Treated	1	0.066					Susceptible	Janbaz-F1	Treated	0.17
Susceptible	Maxi	Un-Treated	2	0.088	0.08				Susceptible	Janbaz-F1	Un-Treated	0.125
Susceptible	Maxi	Un-Treated	3	0.086
Susceptible	BS Hari Rani	Treated	1	0.16
Susceptible	BS Hari Rani	Treated	2	0.18	0.18
Susceptible	BS Hari Rani	Treated	3	0.2
Susceptible	BS Hari Rani	Un-Treated	1	0.122
Susceptible	BS Hari Rani	Un-Treated	2	0.133	0.13
Susceptible	BS Hari Rani	Un-Treated	3	0.135
Susceptible	Janbaz-F1	Treated	1	0.15
Susceptible	Janbaz-F1	Treated	2	0.177	0.17
Susceptible	Janbaz-F1	Treated	3	0.183
Susceptible	Janbaz-F1	Un-Treated	1	0.122
Susceptible	Janbaz-F1	Un-Treated	2	0.125	0.125
Susceptible	Janbaz-F1	Un-Treated	3	0.128

## Sheet: CAT
Reaction Type	Var	Rep	Rep	CAT (µg/g)
Resistant	Bird Eye	Treated	1	2.88								T	UT	Increase									%
Resistant	Bird Eye	Treated	2	2.94	2.95				R	Bird Eye	19.86	2.95	2.51	0.44		R	Bird Eye	19.86	2.95	2.51	0.44	0.175299	17.5299
Resistant	Bird Eye	Treated	3	3.03					R	Sayban	19.33	2.84	2.41	0.43	CAT (µg/g)	R	Sayban	19.33	2.84	2.41	0.43	0.178423	17.8423
Resistant	Bird Eye	Un-Treated	1	2.48					R	HP-1810 F1	14.03	3.25	2.65	0.6		R	HP-1810 F1	14.03	3.25	2.65	0.6	0.226415	22.6415
Resistant	Bird Eye	Un-Treated	2	2.52	2.51				HS	Maxi	92.2	1.09	0.47	0.62		HS	Maxi	92.2	1.09	0.47	0.62	1.31915	131.915
Resistant	Bird Eye	Un-Treated	3	2.53					HS	BS Hari Rani	74.4	1.003	0.61	0.393		HS	BS Hari Rani	74.4	1.003	0.61	0.393	0.644262	64.4262
Resistant	Sayban	Treated	1	2.8					HS	Janbaz-F1	73.33	1.1	0.58	0.52		HS	Janbaz-F1	73.33	1.1	0.58	0.52	0.896552	89.6552
Resistant	Sayban	Treated	2	2.841	2.84
Resistant	Sayban	Treated	3	2.879
Resistant	Sayban	Un-Treated	1	2.38
Resistant	Sayban	Un-Treated	2	2.41	2.41							CAT
Resistant	Sayban	Un-Treated	3	2.44					Resistant	Bird Eye	Treated	2.95
Resistant	HP-1810 F1	Treated	1	3.199					Resistant	Bird Eye	Un-Treated	2.51
Resistant	HP-1810 F1	Treated	2	3.245	3.25				Resistant	Sayban	Treated	2.84
Resistant	HP-1810 F1	Treated	3	3.306					Resistant	Sayban	Un-Treated	2.41
Resistant	HP-1810 F1	Un-Treated	1	2.61					Resistant	HP-1810 F1	Treated	3.25
Resistant	HP-1810 F1	Un-Treated	2	2.64	2.65				Resistant	HP-1810 F1	Un-Treated	2.65
Resistant	HP-1810 F1	Un-Treated	3	2.7					Susceptible	Maxi	Treated	1.09
Susceptible	Maxi	Treated	1	1.02					Susceptible	Maxi	Un-Treated	0.47
Susceptible	Maxi	Treated	2	1.08	1.09				Susceptible	BS Hari Rani	Treated	1.003
Susceptible	Maxi	Treated	3	1.17					Susceptible	BS Hari Rani	Un-Treated	0.61
Susceptible	Maxi	Un-Treated	1	0.45					Susceptible	Janbaz-F1	Treated	1.1
Susceptible	Maxi	Un-Treated	2	0.47	0.47				Susceptible	Janbaz-F1	Un-Treated	0.58
Susceptible	Maxi	Un-Treated	3	0.49
Susceptible	BS Hari Rani	Treated	1	0.99
Susceptible	BS Hari Rani	Treated	2	1.003	1.003
Susceptible	BS Hari Rani	Treated	3	1.016
Susceptible	BS Hari Rani	Un-Treated	1	0.58
Susceptible	BS Hari Rani	Un-Treated	2	0.62	0.61
Susceptible	BS Hari Rani	Un-Treated	3	0.63
Susceptible	Janbaz-F1	Treated	1	1.02
Susceptible	Janbaz-F1	Treated	2	1.09	1.1
Susceptible	Janbaz-F1	Treated	3	1.19
Susceptible	Janbaz-F1	Un-Treated	1	0.54
Susceptible	Janbaz-F1	Un-Treated	2	0.57	0.58
Susceptible	Janbaz-F1	Un-Treated	3	0.63

## Sheet: H2O2
Reaction Type	Var	Rep	Rep	H2O2 (µg/g)
Resistant	Bird Eye	Treated	1	2.11																		%
Resistant	Bird Eye	Treated	2	2.18	2.19						T	UT	Increase		R	Bird Eye	19.86	2.19	1.85	0.34	0.183784	18.3784
Resistant	Bird Eye	Treated	3	2.28				R	Bird Eye	19.86	2.19	1.85	0.34		R	Sayban	19.33	2.12	1.88	0.24	0.12766	12.766
Resistant	Bird Eye	Un-Treated	1	1.78				R	Sayban	19.33	2.12	1.88	0.24		R	HP-1810 F1	14.03	2.34	1.73	0.61	0.352601	35.2601
Resistant	Bird Eye	Un-Treated	2	1.86	1.85			R	HP-1810 F1	14.03	2.34	1.73	0.61		HS	Maxi	92.2	1.22	0.66	0.56	0.848485	84.8485
Resistant	Bird Eye	Un-Treated	3	1.91				HS	Maxi	92.2	1.22	0.66	0.56		HS	BS Hari Rani	74.4	1.11	0.39	0.72	1.84615	184.615
Resistant	Sayban	Treated	1	2.06				HS	BS Hari Rani	74.4	1.11	0.39	0.72		HS	Janbaz-F1	73.33	1.05	0.56	0.49	0.875	87.5
Resistant	Sayban	Treated	2	2.12	2.12			HS	Janbaz-F1	73.33	1.05	0.56	0.49
Resistant	Sayban	Treated	3	2.18
Resistant	Sayban	Un-Treated	1	1.82
Resistant	Sayban	Un-Treated	2	1.88	1.88							H2O2
Resistant	Sayban	Un-Treated	3	1.94					Resistant	Bird Eye	Treated	2.19
Resistant	HP-1810 F1	Treated	1	2.39					Resistant	Bird Eye	Un-Treated	1.85
Resistant	HP-1810 F1	Treated	2	2.33	2.34				Resistant	Sayban	Treated	2.12
Resistant	HP-1810 F1	Treated	3	2.3					Resistant	Sayban	Un-Treated	1.88
Resistant	HP-1810 F1	Un-Treated	1	1.68					Resistant	HP-1810 F1	Treated	2.34
Resistant	HP-1810 F1	Un-Treated	2	1.73	1.73				Resistant	HP-1810 F1	Un-Treated	1.73
Resistant	HP-1810 F1	Un-Treated	3	1.78					Susceptible	Maxi	Treated	1.22
Susceptible	Maxi	Treated	1	1.27					Susceptible	Maxi	Un-Treated	0.66
Susceptible	Maxi	Treated	2	1.22	1.22				Susceptible	BS Hari Rani	Treated	1.11
Susceptible	Maxi	Treated	3	1.17					Susceptible	BS Hari Rani	Un-Treated	0.39
Susceptible	Maxi	Un-Treated	1	0.7					Susceptible	Janbaz-F1	Treated	1.05
Susceptible	Maxi	Un-Treated	2	0.66	0.66				Susceptible	Janbaz-F1	Un-Treated	0.56
Susceptible	Maxi	Un-Treated	3	0.62
Susceptible	BS Hari Rani	Treated	1	1.17
Susceptible	BS Hari Rani	Treated	2	1.11	1.11
Susceptible	BS Hari Rani	Treated	3	1.05
Susceptible	BS Hari Rani	Un-Treated	1	0.44
Susceptible	BS Hari Rani	Un-Treated	2	0.39	0.39
Susceptible	BS Hari Rani	Un-Treated	3	0.34
Susceptible	Janbaz-F1	Treated	1	1.01
Susceptible	Janbaz-F1	Treated	2	1.05	1.05
Susceptible	Janbaz-F1	Treated	3	1.09
Susceptible	Janbaz-F1	Un-Treated	1	0.59
Susceptible	Janbaz-F1	Un-Treated	2	0.56	0.56
Susceptible	Janbaz-F1	Un-Treated	3	0.53
Reaction Type	Var	Rep	Rep	H2O2 (µg/g)		Treatments	reaction	var	rep	h2o2					Treatment	Reaction type	Replication	Flavonoids (mg/g)
						Treated	Resistant	Bird Eye	1	2.11					AgNMs (C. colocynthis)	Resistant	1	101
						Treated	Resistant	Bird Eye	2	2.18					AgNMs (C. colocynthis)	Resistant	2	107
						Treated	Resistant	Bird Eye	3	2.28					AgNMs (C. colocynthis)	Resistant	3	116
						Treated	Resistant	Sayban	1	2.06					AgNMs (C. colocynthis)	Susceptible	1	78.25
						Treated	Resistant	Sayban	2	2.12					AgNMs (C. colocynthis)	Susceptible	2	84.5
						Treated	Resistant	Sayban	3	2.18					AgNMs (C. colocynthis)	Susceptible	3	93.75
						Treated	Resistant	HP-1810 F1	1	2.39					AgNMs(X. strumariu)	Resistant	1	95.5
						Treated	Resistant	HP-1810 F1	2	2.33					AgNMs(X. strumariu)	Resistant	2	100
						Treated	Resistant	HP-1810 F1	3	2.3					AgNMs(X. strumariu)	Resistant	3	106
						Treated	Susceptible	Maxi	1	1.27					AgNMs(X. strumariu)	Susceptible	1	65
						Treated	Susceptible	Maxi	2	1.22					AgNMs(X. strumariu)	Susceptible	2	71
						Treated	Susceptible	Maxi	3	1.17					AgNMs(X. strumariu)	Susceptible	3	80
						Treated	Susceptible	BS Hari Rani	1	1.17					Control	Resistant	1	91
						Treated	Susceptible	BS Hari Rani	2	1.11					Control	Resistant	2	97.5
						Treated	Susceptible	BS Hari Rani	3	1.05					Control	Resistant	3	104
						Treated	Susceptible	Janbaz-F1	1	1.01					Control	Susceptible	1	57.25
						Treated	Susceptible	Janbaz-F1	2	1.05					Control	Susceptible	2	52
						Treated	Susceptible	Janbaz-F1	3	1.09					Control	Susceptible	3	48.25
						Un-Treated	Resistant	Bird Eye	1	1.78
						Un-Treated	Resistant	Bird Eye	2	1.86
						Un-Treated	Resistant	Bird Eye	3	1.91
						Un-Treated	Resistant	Sayban	1	1.82
						Un-Treated	Resistant	Sayban	2	1.88
						Un-Treated	Resistant	Sayban	3	1.94
						Un-Treated	Resistant	HP-1810 F1	1	1.68
						Un-Treated	Resistant	HP-1810 F1	2	1.73
						Un-Treated	Resistant	HP-1810 F1	3	1.78
						Un-Treated	Susceptible	Maxi	1	0.7
						Un-Treated	Susceptible	Maxi	2	0.66
						Un-Treated	Susceptible	Maxi	3	0.62
						Un-Treated	Susceptible	BS Hari Rani	1	0.44
						Un-Treated	Susceptible	BS Hari Rani	2	0.39
						Un-Treated	Susceptible	BS Hari Rani	3	0.34
						Un-Treated	Susceptible	Janbaz-F1	1	0.59
						Un-Treated	Susceptible	Janbaz-F1	2	0.56
						Un-Treated	Susceptible	Janbaz-F1	3	0.53

## Sheet: TPC
Reaction Type	Var	Rep	Rep	TPC (µg/mL)
Resistant	Bird Eye	Treated	1	13500
Resistant	Bird Eye	Treated	2	13756	13756
Resistant	Bird Eye	Treated	3	14012
Resistant	Bird Eye	Un-Treated	1	10212
Resistant	Bird Eye	Un-Treated	2	10621	10621
Resistant	Bird Eye	Un-Treated	3	11030
Resistant	Sayban	Treated	1	12999
Resistant	Sayban	Treated	2	12621	12622
Resistant	Sayban	Treated	3	12246
Resistant	Sayban	Un-Treated	1	10222
Resistant	Sayban	Un-Treated	2	10651	10653
Resistant	Sayban	Un-Treated	3	11086
Resistant	HP-1810 F1	Treated	1	15001
Resistant	HP-1810 F1	Treated	2	15482	15486
Resistant	HP-1810 F1	Treated	3	15975												10000	15000	5000	0.5	50
Resistant	HP-1810 F1	Un-Treated	1	11941
Resistant	HP-1810 F1	Un-Treated	2	11540	11541
Resistant	HP-1810 F1	Un-Treated	3	11142
Susceptible	Maxi	Treated	1	9562
Susceptible	Maxi	Treated	2	9853	9855							T	UT			%
Susceptible	Maxi	Treated	3	10150					R	Bird Eye	19.86	13756	10621	3135	0.29517	29.517
Susceptible	Maxi	Un-Treated	1	7851					R	Sayban	19.33	12622	10653	1969	0.184831	18.4831
Susceptible	Maxi	Un-Treated	2	7856	7856				R	HP-1810 F1	14.03	15486	11541	3945	0.341825	34.1825
Susceptible	Maxi	Un-Treated	3	7861					HS	Maxi	92.2	9855	7856	1999	0.254455	25.4455
Susceptible	BS Hari Rani	Treated	1	9657					HS	BS Hari Rani	74.4	9999	8641	1358	0.157158	15.7158
Susceptible	BS Hari Rani	Treated	2	9998	9999				HS	Janbaz-F1	73.33	10112	9112	1000	0.109745	10.9745
Susceptible	BS Hari Rani	Treated	3	10342
Susceptible	BS Hari Rani	Un-Treated	1	8864
Susceptible	BS Hari Rani	Un-Treated	2	8640	8641
Susceptible	BS Hari Rani	Un-Treated	3	8419					Resistant	Bird Eye	T	13756
Susceptible	Janbaz-F1	Treated	1	10223					Resistant	Bird Eye	UT	10621
Susceptible	Janbaz-F1	Treated	2	10111	10112				Resistant	Sayban	T	12622
Susceptible	Janbaz-F1	Treated	3	10002					Resistant	Sayban	UT	10653
Susceptible	Janbaz-F1	Un-Treated	1	8912					Resistant	HP-1810 F1	T	15486
Susceptible	Janbaz-F1	Un-Treated	2	9112	9112				Resistant	HP-1810 F1	UT	11541
Susceptible	Janbaz-F1	Un-Treated	3	9312					Susceptible	Maxi	T	9855
									Susceptible	Maxi	UT	7856
									Susceptible	BS Hari Rani	T	9999
									Susceptible	BS Hari Rani	UT	8641
									Susceptible	Janbaz-F1	T	10112
									Susceptible	Janbaz-F1	UT	9112

## Sheet: Chlorophyll
total chlorophyll							chlorophyll a							chlorophyll b								total											Total
Reaction Type	Var	Rep	Rep	Total Chlorophyll (mg/g)			Reaction Type	Var	Rep	Rep	Chlorophyll a (mg/g)			Reaction Type	Var	Rep	Rep	Chlorophyll b (mg/g)						T	UT			%					Resistant	Bird Eye	T	0.66
Resistant	Bird Eye	Treated	1	0.61			Resistant	Bird Eye	Treated	1	0.36			Resistant	Bird Eye	Treated	1	0.16			R	Bird Eye	19.86	0.66	0.51	0.15	0.294118	29.4118					Resistant	Bird Eye	UT	0.51
Resistant	Bird Eye	Treated	2	0.65	0.66		Resistant	Bird Eye	Treated	2	0.39	0.39		Resistant	Bird Eye	Treated	2	0.18	0.18		R	Sayban	19.33	0.61	0.48	0.13	0.270833	27.0833					Resistant	Sayban	T	0.61
Resistant	Bird Eye	Treated	3	0.72			Resistant	Bird Eye	Treated	3	0.33			Resistant	Bird Eye	Treated	3	0.2			R	HP-1810 F1	14.03	0.55	0.41	0.14	0.341463	34.1463					Resistant	Sayban	UT	0.48
Resistant	Bird Eye	Un-Treated	1	0.49			Resistant	Bird Eye	Un-Treated	1	0.28			Resistant	Bird Eye	Un-Treated	1	0.14			HS	Maxi	92.2	0.31	0.25	0.06	0.24	24					Resistant	HP-1810 F1	T	0.55
Resistant	Bird Eye	Un-Treated	2	0.51	0.51		Resistant	Bird Eye	Un-Treated	2	0.33	0.33		Resistant	Bird Eye	Un-Treated	2	0.12	0.12		HS	BS Hari Rani	74.4	0.32	0.28	0.04	0.142857	14.2857					Resistant	HP-1810 F1	UT	0.41
Resistant	Bird Eye	Un-Treated	3	0.53			Resistant	Bird Eye	Un-Treated	3	0.38			Resistant	Bird Eye	Un-Treated	3	0.1			HS	Janbaz-F1	73.33	0.4	0.33	0.07	0.212121	21.2121					Susceptible	Maxi	T	0.31
Resistant	Sayban	Treated	1	0.64			Resistant	Sayban	Treated	1	0.3			Resistant	Sayban	Treated	1	0.119															Susceptible	Maxi	UT	0.25
Resistant	Sayban	Treated	2	0.61	0.61		Resistant	Sayban	Treated	2	0.31	0.31		Resistant	Sayban	Treated	2	0.214	0.21														Susceptible	BS Hari Rani	T	0.32
Resistant	Sayban	Treated	3	0.58			Resistant	Sayban	Treated	3	0.32			Resistant	Sayban	Treated	3	0.297															Susceptible	BS Hari Rani	UT	0.28
Resistant	Sayban	Un-Treated	1	0.49			Resistant	Sayban	Un-Treated	1	0.28			Resistant	Sayban	Un-Treated	1	0.165			R												Susceptible	Janbaz-F1	T	0.4
Resistant	Sayban	Un-Treated	2	0.48	0.48		Resistant	Sayban	Un-Treated	2	0.26	0.26		Resistant	Sayban	Un-Treated	2	0.14	0.14		R												Susceptible	Janbaz-F1	UT	0.33
Resistant	Sayban	Un-Treated	3	0.47			Resistant	Sayban	Un-Treated	3	0.24			Resistant	Sayban	Un-Treated	3	0.115			R
Resistant	HP-1810 F1	Treated	1	0.58			Resistant	HP-1810 F1	Treated	1	0.29			Resistant	HP-1810 F1	Treated	1	0.17			HS	a											a
Resistant	HP-1810 F1	Treated	2	0.55	0.55		Resistant	HP-1810 F1	Treated	2	0.32	0.32		Resistant	HP-1810 F1	Treated	2	0.19	0.19		HS			T	UT			%
Resistant	HP-1810 F1	Treated	3	0.52			Resistant	HP-1810 F1	Treated	3	0.35			Resistant	HP-1810 F1	Treated	3	0.21			HS	Bird Eye	19.86	0.39	0.33	0.06	0.181818	18.1818					Resistant	Bird Eye	T	0.39
Resistant	HP-1810 F1	Un-Treated	1	0.39			Resistant	HP-1810 F1	Un-Treated	1	0.23			Resistant	HP-1810 F1	Un-Treated	1	0.099				Sayban	19.33	0.31	0.26	0.05	0.192308	19.2308					Resistant	Bird Eye	UT	0.33
Resistant	HP-1810 F1	Un-Treated	2	0.41	0.41		Resistant	HP-1810 F1	Un-Treated	2	0.25	0.25		Resistant	HP-1810 F1	Un-Treated	2	0.11	0.11			HP-1810 F1	14.03	0.32	0.25	0.07	0.28	28					Resistant	Sayban	T	0.31
Resistant	HP-1810 F1	Un-Treated	3	0.43			Resistant	HP-1810 F1	Un-Treated	3	0.27			Resistant	HP-1810 F1	Un-Treated	3	0.121				Maxi	92.2	0.19	0.12	0.07	0.583333	58.3333					Resistant	Sayban	UT	0.26
Susceptible	Maxi	Treated	1	0.34			Susceptible	Maxi	Treated	1	0.17			Susceptible	Maxi	Treated	1	0.122			R	BS Hari Rani	74.4	0.21	0.16	0.05	0.3125	31.25					Resistant	HP-1810 F1	T	0.32
Susceptible	Maxi	Treated	2	0.31	0.31		Susceptible	Maxi	Treated	2	0.19	0.19		Susceptible	Maxi	Treated	2	0.11	0.11		R	Janbaz-F1	73.33	0.2	0.17	0.03	0.176471	17.6471					Resistant	HP-1810 F1	UT	0.25
Susceptible	Maxi	Treated	3	0.28			Susceptible	Maxi	Treated	3	0.21			Susceptible	Maxi	Treated	3	0.098			R												Susceptible	Maxi	T	0.19
Susceptible	Maxi	Un-Treated	1	0.29			Susceptible	Maxi	Un-Treated	1	0.1			Susceptible	Maxi	Un-Treated	1	0.07			HS												Susceptible	Maxi	UT	0.12
Susceptible	Maxi	Un-Treated	2	0.24	0.25		Susceptible	Maxi	Un-Treated	2	0.12	0.12		Susceptible	Maxi	Un-Treated	2	0.09	0.09		HS												Susceptible	BS Hari Rani	T	0.21
Susceptible	Maxi	Un-Treated	3	0.22			Susceptible	Maxi	Un-Treated	3	0.14			Susceptible	Maxi	Un-Treated	3	0.11			HS												Susceptible	BS Hari Rani	UT	0.16
Susceptible	BS Hari Rani	Treated	1	0.36			Susceptible	BS Hari Rani	Treated	1	0.23			Susceptible	BS Hari Rani	Treated	1	0.12															Susceptible	Janbaz-F1	T	0.2
Susceptible	BS Hari Rani	Treated	2	0.33	0.32		Susceptible	BS Hari Rani	Treated	2	0.21	0.21		Susceptible	BS Hari Rani	Treated	2	0.1	0.1														Susceptible	Janbaz-F1	UT	0.17
Susceptible	BS Hari Rani	Treated	3	0.27			Susceptible	BS Hari Rani	Treated	3	0.19			Susceptible	BS Hari Rani	Treated	3	0.08
Susceptible	BS Hari Rani	Un-Treated	1	0.25			Susceptible	BS Hari Rani	Un-Treated	1	0.14			Susceptible	BS Hari Rani	Un-Treated	1	0.091
Susceptible	BS Hari Rani	Un-Treated	2	0.28	0.28		Susceptible	BS Hari Rani	Un-Treated	2	0.16	0.16		Susceptible	BS Hari Rani	Un-Treated	2	0.096	0.095
Susceptible	BS Hari Rani	Un-Treated	3	0.31			Susceptible	BS Hari Rani	Un-Treated	3	0.18			Susceptible	BS Hari Rani	Un-Treated	3	0.098				b											b
Susceptible	Janbaz-F1	Treated	1	0.44			Susceptible	Janbaz-F1	Treated	1	0.22			Susceptible	Janbaz-F1	Treated	1	0.16						T	UT			%
Susceptible	Janbaz-F1	Treated	2	0.4	0.4		Susceptible	Janbaz-F1	Treated	2	0.2	0.2		Susceptible	Janbaz-F1	Treated	2	0.14	0.14			Bird Eye	19.86	0.18	0.12	0.06	0.5	50					Resistant	Bird Eye	T	0.18
Susceptible	Janbaz-F1	Treated	3	0.36			Susceptible	Janbaz-F1	Treated	3	0.18			Susceptible	Janbaz-F1	Treated	3	0.12				Sayban	19.33	0.21	0.14	0.07	0.5	50					Resistant	Bird Eye	UT	0.12
Susceptible	Janbaz-F1	Un-Treated	1	0.3			Susceptible	Janbaz-F1	Un-Treated	1	0.2			Susceptible	Janbaz-F1	Un-Treated	1	0.08				HP-1810 F1	14.03	0.19	0.11	0.08	0.727273	72.7273					Resistant	Sayban	T	0.21
Susceptible	Janbaz-F1	Un-Treated	2	0.33	0.33		Susceptible	Janbaz-F1	Un-Treated	2	0.17	0.17		Susceptible	Janbaz-F1	Un-Treated	2	0.11	0.11			Maxi	92.2	0.11	0.09	0.02	0.222222	22.2222					Resistant	Sayban	UT	0.14
Susceptible	Janbaz-F1	Un-Treated	3	0.36			Susceptible	Janbaz-F1	Un-Treated	3	0.14			Susceptible	Janbaz-F1	Un-Treated	3	0.14				BS Hari Rani	74.4	0.1	0.095	0.005	0.0526316	5.26316					Resistant	HP-1810 F1	T	0.19
																						Janbaz-F1	73.33	0.14	0.11	0.03	0.272727	27.2727					Resistant	HP-1810 F1	UT	0.11
																										0							Susceptible	Maxi	T	0.11
																																	Susceptible	Maxi	UT	0.09
																																	Susceptible	BS Hari Rani	T	0.1
																																	Susceptible	BS Hari Rani	UT	0.095
																																	Susceptible	Janbaz-F1	T	0.14
																																	Susceptible	Janbaz-F1	UT	0.11

## Sheet: Tocopherol
Reaction Type	Var	Rep	Rep	Tocopherol (µg/mL)
Resistant	Bird Eye	Treated	1	18.51
Resistant	Bird Eye	Treated	2	19.11	19.12
Resistant	Bird Eye	Treated	3	19.74
Resistant	Bird Eye	Un-Treated	1	15.94
Resistant	Bird Eye	Un-Treated	2	16.95	16.99
Resistant	Bird Eye	Un-Treated	3	18.08
Resistant	Sayban	Treated	1	19.41
Resistant	Sayban	Treated	2	20.51	20.56
Resistant	Sayban	Treated	3	21.76
Resistant	Sayban	Un-Treated	1	16.85
Resistant	Sayban	Un-Treated	2	17.55	17.41
Resistant	Sayban	Un-Treated	3	17.83
Resistant	HP-1810 F1	Treated	1	22.12
Resistant	HP-1810 F1	Treated	2	21.31	21.25
Resistant	HP-1810 F1	Treated	3	20.32
Resistant	HP-1810 F1	Un-Treated	1	20.31
Resistant	HP-1810 F1	Un-Treated	2	19.55	19.56
Resistant	HP-1810 F1	Un-Treated	3	18.82
Susceptible	Maxi	Treated	1	11.12							T	UT	Increase				T	UT			%
Susceptible	Maxi	Treated	2	11.55	11.55			R	Bird Eye	19.86	19.12	16.99	2.13		Bird Eye	19.86	19.12	16.99	2.13	0.125368	12.5368
Susceptible	Maxi	Treated	3	11.98				R	Sayban	19.33	20.56	17.41	3.15		Sayban	19.33	20.56	17.41	3.15	0.18093	18.093
Susceptible	Maxi	Un-Treated	1	8.99				R	HP-1810 F1	14.03	21.25	19.56	1.69		HP-1810 F1	14.03	21.25	19.56	1.69	0.0864008	8.64008
Susceptible	Maxi	Un-Treated	2	8.13	8.14			HS	Maxi	92.2	11.55	8.14	3.41		Maxi	92.2	11.55	8.14	3.41	0.418919	41.8919
Susceptible	Maxi	Un-Treated	3	7.3				HS	BS Hari Rani	74.4	13.25	10.25	3		BS Hari Rani	74.4	13.25	10.25	3	0.292683	29.2683
Susceptible	BS Hari Rani	Treated	1	13.97				HS	Janbaz-F1	73.33	14.41	11.1	3.31		Janbaz-F1	73.33	14.41	11.1	3.31	0.298198	29.8198
Susceptible	BS Hari Rani	Treated	2	13.19	13.25
Susceptible	BS Hari Rani	Treated	3	12.59
Susceptible	BS Hari Rani	Un-Treated	1	11.11				Resistant	Bird Eye	T	19.12
Susceptible	BS Hari Rani	Un-Treated	2	10.25	10.25			Resistant	Bird Eye	UT	16.99
Susceptible	BS Hari Rani	Un-Treated	3	9.39				Resistant	Sayban	T	20.56
Susceptible	Janbaz-F1	Treated	1	14.11				Resistant	Sayban	UT	17.41
Susceptible	Janbaz-F1	Treated	2	14.4	14.41			Resistant	HP-1810 F1	T	21.25
Susceptible	Janbaz-F1	Treated	3	14.72				Resistant	HP-1810 F1	UT	19.56
Susceptible	Janbaz-F1	Un-Treated	1	10.43				Susceptible	Maxi	T	11.55
Susceptible	Janbaz-F1	Un-Treated	2	11.05	11.1			Susceptible	Maxi	UT	8.14
Susceptible	Janbaz-F1	Un-Treated	3	11.82				Susceptible	BS Hari Rani	T	13.25
								Susceptible	BS Hari Rani	UT	10.25
								Susceptible	Janbaz-F1	T	14.41
								Susceptible	Janbaz-F1	UT	11.1

## Sheet: TrxR
Reaction Type	Var	Rep	Rep	TrxR (mU/mL)
Resistant	Bird Eye	Treated	1	29.11
Resistant	Bird Eye	Treated	2	28.22	28.33
Resistant	Bird Eye	Treated	3	27.66
Resistant	Bird Eye	Un-Treated	1	26.57
Resistant	Bird Eye	Un-Treated	2	27.11	27.12
Resistant	Bird Eye	Un-Treated	3	27.68
Resistant	Sayban	Treated	1	28.13
Resistant	Sayban	Treated	2	28.53	28.54
Resistant	Sayban	Treated	3	28.96
Resistant	Sayban	Un-Treated	1	28.54
Resistant	Sayban	Un-Treated	2	27.22	27.23
Resistant	Sayban	Un-Treated	3	25.93
Resistant	HP-1810 F1	Treated	1	31.11
Resistant	HP-1810 F1	Treated	2	30.23	30.33
Resistant	HP-1810 F1	Treated	3	29.65
Resistant	HP-1810 F1	Un-Treated	1	28.11
Resistant	HP-1810 F1	Un-Treated	2	28.65	28.66
Resistant	HP-1810 F1	Un-Treated	3	29.22
Susceptible	Maxi	Treated	1	25.1
Susceptible	Maxi	Treated	2	24.51	24.56						T	UT	Increase				T	UT			%
Susceptible	Maxi	Treated	3	24.07				R	Bird Eye	19.86	28.33	27.12	1.21		Bird Eye	19.86	28.33	27.12	1.21	0.0446165	4.46165
Susceptible	Maxi	Un-Treated	1	17.02				R	Sayban	19.33	28.54	27.23	1.31		Sayban	19.33	28.54	27.23	1.31	0.0481087	4.81087
Susceptible	Maxi	Un-Treated	2	17.55	17.53			R	HP-1810 F1	14.03	30.33	28.66	1.67		HP-1810 F1	14.03	30.33	28.66	1.67	0.0582694	5.82694
Susceptible	Maxi	Un-Treated	3	18.02				HS	Maxi	92.2	24.56	17.53	7.03		Maxi	92.2	24.56	17.53	7.03	0.401027	40.1027
Susceptible	BS Hari Rani	Treated	1	25.23				HS	BS Hari Rani	74.4	25.96	19.21	6.75		BS Hari Rani	74.4	25.96	19.21	6.75	0.351379	35.1379
Susceptible	BS Hari Rani	Treated	2	25.95	25.96			HS	Janbaz-F1	73.33	25.99	19.33	6.66		Janbaz-F1	73.33	25.99	19.33	6.66	0.344542	34.4542
Susceptible	BS Hari Rani	Treated	3	26.7
Susceptible	BS Hari Rani	Un-Treated	1	19.99
Susceptible	BS Hari Rani	Un-Treated	2	19.19	19.21			Resistant	Bird Eye	T	28.33
Susceptible	BS Hari Rani	Un-Treated	3	18.45				Resistant	Bird Eye	UT	27.12
Susceptible	Janbaz-F1	Treated	1	25.47				Resistant	Sayban	T	28.54
Susceptible	Janbaz-F1	Treated	2	25.99	25.99			Resistant	Sayban	UT	27.23
Susceptible	Janbaz-F1	Treated	3	26.51				Resistant	HP-1810 F1	T	30.33
Susceptible	Janbaz-F1	Un-Treated	1	19.99				Resistant	HP-1810 F1	UT	28.66
Susceptible	Janbaz-F1	Un-Treated	2	19.33	19.33			Susceptible	Maxi	T	24.56
Susceptible	Janbaz-F1	Un-Treated	3	18.67				Susceptible	Maxi	UT	17.53
								Susceptible	BS Hari Rani	T	25.96
								Susceptible	BS Hari Rani	UT	19.21
								Susceptible	Janbaz-F1	T	25.99
								Susceptible	Janbaz-F1	UT	19.33

## Sheet: MDA
Reaction Type	Var	Rep	Rep	MDA (nM)
Resistant	Bird Eye	Treated	1	10.33
Resistant	Bird Eye	Treated	2	9.98	9.99
Resistant	Bird Eye	Treated	3	9.66
Resistant	Bird Eye	Un-Treated	1	8.12
Resistant	Bird Eye	Un-Treated	2	8.49	8.5
Resistant	Bird Eye	Un-Treated	3	8.89
Resistant	Sayban	Treated	1	9.17
Resistant	Sayban	Treated	2	9.66	9.67
Resistant	Sayban	Treated	3	10.18
Resistant	Sayban	Un-Treated	1	9.26
Resistant	Sayban	Un-Treated	2	8.86	8.85
Resistant	Sayban	Un-Treated	3	8.43
Resistant	HP-1810 F1	Treated	1	11.11
Resistant	HP-1810 F1	Treated	2	10.55	10.5
Resistant	HP-1810 F1	Treated	3	9.84
Resistant	HP-1810 F1	Un-Treated	1	9.99
Resistant	HP-1810 F1	Un-Treated	2	9.11	9.15
Resistant	HP-1810 F1	Un-Treated	3	8.35							T	UT	Increase				T	UT			%
Susceptible	Maxi	Treated	1	5.66				R	Bird Eye	19.86	9.99	8.5	1.49		Bird Eye	19.86	9.99	8.5	1.49	0.175294	17.5294
Susceptible	Maxi	Treated	2	5.94	5.95			R	Sayban	19.33	9.67	8.85	0.82		Sayban	19.33	9.67	8.85	0.82	0.0926554	9.26554
Susceptible	Maxi	Treated	3	6.25				R	HP-1810 F1	14.03	10.5	9.15	1.35		HP-1810 F1	14.03	10.5	9.15	1.35	0.147541	14.7541
Susceptible	Maxi	Un-Treated	1	3.11				HS	Maxi	92.2	5.95	3.41	2.54		Maxi	92.2	5.95	3.41	2.54	0.744868	74.4868
Susceptible	Maxi	Un-Treated	2	3.42	3.41			HS	BS Hari Rani	74.4	6.15	4.14	2.01		BS Hari Rani	74.4	6.15	4.14	2.01	0.485507	48.5507
Susceptible	Maxi	Un-Treated	3	3.7				HS	Janbaz-F1	73.33	6.29	4.45	1.84		Janbaz-F1	73.33	6.29	4.45	1.84	0.413483	41.3483
Susceptible	BS Hari Rani	Treated	1	6.66
Susceptible	BS Hari Rani	Treated	2	6.14	6.15
Susceptible	BS Hari Rani	Treated	3	5.65
Susceptible	BS Hari Rani	Un-Treated	1	4.49				Resistant	Bird Eye	T	9.99
Susceptible	BS Hari Rani	Un-Treated	2	4.13	4.14			Resistant	Bird Eye	UT	8.5
Susceptible	BS Hari Rani	Un-Treated	3	3.8				Resistant	Sayban	T	9.67
Susceptible	Janbaz-F1	Treated	1	5.99				Resistant	Sayban	UT	8.85
Susceptible	Janbaz-F1	Treated	2	6.28	6.29			Resistant	HP-1810 F1	T	10.5
Susceptible	Janbaz-F1	Treated	3	6.6				Resistant	HP-1810 F1	UT	9.15
Susceptible	Janbaz-F1	Un-Treated	1	4.98				Susceptible	Maxi	T	5.95
Susceptible	Janbaz-F1	Un-Treated	2	4.44	4.45			Susceptible	Maxi	UT	3.41
Susceptible	Janbaz-F1	Un-Treated	3	3.93				Susceptible	BS Hari Rani	T	6.15
								Susceptible	BS Hari Rani	UT	4.14
								Susceptible	Janbaz-F1	T	6.29
								Susceptible	Janbaz-F1	UT	4.45

## Sheet: Ascorbate
Reaction Type	Var	Rep	Rep	Ascorbate (µg/mL)
Resistant	Bird Eye	Treated	1	1356
Resistant	Bird Eye	Treated	2	1299	1300
Resistant	Bird Eye	Treated	3	1245
Resistant	Bird Eye	Un-Treated	1	1179
Resistant	Bird Eye	Un-Treated	2	1219	1220
Resistant	Bird Eye	Un-Treated	3	1262
Resistant	Sayban	Treated	1	1389
Resistant	Sayban	Treated	2	1340	1341
Resistant	Sayban	Treated	3	1294
Resistant	Sayban	Un-Treated	1	1249
Resistant	Sayban	Un-Treated	2	1284	1285
Resistant	Sayban	Un-Treated	3	1322
Resistant	HP-1810 F1	Treated	1	1349
Resistant	HP-1810 F1	Treated	2	1398	1399
Resistant	HP-1810 F1	Treated	3	1450
Resistant	HP-1810 F1	Un-Treated	1	1401
Resistant	HP-1810 F1	Un-Treated	2	1354	1355
Resistant	HP-1810 F1	Un-Treated	3	1310
Susceptible	Maxi	Treated	1	710
Susceptible	Maxi	Treated	2	765	766						T	UT	Increase				T	UT			%
Susceptible	Maxi	Treated	3	823				R	Bird Eye	19.86	1300	1220	80		Bird Eye	19.86	1300	1220	80	0.0655738	6.55738
Susceptible	Maxi	Un-Treated	1	697				R	Sayban	19.33	1341	1285	56		Sayban	19.33	1341	1285	56	0.0435798	4.35798
Susceptible	Maxi	Un-Treated	2	640	641			R	HP-1810 F1	14.03	1399	1355	44		HP-1810 F1	14.03	1399	1355	44	0.0324723	3.24723
Susceptible	Maxi	Un-Treated	3	586				HS	Maxi	92.2	766	641	125		Maxi	92.2	766	641	125	0.195008	19.5008
Susceptible	BS Hari Rani	Treated	1	850				HS	BS Hari Rani	74.4	802	692	110		BS Hari Rani	74.4	802	692	110	0.15896	15.896
Susceptible	BS Hari Rani	Treated	2	800	802			HS	Janbaz-F1	73.33	814	699	115		Janbaz-F1	73.33	814	699	115	0.164521	16.4521
Susceptible	BS Hari Rani	Treated	3	756
Susceptible	BS Hari Rani	Un-Treated	1	648
Susceptible	BS Hari Rani	Un-Treated	2	690	692			Resistant	Bird Eye	T	1300
Susceptible	BS Hari Rani	Un-Treated	3	738				Resistant	Bird Eye	UT	1220
Susceptible	Janbaz-F1	Treated	1	767				Resistant	Sayban	T	1341
Susceptible	Janbaz-F1	Treated	2	813	814			Resistant	Sayban	UT	1285
Susceptible	Janbaz-F1	Treated	3	862				Resistant	HP-1810 F1	T	1399
Susceptible	Janbaz-F1	Un-Treated	1	744				Resistant	HP-1810 F1	UT	1355
Susceptible	Janbaz-F1	Un-Treated	2	698	699			Susceptible	Maxi	T	766
Susceptible	Janbaz-F1	Un-Treated	3	655				Susceptible	Maxi	UT	641
								Susceptible	BS Hari Rani	T	802
								Susceptible	BS Hari Rani	UT	692
								Susceptible	Janbaz-F1	T	814
								Susceptible	Janbaz-F1	UT	699

[truncated: 5 more sheets: Proline, Phytoalexin, Nutrients Green house, Nutrients field, Sheet3]
