# Supplementary material for: Computational and experimental approaches to explore defense related enzymes conferring resistance in Fusarium infected chilli plants by regulating plant metabolism through nutritional products
Source: PLoS One. 2025 Jan 14;20(1):e0309738. doi: 10.1371/journal.pone.0309738 (PMC11731765; doi:10.1371/journal.pone.0309738)
Supplement: S2 File — (ZIP) [file pone.0309738.s002.zip]

Archive with 143 entries (134 files):
- USMAN PAPER/
- __MACOSX/._USMAN PAPER
- USMAN PAPER/Enzymes and Metal Ions Data/
- USMAN PAPER/.DS_Store
- __MACOSX/USMAN PAPER/._.DS_Store
- USMAN PAPER/Structure of Enzymes/
- USMAN PAPER/Enzymes and Metal Ions Data/BH3.SDF
- USMAN PAPER/Enzymes and Metal Ions Data/SAVES RESULTS.docx
- USMAN PAPER/Enzymes and Metal Ions Data/METAL IONS EFFECTS/
- USMAN PAPER/Enzymes and Metal Ions Data/saves_01.pdf
- USMAN PAPER/Enzymes and Metal Ions Data/N.PDB.pdb
- USMAN PAPER/Enzymes and Metal Ions Data/RIBISCO-R_1.jpg
- __MACOSX/USMAN PAPER/Enzymes and Metal Ions Data/._RIBISCO-R_1.jpg
- USMAN PAPER/Enzymes and Metal Ions Data/.DS_Store
- __MACOSX/USMAN PAPER/Enzymes and Metal Ions Data/._.DS_Store
- USMAN PAPER/Enzymes and Metal Ions Data/saves_01 (4).pdf
- USMAN PAPER/Enzymes and Metal Ions Data/CHITINASE-S_1.jpg
- __MACOSX/USMAN PAPER/Enzymes and Metal Ions Data/._CHITINASE-S_1.jpg
- USMAN PAPER/Enzymes and Metal Ions Data/RIBISCO-S_1.jpg
- __MACOSX/USMAN PAPER/Enzymes and Metal Ions Data/._RIBISCO-S_1.jpg
- USMAN PAPER/Enzymes and Metal Ions Data/RIBISCO-S.tif
- USMAN PAPER/Enzymes and Metal Ions Data/saves_01 (3).pdf
- USMAN PAPER/Enzymes and Metal Ions Data/RIBISCO-R.tif
- USMAN PAPER/Enzymes and Metal Ions Data/saves_01 (2).pdf
- USMAN PAPER/Enzymes and Metal Ions Data/CHITINASE-R_1.jpg
- __MACOSX/USMAN PAPER/Enzymes and Metal Ions Data/._CHITINASE-R_1.jpg
- USMAN PAPER/Enzymes and Metal Ions Data/PEROXIDASE-S_1.jpg
- __MACOSX/USMAN PAPER/Enzymes and Metal Ions Data/._PEROXIDASE-S_1.jpg
- USMAN PAPER/Enzymes and Metal Ions Data/ENZYME SEQUENCES.docx
- __MACOSX/USMAN PAPER/Enzymes and Metal Ions Data/._ENZYME SEQUENCES.docx
- USMAN PAPER/Enzymes and Metal Ions Data/saves_01 (1).pdf
- USMAN PAPER/Enzymes and Metal Ions Data/SOD-R_1.jpg
- __MACOSX/USMAN PAPER/Enzymes and Metal Ions Data/._SOD-R_1.jpg
- USMAN PAPER/Enzymes and Metal Ions Data/PEROXIDASE-R_1.jpg
- __MACOSX/USMAN PAPER/Enzymes and Metal Ions Data/._PEROXIDASE-R_1.jpg
- USMAN PAPER/Enzymes and Metal Ions Data/SOD-S_1.jpg
- __MACOSX/USMAN PAPER/Enzymes and Metal Ions Data/._SOD-S_1.jpg
- USMAN PAPER/Structure of Enzymes/.DS_Store
- __MACOSX/USMAN PAPER/Structure of Enzymes/._.DS_Store
- USMAN PAPER/Structure of Enzymes/RIBULOSE-S.jpg
- __MACOSX/USMAN PAPER/Structure of Enzymes/._RIBULOSE-S.jpg
- USMAN PAPER/Structure of Enzymes/chitinase.pdb
- USMAN PAPER/Structure of Enzymes/RIBULOSE-R.jpg
- __MACOSX/USMAN PAPER/Structure of Enzymes/._RIBULOSE-R.jpg
- USMAN PAPER/Structure of Enzymes/ribulose-1,5-bisphosphate.pdb
- USMAN PAPER/Structure of Enzymes/SOD-R.jpg
- __MACOSX/USMAN PAPER/Structure of Enzymes/._SOD-R.jpg
- USMAN PAPER/Structure of Enzymes/superoxide dismutase.pdb
- USMAN PAPER/Structure of Enzymes/SOD-S.jpg
- __MACOSX/USMAN PAPER/Structure of Enzymes/._SOD-S.jpg
- USMAN PAPER/Structure of Enzymes/catalase.pdb
- USMAN PAPER/Structure of Enzymes/CATALASE-Sjpg.jpg
- __MACOSX/USMAN PAPER/Structure of Enzymes/._CATALASE-Sjpg.jpg
- USMAN PAPER/Structure of Enzymes/ATP-dependent 6-phosphofructokinase.pdb
- USMAN PAPER/Structure of Enzymes/peroxidase.pdb
- USMAN PAPER/Structure of Enzymes/CHITINASE-S.jpg
- __MACOSX/USMAN PAPER/Structure of Enzymes/._CHITINASE-S.jpg
- USMAN PAPER/Structure of Enzymes/CHITINASE-R.jpg
- __MACOSX/USMAN PAPER/Structure of Enzymes/._CHITINASE-R.jpg
- USMAN PAPER/Structure of Enzymes/CATALASE-R.jpg
- __MACOSX/USMAN PAPER/Structure of Enzymes/._CATALASE-R.jpg
- USMAN PAPER/Structure of Enzymes/PEROXIDASE-R.jpg
- __MACOSX/USMAN PAPER/Structure of Enzymes/._PEROXIDASE-R.jpg
- USMAN PAPER/Structure of Enzymes/PEROXIDASE-S.jpg
- __MACOSX/USMAN PAPER/Structure of Enzymes/._PEROXIDASE-S.jpg
- USMAN PAPER/Enzymes and Metal Ions Data/METAL IONS EFFECTS/CAT/
- USMAN PAPER/Enzymes and Metal Ions Data/METAL IONS EFFECTS/.DS_Store
- __MACOSX/USMAN PAPER/Enzymes and Metal Ions Data/METAL IONS EFFECTS/._.DS_Store
- USMAN PAPER/Enzymes and Metal Ions Data/METAL IONS EFFECTS/SOD/
- USMAN PAPER/Enzymes and Metal Ions Data/METAL IONS EFFECTS/RIBU/
- USMAN PAPER/Enzymes and Metal Ions Data/METAL IONS EFFECTS/PER/
- USMAN PAPER/Enzymes and Metal Ions Data/METAL IONS EFFECTS/METAL IONS DATA SHEET.xlsx
- __MACOSX/USMAN PAPER/Enzymes and Metal Ions Data/METAL IONS EFFECTS/._METAL IONS DATA SHEET.xlsx
- USMAN PAPER/Enzymes and Metal Ions Data/METAL IONS EFFECTS/CHIT/
- USMAN PAPER/Enzymes and Metal Ions Data/METAL IONS EFFECTS/CAT/CAT_Fe3_1.pdb
- USMAN PAPER/Enzymes and Metal Ions Data/METAL IONS EFFECTS/CAT/CAT_Mg2_1.pdb
- USMAN PAPER/Enzymes and Metal Ions Data/METAL IONS EFFECTS/CAT/CAT_Ni2_1.pdb
- USMAN PAPER/Enzymes and Metal Ions Data/METAL IONS EFFECTS/CAT/CAT_Zn2_1.pdb
- USMAN PAPER/Enzymes and Metal Ions Data/METAL IONS EFFECTS/CAT/CAT_Mn2_1.pdb
- USMAN PAPER/Enzymes and Metal Ions Data/METAL IONS EFFECTS/CAT/CAT_Ba2_1.pdb
- USMAN PAPER/Enzymes and Metal Ions Data/METAL IONS EFFECTS/CAT/CAT_Co2_1.pdb
- USMAN PAPER/Enzymes and Metal Ions Data/METAL IONS EFFECTS/CAT/CAT_Cu2_1.pdb
- USMAN PAPER/Enzymes and Metal Ions Data/METAL IONS EFFECTS/CAT/CAT_Cu_1.pdb
- USMAN PAPER/Enzymes and Metal Ions Data/METAL IONS EFFECTS/CAT/CAT_Ca2_1.pdb
- USMAN PAPER/Enzymes and Metal Ions Data/METAL IONS EFFECTS/SOD/SOD-MN_1.jpg
- __MACOSX/USMAN PAPER/Enzymes and Metal Ions Data/METAL IONS EFFECTS/SOD/._SOD-MN_1.jpg
- USMAN PAPER/Enzymes and Metal Ions Data/METAL IONS EFFECTS/SOD/SOD_Ni2_1.pdb
- USMAN PAPER/Enzymes and Metal Ions Data/METAL IONS EFFECTS/SOD/SOD-BA_1.jpg
- __MACOSX/USMAN PAPER/Enzymes and Metal Ions Data/METAL IONS EFFECTS/SOD/._SOD-BA_1.jpg
- USMAN PAPER/Enzymes and Metal Ions Data/METAL IONS EFFECTS/SOD/.DS_Store
- __MACOSX/USMAN PAPER/Enzymes and Metal Ions Data/METAL IONS EFFECTS/SOD/._.DS_Store
- USMAN PAPER/Enzymes and Metal Ions Data/METAL IONS EFFECTS/SOD/SOD_Cu_1.pdb
- USMAN PAPER/Enzymes and Metal Ions Data/METAL IONS EFFECTS/SOD/SOD-CU_1.jpg
- __MACOSX/USMAN PAPER/Enzymes and Metal Ions Data/METAL IONS EFFECTS/SOD/._SOD-CU_1.jpg
- USMAN PAPER/Enzymes and Metal Ions Data/METAL IONS EFFECTS/SOD/SOD-FE_1.jpg
- __MACOSX/USMAN PAPER/Enzymes and Metal Ions Data/METAL IONS EFFECTS/SOD/._SOD-FE_1.jpg
- USMAN PAPER/Enzymes and Metal Ions Data/METAL IONS EFFECTS/SOD/SOD-CU1_1.jpg
- __MACOSX/USMAN PAPER/Enzymes and Metal Ions Data/METAL IONS EFFECTS/SOD/._SOD-CU1_1.jpg
- USMAN PAPER/Enzymes and Metal Ions Data/METAL IONS EFFECTS/SOD/SOD-CO_1.jpg
- __MACOSX/USMAN PAPER/Enzymes and Metal Ions Data/METAL IONS EFFECTS/SOD/._SOD-CO_1.jpg
- USMAN PAPER/Enzymes and Metal Ions Data/METAL IONS EFFECTS/SOD/SOD_Fe3_1.pdb
- USMAN PAPER/Enzymes and Metal Ions Data/METAL IONS EFFECTS/SOD/SOD_Mg2_1.pdb
- USMAN PAPER/Enzymes and Metal Ions Data/METAL IONS EFFECTS/SOD/SOD-CA_1.jpg
- __MACOSX/USMAN PAPER/Enzymes and Metal Ions Data/METAL IONS EFFECTS/SOD/._SOD-CA_1.jpg
- USMAN PAPER/Enzymes and Metal Ions Data/METAL IONS EFFECTS/SOD/SOD_Mn2_1.pdb
- USMAN PAPER/Enzymes and Metal Ions Data/METAL IONS EFFECTS/SOD/SOD-MG_1.jpg
- __MACOSX/USMAN PAPER/Enzymes and Metal Ions Data/METAL IONS EFFECTS/SOD/._SOD-MG_1.jpg
- USMAN PAPER/Enzymes and Metal Ions Data/METAL IONS EFFECTS/SOD/SOD_Co2_1.pdb
- USMAN PAPER/Enzymes and Metal Ions Data/METAL IONS EFFECTS/SOD/SOD_Ba2_1.pdb
- USMAN PAPER/Enzymes and Metal Ions Data/METAL IONS EFFECTS/SOD/SOD_Cu2_1.PDB
- USMAN PAPER/Enzymes and Metal Ions Data/METAL IONS EFFECTS/SOD/SOD-ZN_1.jpg
- __MACOSX/USMAN PAPER/Enzymes and Metal Ions Data/METAL IONS EFFECTS/SOD/._SOD-ZN_1.jpg
- USMAN PAPER/Enzymes and Metal Ions Data/METAL IONS EFFECTS/SOD/SOD_Ca2_1.pdb
- USMAN PAPER/Enzymes and Metal Ions Data/METAL IONS EFFECTS/SOD/SOD-NI_1.jpg
- __MACOSX/USMAN PAPER/Enzymes and Metal Ions Data/METAL IONS EFFECTS/SOD/._SOD-NI_1.jpg
- USMAN PAPER/Enzymes and Metal Ions Data/METAL IONS EFFECTS/SOD/SOD_Zn2_1.pdb
- USMAN PAPER/Enzymes and Metal Ions Data/METAL IONS EFFECTS/RIBU/RIBULOSE_Ni2_1.pdb
- USMAN PAPER/Enzymes and Metal Ions Data/METAL IONS EFFECTS/RIBU/RIBULOSE_Fe3_1.pdb
- USMAN PAPER/Enzymes and Metal Ions Data/METAL IONS EFFECTS/RIBU/RIBULOSE_Mg2_1.pdb
- USMAN PAPER/Enzymes and Metal Ions Data/METAL IONS EFFECTS/RIBU/RIBULOSE_Cu2_1.pdb
- USMAN PAPER/Enzymes and Metal Ions Data/METAL IONS EFFECTS/RIBU/RIBULOSE_Ca2_1.pdb
- USMAN PAPER/Enzymes and Metal Ions Data/METAL IONS EFFECTS/RIBU/RIBULOSE_Mn2_1.pdb
- USMAN PAPER/Enzymes and Metal Ions Data/METAL IONS EFFECTS/RIBU/RIBULOSE_Co2_1.pdb
- USMAN PAPER/Enzymes and Metal Ions Data/METAL IONS EFFECTS/RIBU/RIBULOSE_Ba2_1.pdb
- USMAN PAPER/Enzymes and Metal Ions Data/METAL IONS EFFECTS/RIBU/RIBULOSE_Zn2_1.pdb
- USMAN PAPER/Enzymes and Metal Ions Data/METAL IONS EFFECTS/PER/PER_Zn2_1.pdb
- USMAN PAPER/Enzymes and Metal Ions Data/METAL IONS EFFECTS/PER/PER_Co2_1.pdb
- USMAN PAPER/Enzymes and Metal Ions Data/METAL IONS EFFECTS/PER/PER_Ba2_1.pdb
- USMAN PAPER/Enzymes and Metal Ions Data/METAL IONS EFFECTS/PER/PER_Mn2_1.pdb
- USMAN PAPER/Enzymes and Metal Ions Data/METAL IONS EFFECTS/PER/PER_Cu2_1.pdb
- USMAN PAPER/Enzymes and Metal Ions Data/METAL IONS EFFECTS/PER/PER_Ca2_1.pdb
- USMAN PAPER/Enzymes and Metal Ions Data/METAL IONS EFFECTS/PER/PER_Mg2_1.pdb
- USMAN PAPER/Enzymes and Metal Ions Data/METAL IONS EFFECTS/PER/PER_Fe3_1.pdb
- USMAN PAPER/Enzymes and Metal Ions Data/METAL IONS EFFECTS/PER/PER_Ni2_1.pdb
- USMAN PAPER/Enzymes and Metal Ions Data/METAL IONS EFFECTS/CHIT/CHIT_Ca2_1.pdb
- USMAN PAPER/Enzymes and Metal Ions Data/METAL IONS EFFECTS/CHIT/CHIT_Cu2_1.pdb
- USMAN PAPER/Enzymes and Metal Ions Data/METAL IONS EFFECTS/CHIT/CHIT_Mn2_1.pdb
- USMAN PAPER/Enzymes and Metal Ions Data/METAL IONS EFFECTS/CHIT/CHIT_Ba2_1.pdb
- USMAN PAPER/Enzymes and Metal Ions Data/METAL IONS EFFECTS/CHIT/CHIT_Co2_1.pdb
- USMAN PAPER/Enzymes and Metal Ions Data/METAL IONS EFFECTS/CHIT/CHIT_Zn2_1.pdb
- USMAN PAPER/Enzymes and Metal Ions Data/METAL IONS EFFECTS/CHIT/CHIT_Ni2_1.pdb
- USMAN PAPER/Enzymes and Metal Ions Data/METAL IONS EFFECTS/CHIT/CHIT_Fe3_1.pdb
- USMAN PAPER/Enzymes and Metal Ions Data/METAL IONS EFFECTS/CHIT/CHIT_Mg2_1.pdb
