# Supplementary material for: Computational and experimental approaches to explore defense related enzymes conferring resistance in Fusarium infected chilli plants by regulating plant metabolism through nutritional products
Source: PLoS One. 2025 Jan 14;20(1):e0309738. doi: 10.1371/journal.pone.0309738 (PMC11731765; doi:10.1371/journal.pone.0309738)
Supplement: S2 File — (ZIP) [file pone.0309738.s002.zip › USMAN PAPER/Enzymes and Metal Ions Data/BH3.SDF]

5462311
  Marvin  12300716493D          

  1  0  0  0  0  0            999 V2000
    0.0000    0.0000    0.0000 B   0  0  0  0  0 15  0  0  0  0  0  0
M  END

> <StdInChI>
InChI=1S/B

> <StdInChIKey>
ZOXJGFHDIHLPTG-UHFFFAOYSA-N

> <AuxInfo>
1/0/N:1/rA:1nB0/rB:/rC:;

> <Formula>
B

> <Mw>
10.811

> <SMILES>
[B]

> <CSID>
4575371

$$$$
