# Supplementary material for: Computational and experimental approaches to explore defense related enzymes conferring resistance in Fusarium infected chilli plants by regulating plant metabolism through nutritional products
Source: PLoS One. 2025 Jan 14;20(1):e0309738. doi: 10.1371/journal.pone.0309738 (PMC11731765; doi:10.1371/journal.pone.0309738)
Supplement: S2 File — (ZIP) [file pone.0309738.s002.zip › USMAN PAPER/Enzymes and Metal Ions Data/N.PDB.pdb]

REMARK   BIOVIA PDB file
REMARK   Created:  2023-08-09T22:04:12Z
HETATM    1  N1          0       2.000  -0.001  -0.001  1.00  0.00           N  
END
