# Supplementary material for: Computational and experimental approaches to explore defense related enzymes conferring resistance in Fusarium infected chilli plants by regulating plant metabolism through nutritional products
Source: PLoS One. 2025 Jan 14;20(1):e0309738. doi: 10.1371/journal.pone.0309738 (PMC11731765; doi:10.1371/journal.pone.0309738)
Supplement: S2 File — (ZIP) [file pone.0309738.s002.zip › USMAN PAPER/Structure of Enzymes/chitinase.pdb]

HEADER                                            01-JUN-22                     
TITLE     ALPHAFOLD MONOMER V2.0 PREDICTION FOR CHITINASE (B9VRK7)              
COMPND    MOL_ID: 1;                                                            
COMPND   2 MOLECULE: CHITINASE;                                                 
COMPND   3 CHAIN: A                                                             
SOURCE    MOL_ID: 1;                                                            
SOURCE   2 ORGANISM_SCIENTIFIC: CAPSICUM ANNUUM;                                
SOURCE   3 ORGANISM_TAXID: 4072                                                 
REMARK   1                                                                      
REMARK   1 REFERENCE 1                                                          
REMARK   1  AUTH   JOHN JUMPER, RICHARD EVANS, ALEXANDER PRITZEL, TIM GREEN,    
REMARK   1  AUTH 2 MICHAEL FIGURNOV, OLAF RONNEBERGER, KATHRYN TUNYASUVUNAKOOL, 
REMARK   1  AUTH 3 RUSS BATES, AUGUSTIN ZIDEK, ANNA POTAPENKO, ALEX BRIDGLAND,  
REMARK   1  AUTH 4 CLEMENS MEYER, SIMON A A KOHL, ANDREW J BALLARD,             
REMARK   1  AUTH 5 ANDREW COWIE, BERNARDINO ROMERA-PAREDES, STANISLAV NIKOLOV,  
REMARK   1  AUTH 6 RISHUB JAIN, JONAS ADLER, TREVOR BACK, STIG PETERSEN,        
REMARK   1  AUTH 7 DAVID REIMAN, ELLEN CLANCY, MICHAL ZIELINSKI,                
REMARK   1  AUTH 8 MARTIN STEINEGGER, MICHALINA PACHOLSKA, TAMAS BERGHAMMER,    
REMARK   1  AUTH 9 DAVID SILVER, ORIOL VINYALS, ANDREW W SENIOR,                
REMARK   1  AUTH10 KORAY KAVUKCUOGLU, PUSHMEET KOHLI, DEMIS HASSABIS            
REMARK   1  TITL   HIGHLY ACCURATE PROTEIN STRUCTURE PREDICTION WITH ALPHAFOLD  
REMARK   1  REF    NATURE                        V. 596   583 2021              
REMARK   1  REFN                   ISSN 0028-0836                               
REMARK   1  PMID   34265844                                                     
REMARK   1  DOI    10.1038/s41586-021-03819-2                                   
REMARK   1                                                                      
REMARK   1 DISCLAIMERS                                                          
REMARK   1 ALPHAFOLD DATA, COPYRIGHT (2021) DEEPMIND TECHNOLOGIES LIMITED. THE  
REMARK   1 INFORMATION PROVIDED IS THEORETICAL MODELLING ONLY AND CAUTION SHOULD
REMARK   1 BE EXERCISED IN ITS USE. IT IS PROVIDED "AS-IS" WITHOUT ANY WARRANTY 
REMARK   1 OF ANY KIND, WHETHER EXPRESSED OR IMPLIED. NO WARRANTY IS GIVEN THAT 
REMARK   1 USE OF THE INFORMATION SHALL NOT INFRINGE THE RIGHTS OF ANY THIRD    
REMARK   1 PARTY. THE INFORMATION IS NOT INTENDED TO BE A SUBSTITUTE FOR        
REMARK   1 PROFESSIONAL MEDICAL ADVICE, DIAGNOSIS, OR TREATMENT, AND DOES NOT   
REMARK   1 CONSTITUTE MEDICAL OR OTHER PROFESSIONAL ADVICE. IT IS AVAILABLE FOR 
REMARK   1 ACADEMIC AND COMMERCIAL PURPOSES, UNDER CC-BY 4.0 LICENCE.           
DBREF  XXXX A    1   322  UNP    B9VRK7   B9VRK7_CAPAN     1    322             
SEQRES   1 A  322  MET ARG LEU SER GLU PHE SER PHE PHE SER LEU LEU PHE          
SEQRES   2 A  322  ALA VAL LEU LEU LEU ALA VAL SER ALA GLU GLN CYS GLY          
SEQRES   3 A  322  SER GLN ALA GLY GLY ALA LEU CYS ALA ALA GLY LEU CYS          
SEQRES   4 A  322  CYS SER LYS PHE GLY TRP CYS GLY ASN THR ASN ASP TYR          
SEQRES   5 A  322  CYS GLY ALA GLY ASN CYS GLN SER GLN CYS PRO GLY ASP          
SEQRES   6 A  322  SER GLY PRO THR GLY ASP LEU GLY SER ILE ILE SER ASN          
SEQRES   7 A  322  SER MET PHE ASP GLU MET LEU LYS HIS ARG ASN ASP ASN          
SEQRES   8 A  322  ALA CYS GLN GLY LYS ASN ASN PHE TYR SER TYR ASN ALA          
SEQRES   9 A  322  PHE ILE THR ALA ALA LYS SER PHE PRO GLY PHE GLY THR          
SEQRES  10 A  322  THR GLY ASP THR ALA VAL ARG LYS ARG GLU ILE ALA ALA          
SEQRES  11 A  322  PHE PHE ALA GLN THR SER HIS GLU THR THR GLY GLY TRP          
SEQRES  12 A  322  PRO THR ALA PRO ASP GLY PRO TYR ALA TRP GLY TYR CYS          
SEQRES  13 A  322  PHE LEU ARG GLU GLN GLY SER PRO GLY ASP TYR CYS SER          
SEQRES  14 A  322  PRO SER GLY GLN TRP PRO CYS ALA PRO GLY ARG LYS TYR          
SEQRES  15 A  322  PHE GLY ARG GLY PRO ILE GLN ILE SER TYR ASN TYR ASN          
SEQRES  16 A  322  TYR GLY PRO CYS GLY ARG ALA ILE GLY VAL ASP LEU LEU          
SEQRES  17 A  322  ASN ASN PRO ASP LEU VAL ALA THR ASP SER VAL ILE SER          
SEQRES  18 A  322  PHE LYS SER ALA ILE TRP PHE TRP MET THR PRO GLN SER          
SEQRES  19 A  322  PRO LYS PRO SER CYS HIS ASP VAL ILE THR GLY ARG TRP          
SEQRES  20 A  322  GLN PRO SER SER ALA ASP ARG ALA ALA ASN ARG LEU PRO          
SEQRES  21 A  322  GLY PHE GLY VAL ILE THR ASN ILE ILE ASN GLY GLY LEU          
SEQRES  22 A  322  GLU CYS GLY HIS GLY ASN ASP ASN ARG VAL GLN ASP ARG          
SEQRES  23 A  322  ILE GLY PHE TYR ARG ARG TYR CYS GLY ILE LEU GLY VAL          
SEQRES  24 A  322  SER PRO GLY ASP ASN LEU ASP CYS GLY ASN GLN ARG SER          
SEQRES  25 A  322  PHE GLY ASN GLY LEU LEU VAL ASP ILE MET                      
CRYST1    1.000    1.000    1.000  90.00  90.00  90.00 P 1           1          
ORIGX1      1.000000  0.000000  0.000000        0.00000                         
ORIGX2      0.000000  1.000000  0.000000        0.00000                         
ORIGX3      0.000000  0.000000  1.000000        0.00000                         
SCALE1      1.000000  0.000000  0.000000        0.00000                         
SCALE2      0.000000  1.000000  0.000000        0.00000                         
SCALE3      0.000000  0.000000  1.000000        0.00000                         
MODEL        1                                                                  
ATOM      1  N   MET A   1     -20.065  48.622  68.701  1.00 40.25           N  
ATOM      2  CA  MET A   1     -20.885  49.618  67.971  1.00 40.25           C  
ATOM      3  C   MET A   1     -20.435  49.554  66.519  1.00 40.25           C  
ATOM      4  CB  MET A   1     -20.651  51.013  68.579  1.00 40.25           C  
ATOM      5  O   MET A   1     -19.283  49.856  66.272  1.00 40.25           O  
ATOM      6  CG  MET A   1     -21.406  51.198  69.902  1.00 40.25           C  
ATOM      7  SD  MET A   1     -20.848  52.628  70.859  1.00 40.25           S  
ATOM      8  CE  MET A   1     -22.102  52.672  72.169  1.00 40.25           C  
ATOM      9  N   ARG A   2     -21.101  48.791  65.640  1.00 43.88           N  
ATOM     10  CA  ARG A   2     -22.289  49.170  64.838  1.00 43.88           C  
ATOM     11  C   ARG A   2     -22.150  50.542  64.176  1.00 43.88           C  
ATOM     12  CB  ARG A   2     -23.638  49.089  65.584  1.00 43.88           C  
ATOM     13  O   ARG A   2     -22.131  51.517  64.912  1.00 43.88           O  
ATOM     14  CG  ARG A   2     -24.200  47.663  65.686  1.00 43.88           C  
ATOM     15  CD  ARG A   2     -25.693  47.700  66.049  1.00 43.88           C  
ATOM     16  NE  ARG A   2     -26.239  46.345  66.268  1.00 43.88           N  
ATOM     17  NH1 ARG A   2     -28.469  46.911  66.331  1.00 43.88           N  
ATOM     18  NH2 ARG A   2     -27.859  44.792  66.653  1.00 43.88           N  
ATOM     19  CZ  ARG A   2     -27.515  46.026  66.415  1.00 43.88           C  
ATOM     20  N   LEU A   3     -22.107  50.532  62.840  1.00 38.97           N  
ATOM     21  CA  LEU A   3     -22.791  51.391  61.849  1.00 38.97           C  
ATOM     22  C   LEU A   3     -22.421  50.790  60.460  1.00 38.97           C  
ATOM     23  CB  LEU A   3     -22.324  52.863  61.971  1.00 38.97           C  
ATOM     24  O   LEU A   3     -21.280  50.933  60.042  1.00 38.97           O  
ATOM     25  CG  LEU A   3     -23.124  53.744  62.962  1.00 38.97           C  
ATOM     26  CD1 LEU A   3     -22.363  55.037  63.250  1.00 38.97           C  
ATOM     27  CD2 LEU A   3     -24.518  54.087  62.444  1.00 38.97           C  
ATOM     28  N   SER A   4     -23.141  49.806  59.893  1.00 40.97           N  
ATOM     29  CA  SER A   4     -24.336  49.903  59.011  1.00 40.97           C  
ATOM     30  C   SER A   4     -24.236  51.027  57.966  1.00 40.97           C  
ATOM     31  CB  SER A   4     -25.668  49.912  59.768  1.00 40.97           C  
ATOM     32  O   SER A   4     -24.304  52.194  58.333  1.00 40.97           O  
ATOM     33  OG  SER A   4     -25.821  51.090  60.526  1.00 40.97           O  
ATOM     34  N   GLU A   5     -23.849  50.703  56.727  1.00 46.84           N  
ATOM     35  CA  GLU A   5     -24.721  50.448  55.552  1.00 46.84           C  
ATOM     36  C   GLU A   5     -25.302  51.719  54.914  1.00 46.84           C  
ATOM     37  CB  GLU A   5     -25.870  49.444  55.799  1.00 46.84           C  
ATOM     38  O   GLU A   5     -26.094  52.398  55.548  1.00 46.84           O  
ATOM     39  CG  GLU A   5     -25.429  47.974  55.808  1.00 46.84           C  
ATOM     40  CD  GLU A   5     -26.603  46.976  55.807  1.00 46.84           C  
ATOM     41  OE1 GLU A   5     -26.308  45.775  55.988  1.00 46.84           O  
ATOM     42  OE2 GLU A   5     -27.767  47.407  55.645  1.00 46.84           O  
ATOM     43  N   PHE A   6     -24.995  51.975  53.633  1.00 44.34           N  
ATOM     44  CA  PHE A   6     -26.029  52.329  52.652  1.00 44.34           C  
ATOM     45  C   PHE A   6     -25.633  51.926  51.223  1.00 44.34           C  
ATOM     46  CB  PHE A   6     -26.509  53.791  52.732  1.00 44.34           C  
ATOM     47  O   PHE A   6     -24.510  52.113  50.762  1.00 44.34           O  
ATOM     48  CG  PHE A   6     -27.928  53.888  53.277  1.00 44.34           C  
ATOM     49  CD1 PHE A   6     -29.031  53.563  52.461  1.00 44.34           C  
ATOM     50  CD2 PHE A   6     -28.146  54.234  54.623  1.00 44.34           C  
ATOM     51  CE1 PHE A   6     -30.332  53.558  52.999  1.00 44.34           C  
ATOM     52  CE2 PHE A   6     -29.441  54.211  55.166  1.00 44.34           C  
ATOM     53  CZ  PHE A   6     -30.536  53.870  54.355  1.00 44.34           C  
ATOM     54  N   SER A   7     -26.624  51.317  50.584  1.00 47.34           N  
ATOM     55  CA  SER A   7     -26.672  50.618  49.305  1.00 47.34           C  
ATOM     56  C   SER A   7     -26.507  51.530  48.079  1.00 47.34           C  
ATOM     57  CB  SER A   7     -28.077  49.998  49.288  1.00 47.34           C  
ATOM     58  O   SER A   7     -27.090  52.609  48.041  1.00 47.34           O  
ATOM     59  OG  SER A   7     -28.242  49.043  48.271  1.00 47.34           O  
ATOM     60  N   PHE A   8     -25.832  51.042  47.032  1.00 46.91           N  
ATOM     61  CA  PHE A   8     -26.185  51.365  45.644  1.00 46.91           C  
ATOM     62  C   PHE A   8     -26.116  50.086  44.801  1.00 46.91           C  
ATOM     63  CB  PHE A   8     -25.365  52.532  45.062  1.00 46.91           C  
ATOM     64  O   PHE A   8     -25.057  49.622  44.383  1.00 46.91           O  
ATOM     65  CG  PHE A   8     -26.193  53.798  44.893  1.00 46.91           C  
ATOM     66  CD1 PHE A   8     -26.981  53.989  43.740  1.00 46.91           C  
ATOM     67  CD2 PHE A   8     -26.214  54.766  45.914  1.00 46.91           C  
ATOM     68  CE1 PHE A   8     -27.777  55.143  43.609  1.00 46.91           C  
ATOM     69  CE2 PHE A   8     -27.009  55.919  45.784  1.00 46.91           C  
ATOM     70  CZ  PHE A   8     -27.791  56.108  44.632  1.00 46.91           C  
ATOM     71  N   PHE A   9     -27.292  49.498  44.600  1.00 45.75           N  
ATOM     72  CA  PHE A   9     -27.566  48.440  43.638  1.00 45.75           C  
ATOM     73  C   PHE A   9     -27.492  49.032  42.221  1.00 45.75           C  
ATOM     74  CB  PHE A   9     -28.981  47.885  43.931  1.00 45.75           C  
ATOM     75  O   PHE A   9     -28.352  49.827  41.849  1.00 45.75           O  
ATOM     76  CG  PHE A   9     -29.053  46.440  44.379  1.00 45.75           C  
ATOM     77  CD1 PHE A   9     -29.433  45.445  43.460  1.00 45.75           C  
ATOM     78  CD2 PHE A   9     -28.810  46.096  45.722  1.00 45.75           C  
ATOM     79  CE1 PHE A   9     -29.572  44.110  43.879  1.00 45.75           C  
ATOM     80  CE2 PHE A   9     -28.953  44.760  46.142  1.00 45.75           C  
ATOM     81  CZ  PHE A   9     -29.335  43.769  45.221  1.00 45.75           C  
ATOM     82  N   SER A  10     -26.513  48.617  41.417  1.00 47.56           N  
ATOM     83  CA  SER A  10     -26.566  48.755  39.956  1.00 47.56           C  
ATOM     84  C   SER A  10     -26.564  47.360  39.345  1.00 47.56           C  
ATOM     85  CB  SER A  10     -25.444  49.638  39.405  1.00 47.56           C  
ATOM     86  O   SER A  10     -25.532  46.704  39.225  1.00 47.56           O  
ATOM     87  OG  SER A  10     -25.834  50.995  39.500  1.00 47.56           O  
ATOM     88  N   LEU A  11     -27.769  46.901  39.010  1.00 48.78           N  
ATOM     89  CA  LEU A  11     -28.042  45.686  38.255  1.00 48.78           C  
ATOM     90  C   LEU A  11     -27.501  45.870  36.822  1.00 48.78           C  
ATOM     91  CB  LEU A  11     -29.579  45.445  38.273  1.00 48.78           C  
ATOM     92  O   LEU A  11     -28.147  46.499  35.989  1.00 48.78           O  
ATOM     93  CG  LEU A  11     -30.006  44.023  38.672  1.00 48.78           C  
ATOM     94  CD1 LEU A  11     -30.172  43.919  40.188  1.00 48.78           C  
ATOM     95  CD2 LEU A  11     -31.340  43.658  38.021  1.00 48.78           C  
ATOM     96  N   LEU A  12     -26.320  45.329  36.522  1.00 49.22           N  
ATOM     97  CA  LEU A  12     -25.858  45.128  35.146  1.00 49.22           C  
ATOM     98  C   LEU A  12     -26.008  43.645  34.808  1.00 49.22           C  
ATOM     99  CB  LEU A  12     -24.440  45.708  34.935  1.00 49.22           C  
ATOM    100  O   LEU A  12     -25.125  42.823  35.041  1.00 49.22           O  
ATOM    101  CG  LEU A  12     -24.428  46.973  34.040  1.00 49.22           C  
ATOM    102  CD1 LEU A  12     -23.768  48.150  34.756  1.00 49.22           C  
ATOM    103  CD2 LEU A  12     -23.676  46.718  32.731  1.00 49.22           C  
ATOM    104  N   PHE A  13     -27.183  43.307  34.282  1.00 47.56           N  
ATOM    105  CA  PHE A  13     -27.469  42.020  33.661  1.00 47.56           C  
ATOM    106  C   PHE A  13     -26.756  41.993  32.297  1.00 47.56           C  
ATOM    107  CB  PHE A  13     -29.002  41.832  33.582  1.00 47.56           C  
ATOM    108  O   PHE A  13     -27.317  42.380  31.274  1.00 47.56           O  
ATOM    109  CG  PHE A  13     -29.505  40.482  34.054  1.00 47.56           C  
ATOM    110  CD1 PHE A  13     -29.657  39.417  33.146  1.00 47.56           C  
ATOM    111  CD2 PHE A  13     -29.863  40.305  35.404  1.00 47.56           C  
ATOM    112  CE1 PHE A  13     -30.170  38.183  33.588  1.00 47.56           C  
ATOM    113  CE2 PHE A  13     -30.376  39.072  35.845  1.00 47.56           C  
ATOM    114  CZ  PHE A  13     -30.531  38.011  34.936  1.00 47.56           C  
ATOM    115  N   ALA A  14     -25.480  41.607  32.279  1.00 51.06           N  
ATOM    116  CA  ALA A  14     -24.764  41.343  31.036  1.00 51.06           C  
ATOM    117  C   ALA A  14     -25.213  39.976  30.501  1.00 51.06           C  
ATOM    118  CB  ALA A  14     -23.253  41.455  31.269  1.00 51.06           C  
ATOM    119  O   ALA A  14     -24.697  38.929  30.889  1.00 51.06           O  
ATOM    120  N   VAL A  15     -26.226  39.992  29.634  1.00 48.56           N  
ATOM    121  CA  VAL A  15     -26.613  38.837  28.820  1.00 48.56           C  
ATOM    122  C   VAL A  15     -25.438  38.519  27.895  1.00 48.56           C  
ATOM    123  CB  VAL A  15     -27.907  39.134  28.032  1.00 48.56           C  
ATOM    124  O   VAL A  15     -25.169  39.249  26.942  1.00 48.56           O  
ATOM    125  CG1 VAL A  15     -28.314  37.964  27.127  1.00 48.56           C  
ATOM    126  CG2 VAL A  15     -29.077  39.409  28.989  1.00 48.56           C  
ATOM    127  N   LEU A  16     -24.716  37.438  28.193  1.00 45.69           N  
ATOM    128  CA  LEU A  16     -23.719  36.860  27.299  1.00 45.69           C  
ATOM    129  C   LEU A  16     -24.463  36.244  26.100  1.00 45.69           C  
ATOM    130  CB  LEU A  16     -22.836  35.841  28.069  1.00 45.69           C  
ATOM    131  O   LEU A  16     -24.856  35.079  26.118  1.00 45.69           O  
ATOM    132  CG  LEU A  16     -21.324  36.076  27.888  1.00 45.69           C  
ATOM    133  CD1 LEU A  16     -20.797  37.024  28.968  1.00 45.69           C  
ATOM    134  CD2 LEU A  16     -20.548  34.762  27.984  1.00 45.69           C  
ATOM    135  N   LEU A  17     -24.703  37.040  25.059  1.00 42.09           N  
ATOM    136  CA  LEU A  17     -25.038  36.514  23.739  1.00 42.09           C  
ATOM    137  C   LEU A  17     -23.768  35.861  23.185  1.00 42.09           C  
ATOM    138  CB  LEU A  17     -25.566  37.643  22.830  1.00 42.09           C  
ATOM    139  O   LEU A  17     -22.898  36.535  22.637  1.00 42.09           O  
ATOM    140  CG  LEU A  17     -27.042  38.005  23.078  1.00 42.09           C  
ATOM    141  CD1 LEU A  17     -27.354  39.387  22.504  1.00 42.09           C  
ATOM    142  CD2 LEU A  17     -27.992  36.996  22.424  1.00 42.09           C  
ATOM    143  N   LEU A  18     -23.646  34.542  23.350  1.00 42.03           N  
ATOM    144  CA  LEU A  18     -22.748  33.743  22.524  1.00 42.03           C  
ATOM    145  C   LEU A  18     -23.261  33.851  21.086  1.00 42.03           C  
ATOM    146  CB  LEU A  18     -22.716  32.282  23.018  1.00 42.03           C  
ATOM    147  O   LEU A  18     -24.185  33.145  20.686  1.00 42.03           O  
ATOM    148  CG  LEU A  18     -21.943  32.065  24.331  1.00 42.03           C  
ATOM    149  CD1 LEU A  18     -22.223  30.660  24.866  1.00 42.03           C  
ATOM    150  CD2 LEU A  18     -20.430  32.204  24.138  1.00 42.03           C  
ATOM    151  N   ALA A  19     -22.693  34.780  20.321  1.00 41.94           N  
ATOM    152  CA  ALA A  19     -22.846  34.803  18.880  1.00 41.94           C  
ATOM    153  C   ALA A  19     -22.189  33.530  18.332  1.00 41.94           C  
ATOM    154  CB  ALA A  19     -22.231  36.095  18.325  1.00 41.94           C  
ATOM    155  O   ALA A  19     -20.972  33.457  18.171  1.00 41.94           O  
ATOM    156  N   VAL A  20     -22.996  32.497  18.095  1.00 48.34           N  
ATOM    157  CA  VAL A  20     -22.593  31.364  17.266  1.00 48.34           C  
ATOM    158  C   VAL A  20     -22.530  31.906  15.843  1.00 48.34           C  
ATOM    159  CB  VAL A  20     -23.568  30.175  17.409  1.00 48.34           C  
ATOM    160  O   VAL A  20     -23.548  31.984  15.158  1.00 48.34           O  
ATOM    161  CG1 VAL A  20     -23.121  28.983  16.552  1.00 48.34           C  
ATOM    162  CG2 VAL A  20     -23.652  29.698  18.866  1.00 48.34           C  
ATOM    163  N   SER A  21     -21.356  32.367  15.414  1.00 55.09           N  
ATOM    164  CA  SER A  21     -21.123  32.636  13.996  1.00 55.09           C  
ATOM    165  C   SER A  21     -21.310  31.322  13.250  1.00 55.09           C  
ATOM    166  CB  SER A  21     -19.720  33.189  13.740  1.00 55.09           C  
ATOM    167  O   SER A  21     -20.540  30.383  13.442  1.00 55.09           O  
ATOM    168  OG  SER A  21     -19.653  34.540  14.154  1.00 55.09           O  
ATOM    169  N   ALA A  22     -22.357  31.236  12.435  1.00 61.19           N  
ATOM    170  CA  ALA A  22     -22.522  30.119  11.526  1.00 61.19           C  
ATOM    171  C   ALA A  22     -21.390  30.191  10.486  1.00 61.19           C  
ATOM    172  CB  ALA A  22     -23.939  30.166  10.943  1.00 61.19           C  
ATOM    173  O   ALA A  22     -21.217  31.207   9.815  1.00 61.19           O  
ATOM    174  N   GLU A  23     -20.571  29.147  10.405  1.00 82.44           N  
ATOM    175  CA  GLU A  23     -19.503  29.033   9.411  1.00 82.44           C  
ATOM    176  C   GLU A  23     -20.114  28.586   8.073  1.00 82.44           C  
ATOM    177  CB  GLU A  23     -18.421  28.082   9.950  1.00 82.44           C  
ATOM    178  O   GLU A  23     -20.978  27.701   8.047  1.00 82.44           O  
ATOM    179  CG  GLU A  23     -17.138  28.053   9.106  1.00 82.44           C  
ATOM    180  CD  GLU A  23     -16.040  27.170   9.733  1.00 82.44           C  
ATOM    181  OE1 GLU A  23     -14.849  27.450   9.481  1.00 82.44           O  
ATOM    182  OE2 GLU A  23     -16.384  26.205  10.458  1.00 82.44           O  
ATOM    183  N   GLN A  24     -19.711  29.230   6.972  1.00 93.19           N  
ATOM    184  CA  GLN A  24     -20.181  28.885   5.629  1.00 93.19           C  
ATOM    185  C   GLN A  24     -19.323  27.781   5.008  1.00 93.19           C  
ATOM    186  CB  GLN A  24     -20.232  30.111   4.706  1.00 93.19           C  
ATOM    187  O   GLN A  24     -18.109  27.743   5.190  1.00 93.19           O  
ATOM    188  CG  GLN A  24     -21.372  31.067   5.071  1.00 93.19           C  
ATOM    189  CD  GLN A  24     -21.521  32.221   4.085  1.00 93.19           C  
ATOM    190  NE2 GLN A  24     -22.690  32.816   4.009  1.00 93.19           N  
ATOM    191  OE1 GLN A  24     -20.613  32.625   3.378  1.00 93.19           O  
ATOM    192  N   CYS A  25     -19.957  26.901   4.238  1.00 92.25           N  
ATOM    193  CA  CYS A  25     -19.330  25.730   3.633  1.00 92.25           C  
ATOM    194  C   CYS A  25     -19.965  25.382   2.279  1.00 92.25           C  
ATOM    195  CB  CYS A  25     -19.467  24.573   4.624  1.00 92.25           C  
ATOM    196  O   CYS A  25     -20.951  25.985   1.852  1.00 92.25           O  
ATOM    197  SG  CYS A  25     -21.186  24.067   4.871  1.00 92.25           S  
ATOM    198  N   GLY A  26     -19.423  24.370   1.604  1.00 92.00           N  
ATOM    199  CA  GLY A  26     -20.027  23.787   0.409  1.00 92.00           C  
ATOM    200  C   GLY A  26     -19.965  24.708  -0.808  1.00 92.00           C  
ATOM    201  O   GLY A  26     -19.125  25.604  -0.899  1.00 92.00           O  
ATOM    202  N   SER A  27     -20.842  24.464  -1.780  1.00 90.75           N  
ATOM    203  CA  SER A  27     -20.850  25.178  -3.068  1.00 90.75           C  
ATOM    204  C   SER A  27     -21.003  26.700  -2.932  1.00 90.75           C  
ATOM    205  CB  SER A  27     -21.953  24.607  -3.964  1.00 90.75           C  
ATOM    206  O   SER A  27     -20.465  27.449  -3.745  1.00 90.75           O  
ATOM    207  OG  SER A  27     -23.221  24.663  -3.337  1.00 90.75           O  
ATOM    208  N   GLN A  28     -21.661  27.161  -1.868  1.00 90.69           N  
ATOM    209  CA  GLN A  28     -21.868  28.574  -1.546  1.00 90.69           C  
ATOM    210  C   GLN A  28     -20.598  29.270  -1.029  1.00 90.69           C  
ATOM    211  CB  GLN A  28     -23.001  28.696  -0.513  1.00 90.69           C  
ATOM    212  O   GLN A  28     -20.518  30.494  -1.065  1.00 90.69           O  
ATOM    213  CG  GLN A  28     -24.364  28.159  -0.995  1.00 90.69           C  
ATOM    214  CD  GLN A  28     -24.572  26.647  -0.861  1.00 90.69           C  
ATOM    215  NE2 GLN A  28     -25.762  26.164  -1.147  1.00 90.69           N  
ATOM    216  OE1 GLN A  28     -23.706  25.871  -0.484  1.00 90.69           O  
ATOM    217  N   ALA A  29     -19.602  28.497  -0.590  1.00 88.75           N  
ATOM    218  CA  ALA A  29     -18.336  28.977  -0.045  1.00 88.75           C  
ATOM    219  C   ALA A  29     -17.127  28.407  -0.810  1.00 88.75           C  
ATOM    220  CB  ALA A  29     -18.315  28.662   1.452  1.00 88.75           C  
ATOM    221  O   ALA A  29     -16.096  28.088  -0.222  1.00 88.75           O  
ATOM    222  N   GLY A  30     -17.258  28.210  -2.128  1.00 84.69           N  
ATOM    223  CA  GLY A  30     -16.158  27.723  -2.971  1.00 84.69           C  
ATOM    224  C   GLY A  30     -15.685  26.302  -2.635  1.00 84.69           C  
ATOM    225  O   GLY A  30     -14.538  25.960  -2.907  1.00 84.69           O  
ATOM    226  N   GLY A  31     -16.547  25.481  -2.031  1.00 82.00           N  
ATOM    227  CA  GLY A  31     -16.222  24.123  -1.592  1.00 82.00           C  
ATOM    228  C   GLY A  31     -15.596  24.037  -0.197  1.00 82.00           C  
ATOM    229  O   GLY A  31     -15.082  22.975   0.153  1.00 82.00           O  
ATOM    230  N   ALA A  32     -15.629  25.115   0.597  1.00 85.75           N  
ATOM    231  CA  ALA A  32     -15.097  25.115   1.957  1.00 85.75           C  
ATOM    232  C   ALA A  32     -15.726  24.013   2.830  1.00 85.75           C  
ATOM    233  CB  ALA A  32     -15.267  26.506   2.580  1.00 85.75           C  
ATOM    234  O   ALA A  32     -16.918  23.709   2.732  1.00 85.75           O  
ATOM    235  N   LEU A  33     -14.897  23.406   3.677  1.00 85.94           N  
ATOM    236  CA  LEU A  33     -15.287  22.382   4.642  1.00 85.94           C  
ATOM    237  C   LEU A  33     -15.594  23.016   5.997  1.00 85.94           C  
ATOM    238  CB  LEU A  33     -14.164  21.336   4.745  1.00 85.94           C  
ATOM    239  O   LEU A  33     -15.090  24.089   6.314  1.00 85.94           O  
ATOM    240  CG  LEU A  33     -13.987  20.449   3.500  1.00 85.94           C  
ATOM    241  CD1 LEU A  33     -12.957  19.360   3.813  1.00 85.94           C  
ATOM    242  CD2 LEU A  33     -15.275  19.766   3.028  1.00 85.94           C  
ATOM    243  N   CYS A  34     -16.397  22.326   6.797  1.00 84.56           N  
ATOM    244  CA  CYS A  34     -16.762  22.783   8.128  1.00 84.56           C  
ATOM    245  C   CYS A  34     -15.704  22.425   9.164  1.00 84.56           C  
ATOM    246  CB  CYS A  34     -18.088  22.141   8.501  1.00 84.56           C  
ATOM    247  O   CYS A  34     -15.235  21.277   9.207  1.00 84.56           O  
ATOM    248  SG  CYS A  34     -19.466  22.770   7.548  1.00 84.56           S  
ATOM    249  N   ALA A  35     -15.390  23.365  10.059  1.00 81.12           N  
ATOM    250  CA  ALA A  35     -14.503  23.099  11.180  1.00 81.12           C  
ATOM    251  C   ALA A  35     -15.070  22.011  12.115  1.00 81.12           C  
ATOM    252  CB  ALA A  35     -14.219  24.412  11.917  1.00 81.12           C  
ATOM    253  O   ALA A  35     -16.272  21.737  12.159  1.00 81.12           O  
ATOM    254  N   ALA A  36     -14.174  21.363  12.866  1.00 78.81           N  
ATOM    255  CA  ALA A  36     -14.500  20.345  13.872  1.00 78.81           C  
ATOM    256  C   ALA A  36     -15.331  19.143  13.367  1.00 78.81           C  
ATOM    257  CB  ALA A  36     -15.105  21.037  15.102  1.00 78.81           C  
ATOM    258  O   ALA A  36     -15.968  18.455  14.162  1.00 78.81           O  
ATOM    259  N   GLY A  37     -15.320  18.861  12.059  1.00 73.38           N  
ATOM    260  CA  GLY A  37     -16.011  17.694  11.509  1.00 73.38           C  
ATOM    261  C   GLY A  37     -17.530  17.856  11.376  1.00 73.38           C  
ATOM    262  O   GLY A  37     -18.203  16.863  11.119  1.00 73.38           O  
ATOM    263  N   LEU A  38     -18.076  19.071  11.523  1.00 87.69           N  
ATOM    264  CA  LEU A  38     -19.514  19.335  11.376  1.00 87.69           C  
ATOM    265  C   LEU A  38     -20.007  19.055   9.948  1.00 87.69           C  
ATOM    266  CB  LEU A  38     -19.821  20.787  11.783  1.00 87.69           C  
ATOM    267  O   LEU A  38     -19.249  19.169   8.990  1.00 87.69           O  
ATOM    268  CG  LEU A  38     -19.539  21.135  13.253  1.00 87.69           C  
ATOM    269  CD1 LEU A  38     -19.746  22.634  13.468  1.00 87.69           C  
ATOM    270  CD2 LEU A  38     -20.478  20.392  14.201  1.00 87.69           C  
ATOM    271  N   CYS A  39     -21.282  18.720   9.793  1.00 92.62           N  
ATOM    272  CA  CYS A  39     -21.889  18.516   8.484  1.00 92.62           C  
ATOM    273  C   CYS A  39     -22.077  19.856   7.778  1.00 92.62           C  
ATOM    274  CB  CYS A  39     -23.241  17.829   8.642  1.00 92.62           C  
ATOM    275  O   CYS A  39     -22.544  20.826   8.384  1.00 92.62           O  
ATOM    276  SG  CYS A  39     -23.214  16.358   9.684  1.00 92.62           S  
ATOM    277  N   CYS A  40     -21.780  19.889   6.484  1.00 93.62           N  
ATOM    278  CA  CYS A  40     -22.143  21.008   5.638  1.00 93.62           C  
ATOM    279  C   CYS A  40     -23.551  20.802   5.084  1.00 93.62           C  
ATOM    280  CB  CYS A  40     -21.129  21.146   4.507  1.00 93.62           C  
ATOM    281  O   CYS A  40     -23.760  19.919   4.257  1.00 93.62           O  
ATOM    282  SG  CYS A  40     -21.469  22.599   3.500  1.00 93.62           S  
ATOM    283  N   SER A  41     -24.513  21.625   5.497  1.00 94.75           N  
ATOM    284  CA  SER A  41     -25.892  21.547   5.000  1.00 94.75           C  
ATOM    285  C   SER A  41     -25.990  21.855   3.501  1.00 94.75           C  
ATOM    286  CB  SER A  41     -26.807  22.499   5.776  1.00 94.75           C  
ATOM    287  O   SER A  41     -25.129  22.531   2.938  1.00 94.75           O  
ATOM    288  OG  SER A  41     -26.497  23.847   5.485  1.00 94.75           O  
ATOM    289  N   LYS A  42     -27.095  21.475   2.846  1.00 94.62           N  
ATOM    290  CA  LYS A  42     -27.420  21.827   1.443  1.00 94.62           C  
ATOM    291  C   LYS A  42     -27.447  23.332   1.162  1.00 94.62           C  
ATOM    292  CB  LYS A  42     -28.727  21.152   1.010  1.00 94.62           C  
ATOM    293  O   LYS A  42     -27.357  23.749   0.010  1.00 94.62           O  
ATOM    294  CG  LYS A  42     -29.981  21.745   1.667  1.00 94.62           C  
ATOM    295  CD  LYS A  42     -31.216  20.996   1.161  1.00 94.62           C  
ATOM    296  CE  LYS A  42     -32.473  21.524   1.844  1.00 94.62           C  
ATOM    297  NZ  LYS A  42     -33.546  20.506   1.829  1.00 94.62           N  
ATOM    298  N   PHE A  43     -27.561  24.137   2.214  1.00 94.62           N  
ATOM    299  CA  PHE A  43     -27.593  25.593   2.144  1.00 94.62           C  
ATOM    300  C   PHE A  43     -26.242  26.249   2.449  1.00 94.62           C  
ATOM    301  CB  PHE A  43     -28.713  26.094   3.058  1.00 94.62           C  
ATOM    302  O   PHE A  43     -26.158  27.473   2.437  1.00 94.62           O  
ATOM    303  CG  PHE A  43     -30.078  25.529   2.716  1.00 94.62           C  
ATOM    304  CD1 PHE A  43     -30.669  25.818   1.471  1.00 94.62           C  
ATOM    305  CD2 PHE A  43     -30.772  24.742   3.654  1.00 94.62           C  
ATOM    306  CE1 PHE A  43     -31.964  25.358   1.180  1.00 94.62           C  
ATOM    307  CE2 PHE A  43     -32.075  24.298   3.371  1.00 94.62           C  
ATOM    308  CZ  PHE A  43     -32.679  24.626   2.143  1.00 94.62           C  
ATOM    309  N   GLY A  44     -25.199  25.451   2.690  1.00 94.69           N  
ATOM    310  CA  GLY A  44     -23.830  25.935   2.844  1.00 94.69           C  
ATOM    311  C   GLY A  44     -23.522  26.461   4.239  1.00 94.69           C  
ATOM    312  O   GLY A  44     -22.820  27.456   4.376  1.00 94.69           O  
ATOM    313  N   TRP A  45     -24.049  25.797   5.266  1.00 95.44           N  
ATOM    314  CA  TRP A  45     -23.802  26.129   6.672  1.00 95.44           C  
ATOM    315  C   TRP A  45     -23.365  24.907   7.461  1.00 95.44           C  
ATOM    316  CB  TRP A  45     -25.059  26.729   7.299  1.00 95.44           C  
ATOM    317  O   TRP A  45     -23.850  23.809   7.185  1.00 95.44           O  
ATOM    318  CG  TRP A  45     -25.500  27.998   6.659  1.00 95.44           C  
ATOM    319  CD1 TRP A  45     -26.479  28.120   5.738  1.00 95.44           C  
ATOM    320  CD2 TRP A  45     -24.945  29.333   6.839  1.00 95.44           C  
ATOM    321  CE2 TRP A  45     -25.683  30.237   6.019  1.00 95.44           C  
ATOM    322  CE3 TRP A  45     -23.884  29.872   7.596  1.00 95.44           C  
ATOM    323  NE1 TRP A  45     -26.582  29.438   5.347  1.00 95.44           N  
ATOM    324  CH2 TRP A  45     -24.399  32.128   6.803  1.00 95.44           C  
ATOM    325  CZ2 TRP A  45     -25.424  31.615   5.993  1.00 95.44           C  
ATOM    326  CZ3 TRP A  45     -23.627  31.256   7.584  1.00 95.44           C  
ATOM    327  N   CYS A  46     -22.505  25.117   8.451  1.00 93.25           N  
ATOM    328  CA  CYS A  46     -21.963  24.068   9.307  1.00 93.25           C  
ATOM    329  C   CYS A  46     -22.830  23.788  10.535  1.00 93.25           C  
ATOM    330  CB  CYS A  46     -20.545  24.478   9.703  1.00 93.25           C  
ATOM    331  O   CYS A  46     -23.216  24.709  11.253  1.00 93.25           O  
ATOM    332  SG  CYS A  46     -19.493  24.668   8.255  1.00 93.25           S  
ATOM    333  N   GLY A  47     -23.095  22.509  10.814  1.00 91.25           N  
ATOM    334  CA  GLY A  47     -23.843  22.090  12.000  1.00 91.25           C  
ATOM    335  C   GLY A  47     -23.876  20.576  12.198  1.00 91.25           C  
ATOM    336  O   GLY A  47     -23.345  19.815  11.396  1.00 91.25           O  
ATOM    337  N   ASN A  48     -24.479  20.127  13.298  1.00 88.88           N  
ATOM    338  CA  ASN A  48     -24.526  18.713  13.700  1.00 88.88           C  
ATOM    339  C   ASN A  48     -25.951  18.174  13.924  1.00 88.88           C  
ATOM    340  CB  ASN A  48     -23.636  18.504  14.937  1.00 88.88           C  
ATOM    341  O   ASN A  48     -26.113  17.072  14.446  1.00 88.88           O  
ATOM    342  CG  ASN A  48     -24.092  19.288  16.155  1.00 88.88           C  
ATOM    343  ND2 ASN A  48     -23.367  19.190  17.243  1.00 88.88           N  
ATOM    344  OD1 ASN A  48     -25.075  20.012  16.151  1.00 88.88           O  
ATOM    345  N   THR A  49     -26.989  18.931  13.557  1.00 87.88           N  
ATOM    346  CA  THR A  49     -28.382  18.463  13.632  1.00 87.88           C  
ATOM    347  C   THR A  49     -28.811  17.818  12.313  1.00 87.88           C  
ATOM    348  CB  THR A  49     -29.369  19.566  14.059  1.00 87.88           C  
ATOM    349  O   THR A  49     -28.131  17.929  11.290  1.00 87.88           O  
ATOM    350  CG2 THR A  49     -28.877  20.403  15.238  1.00 87.88           C  
ATOM    351  OG1 THR A  49     -29.651  20.430  12.990  1.00 87.88           O  
ATOM    352  N   ASN A  50     -29.973  17.163  12.304  1.00 83.19           N  
ATOM    353  CA  ASN A  50     -30.512  16.508  11.110  1.00 83.19           C  
ATOM    354  C   ASN A  50     -30.745  17.473   9.925  1.00 83.19           C  
ATOM    355  CB  ASN A  50     -31.811  15.795  11.516  1.00 83.19           C  
ATOM    356  O   ASN A  50     -30.717  17.051   8.773  1.00 83.19           O  
ATOM    357  CG  ASN A  50     -32.237  14.753  10.498  1.00 83.19           C  
ATOM    358  ND2 ASN A  50     -33.521  14.572  10.304  1.00 83.19           N  
ATOM    359  OD1 ASN A  50     -31.435  14.061   9.898  1.00 83.19           O  
ATOM    360  N   ASP A  51     -30.910  18.773  10.178  1.00 89.06           N  
ATOM    361  CA  ASP A  51     -31.066  19.783   9.119  1.00 89.06           C  
ATOM    362  C   ASP A  51     -29.765  20.035   8.342  1.00 89.06           C  
ATOM    363  CB  ASP A  51     -31.562  21.097   9.736  1.00 89.06           C  
ATOM    364  O   ASP A  51     -29.796  20.470   7.191  1.00 89.06           O  
ATOM    365  CG  ASP A  51     -32.907  20.942  10.444  1.00 89.06           C  
ATOM    366  OD1 ASP A  51     -33.749  20.160   9.946  1.00 89.06           O  
ATOM    367  OD2 ASP A  51     -33.055  21.575  11.511  1.00 89.06           O  
ATOM    368  N   TYR A  52     -28.623  19.736   8.965  1.00 92.00           N  
ATOM    369  CA  TYR A  52     -27.288  19.867   8.378  1.00 92.00           C  
ATOM    370  C   TYR A  52     -26.761  18.540   7.861  1.00 92.00           C  
ATOM    371  CB  TYR A  52     -26.314  20.419   9.427  1.00 92.00           C  
ATOM    372  O   TYR A  52     -26.052  18.492   6.863  1.00 92.00           O  
ATOM    373  CG  TYR A  52     -26.676  21.794   9.940  1.00 92.00           C  
ATOM    374  CD1 TYR A  52     -26.003  22.921   9.453  1.00 92.00           C  
ATOM    375  CD2 TYR A  52     -27.680  21.949  10.905  1.00 92.00           C  
ATOM    376  CE1 TYR A  52     -26.340  24.206   9.916  1.00 92.00           C  
ATOM    377  CE2 TYR A  52     -28.039  23.227  11.368  1.00 92.00           C  
ATOM    378  OH  TYR A  52     -27.710  25.604  11.297  1.00 92.00           O  
ATOM    379  CZ  TYR A  52     -27.369  24.363  10.866  1.00 92.00           C  
ATOM    380  N   CYS A  53     -27.096  17.476   8.580  1.00 85.44           N  
ATOM    381  CA  CYS A  53     -26.506  16.161   8.438  1.00 85.44           C  
ATOM    382  C   CYS A  53     -27.419  15.148   7.736  1.00 85.44           C  
ATOM    383  CB  CYS A  53     -26.212  15.702   9.861  1.00 85.44           C  
ATOM    384  O   CYS A  53     -26.943  14.110   7.293  1.00 85.44           O  
ATOM    385  SG  CYS A  53     -24.914  16.582  10.766  1.00 85.44           S  
ATOM    386  N   GLY A  54     -28.726  15.403   7.665  1.00 80.44           N  
ATOM    387  CA  GLY A  54     -29.698  14.436   7.163  1.00 80.44           C  
ATOM    388  C   GLY A  54     -29.488  14.083   5.691  1.00 80.44           C  
ATOM    389  O   GLY A  54     -28.975  14.883   4.904  1.00 80.44           O  
ATOM    390  N   ALA A  55     -29.933  12.887   5.301  1.00 78.00           N  
ATOM    391  CA  ALA A  55     -29.896  12.430   3.915  1.00 78.00           C  
ATOM    392  C   ALA A  55     -30.594  13.440   2.983  1.00 78.00           C  
ATOM    393  CB  ALA A  55     -30.538  11.040   3.836  1.00 78.00           C  
ATOM    394  O   ALA A  55     -31.726  13.856   3.232  1.00 78.00           O  
ATOM    395  N   GLY A  56     -29.902  13.874   1.926  1.00 80.19           N  
ATOM    396  CA  GLY A  56     -30.386  14.911   1.001  1.00 80.19           C  
ATOM    397  C   GLY A  56     -30.346  16.349   1.545  1.00 80.19           C  
ATOM    398  O   GLY A  56     -30.670  17.289   0.820  1.00 80.19           O  
ATOM    399  N   ASN A  57     -29.925  16.541   2.796  1.00 86.88           N  
ATOM    400  CA  ASN A  57     -29.755  17.848   3.430  1.00 86.88           C  
ATOM    401  C   ASN A  57     -28.289  18.225   3.648  1.00 86.88           C  
ATOM    402  CB  ASN A  57     -30.564  17.903   4.733  1.00 86.88           C  
ATOM    403  O   ASN A  57     -28.033  19.284   4.209  1.00 86.88           O  
ATOM    404  CG  ASN A  57     -32.060  17.899   4.506  1.00 86.88           C  
ATOM    405  ND2 ASN A  57     -32.792  17.302   5.416  1.00 86.88           N  
ATOM    406  OD1 ASN A  57     -32.591  18.468   3.553  1.00 86.88           O  
ATOM    407  N   CYS A  58     -27.346  17.415   3.171  1.00 88.88           N  
ATOM    408  CA  CYS A  58     -25.924  17.579   3.426  1.00 88.88           C  
ATOM    409  C   CYS A  58     -25.089  17.523   2.128  1.00 88.88           C  
ATOM    410  CB  CYS A  58     -25.543  16.512   4.446  1.00 88.88           C  
ATOM    411  O   CYS A  58     -25.348  16.694   1.259  1.00 88.88           O  
ATOM    412  SG  CYS A  58     -23.811  16.581   4.895  1.00 88.88           S  
ATOM    413  N   GLN A  59     -24.109  18.425   1.989  1.00 88.88           N  
ATOM    414  CA  GLN A  59     -23.164  18.525   0.863  1.00 88.88           C  
ATOM    415  C   GLN A  59     -21.831  17.819   1.148  1.00 88.88           C  
ATOM    416  CB  GLN A  59     -22.851  20.004   0.533  1.00 88.88           C  
ATOM    417  O   GLN A  59     -21.216  17.273   0.236  1.00 88.88           O  
ATOM    418  CG  GLN A  59     -24.069  20.816   0.090  1.00 88.88           C  
ATOM    419  CD  GLN A  59     -23.730  22.260  -0.301  1.00 88.88           C  
ATOM    420  NE2 GLN A  59     -24.166  23.236   0.452  1.00 88.88           N  
ATOM    421  OE1 GLN A  59     -23.058  22.550  -1.283  1.00 88.88           O  
ATOM    422  N   SER A  60     -21.346  17.870   2.392  1.00 80.62           N  
ATOM    423  CA  SER A  60     -20.060  17.296   2.806  1.00 80.62           C  
ATOM    424  C   SER A  60     -20.050  17.016   4.311  1.00 80.62           C  
ATOM    425  CB  SER A  60     -18.892  18.218   2.414  1.00 80.62           C  
ATOM    426  O   SER A  60     -20.813  17.620   5.061  1.00 80.62           O  
ATOM    427  OG  SER A  60     -18.917  19.441   3.121  1.00 80.62           O  
ATOM    428  N   GLN A  61     -19.192  16.095   4.765  1.00 81.31           N  
ATOM    429  CA  GLN A  61     -19.088  15.698   6.183  1.00 81.31           C  
ATOM    430  C   GLN A  61     -20.402  15.139   6.778  1.00 81.31           C  
ATOM    431  CB  GLN A  61     -18.477  16.847   7.013  1.00 81.31           C  
ATOM    432  O   GLN A  61     -20.676  15.295   7.962  1.00 81.31           O  
ATOM    433  CG  GLN A  61     -17.050  17.207   6.579  1.00 81.31           C  
ATOM    434  CD  GLN A  61     -16.551  18.506   7.197  1.00 81.31           C  
ATOM    435  NE2 GLN A  61     -16.509  18.644   8.495  1.00 81.31           N  
ATOM    436  OE1 GLN A  61     -16.162  19.426   6.505  1.00 81.31           O  
ATOM    437  N   CYS A  62     -21.219  14.476   5.955  1.00 81.69           N  
ATOM    438  CA  CYS A  62     -22.523  13.924   6.333  1.00 81.69           C  
ATOM    439  C   CYS A  62     -22.380  12.621   7.143  1.00 81.69           C  
ATOM    440  CB  CYS A  62     -23.339  13.679   5.054  1.00 81.69           C  
ATOM    441  O   CYS A  62     -21.516  11.803   6.811  1.00 81.69           O  
ATOM    442  SG  CYS A  62     -23.170  15.002   3.829  1.00 81.69           S  
ATOM    443  N   PRO A  63     -23.220  12.353   8.160  1.00 67.94           N  
ATOM    444  CA  PRO A  63     -23.238  11.080   8.855  1.00 67.94           C  
ATOM    445  C   PRO A  63     -24.024  10.079   8.014  1.00 67.94           C  
ATOM    446  CB  PRO A  63     -23.897  11.323  10.218  1.00 67.94           C  
ATOM    447  O   PRO A  63     -25.219  10.244   7.790  1.00 67.94           O  
ATOM    448  CG  PRO A  63     -24.395  12.762  10.164  1.00 67.94           C  
ATOM    449  CD  PRO A  63     -24.307  13.140   8.685  1.00 67.94           C  
ATOM    450  N   GLY A  64     -23.346   9.019   7.585  1.00 55.00           N  
ATOM    451  CA  GLY A  64     -23.998   7.867   6.985  1.00 55.00           C  
ATOM    452  C   GLY A  64     -24.724   8.167   5.675  1.00 55.00           C  
ATOM    453  O   GLY A  64     -25.947   8.070   5.609  1.00 55.00           O  
ATOM    454  N   ASP A  65     -23.961   8.265   4.586  1.00 38.44           N  
ATOM    455  CA  ASP A  65     -24.341   7.536   3.368  1.00 38.44           C  
ATOM    456  C   ASP A  65     -24.370   6.024   3.689  1.00 38.44           C  
ATOM    457  CB  ASP A  65     -23.405   7.878   2.190  1.00 38.44           C  
ATOM    458  O   ASP A  65     -23.562   5.218   3.236  1.00 38.44           O  
ATOM    459  CG  ASP A  65     -23.788   9.149   1.421  1.00 38.44           C  
ATOM    460  OD1 ASP A  65     -24.988   9.510   1.424  1.00 38.44           O  
ATOM    461  OD2 ASP A  65     -22.875   9.718   0.782  1.00 38.44           O  
ATOM    462  N   SER A  66     -25.307   5.624   4.549  1.00 42.06           N  
ATOM    463  CA  SER A  66     -25.695   4.252   4.812  1.00 42.06           C  
ATOM    464  C   SER A  66     -26.676   3.843   3.724  1.00 42.06           C  
ATOM    465  CB  SER A  66     -26.246   4.093   6.236  1.00 42.06           C  
ATOM    466  O   SER A  66     -27.880   3.723   3.948  1.00 42.06           O  
ATOM    467  OG  SER A  66     -27.178   5.103   6.562  1.00 42.06           O  
ATOM    468  N   GLY A  67     -26.142   3.629   2.523  1.00 31.66           N  
ATOM    469  CA  GLY A  67     -26.707   2.619   1.642  1.00 31.66           C  
ATOM    470  C   GLY A  67     -26.503   1.239   2.282  1.00 31.66           C  
ATOM    471  O   GLY A  67     -25.536   1.039   3.024  1.00 31.66           O  
ATOM    472  N   PRO A  68     -27.377   0.256   2.031  1.00 36.47           N  
ATOM    473  CA  PRO A  68     -27.192  -1.096   2.533  1.00 36.47           C  
ATOM    474  C   PRO A  68     -26.108  -1.831   1.721  1.00 36.47           C  
ATOM    475  CB  PRO A  68     -28.593  -1.719   2.466  1.00 36.47           C  
ATOM    476  O   PRO A  68     -26.416  -2.801   1.051  1.00 36.47           O  
ATOM    477  CG  PRO A  68     -29.216  -1.041   1.246  1.00 36.47           C  
ATOM    478  CD  PRO A  68     -28.603   0.360   1.258  1.00 36.47           C  
ATOM    479  N   THR A  69     -24.846  -1.381   1.768  1.00 37.53           N  
ATOM    480  CA  THR A  69     -23.636  -2.108   1.320  1.00 37.53           C  
ATOM    481  C   THR A  69     -22.375  -1.418   1.861  1.00 37.53           C  
ATOM    482  CB  THR A  69     -23.475  -2.189  -0.213  1.00 37.53           C  
ATOM    483  O   THR A  69     -22.266  -0.203   1.787  1.00 37.53           O  
ATOM    484  CG2 THR A  69     -24.345  -3.240  -0.904  1.00 37.53           C  
ATOM    485  OG1 THR A  69     -23.732  -0.945  -0.818  1.00 37.53           O  
ATOM    486  N   GLY A  70     -21.413  -2.188   2.374  1.00 51.09           N  
ATOM    487  CA  GLY A  70     -20.162  -1.731   2.989  1.00 51.09           C  
ATOM    488  C   GLY A  70     -19.366  -0.631   2.287  1.00 51.09           C  
ATOM    489  O   GLY A  70     -18.560  -0.936   1.415  1.00 51.09           O  
ATOM    490  N   ASP A  71     -19.495   0.606   2.764  1.00 69.12           N  
ATOM    491  CA  ASP A  71     -18.577   1.697   2.436  1.00 69.12           C  
ATOM    492  C   ASP A  71     -17.311   1.629   3.309  1.00 69.12           C  
ATOM    493  CB  ASP A  71     -19.291   3.052   2.559  1.00 69.12           C  
ATOM    494  O   ASP A  71     -17.375   1.382   4.520  1.00 69.12           O  
ATOM    495  CG  ASP A  71     -18.368   4.221   2.188  1.00 69.12           C  
ATOM    496  OD1 ASP A  71     -17.454   4.014   1.355  1.00 69.12           O  
ATOM    497  OD2 ASP A  71     -18.497   5.290   2.814  1.00 69.12           O  
ATOM    498  N   LEU A  72     -16.154   1.873   2.697  1.00 83.19           N  
ATOM    499  CA  LEU A  72     -14.837   1.829   3.331  1.00 83.19           C  
ATOM    500  C   LEU A  72     -14.717   2.822   4.501  1.00 83.19           C  
ATOM    501  CB  LEU A  72     -13.800   2.111   2.230  1.00 83.19           C  
ATOM    502  O   LEU A  72     -14.060   2.515   5.497  1.00 83.19           O  
ATOM    503  CG  LEU A  72     -12.341   2.165   2.709  1.00 83.19           C  
ATOM    504  CD1 LEU A  72     -11.885   0.853   3.334  1.00 83.19           C  
ATOM    505  CD2 LEU A  72     -11.445   2.446   1.510  1.00 83.19           C  
ATOM    506  N   GLY A  73     -15.405   3.967   4.428  1.00 75.50           N  
ATOM    507  CA  GLY A  73     -15.422   4.965   5.505  1.00 75.50           C  
ATOM    508  C   GLY A  73     -16.038   4.463   6.818  1.00 75.50           C  
ATOM    509  O   GLY A  73     -15.719   4.981   7.885  1.00 75.50           O  
ATOM    510  N   SER A  74     -16.872   3.415   6.766  1.00 80.06           N  
ATOM    511  CA  SER A  74     -17.412   2.745   7.963  1.00 80.06           C  
ATOM    512  C   SER A  74     -16.429   1.757   8.608  1.00 80.06           C  
ATOM    513  CB  SER A  74     -18.731   2.040   7.629  1.00 80.06           C  
ATOM    514  O   SER A  74     -16.615   1.353   9.757  1.00 80.06           O  
ATOM    515  OG  SER A  74     -18.536   0.874   6.844  1.00 80.06           O  
ATOM    516  N   ILE A  75     -15.382   1.363   7.875  1.00 91.94           N  
ATOM    517  CA  ILE A  75     -14.342   0.431   8.326  1.00 91.94           C  
ATOM    518  C   ILE A  75     -13.150   1.187   8.913  1.00 91.94           C  
ATOM    519  CB  ILE A  75     -13.923  -0.491   7.157  1.00 91.94           C  
ATOM    520  O   ILE A  75     -12.613   0.764   9.937  1.00 91.94           O  
ATOM    521  CG1 ILE A  75     -15.108  -1.323   6.612  1.00 91.94           C  
ATOM    522  CG2 ILE A  75     -12.752  -1.415   7.535  1.00 91.94           C  
ATOM    523  CD1 ILE A  75     -15.793  -2.245   7.634  1.00 91.94           C  
ATOM    524  N   ILE A  76     -12.755   2.296   8.286  1.00 93.06           N  
ATOM    525  CA  ILE A  76     -11.666   3.164   8.733  1.00 93.06           C  
ATOM    526  C   ILE A  76     -12.103   4.625   8.638  1.00 93.06           C  
ATOM    527  CB  ILE A  76     -10.364   2.851   7.956  1.00 93.06           C  
ATOM    528  O   ILE A  76     -12.254   5.171   7.551  1.00 93.06           O  
ATOM    529  CG1 ILE A  76      -9.213   3.734   8.486  1.00 93.06           C  
ATOM    530  CG2 ILE A  76     -10.501   2.944   6.420  1.00 93.06           C  
ATOM    531  CD1 ILE A  76      -7.828   3.347   7.957  1.00 93.06           C  
ATOM    532  N   SER A  77     -12.303   5.267   9.789  1.00 91.44           N  
ATOM    533  CA  SER A  77     -12.571   6.704   9.845  1.00 91.44           C  
ATOM    534  C   SER A  77     -11.295   7.514   9.595  1.00 91.44           C  
ATOM    535  CB  SER A  77     -13.183   7.084  11.199  1.00 91.44           C  
ATOM    536  O   SER A  77     -10.180   7.007   9.735  1.00 91.44           O  
ATOM    537  OG  SER A  77     -12.224   6.914  12.227  1.00 91.44           O  
ATOM    538  N   ASN A  78     -11.450   8.813   9.323  1.00 91.44           N  
ATOM    539  CA  ASN A  78     -10.315   9.737   9.239  1.00 91.44           C  
ATOM    540  C   ASN A  78      -9.473   9.727  10.532  1.00 91.44           C  
ATOM    541  CB  ASN A  78     -10.853  11.139   8.898  1.00 91.44           C  
ATOM    542  O   ASN A  78      -8.258   9.597  10.482  1.00 91.44           O  
ATOM    543  CG  ASN A  78      -9.751  12.114   8.519  1.00 91.44           C  
ATOM    544  ND2 ASN A  78     -10.088  13.345   8.224  1.00 91.44           N  
ATOM    545  OD1 ASN A  78      -8.588  11.796   8.425  1.00 91.44           O  
ATOM    546  N   SER A  79     -10.118   9.730  11.705  1.00 91.81           N  
ATOM    547  CA  SER A  79      -9.411   9.656  12.990  1.00 91.81           C  
ATOM    548  C   SER A  79      -8.646   8.345  13.193  1.00 91.81           C  
ATOM    549  CB  SER A  79     -10.384   9.868  14.152  1.00 91.81           C  
ATOM    550  O   SER A  79      -7.557   8.362  13.755  1.00 91.81           O  
ATOM    551  OG  SER A  79     -11.471   8.950  14.114  1.00 91.81           O  
ATOM    552  N   MET A  80      -9.174   7.209  12.724  1.00 95.50           N  
ATOM    553  CA  MET A  80      -8.457   5.930  12.774  1.00 95.50           C  
ATOM    554  C   MET A  80      -7.265   5.918  11.816  1.00 95.50           C  
ATOM    555  CB  MET A  80      -9.400   4.772  12.431  1.00 95.50           C  
ATOM    556  O   MET A  80      -6.205   5.420  12.181  1.00 95.50           O  
ATOM    557  CG  MET A  80     -10.379   4.460  13.561  1.00 95.50           C  
ATOM    558  SD  MET A  80     -11.592   3.194  13.102  1.00 95.50           S  
ATOM    559  CE  MET A  80     -12.440   3.017  14.691  1.00 95.50           C  
ATOM    560  N   PHE A  81      -7.419   6.479  10.614  1.00 98.12           N  
ATOM    561  CA  PHE A  81      -6.318   6.666   9.668  1.00 98.12           C  
ATOM    562  C   PHE A  81      -5.215   7.552  10.263  1.00 98.12           C  
ATOM    563  CB  PHE A  81      -6.888   7.257   8.373  1.00 98.12           C  
ATOM    564  O   PHE A  81      -4.037   7.195  10.204  1.00 98.12           O  
ATOM    565  CG  PHE A  81      -5.857   7.587   7.314  1.00 98.12           C  
ATOM    566  CD1 PHE A  81      -5.228   8.848   7.306  1.00 98.12           C  
ATOM    567  CD2 PHE A  81      -5.555   6.649   6.310  1.00 98.12           C  
ATOM    568  CE1 PHE A  81      -4.307   9.164   6.292  1.00 98.12           C  
ATOM    569  CE2 PHE A  81      -4.640   6.977   5.294  1.00 98.12           C  
ATOM    570  CZ  PHE A  81      -4.017   8.234   5.283  1.00 98.12           C  
ATOM    571  N   ASP A  82      -5.596   8.664  10.894  1.00 96.56           N  
ATOM    572  CA  ASP A  82      -4.664   9.565  11.569  1.00 96.56           C  
ATOM    573  C   ASP A  82      -3.965   8.899  12.753  1.00 96.56           C  
ATOM    574  CB  ASP A  82      -5.382  10.855  11.999  1.00 96.56           C  
ATOM    575  O   ASP A  82      -2.758   9.056  12.900  1.00 96.56           O  
ATOM    576  CG  ASP A  82      -5.619  11.830  10.842  1.00 96.56           C  
ATOM    577  OD1 ASP A  82      -4.859  11.743   9.845  1.00 96.56           O  
ATOM    578  OD2 ASP A  82      -6.480  12.723  10.991  1.00 96.56           O  
ATOM    579  N   GLU A  83      -4.675   8.094  13.542  1.00 98.00           N  
ATOM    580  CA  GLU A  83      -4.073   7.332  14.638  1.00 98.00           C  
ATOM    581  C   GLU A  83      -3.111   6.251  14.120  1.00 98.00           C  
ATOM    582  CB  GLU A  83      -5.194   6.741  15.509  1.00 98.00           C  
ATOM    583  O   GLU A  83      -2.010   6.079  14.648  1.00 98.00           O  
ATOM    584  CG  GLU A  83      -4.699   5.896  16.694  1.00 98.00           C  
ATOM    585  CD  GLU A  83      -3.677   6.608  17.597  1.00 98.00           C  
ATOM    586  OE1 GLU A  83      -2.755   5.905  18.082  1.00 98.00           O  
ATOM    587  OE2 GLU A  83      -3.797   7.839  17.785  1.00 98.00           O  
ATOM    588  N   MET A  84      -3.462   5.527  13.052  1.00 98.69           N  
ATOM    589  CA  MET A  84      -2.559   4.544  12.443  1.00 98.69           C  
ATOM    590  C   MET A  84      -1.272   5.195  11.935  1.00 98.69           C  
ATOM    591  CB  MET A  84      -3.242   3.824  11.277  1.00 98.69           C  
ATOM    592  O   MET A  84      -0.180   4.674  12.181  1.00 98.69           O  
ATOM    593  CG  MET A  84      -4.244   2.788  11.768  1.00 98.69           C  
ATOM    594  SD  MET A  84      -4.922   1.810  10.413  1.00 98.69           S  
ATOM    595  CE  MET A  84      -5.958   0.728  11.401  1.00 98.69           C  
ATOM    596  N   LEU A  85      -1.396   6.338  11.264  1.00 98.69           N  
ATOM    597  CA  LEU A  85      -0.302   7.019  10.579  1.00 98.69           C  
ATOM    598  C   LEU A  85       0.078   8.330  11.284  1.00 98.69           C  
ATOM    599  CB  LEU A  85      -0.675   7.211   9.107  1.00 98.69           C  
ATOM    600  O   LEU A  85       0.229   9.377  10.645  1.00 98.69           O  
ATOM    601  CG  LEU A  85      -1.221   6.001   8.338  1.00 98.69           C  
ATOM    602  CD1 LEU A  85      -1.423   6.420   6.884  1.00 98.69           C  
ATOM    603  CD2 LEU A  85      -0.257   4.820   8.391  1.00 98.69           C  
ATOM    604  N   LYS A  86       0.195   8.252  12.612  1.00 98.44           N  
ATOM    605  CA  LYS A  86       0.311   9.381  13.543  1.00 98.44           C  
ATOM    606  C   LYS A  86       1.445  10.348  13.206  1.00 98.44           C  
ATOM    607  CB  LYS A  86       0.456   8.790  14.953  1.00 98.44           C  
ATOM    608  O   LYS A  86       1.226  11.555  13.183  1.00 98.44           O  
ATOM    609  CG  LYS A  86       0.238   9.824  16.061  1.00 98.44           C  
ATOM    610  CD  LYS A  86       0.397   9.145  17.427  1.00 98.44           C  
ATOM    611  CE  LYS A  86       0.021  10.108  18.553  1.00 98.44           C  
ATOM    612  NZ  LYS A  86       0.377   9.530  19.870  1.00 98.44           N  
ATOM    613  N   HIS A  87       2.624   9.819  12.878  1.00 98.56           N  
ATOM    614  CA  HIS A  87       3.830  10.617  12.625  1.00 98.56           C  
ATOM    615  C   HIS A  87       4.141  10.844  11.141  1.00 98.56           C  
ATOM    616  CB  HIS A  87       5.012  10.003  13.379  1.00 98.56           C  
ATOM    617  O   HIS A  87       5.171  11.418  10.804  1.00 98.56           O  
ATOM    618  CG  HIS A  87       4.814  10.102  14.862  1.00 98.56           C  
ATOM    619  CD2 HIS A  87       4.558   9.082  15.730  1.00 98.56           C  
ATOM    620  ND1 HIS A  87       4.825  11.269  15.584  1.00 98.56           N  
ATOM    621  CE1 HIS A  87       4.573  10.962  16.865  1.00 98.56           C  
ATOM    622  NE2 HIS A  87       4.399   9.638  16.998  1.00 98.56           N  
ATOM    623  N   ARG A  88       3.257  10.457  10.209  1.00 98.38           N  
ATOM    624  CA  ARG A  88       3.524  10.625   8.761  1.00 98.38           C  
ATOM    625  C   ARG A  88       3.762  12.086   8.347  1.00 98.38           C  
ATOM    626  CB  ARG A  88       2.380  10.003   7.949  1.00 98.38           C  
ATOM    627  O   ARG A  88       4.403  12.354   7.332  1.00 98.38           O  
ATOM    628  CG  ARG A  88       1.137  10.904   7.916  1.00 98.38           C  
ATOM    629  CD  ARG A  88      -0.027  10.197   7.240  1.00 98.38           C  
ATOM    630  NE  ARG A  88      -1.209  11.054   7.185  1.00 98.38           N  
ATOM    631  NH1 ARG A  88      -2.019  10.792   9.346  1.00 98.38           N  
ATOM    632  NH2 ARG A  88      -3.087  12.061   7.886  1.00 98.38           N  
ATOM    633  CZ  ARG A  88      -2.083  11.283   8.143  1.00 98.38           C  
ATOM    634  N   ASN A  89       3.207  13.017   9.130  1.00 98.00           N  
ATOM    635  CA  ASN A  89       3.274  14.453   8.894  1.00 98.00           C  
ATOM    636  C   ASN A  89       4.375  15.157   9.712  1.00 98.00           C  
ATOM    637  CB  ASN A  89       1.884  15.081   9.089  1.00 98.00           C  
ATOM    638  O   ASN A  89       4.481  16.381   9.655  1.00 98.00           O  
ATOM    639  CG  ASN A  89       0.911  14.720   7.982  1.00 98.00           C  
ATOM    640  ND2 ASN A  89      -0.366  14.653   8.278  1.00 98.00           N  
ATOM    641  OD1 ASN A  89       1.265  14.510   6.834  1.00 98.00           O  
ATOM    642  N   ASP A  90       5.198  14.418  10.462  1.00 98.19           N  
ATOM    643  CA  ASP A  90       6.309  15.005  11.213  1.00 98.19           C  
ATOM    644  C   ASP A  90       7.321  15.688  10.286  1.00 98.19           C  
ATOM    645  CB  ASP A  90       7.010  13.952  12.087  1.00 98.19           C  
ATOM    646  O   ASP A  90       7.588  15.230   9.177  1.00 98.19           O  
ATOM    647  CG  ASP A  90       6.571  14.098  13.538  1.00 98.19           C  
ATOM    648  OD1 ASP A  90       7.124  15.023  14.172  1.00 98.19           O  
ATOM    649  OD2 ASP A  90       5.675  13.348  13.984  1.00 98.19           O  
ATOM    650  N   ASN A  91       7.961  16.760  10.762  1.00 97.12           N  
ATOM    651  CA  ASN A  91       8.897  17.566   9.961  1.00 97.12           C  
ATOM    652  C   ASN A  91      10.108  16.783   9.422  1.00 97.12           C  
ATOM    653  CB  ASN A  91       9.382  18.750  10.816  1.00 97.12           C  
ATOM    654  O   ASN A  91      10.720  17.205   8.432  1.00 97.12           O  
ATOM    655  CG  ASN A  91       8.374  19.879  10.879  1.00 97.12           C  
ATOM    656  ND2 ASN A  91       8.319  20.599  11.973  1.00 97.12           N  
ATOM    657  OD1 ASN A  91       7.666  20.163   9.932  1.00 97.12           O  
ATOM    658  N   ALA A  92      10.450  15.672  10.081  1.00 96.69           N  
ATOM    659  CA  ALA A  92      11.504  14.747   9.675  1.00 96.69           C  
ATOM    660  C   ALA A  92      11.094  13.841   8.499  1.00 96.69           C  
ATOM    661  CB  ALA A  92      11.897  13.922  10.906  1.00 96.69           C  
ATOM    662  O   ALA A  92      11.959  13.281   7.830  1.00 96.69           O  
ATOM    663  N   CYS A  93       9.795  13.720   8.218  1.00 98.00           N  
ATOM    664  CA  CYS A  93       9.264  12.881   7.156  1.00 98.00           C  
ATOM    665  C   CYS A  93       9.156  13.624   5.822  1.00 98.00           C  
ATOM    666  CB  CYS A  93       7.933  12.271   7.615  1.00 98.00           C  
ATOM    667  O   CYS A  93       8.927  14.834   5.748  1.00 98.00           O  
ATOM    668  SG  CYS A  93       8.152  11.065   8.948  1.00 98.00           S  
ATOM    669  N   GLN A  94       9.273  12.873   4.727  1.00 97.25           N  
ATOM    670  CA  GLN A  94       9.012  13.390   3.382  1.00 97.25           C  
ATOM    671  C   GLN A  94       7.516  13.684   3.178  1.00 97.25           C  
ATOM    672  CB  GLN A  94       9.510  12.389   2.331  1.00 97.25           C  
ATOM    673  O   GLN A  94       7.168  14.573   2.401  1.00 97.25           O  
ATOM    674  CG  GLN A  94      11.028  12.152   2.371  1.00 97.25           C  
ATOM    675  CD  GLN A  94      11.509  11.247   1.235  1.00 97.25           C  
ATOM    676  NE2 GLN A  94      12.803  11.073   1.076  1.00 97.25           N  
ATOM    677  OE1 GLN A  94      10.743  10.687   0.461  1.00 97.25           O  
ATOM    678  N   GLY A  95       6.639  12.975   3.901  1.00 85.62           N  
ATOM    679  CA  GLY A  95       5.183  13.148   3.869  1.00 85.62           C  
ATOM    680  C   GLY A  95       4.633  14.409   4.555  1.00 85.62           C  
ATOM    681  O   GLY A  95       3.447  14.691   4.388  1.00 85.62           O  
ATOM    682  N   LYS A  96       5.478  15.190   5.253  1.00 89.12           N  
ATOM    683  CA  LYS A  96       5.137  16.284   6.195  1.00 89.12           C  
ATOM    684  C   LYS A  96       4.074  17.303   5.787  1.00 89.12           C  
ATOM    685  CB  LYS A  96       6.417  16.990   6.632  1.00 89.12           C  
ATOM    686  O   LYS A  96       3.402  17.871   6.637  1.00 89.12           O  
ATOM    687  CG  LYS A  96       7.153  17.745   5.518  1.00 89.12           C  
ATOM    688  CD  LYS A  96       8.448  18.275   6.129  1.00 89.12           C  
ATOM    689  CE  LYS A  96       9.391  18.855   5.083  1.00 89.12           C  
ATOM    690  NZ  LYS A  96      10.678  19.172   5.746  1.00 89.12           N  
ATOM    691  N   ASN A  97       3.875  17.516   4.492  1.00 89.38           N  
ATOM    692  CA  ASN A  97       2.876  18.448   3.970  1.00 89.38           C  
ATOM    693  C   ASN A  97       1.547  17.751   3.640  1.00 89.38           C  
ATOM    694  CB  ASN A  97       3.485  19.223   2.794  1.00 89.38           C  
ATOM    695  O   ASN A  97       0.912  18.074   2.637  1.00 89.38           O  
ATOM    696  CG  ASN A  97       4.648  20.097   3.218  1.00 89.38           C  
ATOM    697  ND2 ASN A  97       5.603  20.307   2.345  1.00 89.38           N  
ATOM    698  OD1 ASN A  97       4.730  20.618   4.314  1.00 89.38           O  
ATOM    699  N   ASN A  98       1.146  16.770   4.454  1.00 92.38           N  
ATOM    700  CA  ASN A  98      -0.072  15.985   4.260  1.00 92.38           C  
ATOM    701  C   ASN A  98      -0.148  15.314   2.878  1.00 92.38           C  
ATOM    702  CB  ASN A  98      -1.287  16.856   4.621  1.00 92.38           C  
ATOM    703  O   ASN A  98      -1.225  15.221   2.284  1.00 92.38           O  
ATOM    704  CG  ASN A  98      -2.550  16.050   4.852  1.00 92.38           C  
ATOM    705  ND2 ASN A  98      -3.689  16.607   4.513  1.00 92.38           N  
ATOM    706  OD1 ASN A  98      -2.550  14.949   5.385  1.00 92.38           O  
ATOM    707  N   PHE A  99       0.997  14.844   2.359  1.00 97.81           N  
ATOM    708  CA  PHE A  99       1.030  14.132   1.078  1.00 97.81           C  
ATOM    709  C   PHE A  99       0.102  12.914   1.139  1.00 97.81           C  
ATOM    710  CB  PHE A  99       2.468  13.723   0.726  1.00 97.81           C  
ATOM    711  O   PHE A  99      -0.795  12.759   0.316  1.00 97.81           O  
ATOM    712  CG  PHE A  99       2.570  13.003  -0.607  1.00 97.81           C  
ATOM    713  CD1 PHE A  99       2.478  11.600  -0.671  1.00 97.81           C  
ATOM    714  CD2 PHE A  99       2.716  13.739  -1.796  1.00 97.81           C  
ATOM    715  CE1 PHE A  99       2.540  10.937  -1.910  1.00 97.81           C  
ATOM    716  CE2 PHE A  99       2.772  13.077  -3.034  1.00 97.81           C  
ATOM    717  CZ  PHE A  99       2.685  11.675  -3.096  1.00 97.81           C  
ATOM    718  N   TYR A 100       0.246  12.090   2.176  1.00 98.06           N  
ATOM    719  CA  TYR A 100      -0.652  10.972   2.435  1.00 98.06           C  
ATOM    720  C   TYR A 100      -1.860  11.426   3.259  1.00 98.06           C  
ATOM    721  CB  TYR A 100       0.132   9.848   3.103  1.00 98.06           C  
ATOM    722  O   TYR A 100      -1.875  11.330   4.486  1.00 98.06           O  
ATOM    723  CG  TYR A 100       1.277   9.308   2.271  1.00 98.06           C  
ATOM    724  CD1 TYR A 100       1.042   8.754   0.995  1.00 98.06           C  
ATOM    725  CD2 TYR A 100       2.564   9.243   2.837  1.00 98.06           C  
ATOM    726  CE1 TYR A 100       2.095   8.135   0.293  1.00 98.06           C  
ATOM    727  CE2 TYR A 100       3.590   8.548   2.175  1.00 98.06           C  
ATOM    728  OH  TYR A 100       4.372   7.358   0.246  1.00 98.06           O  
ATOM    729  CZ  TYR A 100       3.365   8.003   0.894  1.00 98.06           C  
ATOM    730  N   SER A 101      -2.883  11.936   2.578  1.00 97.12           N  
ATOM    731  CA  SER A 101      -4.138  12.348   3.213  1.00 97.12           C  
ATOM    732  C   SER A 101      -5.200  11.244   3.173  1.00 97.12           C  
ATOM    733  CB  SER A 101      -4.657  13.649   2.594  1.00 97.12           C  
ATOM    734  O   SER A 101      -5.254  10.449   2.230  1.00 97.12           O  
ATOM    735  OG  SER A 101      -5.113  13.446   1.270  1.00 97.12           O  
ATOM    736  N   TYR A 102      -6.101  11.240   4.160  1.00 95.31           N  
ATOM    737  CA  TYR A 102      -7.257  10.338   4.187  1.00 95.31           C  
ATOM    738  C   TYR A 102      -8.129  10.482   2.929  1.00 95.31           C  
ATOM    739  CB  TYR A 102      -8.078  10.637   5.446  1.00 95.31           C  
ATOM    740  O   TYR A 102      -8.548   9.492   2.335  1.00 95.31           O  
ATOM    741  CG  TYR A 102      -9.353   9.826   5.550  1.00 95.31           C  
ATOM    742  CD1 TYR A 102     -10.599  10.425   5.278  1.00 95.31           C  
ATOM    743  CD2 TYR A 102      -9.288   8.467   5.908  1.00 95.31           C  
ATOM    744  CE1 TYR A 102     -11.781   9.669   5.385  1.00 95.31           C  
ATOM    745  CE2 TYR A 102     -10.468   7.710   6.025  1.00 95.31           C  
ATOM    746  OH  TYR A 102     -12.858   7.586   5.856  1.00 95.31           O  
ATOM    747  CZ  TYR A 102     -11.716   8.311   5.763  1.00 95.31           C  
ATOM    748  N   ASN A 103      -8.337  11.714   2.453  1.00 91.69           N  
ATOM    749  CA  ASN A 103      -9.112  11.967   1.238  1.00 91.69           C  
ATOM    750  C   ASN A 103      -8.457  11.357  -0.007  1.00 91.69           C  
ATOM    751  CB  ASN A 103      -9.317  13.481   1.063  1.00 91.69           C  
ATOM    752  O   ASN A 103      -9.164  10.800  -0.848  1.00 91.69           O  
ATOM    753  CG  ASN A 103     -10.303  14.066   2.058  1.00 91.69           C  
ATOM    754  ND2 ASN A 103     -10.367  15.371   2.161  1.00 91.69           N  
ATOM    755  OD1 ASN A 103     -11.026  13.372   2.750  1.00 91.69           O  
ATOM    756  N   ALA A 104      -7.126  11.422  -0.123  1.00 95.50           N  
ATOM    757  CA  ALA A 104      -6.413  10.778  -1.223  1.00 95.50           C  
ATOM    758  C   ALA A 104      -6.554   9.251  -1.165  1.00 95.50           C  
ATOM    759  CB  ALA A 104      -4.946  11.215  -1.206  1.00 95.50           C  
ATOM    760  O   ALA A 104      -6.835   8.627  -2.189  1.00 95.50           O  
ATOM    761  N   PHE A 105      -6.447   8.667   0.034  1.00 98.38           N  
ATOM    762  CA  PHE A 105      -6.672   7.240   0.260  1.00 98.38           C  
ATOM    763  C   PHE A 105      -8.088   6.805  -0.147  1.00 98.38           C  
ATOM    764  CB  PHE A 105      -6.378   6.900   1.728  1.00 98.38           C  
ATOM    765  O   PHE A 105      -8.232   5.914  -0.983  1.00 98.38           O  
ATOM    766  CG  PHE A 105      -6.889   5.536   2.139  1.00 98.38           C  
ATOM    767  CD1 PHE A 105      -7.965   5.425   3.041  1.00 98.38           C  
ATOM    768  CD2 PHE A 105      -6.323   4.378   1.574  1.00 98.38           C  
ATOM    769  CE1 PHE A 105      -8.467   4.158   3.380  1.00 98.38           C  
ATOM    770  CE2 PHE A 105      -6.819   3.111   1.923  1.00 98.38           C  
ATOM    771  CZ  PHE A 105      -7.892   3.001   2.826  1.00 98.38           C  
ATOM    772  N   ILE A 106      -9.135   7.463   0.365  1.00 95.44           N  
ATOM    773  CA  ILE A 106     -10.531   7.130   0.031  1.00 95.44           C  
ATOM    774  C   ILE A 106     -10.805   7.324  -1.467  1.00 95.44           C  
ATOM    775  CB  ILE A 106     -11.504   7.953   0.909  1.00 95.44           C  
ATOM    776  O   ILE A 106     -11.462   6.490  -2.090  1.00 95.44           O  
ATOM    777  CG1 ILE A 106     -11.402   7.594   2.409  1.00 95.44           C  
ATOM    778  CG2 ILE A 106     -12.965   7.809   0.440  1.00 95.44           C  
ATOM    779  CD1 ILE A 106     -11.707   6.133   2.775  1.00 95.44           C  
ATOM    780  N   THR A 107     -10.275   8.390  -2.073  1.00 93.56           N  
ATOM    781  CA  THR A 107     -10.421   8.647  -3.517  1.00 93.56           C  
ATOM    782  C   THR A 107      -9.760   7.554  -4.353  1.00 93.56           C  
ATOM    783  CB  THR A 107      -9.838  10.016  -3.893  1.00 93.56           C  
ATOM    784  O   THR A 107     -10.347   7.079  -5.327  1.00 93.56           O  
ATOM    785  CG2 THR A 107      -9.998  10.350  -5.375  1.00 93.56           C  
ATOM    786  OG1 THR A 107     -10.522  11.016  -3.178  1.00 93.56           O  
ATOM    787  N   ALA A 108      -8.558   7.115  -3.972  1.00 97.38           N  
ATOM    788  CA  ALA A 108      -7.877   6.013  -4.635  1.00 97.38           C  
ATOM    789  C   ALA A 108      -8.639   4.693  -4.462  1.00 97.38           C  
ATOM    790  CB  ALA A 108      -6.453   5.921  -4.088  1.00 97.38           C  
ATOM    791  O   ALA A 108      -8.891   4.010  -5.453  1.00 97.38           O  
ATOM    792  N   ALA A 109      -9.066   4.368  -3.239  1.00 96.75           N  
ATOM    793  CA  ALA A 109      -9.771   3.129  -2.917  1.00 96.75           C  
ATOM    794  C   ALA A 109     -11.083   2.956  -3.695  1.00 96.75           C  
ATOM    795  CB  ALA A 109     -10.009   3.100  -1.409  1.00 96.75           C  
ATOM    796  O   ALA A 109     -11.380   1.853  -4.148  1.00 96.75           O  
ATOM    797  N   LYS A 110     -11.818   4.045  -3.963  1.00 92.56           N  
ATOM    798  CA  LYS A 110     -13.022   4.025  -4.820  1.00 92.56           C  
ATOM    799  C   LYS A 110     -12.765   3.511  -6.243  1.00 92.56           C  
ATOM    800  CB  LYS A 110     -13.637   5.432  -4.875  1.00 92.56           C  
ATOM    801  O   LYS A 110     -13.704   3.095  -6.911  1.00 92.56           O  
ATOM    802  CG  LYS A 110     -14.387   5.781  -3.582  1.00 92.56           C  
ATOM    803  CD  LYS A 110     -14.869   7.239  -3.598  1.00 92.56           C  
ATOM    804  CE  LYS A 110     -15.623   7.529  -2.295  1.00 92.56           C  
ATOM    805  NZ  LYS A 110     -16.187   8.903  -2.259  1.00 92.56           N  
ATOM    806  N   SER A 111     -11.514   3.528  -6.712  1.00 94.50           N  
ATOM    807  CA  SER A 111     -11.138   2.983  -8.025  1.00 94.50           C  
ATOM    808  C   SER A 111     -10.936   1.461  -8.025  1.00 94.50           C  
ATOM    809  CB  SER A 111      -9.879   3.677  -8.555  1.00 94.50           C  
ATOM    810  O   SER A 111     -10.738   0.891  -9.093  1.00 94.50           O  
ATOM    811  OG  SER A 111     -10.064   5.086  -8.580  1.00 94.50           O  
ATOM    812  N   PHE A 112     -10.993   0.798  -6.863  1.00 96.75           N  
ATOM    813  CA  PHE A 112     -10.750  -0.641  -6.716  1.00 96.75           C  
ATOM    814  C   PHE A 112     -11.898  -1.320  -5.957  1.00 96.75           C  
ATOM    815  CB  PHE A 112      -9.400  -0.872  -6.029  1.00 96.75           C  
ATOM    816  O   PHE A 112     -11.787  -1.575  -4.754  1.00 96.75           O  
ATOM    817  CG  PHE A 112      -8.232  -0.272  -6.777  1.00 96.75           C  
ATOM    818  CD1 PHE A 112      -7.565  -1.001  -7.778  1.00 96.75           C  
ATOM    819  CD2 PHE A 112      -7.819   1.032  -6.466  1.00 96.75           C  
ATOM    820  CE1 PHE A 112      -6.483  -0.421  -8.464  1.00 96.75           C  
ATOM    821  CE2 PHE A 112      -6.741   1.606  -7.150  1.00 96.75           C  
ATOM    822  CZ  PHE A 112      -6.066   0.882  -8.145  1.00 96.75           C  
ATOM    823  N   PRO A 113     -13.015  -1.633  -6.642  1.00 90.75           N  
ATOM    824  CA  PRO A 113     -14.114  -2.378  -6.039  1.00 90.75           C  
ATOM    825  C   PRO A 113     -13.621  -3.678  -5.389  1.00 90.75           C  
ATOM    826  CB  PRO A 113     -15.107  -2.647  -7.175  1.00 90.75           C  
ATOM    827  O   PRO A 113     -12.821  -4.408  -5.970  1.00 90.75           O  
ATOM    828  CG  PRO A 113     -14.820  -1.525  -8.173  1.00 90.75           C  
ATOM    829  CD  PRO A 113     -13.314  -1.320  -8.032  1.00 90.75           C  
ATOM    830  N   GLY A 114     -14.099  -3.966  -4.179  1.00 94.69           N  
ATOM    831  CA  GLY A 114     -13.689  -5.126  -3.385  1.00 94.69           C  
ATOM    832  C   GLY A 114     -12.656  -4.810  -2.301  1.00 94.69           C  
ATOM    833  O   GLY A 114     -12.737  -5.412  -1.227  1.00 94.69           O  
ATOM    834  N   PHE A 115     -11.764  -3.835  -2.513  1.00 98.06           N  
ATOM    835  CA  PHE A 115     -10.774  -3.426  -1.509  1.00 98.06           C  
ATOM    836  C   PHE A 115     -11.463  -2.866  -0.257  1.00 98.06           C  
ATOM    837  CB  PHE A 115      -9.821  -2.385  -2.111  1.00 98.06           C  
ATOM    838  O   PHE A 115     -12.223  -1.899  -0.337  1.00 98.06           O  
ATOM    839  CG  PHE A 115      -8.777  -1.893  -1.128  1.00 98.06           C  
ATOM    840  CD1 PHE A 115      -8.887  -0.604  -0.577  1.00 98.06           C  
ATOM    841  CD2 PHE A 115      -7.724  -2.735  -0.727  1.00 98.06           C  
ATOM    842  CE1 PHE A 115      -7.942  -0.151   0.357  1.00 98.06           C  
ATOM    843  CE2 PHE A 115      -6.772  -2.281   0.203  1.00 98.06           C  
ATOM    844  CZ  PHE A 115      -6.880  -0.987   0.743  1.00 98.06           C  
ATOM    845  N   GLY A 116     -11.253  -3.503   0.898  1.00 95.94           N  
ATOM    846  CA  GLY A 116     -11.855  -3.119   2.180  1.00 95.94           C  
ATOM    847  C   GLY A 116     -13.376  -3.292   2.252  1.00 95.94           C  
ATOM    848  O   GLY A 116     -14.004  -2.872   3.222  1.00 95.94           O  
ATOM    849  N   THR A 117     -13.982  -3.912   1.237  1.00 94.62           N  
ATOM    850  CA  THR A 117     -15.441  -4.073   1.097  1.00 94.62           C  
ATOM    851  C   THR A 117     -15.859  -5.532   0.880  1.00 94.62           C  
ATOM    852  CB  THR A 117     -15.992  -3.144   0.003  1.00 94.62           C  
ATOM    853  O   THR A 117     -17.049  -5.840   0.825  1.00 94.62           O  
ATOM    854  CG2 THR A 117     -15.770  -1.672   0.355  1.00 94.62           C  
ATOM    855  OG1 THR A 117     -15.312  -3.345  -1.214  1.00 94.62           O  
ATOM    856  N   THR A 118     -14.893  -6.455   0.844  1.00 90.19           N  
ATOM    857  CA  THR A 118     -15.110  -7.900   0.674  1.00 90.19           C  
ATOM    858  C   THR A 118     -15.172  -8.629   2.017  1.00 90.19           C  
ATOM    859  CB  THR A 118     -14.013  -8.495  -0.217  1.00 90.19           C  
ATOM    860  O   THR A 118     -14.391  -8.351   2.923  1.00 90.19           O  
ATOM    861  CG2 THR A 118     -14.185  -9.986  -0.505  1.00 90.19           C  
ATOM    862  OG1 THR A 118     -14.066  -7.853  -1.466  1.00 90.19           O  
ATOM    863  N   GLY A 119     -16.086  -9.594   2.144  1.00 90.12           N  
ATOM    864  CA  GLY A 119     -16.267 -10.383   3.367  1.00 90.12           C  
ATOM    865  C   GLY A 119     -17.050  -9.649   4.459  1.00 90.12           C  
ATOM    866  O   GLY A 119     -17.686  -8.620   4.202  1.00 90.12           O  
ATOM    867  N   ASP A 120     -17.035 -10.203   5.671  1.00 86.44           N  
ATOM    868  CA  ASP A 120     -17.638  -9.583   6.854  1.00 86.44           C  
ATOM    869  C   ASP A 120     -16.803  -8.400   7.388  1.00 86.44           C  
ATOM    870  CB  ASP A 120     -17.921 -10.653   7.928  1.00 86.44           C  
ATOM    871  O   ASP A 120     -15.692  -8.125   6.931  1.00 86.44           O  
ATOM    872  CG  ASP A 120     -16.666 -11.275   8.556  1.00 86.44           C  
ATOM    873  OD1 ASP A 120     -15.707 -10.520   8.833  1.00 86.44           O  
ATOM    874  OD2 ASP A 120     -16.677 -12.498   8.786  1.00 86.44           O  
ATOM    875  N   THR A 121     -17.334  -7.675   8.375  1.00 90.06           N  
ATOM    876  CA  THR A 121     -16.665  -6.503   8.964  1.00 90.06           C  
ATOM    877  C   THR A 121     -15.285  -6.824   9.542  1.00 90.06           C  
ATOM    878  CB  THR A 121     -17.544  -5.897  10.068  1.00 90.06           C  
ATOM    879  O   THR A 121     -14.383  -5.991   9.449  1.00 90.06           O  
ATOM    880  CG2 THR A 121     -16.977  -4.614  10.676  1.00 90.06           C  
ATOM    881  OG1 THR A 121     -18.802  -5.572   9.523  1.00 90.06           O  
ATOM    882  N   ALA A 122     -15.090  -8.007  10.131  1.00 90.56           N  
ATOM    883  CA  ALA A 122     -13.797  -8.390  10.690  1.00 90.56           C  
ATOM    884  C   ALA A 122     -12.773  -8.627   9.574  1.00 90.56           C  
ATOM    885  CB  ALA A 122     -13.976  -9.621  11.588  1.00 90.56           C  
ATOM    886  O   ALA A 122     -11.645  -8.149   9.674  1.00 90.56           O  
ATOM    887  N   VAL A 123     -13.167  -9.293   8.486  1.00 93.75           N  
ATOM    888  CA  VAL A 123     -12.326  -9.475   7.294  1.00 93.75           C  
ATOM    889  C   VAL A 123     -11.952  -8.130   6.673  1.00 93.75           C  
ATOM    890  CB  VAL A 123     -13.022 -10.391   6.270  1.00 93.75           C  
ATOM    891  O   VAL A 123     -10.772  -7.892   6.428  1.00 93.75           O  
ATOM    892  CG1 VAL A 123     -12.256 -10.448   4.946  1.00 93.75           C  
ATOM    893  CG2 VAL A 123     -13.112 -11.823   6.815  1.00 93.75           C  
ATOM    894  N   ARG A 124     -12.912  -7.214   6.503  1.00 97.81           N  
ATOM    895  CA  ARG A 124     -12.651  -5.871   5.952  1.00 97.81           C  
ATOM    896  C   ARG A 124     -11.672  -5.074   6.808  1.00 97.81           C  
ATOM    897  CB  ARG A 124     -13.963  -5.098   5.821  1.00 97.81           C  
ATOM    898  O   ARG A 124     -10.712  -4.516   6.289  1.00 97.81           O  
ATOM    899  CG  ARG A 124     -14.888  -5.711   4.768  1.00 97.81           C  
ATOM    900  CD  ARG A 124     -16.228  -4.982   4.803  1.00 97.81           C  
ATOM    901  NE  ARG A 124     -17.269  -5.787   4.157  1.00 97.81           N  
ATOM    902  NH1 ARG A 124     -19.007  -4.362   4.536  1.00 97.81           N  
ATOM    903  NH2 ARG A 124     -19.369  -6.352   3.568  1.00 97.81           N  
ATOM    904  CZ  ARG A 124     -18.544  -5.488   4.075  1.00 97.81           C  
ATOM    905  N   LYS A 125     -11.865  -5.061   8.132  1.00 97.75           N  
ATOM    906  CA  LYS A 125     -10.923  -4.430   9.071  1.00 97.75           C  
ATOM    907  C   LYS A 125      -9.534  -5.054   8.984  1.00 97.75           C  
ATOM    908  CB  LYS A 125     -11.452  -4.555  10.503  1.00 97.75           C  
ATOM    909  O   LYS A 125      -8.538  -4.338   8.987  1.00 97.75           O  
ATOM    910  CG  LYS A 125     -12.570  -3.546  10.793  1.00 97.75           C  
ATOM    911  CD  LYS A 125     -13.085  -3.769  12.215  1.00 97.75           C  
ATOM    912  CE  LYS A 125     -13.963  -2.597  12.660  1.00 97.75           C  
ATOM    913  NZ  LYS A 125     -14.131  -2.619  14.133  1.00 97.75           N  
ATOM    914  N   ARG A 126      -9.463  -6.383   8.887  1.00 98.56           N  
ATOM    915  CA  ARG A 126      -8.199  -7.113   8.782  1.00 98.56           C  
ATOM    916  C   ARG A 126      -7.466  -6.803   7.479  1.00 98.56           C  
ATOM    917  CB  ARG A 126      -8.475  -8.610   8.946  1.00 98.56           C  
ATOM    918  O   ARG A 126      -6.256  -6.611   7.510  1.00 98.56           O  
ATOM    919  CG  ARG A 126      -7.168  -9.348   9.229  1.00 98.56           C  
ATOM    920  CD  ARG A 126      -7.338 -10.864   9.342  1.00 98.56           C  
ATOM    921  NE  ARG A 126      -8.270 -11.221  10.428  1.00 98.56           N  
ATOM    922  NH1 ARG A 126      -9.970 -12.081   9.128  1.00 98.56           N  
ATOM    923  NH2 ARG A 126     -10.215 -11.935  11.339  1.00 98.56           N  
ATOM    924  CZ  ARG A 126      -9.475 -11.742  10.288  1.00 98.56           C  
ATOM    925  N   GLU A 127      -8.185  -6.697   6.364  1.00 98.88           N  
ATOM    926  CA  GLU A 127      -7.620  -6.255   5.090  1.00 98.88           C  
ATOM    927  C   GLU A 127      -7.010  -4.856   5.201  1.00 98.88           C  
ATOM    928  CB  GLU A 127      -8.684  -6.316   3.984  1.00 98.88           C  
ATOM    929  O   GLU A 127      -5.852  -4.669   4.833  1.00 98.88           O  
ATOM    930  CG  GLU A 127      -8.123  -5.707   2.694  1.00 98.88           C  
ATOM    931  CD  GLU A 127      -8.930  -6.054   1.453  1.00 98.88           C  
ATOM    932  OE1 GLU A 127      -8.263  -6.297   0.426  1.00 98.88           O  
ATOM    933  OE2 GLU A 127     -10.181  -6.020   1.492  1.00 98.88           O  
ATOM    934  N   ILE A 128      -7.748  -3.896   5.764  1.00 98.81           N  
ATOM    935  CA  ILE A 128      -7.253  -2.527   5.937  1.00 98.81           C  
ATOM    936  C   ILE A 128      -6.036  -2.485   6.866  1.00 98.81           C  
ATOM    937  CB  ILE A 128      -8.410  -1.606   6.382  1.00 98.81           C  
ATOM    938  O   ILE A 128      -5.036  -1.854   6.523  1.00 98.81           O  
ATOM    939  CG1 ILE A 128      -9.503  -1.484   5.290  1.00 98.81           C  
ATOM    940  CG2 ILE A 128      -7.910  -0.205   6.750  1.00 98.81           C  
ATOM    941  CD1 ILE A 128      -8.997  -1.115   3.887  1.00 98.81           C  
ATOM    942  N   ALA A 129      -6.061  -3.213   7.987  1.00 98.94           N  
ATOM    943  CA  ALA A 129      -4.894  -3.344   8.857  1.00 98.94           C  
ATOM    944  C   ALA A 129      -3.685  -3.934   8.116  1.00 98.94           C  
ATOM    945  CB  ALA A 129      -5.244  -4.215  10.070  1.00 98.94           C  
ATOM    946  O   ALA A 129      -2.576  -3.429   8.267  1.00 98.94           O  
ATOM    947  N   ALA A 130      -3.880  -4.988   7.319  1.00 98.94           N  
ATOM    948  CA  ALA A 130      -2.799  -5.660   6.603  1.00 98.94           C  
ATOM    949  C   ALA A 130      -2.203  -4.777   5.499  1.00 98.94           C  
ATOM    950  CB  ALA A 130      -3.322  -6.991   6.052  1.00 98.94           C  
ATOM    951  O   ALA A 130      -0.980  -4.679   5.393  1.00 98.94           O  
ATOM    952  N   PHE A 131      -3.051  -4.099   4.720  1.00 98.94           N  
ATOM    953  CA  PHE A 131      -2.622  -3.158   3.688  1.00 98.94           C  
ATOM    954  C   PHE A 131      -1.791  -2.024   4.290  1.00 98.94           C  
ATOM    955  CB  PHE A 131      -3.846  -2.598   2.952  1.00 98.94           C  
ATOM    956  O   PHE A 131      -0.659  -1.791   3.853  1.00 98.94           O  
ATOM    957  CG  PHE A 131      -3.491  -1.483   1.985  1.00 98.94           C  
ATOM    958  CD1 PHE A 131      -3.592  -0.134   2.382  1.00 98.94           C  
ATOM    959  CD2 PHE A 131      -3.005  -1.797   0.704  1.00 98.94           C  
ATOM    960  CE1 PHE A 131      -3.216   0.892   1.498  1.00 98.94           C  
ATOM    961  CE2 PHE A 131      -2.633  -0.772  -0.181  1.00 98.94           C  
ATOM    962  CZ  PHE A 131      -2.740   0.573   0.214  1.00 98.94           C  
ATOM    963  N   PHE A 132      -2.316  -1.351   5.322  1.00 98.94           N  
ATOM    964  CA  PHE A 132      -1.584  -0.271   5.977  1.00 98.94           C  
ATOM    965  C   PHE A 132      -0.315  -0.779   6.644  1.00 98.94           C  
ATOM    966  CB  PHE A 132      -2.469   0.512   6.955  1.00 98.94           C  
ATOM    967  O   PHE A 132       0.692  -0.097   6.584  1.00 98.94           O  
ATOM    968  CG  PHE A 132      -3.306   1.560   6.252  1.00 98.94           C  
ATOM    969  CD1 PHE A 132      -2.674   2.659   5.646  1.00 98.94           C  
ATOM    970  CD2 PHE A 132      -4.702   1.431   6.168  1.00 98.94           C  
ATOM    971  CE1 PHE A 132      -3.423   3.602   4.925  1.00 98.94           C  
ATOM    972  CE2 PHE A 132      -5.456   2.376   5.451  1.00 98.94           C  
ATOM    973  CZ  PHE A 132      -4.817   3.457   4.825  1.00 98.94           C  
ATOM    974  N   ALA A 133      -0.302  -1.982   7.217  1.00 99.00           N  
ATOM    975  CA  ALA A 133       0.898  -2.508   7.857  1.00 99.00           C  
ATOM    976  C   ALA A 133       2.040  -2.760   6.880  1.00 99.00           C  
ATOM    977  CB  ALA A 133       0.533  -3.782   8.597  1.00 99.00           C  
ATOM    978  O   ALA A 133       3.170  -2.343   7.128  1.00 99.00           O  
ATOM    979  N   GLN A 134       1.735  -3.409   5.756  1.00 98.94           N  
ATOM    980  CA  GLN A 134       2.727  -3.663   4.720  1.00 98.94           C  
ATOM    981  C   GLN A 134       3.267  -2.356   4.148  1.00 98.94           C  
ATOM    982  CB  GLN A 134       2.098  -4.520   3.614  1.00 98.94           C  
ATOM    983  O   GLN A 134       4.473  -2.160   4.079  1.00 98.94           O  
ATOM    984  CG  GLN A 134       1.810  -5.964   4.057  1.00 98.94           C  
ATOM    985  CD  GLN A 134       3.055  -6.797   4.330  1.00 98.94           C  
ATOM    986  NE2 GLN A 134       2.903  -8.066   4.629  1.00 98.94           N  
ATOM    987  OE1 GLN A 134       4.177  -6.328   4.280  1.00 98.94           O  
ATOM    988  N   THR A 135       2.375  -1.431   3.803  1.00 98.94           N  
ATOM    989  CA  THR A 135       2.773  -0.142   3.224  1.00 98.94           C  
ATOM    990  C   THR A 135       3.469   0.783   4.227  1.00 98.94           C  
ATOM    991  CB  THR A 135       1.573   0.561   2.588  1.00 98.94           C  
ATOM    992  O   THR A 135       4.363   1.541   3.856  1.00 98.94           O  
ATOM    993  CG2 THR A 135       1.064  -0.158   1.338  1.00 98.94           C  
ATOM    994  OG1 THR A 135       0.475   0.620   3.469  1.00 98.94           O  
ATOM    995  N   SER A 136       3.132   0.691   5.515  1.00 98.94           N  
ATOM    996  CA  SER A 136       3.851   1.384   6.584  1.00 98.94           C  
ATOM    997  C   SER A 136       5.276   0.878   6.736  1.00 98.94           C  
ATOM    998  CB  SER A 136       3.131   1.239   7.921  1.00 98.94           C  
ATOM    999  O   SER A 136       6.163   1.708   6.895  1.00 98.94           O  
ATOM   1000  OG  SER A 136       2.031   2.125   7.951  1.00 98.94           O  
ATOM   1001  N   HIS A 137       5.514  -0.433   6.632  1.00 98.88           N  
ATOM   1002  CA  HIS A 137       6.870  -0.983   6.622  1.00 98.88           C  
ATOM   1003  C   HIS A 137       7.694  -0.436   5.449  1.00 98.88           C  
ATOM   1004  CB  HIS A 137       6.808  -2.509   6.562  1.00 98.88           C  
ATOM   1005  O   HIS A 137       8.781   0.093   5.661  1.00 98.88           O  
ATOM   1006  CG  HIS A 137       8.170  -3.123   6.396  1.00 98.88           C  
ATOM   1007  CD2 HIS A 137       8.781  -3.500   5.232  1.00 98.88           C  
ATOM   1008  ND1 HIS A 137       9.085  -3.289   7.397  1.00 98.88           N  
ATOM   1009  CE1 HIS A 137      10.203  -3.794   6.865  1.00 98.88           C  
ATOM   1010  NE2 HIS A 137      10.061  -3.971   5.545  1.00 98.88           N  
ATOM   1011  N   GLU A 138       7.149  -0.478   4.228  1.00 98.69           N  
ATOM   1012  CA  GLU A 138       7.832   0.027   3.022  1.00 98.69           C  
ATOM   1013  C   GLU A 138       8.225   1.512   3.117  1.00 98.69           C  
ATOM   1014  CB  GLU A 138       6.902  -0.127   1.808  1.00 98.69           C  
ATOM   1015  O   GLU A 138       9.109   1.991   2.409  1.00 98.69           O  
ATOM   1016  CG  GLU A 138       6.537  -1.552   1.389  1.00 98.69           C  
ATOM   1017  CD  GLU A 138       7.744  -2.457   1.149  1.00 98.69           C  
ATOM   1018  OE1 GLU A 138       7.576  -3.675   1.393  1.00 98.69           O  
ATOM   1019  OE2 GLU A 138       8.818  -1.958   0.761  1.00 98.69           O  
ATOM   1020  N   THR A 139       7.552   2.271   3.982  1.00 98.75           N  
ATOM   1021  CA  THR A 139       7.708   3.725   4.098  1.00 98.75           C  
ATOM   1022  C   THR A 139       8.081   4.175   5.509  1.00 98.75           C  
ATOM   1023  CB  THR A 139       6.449   4.437   3.594  1.00 98.75           C  
ATOM   1024  O   THR A 139       7.937   5.360   5.832  1.00 98.75           O  
ATOM   1025  CG2 THR A 139       6.182   4.184   2.112  1.00 98.75           C  
ATOM   1026  OG1 THR A 139       5.319   4.003   4.315  1.00 98.75           O  
ATOM   1027  N   THR A 140       8.543   3.250   6.356  1.00 98.56           N  
ATOM   1028  CA  THR A 140       8.755   3.514   7.781  1.00 98.56           C  
ATOM   1029  C   THR A 140       9.899   4.495   8.007  1.00 98.56           C  
ATOM   1030  CB  THR A 140       8.944   2.226   8.601  1.00 98.56           C  
ATOM   1031  O   THR A 140      10.984   4.363   7.447  1.00 98.56           O  
ATOM   1032  CG2 THR A 140      10.252   1.479   8.354  1.00 98.56           C  
ATOM   1033  OG1 THR A 140       8.918   2.546   9.976  1.00 98.56           O  
ATOM   1034  N   GLY A 141       9.651   5.487   8.858  1.00 98.25           N  
ATOM   1035  CA  GLY A 141      10.678   6.325   9.475  1.00 98.25           C  
ATOM   1036  C   GLY A 141      10.947   5.941  10.928  1.00 98.25           C  
ATOM   1037  O   GLY A 141      11.562   6.721  11.645  1.00 98.25           O  
ATOM   1038  N   GLY A 142      10.429   4.798  11.388  1.00 98.06           N  
ATOM   1039  CA  GLY A 142      10.490   4.378  12.783  1.00 98.06           C  
ATOM   1040  C   GLY A 142      11.867   3.877  13.206  1.00 98.06           C  
ATOM   1041  O   GLY A 142      12.617   3.293  12.429  1.00 98.06           O  
ATOM   1042  N   TRP A 143      12.181   4.066  14.484  1.00 98.06           N  
ATOM   1043  CA  TRP A 143      13.362   3.512  15.145  1.00 98.06           C  
ATOM   1044  C   TRP A 143      12.976   2.978  16.536  1.00 98.06           C  
ATOM   1045  CB  TRP A 143      14.477   4.570  15.195  1.00 98.06           C  
ATOM   1046  O   TRP A 143      11.894   3.301  17.034  1.00 98.06           O  
ATOM   1047  CG  TRP A 143      14.211   5.760  16.064  1.00 98.06           C  
ATOM   1048  CD1 TRP A 143      14.627   5.937  17.339  1.00 98.06           C  
ATOM   1049  CD2 TRP A 143      13.461   6.962  15.724  1.00 98.06           C  
ATOM   1050  CE2 TRP A 143      13.456   7.834  16.850  1.00 98.06           C  
ATOM   1051  CE3 TRP A 143      12.767   7.391  14.577  1.00 98.06           C  
ATOM   1052  NE1 TRP A 143      14.170   7.152  17.812  1.00 98.06           N  
ATOM   1053  CH2 TRP A 143      12.075   9.449  15.691  1.00 98.06           C  
ATOM   1054  CZ2 TRP A 143      12.788   9.068  16.841  1.00 98.06           C  
ATOM   1055  CZ3 TRP A 143      12.069   8.611  14.562  1.00 98.06           C  
ATOM   1056  N   PRO A 144      13.822   2.164  17.199  1.00 98.12           N  
ATOM   1057  CA  PRO A 144      13.433   1.452  18.423  1.00 98.12           C  
ATOM   1058  C   PRO A 144      12.909   2.332  19.568  1.00 98.12           C  
ATOM   1059  CB  PRO A 144      14.691   0.691  18.851  1.00 98.12           C  
ATOM   1060  O   PRO A 144      12.076   1.887  20.349  1.00 98.12           O  
ATOM   1061  CG  PRO A 144      15.391   0.406  17.524  1.00 98.12           C  
ATOM   1062  CD  PRO A 144      15.112   1.674  16.723  1.00 98.12           C  
ATOM   1063  N   THR A 145      13.382   3.576  19.665  1.00 98.12           N  
ATOM   1064  CA  THR A 145      13.005   4.550  20.702  1.00 98.12           C  
ATOM   1065  C   THR A 145      12.203   5.728  20.145  1.00 98.12           C  
ATOM   1066  CB  THR A 145      14.242   5.044  21.469  1.00 98.12           C  
ATOM   1067  O   THR A 145      12.191   6.804  20.745  1.00 98.12           O  
ATOM   1068  CG2 THR A 145      14.922   3.918  22.248  1.00 98.12           C  
ATOM   1069  OG1 THR A 145      15.201   5.566  20.573  1.00 98.12           O  
ATOM   1070  N   ALA A 146      11.564   5.559  18.984  1.00 98.50           N  
ATOM   1071  CA  ALA A 146      10.750   6.610  18.391  1.00 98.50           C  
ATOM   1072  C   ALA A 146       9.569   6.986  19.302  1.00 98.50           C  
ATOM   1073  CB  ALA A 146      10.293   6.179  16.995  1.00 98.50           C  
ATOM   1074  O   ALA A 146       9.038   6.109  19.995  1.00 98.50           O  
ATOM   1075  N   PRO A 147       9.135   8.261  19.313  1.00 98.50           N  
ATOM   1076  CA  PRO A 147       7.884   8.660  19.952  1.00 98.50           C  
ATOM   1077  C   PRO A 147       6.739   7.732  19.535  1.00 98.50           C  
ATOM   1078  CB  PRO A 147       7.634  10.102  19.501  1.00 98.50           C  
ATOM   1079  O   PRO A 147       6.631   7.386  18.361  1.00 98.50           O  
ATOM   1080  CG  PRO A 147       9.041  10.631  19.225  1.00 98.50           C  
ATOM   1081  CD  PRO A 147       9.774   9.406  18.684  1.00 98.50           C  
ATOM   1082  N   ASP A 148       5.936   7.281  20.502  1.00 98.62           N  
ATOM   1083  CA  ASP A 148       4.836   6.321  20.300  1.00 98.62           C  
ATOM   1084  C   ASP A 148       5.247   4.938  19.728  1.00 98.62           C  
ATOM   1085  CB  ASP A 148       3.696   7.002  19.526  1.00 98.62           C  
ATOM   1086  O   ASP A 148       4.397   4.115  19.375  1.00 98.62           O  
ATOM   1087  CG  ASP A 148       3.133   8.212  20.277  1.00 98.62           C  
ATOM   1088  OD1 ASP A 148       2.491   8.007  21.328  1.00 98.62           O  
ATOM   1089  OD2 ASP A 148       3.141   9.351  19.768  1.00 98.62           O  
ATOM   1090  N   GLY A 149       6.551   4.639  19.709  1.00 98.62           N  
ATOM   1091  CA  GLY A 149       7.132   3.384  19.234  1.00 98.62           C  
ATOM   1092  C   GLY A 149       7.357   3.336  17.715  1.00 98.62           C  
ATOM   1093  O   GLY A 149       6.784   4.126  16.963  1.00 98.62           O  
ATOM   1094  N   PRO A 150       8.163   2.376  17.218  1.00 98.69           N  
ATOM   1095  CA  PRO A 150       8.540   2.305  15.799  1.00 98.69           C  
ATOM   1096  C   PRO A 150       7.330   2.162  14.861  1.00 98.69           C  
ATOM   1097  CB  PRO A 150       9.481   1.097  15.689  1.00 98.69           C  
ATOM   1098  O   PRO A 150       7.334   2.675  13.746  1.00 98.69           O  
ATOM   1099  CG  PRO A 150       9.125   0.234  16.901  1.00 98.69           C  
ATOM   1100  CD  PRO A 150       8.753   1.270  17.959  1.00 98.69           C  
ATOM   1101  N   TYR A 151       6.252   1.533  15.335  1.00 98.88           N  
ATOM   1102  CA  TYR A 151       5.067   1.219  14.533  1.00 98.88           C  
ATOM   1103  C   TYR A 151       4.060   2.384  14.398  1.00 98.88           C  
ATOM   1104  CB  TYR A 151       4.414  -0.061  15.068  1.00 98.88           C  
ATOM   1105  O   TYR A 151       2.960   2.212  13.862  1.00 98.88           O  
ATOM   1106  CG  TYR A 151       5.386  -1.183  15.392  1.00 98.88           C  
ATOM   1107  CD1 TYR A 151       6.373  -1.573  14.462  1.00 98.88           C  
ATOM   1108  CD2 TYR A 151       5.330  -1.806  16.654  1.00 98.88           C  
ATOM   1109  CE1 TYR A 151       7.313  -2.561  14.805  1.00 98.88           C  
ATOM   1110  CE2 TYR A 151       6.259  -2.809  16.992  1.00 98.88           C  
ATOM   1111  OH  TYR A 151       8.147  -4.159  16.390  1.00 98.88           O  
ATOM   1112  CZ  TYR A 151       7.257  -3.186  16.067  1.00 98.88           C  
ATOM   1113  N   ALA A 152       4.400   3.575  14.898  1.00 98.81           N  
ATOM   1114  CA  ALA A 152       3.638   4.810  14.687  1.00 98.81           C  
ATOM   1115  C   ALA A 152       4.199   5.681  13.540  1.00 98.81           C  
ATOM   1116  CB  ALA A 152       3.544   5.543  16.030  1.00 98.81           C  
ATOM   1117  O   ALA A 152       3.626   6.724  13.221  1.00 98.81           O  
ATOM   1118  N   TRP A 153       5.286   5.228  12.901  1.00 98.75           N  
ATOM   1119  CA  TRP A 153       6.096   5.991  11.941  1.00 98.75           C  
ATOM   1120  C   TRP A 153       6.032   5.466  10.499  1.00 98.75           C  
ATOM   1121  CB  TRP A 153       7.529   6.058  12.473  1.00 98.75           C  
ATOM   1122  O   TRP A 153       6.917   5.738   9.687  1.00 98.75           O  
ATOM   1123  CG  TRP A 153       7.706   6.962  13.644  1.00 98.75           C  
ATOM   1124  CD1 TRP A 153       7.326   6.711  14.915  1.00 98.75           C  
ATOM   1125  CD2 TRP A 153       8.245   8.316  13.647  1.00 98.75           C  
ATOM   1126  CE2 TRP A 153       8.119   8.847  14.965  1.00 98.75           C  
ATOM   1127  CE3 TRP A 153       8.786   9.162  12.654  1.00 98.75           C  
ATOM   1128  NE1 TRP A 153       7.545   7.826  15.694  1.00 98.75           N  
ATOM   1129  CH2 TRP A 153       9.023  10.980  14.266  1.00 98.75           C  
ATOM   1130  CZ2 TRP A 153       8.491  10.161  15.275  1.00 98.75           C  
ATOM   1131  CZ3 TRP A 153       9.176  10.479  12.960  1.00 98.75           C  
ATOM   1132  N   GLY A 154       4.981   4.719  10.161  1.00 98.75           N  
ATOM   1133  CA  GLY A 154       4.679   4.380   8.772  1.00 98.75           C  
ATOM   1134  C   GLY A 154       4.358   5.624   7.942  1.00 98.75           C  
ATOM   1135  O   GLY A 154       3.970   6.657   8.491  1.00 98.75           O  
ATOM   1136  N   TYR A 155       4.474   5.520   6.616  1.00 98.81           N  
ATOM   1137  CA  TYR A 155       4.154   6.602   5.675  1.00 98.81           C  
ATOM   1138  C   TYR A 155       5.048   7.848   5.818  1.00 98.81           C  
ATOM   1139  CB  TYR A 155       2.641   6.879   5.687  1.00 98.81           C  
ATOM   1140  O   TYR A 155       4.673   8.948   5.411  1.00 98.81           O  
ATOM   1141  CG  TYR A 155       1.810   5.823   4.987  1.00 98.81           C  
ATOM   1142  CD1 TYR A 155       1.191   6.141   3.771  1.00 98.81           C  
ATOM   1143  CD2 TYR A 155       1.638   4.536   5.529  1.00 98.81           C  
ATOM   1144  CE1 TYR A 155       0.378   5.216   3.111  1.00 98.81           C  
ATOM   1145  CE2 TYR A 155       0.842   3.587   4.862  1.00 98.81           C  
ATOM   1146  OH  TYR A 155      -0.589   3.052   2.991  1.00 98.81           O  
ATOM   1147  CZ  TYR A 155       0.191   3.938   3.659  1.00 98.81           C  
ATOM   1148  N   CYS A 156       6.261   7.684   6.347  1.00 98.56           N  
ATOM   1149  CA  CYS A 156       7.229   8.767   6.485  1.00 98.56           C  
ATOM   1150  C   CYS A 156       7.917   9.100   5.148  1.00 98.56           C  
ATOM   1151  CB  CYS A 156       8.239   8.356   7.559  1.00 98.56           C  
ATOM   1152  O   CYS A 156       8.128  10.275   4.822  1.00 98.56           O  
ATOM   1153  SG  CYS A 156       9.371   9.655   8.108  1.00 98.56           S  
ATOM   1154  N   PHE A 157       8.238   8.078   4.348  1.00 98.69           N  
ATOM   1155  CA  PHE A 157       8.947   8.222   3.073  1.00 98.69           C  
ATOM   1156  C   PHE A 157       8.031   8.114   1.843  1.00 98.69           C  
ATOM   1157  CB  PHE A 157      10.127   7.241   3.023  1.00 98.69           C  
ATOM   1158  O   PHE A 157       7.022   7.407   1.839  1.00 98.69           O  
ATOM   1159  CG  PHE A 157      11.198   7.534   4.060  1.00 98.69           C  
ATOM   1160  CD1 PHE A 157      11.949   8.720   3.978  1.00 98.69           C  
ATOM   1161  CD2 PHE A 157      11.453   6.632   5.108  1.00 98.69           C  
ATOM   1162  CE1 PHE A 157      12.953   9.004   4.920  1.00 98.69           C  
ATOM   1163  CE2 PHE A 157      12.458   6.912   6.051  1.00 98.69           C  
ATOM   1164  CZ  PHE A 157      13.207   8.096   5.960  1.00 98.69           C  
ATOM   1165  N   LEU A 158       8.397   8.838   0.776  1.00 98.31           N  
ATOM   1166  CA  LEU A 158       7.707   8.809  -0.525  1.00 98.31           C  
ATOM   1167  C   LEU A 158       8.515   8.079  -1.600  1.00 98.31           C  
ATOM   1168  CB  LEU A 158       7.430  10.245  -1.015  1.00 98.31           C  
ATOM   1169  O   LEU A 158       7.942   7.564  -2.559  1.00 98.31           O  
ATOM   1170  CG  LEU A 158       6.670  11.170  -0.050  1.00 98.31           C  
ATOM   1171  CD1 LEU A 158       6.332  12.485  -0.747  1.00 98.31           C  
ATOM   1172  CD2 LEU A 158       5.387  10.539   0.450  1.00 98.31           C  
ATOM   1173  N   ARG A 159       9.844   8.088  -1.475  1.00 98.31           N  
ATOM   1174  CA  ARG A 159      10.806   7.528  -2.432  1.00 98.31           C  
ATOM   1175  C   ARG A 159      11.788   6.615  -1.706  1.00 98.31           C  
ATOM   1176  CB  ARG A 159      11.570   8.656  -3.154  1.00 98.31           C  
ATOM   1177  O   ARG A 159      12.068   6.846  -0.528  1.00 98.31           O  
ATOM   1178  CG  ARG A 159      10.666   9.564  -4.001  1.00 98.31           C  
ATOM   1179  CD  ARG A 159      11.476  10.682  -4.680  1.00 98.31           C  
ATOM   1180  NE  ARG A 159      10.636  11.537  -5.549  1.00 98.31           N  
ATOM   1181  NH1 ARG A 159       9.539  12.721  -3.907  1.00 98.31           N  
ATOM   1182  NH2 ARG A 159       8.958  13.005  -6.031  1.00 98.31           N  
ATOM   1183  CZ  ARG A 159       9.731  12.422  -5.161  1.00 98.31           C  
ATOM   1184  N   GLU A 160      12.341   5.654  -2.430  1.00 96.56           N  
ATOM   1185  CA  GLU A 160      13.429   4.803  -1.961  1.00 96.56           C  
ATOM   1186  C   GLU A 160      14.607   5.664  -1.481  1.00 96.56           C  
ATOM   1187  CB  GLU A 160      13.832   3.854  -3.094  1.00 96.56           C  
ATOM   1188  O   GLU A 160      14.971   6.659  -2.115  1.00 96.56           O  
ATOM   1189  CG  GLU A 160      14.809   2.754  -2.654  1.00 96.56           C  
ATOM   1190  CD  GLU A 160      15.164   1.814  -3.819  1.00 96.56           C  
ATOM   1191  OE1 GLU A 160      16.288   1.262  -3.816  1.00 96.56           O  
ATOM   1192  OE2 GLU A 160      14.360   1.709  -4.776  1.00 96.56           O  
ATOM   1193  N   GLN A 161      15.162   5.320  -0.320  1.00 93.75           N  
ATOM   1194  CA  GLN A 161      16.240   6.085   0.307  1.00 93.75           C  
ATOM   1195  C   GLN A 161      17.617   5.673  -0.232  1.00 93.75           C  
ATOM   1196  CB  GLN A 161      16.180   5.947   1.839  1.00 93.75           C  
ATOM   1197  O   GLN A 161      17.812   4.569  -0.733  1.00 93.75           O  
ATOM   1198  CG  GLN A 161      14.874   6.458   2.466  1.00 93.75           C  
ATOM   1199  CD  GLN A 161      14.598   7.924   2.156  1.00 93.75           C  
ATOM   1200  NE2 GLN A 161      13.601   8.219   1.359  1.00 93.75           N  
ATOM   1201  OE1 GLN A 161      15.276   8.841   2.594  1.00 93.75           O  
ATOM   1202  N   GLY A 162      18.604   6.556  -0.071  1.00 92.56           N  
ATOM   1203  CA  GLY A 162      19.982   6.305  -0.492  1.00 92.56           C  
ATOM   1204  C   GLY A 162      20.230   6.656  -1.959  1.00 92.56           C  
ATOM   1205  O   GLY A 162      19.797   7.704  -2.433  1.00 92.56           O  
ATOM   1206  N   SER A 163      20.974   5.800  -2.662  1.00 91.12           N  
ATOM   1207  CA  SER A 163      21.341   5.981  -4.073  1.00 91.12           C  
ATOM   1208  C   SER A 163      20.798   4.821  -4.917  1.00 91.12           C  
ATOM   1209  CB  SER A 163      22.858   6.146  -4.208  1.00 91.12           C  
ATOM   1210  O   SER A 163      21.585   3.987  -5.376  1.00 91.12           O  
ATOM   1211  OG  SER A 163      23.192   6.296  -5.572  1.00 91.12           O  
ATOM   1212  N   PRO A 164      19.469   4.731  -5.098  1.00 93.00           N  
ATOM   1213  CA  PRO A 164      18.852   3.634  -5.828  1.00 93.00           C  
ATOM   1214  C   PRO A 164      19.336   3.566  -7.281  1.00 93.00           C  
ATOM   1215  CB  PRO A 164      17.350   3.898  -5.743  1.00 93.00           C  
ATOM   1216  O   PRO A 164      19.620   4.589  -7.914  1.00 93.00           O  
ATOM   1217  CG  PRO A 164      17.235   5.404  -5.560  1.00 93.00           C  
ATOM   1218  CD  PRO A 164      18.456   5.703  -4.699  1.00 93.00           C  
ATOM   1219  N   GLY A 165      19.400   2.344  -7.816  1.00 94.06           N  
ATOM   1220  CA  GLY A 165      19.635   2.118  -9.240  1.00 94.06           C  
ATOM   1221  C   GLY A 165      18.462   2.594 -10.103  1.00 94.06           C  
ATOM   1222  O   GLY A 165      17.485   3.168  -9.624  1.00 94.06           O  
ATOM   1223  N   ASP A 166      18.529   2.331 -11.405  1.00 96.12           N  
ATOM   1224  CA  ASP A 166      17.463   2.760 -12.320  1.00 96.12           C  
ATOM   1225  C   ASP A 166      16.258   1.811 -12.321  1.00 96.12           C  
ATOM   1226  CB  ASP A 166      18.038   2.950 -13.729  1.00 96.12           C  
ATOM   1227  O   ASP A 166      15.180   2.199 -12.774  1.00 96.12           O  
ATOM   1228  CG  ASP A 166      19.029   4.120 -13.824  1.00 96.12           C  
ATOM   1229  OD1 ASP A 166      19.094   4.961 -12.890  1.00 96.12           O  
ATOM   1230  OD2 ASP A 166      19.726   4.194 -14.853  1.00 96.12           O  
ATOM   1231  N   TYR A 167      16.426   0.583 -11.807  1.00 95.94           N  
ATOM   1232  CA  TYR A 167      15.399  -0.468 -11.786  1.00 95.94           C  
ATOM   1233  C   TYR A 167      14.761  -0.690 -13.171  1.00 95.94           C  
ATOM   1234  CB  TYR A 167      14.401  -0.194 -10.656  1.00 95.94           C  
ATOM   1235  O   TYR A 167      13.564  -0.917 -13.321  1.00 95.94           O  
ATOM   1236  CG  TYR A 167      14.994  -0.325  -9.267  1.00 95.94           C  
ATOM   1237  CD1 TYR A 167      14.892  -1.549  -8.591  1.00 95.94           C  
ATOM   1238  CD2 TYR A 167      15.625   0.761  -8.637  1.00 95.94           C  
ATOM   1239  CE1 TYR A 167      15.428  -1.704  -7.301  1.00 95.94           C  
ATOM   1240  CE2 TYR A 167      16.131   0.624  -7.329  1.00 95.94           C  
ATOM   1241  OH  TYR A 167      16.525  -0.776  -5.404  1.00 95.94           O  
ATOM   1242  CZ  TYR A 167      16.036  -0.611  -6.658  1.00 95.94           C  
ATOM   1243  N   CYS A 168      15.573  -0.598 -14.220  1.00 97.25           N  
ATOM   1244  CA  CYS A 168      15.168  -0.888 -15.586  1.00 97.25           C  
ATOM   1245  C   CYS A 168      15.528  -2.339 -15.927  1.00 97.25           C  
ATOM   1246  CB  CYS A 168      15.857   0.111 -16.520  1.00 97.25           C  
ATOM   1247  O   CYS A 168      16.705  -2.690 -15.972  1.00 97.25           O  
ATOM   1248  SG  CYS A 168      15.671  -0.308 -18.268  1.00 97.25           S  
ATOM   1249  N   SER A 169      14.520  -3.170 -16.181  1.00 96.00           N  
ATOM   1250  CA  SER A 169      14.685  -4.524 -16.711  1.00 96.00           C  
ATOM   1251  C   SER A 169      14.321  -4.559 -18.202  1.00 96.00           C  
ATOM   1252  CB  SER A 169      13.815  -5.505 -15.930  1.00 96.00           C  
ATOM   1253  O   SER A 169      13.297  -3.979 -18.579  1.00 96.00           O  
ATOM   1254  OG  SER A 169      14.100  -6.816 -16.363  1.00 96.00           O  
ATOM   1255  N   PRO A 170      15.102  -5.222 -19.075  1.00 95.31           N  
ATOM   1256  CA  PRO A 170      14.754  -5.373 -20.485  1.00 95.31           C  
ATOM   1257  C   PRO A 170      13.349  -5.964 -20.672  1.00 95.31           C  
ATOM   1258  CB  PRO A 170      15.838  -6.278 -21.082  1.00 95.31           C  
ATOM   1259  O   PRO A 170      13.034  -7.037 -20.167  1.00 95.31           O  
ATOM   1260  CG  PRO A 170      17.040  -6.034 -20.171  1.00 95.31           C  
ATOM   1261  CD  PRO A 170      16.394  -5.837 -18.803  1.00 95.31           C  
ATOM   1262  N   SER A 171      12.487  -5.261 -21.406  1.00 95.25           N  
ATOM   1263  CA  SER A 171      11.129  -5.716 -21.705  1.00 95.25           C  
ATOM   1264  C   SER A 171      10.640  -5.099 -23.008  1.00 95.25           C  
ATOM   1265  CB  SER A 171      10.178  -5.321 -20.569  1.00 95.25           C  
ATOM   1266  O   SER A 171      10.674  -3.880 -23.167  1.00 95.25           O  
ATOM   1267  OG  SER A 171       8.870  -5.798 -20.846  1.00 95.25           O  
ATOM   1268  N   GLY A 172      10.148  -5.933 -23.928  1.00 95.31           N  
ATOM   1269  CA  GLY A 172       9.470  -5.451 -25.135  1.00 95.31           C  
ATOM   1270  C   GLY A 172       8.082  -4.871 -24.842  1.00 95.31           C  
ATOM   1271  O   GLY A 172       7.634  -3.964 -25.536  1.00 95.31           O  
ATOM   1272  N   GLN A 173       7.410  -5.361 -23.795  1.00 95.31           N  
ATOM   1273  CA  GLN A 173       6.069  -4.908 -23.416  1.00 95.31           C  
ATOM   1274  C   GLN A 173       6.097  -3.625 -22.574  1.00 95.31           C  
ATOM   1275  CB  GLN A 173       5.357  -6.045 -22.669  1.00 95.31           C  
ATOM   1276  O   GLN A 173       5.212  -2.781 -22.714  1.00 95.31           O  
ATOM   1277  CG  GLN A 173       3.855  -5.762 -22.513  1.00 95.31           C  
ATOM   1278  CD  GLN A 173       3.121  -6.860 -21.753  1.00 95.31           C  
ATOM   1279  NE2 GLN A 173       1.857  -7.087 -22.030  1.00 95.31           N  
ATOM   1280  OE1 GLN A 173       3.641  -7.526 -20.882  1.00 95.31           O  
ATOM   1281  N   TRP A 174       7.107  -3.477 -21.712  1.00 97.44           N  
ATOM   1282  CA  TRP A 174       7.254  -2.351 -20.786  1.00 97.44           C  
ATOM   1283  C   TRP A 174       8.637  -1.708 -20.927  1.00 97.44           C  
ATOM   1284  CB  TRP A 174       6.964  -2.834 -19.357  1.00 97.44           C  
ATOM   1285  O   TRP A 174       9.426  -1.754 -19.984  1.00 97.44           O  
ATOM   1286  CG  TRP A 174       5.658  -3.543 -19.204  1.00 97.44           C  
ATOM   1287  CD1 TRP A 174       5.506  -4.841 -18.862  1.00 97.44           C  
ATOM   1288  CD2 TRP A 174       4.313  -3.027 -19.432  1.00 97.44           C  
ATOM   1289  CE2 TRP A 174       3.383  -4.072 -19.157  1.00 97.44           C  
ATOM   1290  CE3 TRP A 174       3.784  -1.779 -19.827  1.00 97.44           C  
ATOM   1291  NE1 TRP A 174       4.166  -5.166 -18.858  1.00 97.44           N  
ATOM   1292  CH2 TRP A 174       1.510  -2.586 -19.488  1.00 97.44           C  
ATOM   1293  CZ2 TRP A 174       1.998  -3.869 -19.194  1.00 97.44           C  
ATOM   1294  CZ3 TRP A 174       2.396  -1.553 -19.841  1.00 97.44           C  
ATOM   1295  N   PRO A 175       8.983  -1.145 -22.095  1.00 97.69           N  
ATOM   1296  CA  PRO A 175      10.311  -0.589 -22.325  1.00 97.69           C  
ATOM   1297  C   PRO A 175      10.603   0.568 -21.366  1.00 97.69           C  
ATOM   1298  CB  PRO A 175      10.317  -0.136 -23.786  1.00 97.69           C  
ATOM   1299  O   PRO A 175       9.736   1.385 -21.064  1.00 97.69           O  
ATOM   1300  CG  PRO A 175       8.845   0.171 -24.061  1.00 97.69           C  
ATOM   1301  CD  PRO A 175       8.123  -0.896 -23.243  1.00 97.69           C  
ATOM   1302  N   CYS A 176      11.844   0.663 -20.901  1.00 98.19           N  
ATOM   1303  CA  CYS A 176      12.261   1.776 -20.060  1.00 98.19           C  
ATOM   1304  C   CYS A 176      12.273   3.074 -20.874  1.00 98.19           C  
ATOM   1305  CB  CYS A 176      13.636   1.470 -19.475  1.00 98.19           C  
ATOM   1306  O   CYS A 176      12.942   3.166 -21.904  1.00 98.19           O  
ATOM   1307  SG  CYS A 176      13.695  -0.111 -18.606  1.00 98.19           S  
ATOM   1308  N   ALA A 177      11.547   4.082 -20.402  1.00 98.06           N  
ATOM   1309  CA  ALA A 177      11.524   5.392 -21.027  1.00 98.06           C  
ATOM   1310  C   ALA A 177      12.890   6.093 -20.856  1.00 98.06           C  
ATOM   1311  CB  ALA A 177      10.365   6.197 -20.439  1.00 98.06           C  
ATOM   1312  O   ALA A 177      13.455   6.065 -19.755  1.00 98.06           O  
ATOM   1313  N   PRO A 178      13.436   6.744 -21.902  1.00 97.25           N  
ATOM   1314  CA  PRO A 178      14.728   7.421 -21.822  1.00 97.25           C  
ATOM   1315  C   PRO A 178      14.803   8.417 -20.656  1.00 97.25           C  
ATOM   1316  CB  PRO A 178      14.915   8.114 -23.175  1.00 97.25           C  
ATOM   1317  O   PRO A 178      13.924   9.259 -20.482  1.00 97.25           O  
ATOM   1318  CG  PRO A 178      14.106   7.237 -24.129  1.00 97.25           C  
ATOM   1319  CD  PRO A 178      12.929   6.787 -23.268  1.00 97.25           C  
ATOM   1320  N   GLY A 179      15.860   8.316 -19.846  1.00 96.44           N  
ATOM   1321  CA  GLY A 179      16.095   9.201 -18.698  1.00 96.44           C  
ATOM   1322  C   GLY A 179      15.156   8.991 -17.504  1.00 96.44           C  
ATOM   1323  O   GLY A 179      15.218   9.762 -16.545  1.00 96.44           O  
ATOM   1324  N   ARG A 180      14.283   7.975 -17.529  1.00 97.88           N  
ATOM   1325  CA  ARG A 180      13.391   7.640 -16.412  1.00 97.88           C  
ATOM   1326  C   ARG A 180      13.972   6.529 -15.544  1.00 97.88           C  
ATOM   1327  CB  ARG A 180      11.990   7.286 -16.934  1.00 97.88           C  
ATOM   1328  O   ARG A 180      14.674   5.648 -16.025  1.00 97.88           O  
ATOM   1329  CG  ARG A 180      11.315   8.403 -17.747  1.00 97.88           C  
ATOM   1330  CD  ARG A 180      11.347   9.759 -17.032  1.00 97.88           C  
ATOM   1331  NE  ARG A 180      10.490  10.738 -17.712  1.00 97.88           N  
ATOM   1332  NH1 ARG A 180      11.116  12.600 -16.528  1.00 97.88           N  
ATOM   1333  NH2 ARG A 180       9.594  12.767 -18.156  1.00 97.88           N  
ATOM   1334  CZ  ARG A 180      10.415  12.030 -17.468  1.00 97.88           C  
ATOM   1335  N   LYS A 181      13.645   6.584 -14.251  1.00 98.12           N  
ATOM   1336  CA  LYS A 181      14.070   5.616 -13.231  1.00 98.12           C  
ATOM   1337  C   LYS A 181      12.862   5.058 -12.494  1.00 98.12           C  
ATOM   1338  CB  LYS A 181      15.032   6.264 -12.228  1.00 98.12           C  
ATOM   1339  O   LYS A 181      11.960   5.817 -12.123  1.00 98.12           O  
ATOM   1340  CG  LYS A 181      16.281   6.888 -12.865  1.00 98.12           C  
ATOM   1341  CD  LYS A 181      17.210   7.400 -11.757  1.00 98.12           C  
ATOM   1342  CE  LYS A 181      18.485   8.013 -12.344  1.00 98.12           C  
ATOM   1343  NZ  LYS A 181      19.680   7.361 -11.769  1.00 98.12           N  
ATOM   1344  N   TYR A 182      12.884   3.763 -12.213  1.00 98.31           N  
ATOM   1345  CA  TYR A 182      11.768   3.000 -11.651  1.00 98.31           C  
ATOM   1346  C   TYR A 182      12.058   2.479 -10.238  1.00 98.31           C  
ATOM   1347  CB  TYR A 182      11.388   1.877 -12.622  1.00 98.31           C  
ATOM   1348  O   TYR A 182      11.585   1.407  -9.876  1.00 98.31           O  
ATOM   1349  CG  TYR A 182      11.072   2.360 -14.020  1.00 98.31           C  
ATOM   1350  CD1 TYR A 182       9.816   2.933 -14.288  1.00 98.31           C  
ATOM   1351  CD2 TYR A 182      12.049   2.287 -15.030  1.00 98.31           C  
ATOM   1352  CE1 TYR A 182       9.523   3.421 -15.573  1.00 98.31           C  
ATOM   1353  CE2 TYR A 182      11.758   2.770 -16.318  1.00 98.31           C  
ATOM   1354  OH  TYR A 182      10.226   3.812 -17.831  1.00 98.31           O  
ATOM   1355  CZ  TYR A 182      10.492   3.328 -16.594  1.00 98.31           C  
ATOM   1356  N   PHE A 183      12.852   3.212  -9.456  1.00 98.12           N  
ATOM   1357  CA  PHE A 183      13.061   2.942  -8.029  1.00 98.12           C  
ATOM   1358  C   PHE A 183      11.765   3.066  -7.219  1.00 98.12           C  
ATOM   1359  CB  PHE A 183      14.159   3.879  -7.504  1.00 98.12           C  
ATOM   1360  O   PHE A 183      10.763   3.600  -7.718  1.00 98.12           O  
ATOM   1361  CG  PHE A 183      13.919   5.364  -7.704  1.00 98.12           C  
ATOM   1362  CD1 PHE A 183      14.697   6.083  -8.630  1.00 98.12           C  
ATOM   1363  CD2 PHE A 183      12.951   6.040  -6.940  1.00 98.12           C  
ATOM   1364  CE1 PHE A 183      14.489   7.463  -8.804  1.00 98.12           C  
ATOM   1365  CE2 PHE A 183      12.738   7.416  -7.116  1.00 98.12           C  
ATOM   1366  CZ  PHE A 183      13.509   8.130  -8.049  1.00 98.12           C  
ATOM   1367  N   GLY A 184      11.802   2.614  -5.965  1.00 98.19           N  
ATOM   1368  CA  GLY A 184      10.642   2.583  -5.079  1.00 98.19           C  
ATOM   1369  C   GLY A 184       9.971   3.947  -4.910  1.00 98.19           C  
ATOM   1370  O   GLY A 184      10.612   4.950  -4.582  1.00 98.19           O  
ATOM   1371  N   ARG A 185       8.657   4.006  -5.153  1.00 98.81           N  
ATOM   1372  CA  ARG A 185       7.822   5.186  -4.876  1.00 98.81           C  
ATOM   1373  C   ARG A 185       6.491   4.801  -4.235  1.00 98.81           C  
ATOM   1374  CB  ARG A 185       7.583   6.016  -6.150  1.00 98.81           C  
ATOM   1375  O   ARG A 185       5.944   3.731  -4.499  1.00 98.81           O  
ATOM   1376  CG  ARG A 185       8.853   6.644  -6.749  1.00 98.81           C  
ATOM   1377  CD  ARG A 185       8.490   7.477  -7.988  1.00 98.81           C  
ATOM   1378  NE  ARG A 185       9.662   8.050  -8.683  1.00 98.81           N  
ATOM   1379  NH1 ARG A 185      10.439   6.114  -9.679  1.00 98.81           N  
ATOM   1380  NH2 ARG A 185      11.268   8.071 -10.272  1.00 98.81           N  
ATOM   1381  CZ  ARG A 185      10.454   7.403  -9.516  1.00 98.81           C  
ATOM   1382  N   GLY A 186       5.942   5.719  -3.444  1.00 98.69           N  
ATOM   1383  CA  GLY A 186       4.620   5.593  -2.833  1.00 98.69           C  
ATOM   1384  C   GLY A 186       4.528   4.515  -1.743  1.00 98.69           C  
ATOM   1385  O   GLY A 186       5.555   3.976  -1.319  1.00 98.69           O  
ATOM   1386  N   PRO A 187       3.304   4.184  -1.286  1.00 98.88           N  
ATOM   1387  CA  PRO A 187       3.097   3.353  -0.104  1.00 98.88           C  
ATOM   1388  C   PRO A 187       3.622   1.926  -0.235  1.00 98.88           C  
ATOM   1389  CB  PRO A 187       1.588   3.353   0.149  1.00 98.88           C  
ATOM   1390  O   PRO A 187       4.041   1.356   0.757  1.00 98.88           O  
ATOM   1391  CG  PRO A 187       1.090   4.622  -0.524  1.00 98.88           C  
ATOM   1392  CD  PRO A 187       2.041   4.773  -1.703  1.00 98.88           C  
ATOM   1393  N   ILE A 188       3.600   1.337  -1.434  1.00 98.50           N  
ATOM   1394  CA  ILE A 188       4.101  -0.031  -1.661  1.00 98.50           C  
ATOM   1395  C   ILE A 188       5.538  -0.053  -2.202  1.00 98.50           C  
ATOM   1396  CB  ILE A 188       3.090  -0.834  -2.516  1.00 98.50           C  
ATOM   1397  O   ILE A 188       6.007  -1.101  -2.628  1.00 98.50           O  
ATOM   1398  CG1 ILE A 188       3.172  -2.368  -2.344  1.00 98.50           C  
ATOM   1399  CG2 ILE A 188       3.197  -0.472  -4.012  1.00 98.50           C  
ATOM   1400  CD1 ILE A 188       2.913  -2.865  -0.915  1.00 98.50           C  
ATOM   1401  N   GLN A 189       6.202   1.111  -2.267  1.00 98.44           N  
ATOM   1402  CA  GLN A 189       7.511   1.278  -2.910  1.00 98.44           C  
ATOM   1403  C   GLN A 189       7.572   0.585  -4.283  1.00 98.44           C  
ATOM   1404  CB  GLN A 189       8.641   0.870  -1.948  1.00 98.44           C  
ATOM   1405  O   GLN A 189       8.498  -0.171  -4.586  1.00 98.44           O  
ATOM   1406  CG  GLN A 189       8.827   1.866  -0.795  1.00 98.44           C  
ATOM   1407  CD  GLN A 189       9.313   3.227  -1.264  1.00 98.44           C  
ATOM   1408  NE2 GLN A 189       8.463   4.233  -1.290  1.00 98.44           N  
ATOM   1409  OE1 GLN A 189      10.439   3.417  -1.687  1.00 98.44           O  
ATOM   1410  N   ILE A 190       6.563   0.844  -5.132  1.00 98.00           N  
ATOM   1411  CA  ILE A 190       6.455   0.198  -6.446  1.00 98.00           C  
ATOM   1412  C   ILE A 190       7.751   0.426  -7.226  1.00 98.00           C  
ATOM   1413  CB  ILE A 190       5.193   0.633  -7.228  1.00 98.00           C  
ATOM   1414  O   ILE A 190       8.223   1.558  -7.353  1.00 98.00           O  
ATOM   1415  CG1 ILE A 190       4.979  -0.290  -8.450  1.00 98.00           C  
ATOM   1416  CG2 ILE A 190       5.234   2.108  -7.657  1.00 98.00           C  
ATOM   1417  CD1 ILE A 190       3.663  -0.034  -9.199  1.00 98.00           C  
ATOM   1418  N   SER A 191       8.335  -0.672  -7.698  1.00 97.88           N  
ATOM   1419  CA  SER A 191       9.676  -0.708  -8.279  1.00 97.88           C  
ATOM   1420  C   SER A 191       9.681  -1.502  -9.576  1.00 97.88           C  
ATOM   1421  CB  SER A 191      10.677  -1.315  -7.292  1.00 97.88           C  
ATOM   1422  O   SER A 191       8.886  -2.424  -9.736  1.00 97.88           O  
ATOM   1423  OG  SER A 191      10.799  -0.492  -6.156  1.00 97.88           O  
ATOM   1424  N   TYR A 192      10.616  -1.184 -10.465  1.00 98.12           N  
ATOM   1425  CA  TYR A 192      10.787  -1.733 -11.811  1.00 98.12           C  
ATOM   1426  C   TYR A 192       9.751  -1.324 -12.863  1.00 98.12           C  
ATOM   1427  CB  TYR A 192      11.002  -3.249 -11.820  1.00 98.12           C  
ATOM   1428  O   TYR A 192       8.542  -1.301 -12.631  1.00 98.12           O  
ATOM   1429  CG  TYR A 192      12.209  -3.751 -11.057  1.00 98.12           C  
ATOM   1430  CD1 TYR A 192      13.430  -3.920 -11.736  1.00 98.12           C  
ATOM   1431  CD2 TYR A 192      12.100  -4.108  -9.698  1.00 98.12           C  
ATOM   1432  CE1 TYR A 192      14.541  -4.460 -11.063  1.00 98.12           C  
ATOM   1433  CE2 TYR A 192      13.209  -4.652  -9.020  1.00 98.12           C  
ATOM   1434  OH  TYR A 192      15.522  -5.313  -9.057  1.00 98.12           O  
ATOM   1435  CZ  TYR A 192      14.431  -4.832  -9.707  1.00 98.12           C  
ATOM   1436  N   ASN A 193      10.229  -1.075 -14.083  1.00 97.94           N  
ATOM   1437  CA  ASN A 193       9.419  -0.746 -15.263  1.00 97.94           C  
ATOM   1438  C   ASN A 193       8.274  -1.742 -15.518  1.00 97.94           C  
ATOM   1439  CB  ASN A 193      10.338  -0.664 -16.495  1.00 97.94           C  
ATOM   1440  O   ASN A 193       7.170  -1.325 -15.869  1.00 97.94           O  
ATOM   1441  CG  ASN A 193      11.126  -1.936 -16.757  1.00 97.94           C  
ATOM   1442  ND2 ASN A 193      11.072  -2.477 -17.939  1.00 97.94           N  
ATOM   1443  OD1 ASN A 193      11.804  -2.465 -15.893  1.00 97.94           O  
ATOM   1444  N   TYR A 194       8.502  -3.038 -15.280  1.00 96.06           N  
ATOM   1445  CA  TYR A 194       7.481  -4.076 -15.439  1.00 96.06           C  
ATOM   1446  C   TYR A 194       6.368  -4.031 -14.380  1.00 96.06           C  
ATOM   1447  CB  TYR A 194       8.140  -5.459 -15.496  1.00 96.06           C  
ATOM   1448  O   TYR A 194       5.377  -4.730 -14.546  1.00 96.06           O  
ATOM   1449  CG  TYR A 194       8.929  -5.839 -14.258  1.00 96.06           C  
ATOM   1450  CD1 TYR A 194      10.335  -5.861 -14.309  1.00 96.06           C  
ATOM   1451  CD2 TYR A 194       8.265  -6.196 -13.066  1.00 96.06           C  
ATOM   1452  CE1 TYR A 194      11.078  -6.241 -13.175  1.00 96.06           C  
ATOM   1453  CE2 TYR A 194       9.005  -6.556 -11.926  1.00 96.06           C  
ATOM   1454  OH  TYR A 194      11.136  -6.939 -10.887  1.00 96.06           O  
ATOM   1455  CZ  TYR A 194      10.414  -6.581 -11.979  1.00 96.06           C  
ATOM   1456  N   ASN A 195       6.482  -3.212 -13.329  1.00 97.94           N  
ATOM   1457  CA  ASN A 195       5.372  -2.895 -12.423  1.00 97.94           C  
ATOM   1458  C   ASN A 195       4.753  -1.526 -12.741  1.00 97.94           C  
ATOM   1459  CB  ASN A 195       5.849  -2.957 -10.970  1.00 97.94           C  
ATOM   1460  O   ASN A 195       3.530  -1.410 -12.781  1.00 97.94           O  
ATOM   1461  CG  ASN A 195       6.092  -4.371 -10.478  1.00 97.94           C  
ATOM   1462  ND2 ASN A 195       7.189  -4.615  -9.809  1.00 97.94           N  
ATOM   1463  OD1 ASN A 195       5.269  -5.257 -10.633  1.00 97.94           O  
ATOM   1464  N   TYR A 196       5.567  -0.500 -13.029  1.00 98.69           N  
ATOM   1465  CA  TYR A 196       5.060   0.832 -13.401  1.00 98.69           C  
ATOM   1466  C   TYR A 196       4.189   0.786 -14.663  1.00 98.69           C  
ATOM   1467  CB  TYR A 196       6.219   1.819 -13.608  1.00 98.69           C  
ATOM   1468  O   TYR A 196       3.129   1.407 -14.697  1.00 98.69           O  
ATOM   1469  CG  TYR A 196       6.748   2.445 -12.331  1.00 98.69           C  
ATOM   1470  CD1 TYR A 196       6.395   3.762 -11.982  1.00 98.69           C  
ATOM   1471  CD2 TYR A 196       7.629   1.730 -11.504  1.00 98.69           C  
ATOM   1472  CE1 TYR A 196       6.896   4.345 -10.803  1.00 98.69           C  
ATOM   1473  CE2 TYR A 196       8.168   2.320 -10.352  1.00 98.69           C  
ATOM   1474  OH  TYR A 196       8.291   4.186  -8.863  1.00 98.69           O  
ATOM   1475  CZ  TYR A 196       7.786   3.623  -9.987  1.00 98.69           C  
ATOM   1476  N   GLY A 197       4.600   0.023 -15.678  1.00 98.38           N  
ATOM   1477  CA  GLY A 197       3.859  -0.158 -16.924  1.00 98.38           C  
ATOM   1478  C   GLY A 197       2.432  -0.696 -16.732  1.00 98.38           C  
ATOM   1479  O   GLY A 197       1.470   0.012 -17.056  1.00 98.38           O  
ATOM   1480  N   PRO A 198       2.249  -1.918 -16.195  1.00 98.31           N  
ATOM   1481  CA  PRO A 198       0.916  -2.477 -15.992  1.00 98.31           C  
ATOM   1482  C   PRO A 198       0.103  -1.713 -14.942  1.00 98.31           C  
ATOM   1483  CB  PRO A 198       1.127  -3.943 -15.618  1.00 98.31           C  
ATOM   1484  O   PRO A 198      -1.100  -1.548 -15.146  1.00 98.31           O  
ATOM   1485  CG  PRO A 198       2.528  -3.967 -15.023  1.00 98.31           C  
ATOM   1486  CD  PRO A 198       3.268  -2.882 -15.805  1.00 98.31           C  
ATOM   1487  N   CYS A 199       0.729  -1.177 -13.886  1.00 98.69           N  
ATOM   1488  CA  CYS A 199       0.051  -0.296 -12.932  1.00 98.69           C  
ATOM   1489  C   CYS A 199      -0.530   0.929 -13.636  1.00 98.69           C  
ATOM   1490  CB  CYS A 199       1.043   0.145 -11.850  1.00 98.69           C  
ATOM   1491  O   CYS A 199      -1.717   1.218 -13.502  1.00 98.69           O  
ATOM   1492  SG  CYS A 199       0.217   1.246 -10.666  1.00 98.69           S  
ATOM   1493  N   GLY A 200       0.296   1.631 -14.414  1.00 98.56           N  
ATOM   1494  CA  GLY A 200      -0.112   2.819 -15.147  1.00 98.56           C  
ATOM   1495  C   GLY A 200      -1.273   2.539 -16.094  1.00 98.56           C  
ATOM   1496  O   GLY A 200      -2.291   3.232 -16.058  1.00 98.56           O  
ATOM   1497  N   ARG A 201      -1.178   1.446 -16.862  1.00 98.50           N  
ATOM   1498  CA  ARG A 201      -2.275   0.984 -17.723  1.00 98.50           C  
ATOM   1499  C   ARG A 201      -3.564   0.754 -16.930  1.00 98.50           C  
ATOM   1500  CB  ARG A 201      -1.843  -0.282 -18.479  1.00 98.50           C  
ATOM   1501  O   ARG A 201      -4.616   1.208 -17.367  1.00 98.50           O  
ATOM   1502  CG  ARG A 201      -2.932  -0.745 -19.465  1.00 98.50           C  
ATOM   1503  CD  ARG A 201      -2.563  -2.048 -20.181  1.00 98.50           C  
ATOM   1504  NE  ARG A 201      -1.427  -1.877 -21.106  1.00 98.50           N  
ATOM   1505  NH1 ARG A 201      -1.242  -4.073 -21.739  1.00 98.50           N  
ATOM   1506  NH2 ARG A 201       0.238  -2.579 -22.491  1.00 98.50           N  
ATOM   1507  CZ  ARG A 201      -0.821  -2.839 -21.779  1.00 98.50           C  
ATOM   1508  N   ALA A 202      -3.492   0.066 -15.791  1.00 97.88           N  
ATOM   1509  CA  ALA A 202      -4.666  -0.276 -14.990  1.00 97.88           C  
ATOM   1510  C   ALA A 202      -5.353   0.950 -14.371  1.00 97.88           C  
ATOM   1511  CB  ALA A 202      -4.234  -1.271 -13.911  1.00 97.88           C  
ATOM   1512  O   ALA A 202      -6.577   0.976 -14.269  1.00 97.88           O  
ATOM   1513  N   ILE A 203      -4.586   1.973 -13.980  1.00 97.94           N  
ATOM   1514  CA  ILE A 203      -5.127   3.178 -13.332  1.00 97.94           C  
ATOM   1515  C   ILE A 203      -5.378   4.340 -14.306  1.00 97.94           C  
ATOM   1516  CB  ILE A 203      -4.285   3.583 -12.103  1.00 97.94           C  
ATOM   1517  O   ILE A 203      -5.808   5.409 -13.868  1.00 97.94           O  
ATOM   1518  CG1 ILE A 203      -2.942   4.228 -12.501  1.00 97.94           C  
ATOM   1519  CG2 ILE A 203      -4.121   2.377 -11.156  1.00 97.94           C  
ATOM   1520  CD1 ILE A 203      -2.128   4.745 -11.313  1.00 97.94           C  
ATOM   1521  N   GLY A 204      -5.111   4.142 -15.602  1.00 98.25           N  
ATOM   1522  CA  GLY A 204      -5.310   5.141 -16.656  1.00 98.25           C  
ATOM   1523  C   GLY A 204      -4.280   6.276 -16.656  1.00 98.25           C  
ATOM   1524  O   GLY A 204      -4.614   7.392 -17.043  1.00 98.25           O  
ATOM   1525  N   VAL A 205      -3.048   6.019 -16.205  1.00 98.44           N  
ATOM   1526  CA  VAL A 205      -1.963   7.011 -16.100  1.00 98.44           C  
ATOM   1527  C   VAL A 205      -0.697   6.468 -16.757  1.00 98.44           C  
ATOM   1528  CB  VAL A 205      -1.684   7.373 -14.626  1.00 98.44           C  
ATOM   1529  O   VAL A 205      -0.284   5.347 -16.481  1.00 98.44           O  
ATOM   1530  CG1 VAL A 205      -0.550   8.398 -14.494  1.00 98.44           C  
ATOM   1531  CG2 VAL A 205      -2.919   7.972 -13.939  1.00 98.44           C  
ATOM   1532  N   ASP A 206      -0.015   7.262 -17.582  1.00 98.44           N  
ATOM   1533  CA  ASP A 206       1.264   6.855 -18.178  1.00 98.44           C  
ATOM   1534  C   ASP A 206       2.426   6.948 -17.174  1.00 98.44           C  
ATOM   1535  CB  ASP A 206       1.530   7.640 -19.462  1.00 98.44           C  
ATOM   1536  O   ASP A 206       3.235   7.880 -17.185  1.00 98.44           O  
ATOM   1537  CG  ASP A 206       2.806   7.171 -20.172  1.00 98.44           C  
ATOM   1538  OD1 ASP A 206       3.471   6.209 -19.714  1.00 98.44           O  
ATOM   1539  OD2 ASP A 206       3.145   7.811 -21.185  1.00 98.44           O  
ATOM   1540  N   LEU A 207       2.500   5.954 -16.290  1.00 98.75           N  
ATOM   1541  CA  LEU A 207       3.554   5.820 -15.286  1.00 98.75           C  
ATOM   1542  C   LEU A 207       4.888   5.330 -15.862  1.00 98.75           C  
ATOM   1543  CB  LEU A 207       3.068   4.862 -14.189  1.00 98.75           C  
ATOM   1544  O   LEU A 207       5.913   5.451 -15.194  1.00 98.75           O  
ATOM   1545  CG  LEU A 207       1.905   5.362 -13.320  1.00 98.75           C  
ATOM   1546  CD1 LEU A 207       1.703   4.368 -12.174  1.00 98.75           C  
ATOM   1547  CD2 LEU A 207       2.173   6.740 -12.719  1.00 98.75           C  
ATOM   1548  N   LEU A 208       4.904   4.794 -17.086  1.00 97.88           N  
ATOM   1549  CA  LEU A 208       6.141   4.340 -17.715  1.00 97.88           C  
ATOM   1550  C   LEU A 208       6.980   5.543 -18.162  1.00 97.88           C  
ATOM   1551  CB  LEU A 208       5.801   3.375 -18.862  1.00 97.88           C  
ATOM   1552  O   LEU A 208       8.183   5.572 -17.900  1.00 97.88           O  
ATOM   1553  CG  LEU A 208       6.986   2.529 -19.367  1.00 97.88           C  
ATOM   1554  CD1 LEU A 208       7.486   1.531 -18.316  1.00 97.88           C  
ATOM   1555  CD2 LEU A 208       6.506   1.730 -20.580  1.00 97.88           C  
ATOM   1556  N   ASN A 209       6.343   6.563 -18.751  1.00 98.50           N  
ATOM   1557  CA  ASN A 209       7.007   7.818 -19.117  1.00 98.50           C  
ATOM   1558  C   ASN A 209       7.018   8.864 -17.991  1.00 98.50           C  
ATOM   1559  CB  ASN A 209       6.360   8.387 -20.385  1.00 98.50           C  
ATOM   1560  O   ASN A 209       7.856   9.769 -18.021  1.00 98.50           O  
ATOM   1561  CG  ASN A 209       6.593   7.495 -21.587  1.00 98.50           C  
ATOM   1562  ND2 ASN A 209       5.564   6.917 -22.148  1.00 98.50           N  
ATOM   1563  OD1 ASN A 209       7.717   7.304 -22.022  1.00 98.50           O  
ATOM   1564  N   ASN A 210       6.131   8.745 -16.994  1.00 98.69           N  
ATOM   1565  CA  ASN A 210       5.999   9.696 -15.881  1.00 98.69           C  
ATOM   1566  C   ASN A 210       6.010   8.997 -14.502  1.00 98.69           C  
ATOM   1567  CB  ASN A 210       4.748  10.572 -16.087  1.00 98.69           C  
ATOM   1568  O   ASN A 210       5.067   9.158 -13.722  1.00 98.69           O  
ATOM   1569  CG  ASN A 210       4.662  11.178 -17.471  1.00 98.69           C  
ATOM   1570  ND2 ASN A 210       3.949  10.535 -18.367  1.00 98.69           N  
ATOM   1571  OD1 ASN A 210       5.264  12.201 -17.757  1.00 98.69           O  
ATOM   1572  N   PRO A 211       7.064   8.230 -14.155  1.00 98.69           N  
ATOM   1573  CA  PRO A 211       7.088   7.447 -12.914  1.00 98.69           C  
ATOM   1574  C   PRO A 211       7.057   8.313 -11.648  1.00 98.69           C  
ATOM   1575  CB  PRO A 211       8.370   6.613 -12.992  1.00 98.69           C  
ATOM   1576  O   PRO A 211       6.574   7.875 -10.606  1.00 98.69           O  
ATOM   1577  CG  PRO A 211       9.285   7.441 -13.889  1.00 98.69           C  
ATOM   1578  CD  PRO A 211       8.305   8.040 -14.897  1.00 98.69           C  
ATOM   1579  N   ASP A 212       7.519   9.564 -11.723  1.00 98.56           N  
ATOM   1580  CA  ASP A 212       7.527  10.477 -10.578  1.00 98.56           C  
ATOM   1581  C   ASP A 212       6.132  10.856 -10.077  1.00 98.56           C  
ATOM   1582  CB  ASP A 212       8.361  11.723 -10.897  1.00 98.56           C  
ATOM   1583  O   ASP A 212       6.017  11.219  -8.907  1.00 98.56           O  
ATOM   1584  CG  ASP A 212       9.843  11.372 -11.010  1.00 98.56           C  
ATOM   1585  OD1 ASP A 212      10.339  10.645 -10.110  1.00 98.56           O  
ATOM   1586  OD2 ASP A 212      10.465  11.782 -12.011  1.00 98.56           O  
ATOM   1587  N   LEU A 213       5.078  10.674 -10.889  1.00 98.81           N  
ATOM   1588  CA  LEU A 213       3.691  10.897 -10.465  1.00 98.81           C  
ATOM   1589  C   LEU A 213       3.331  10.095  -9.210  1.00 98.81           C  
ATOM   1590  CB  LEU A 213       2.721  10.566 -11.612  1.00 98.81           C  
ATOM   1591  O   LEU A 213       2.615  10.601  -8.351  1.00 98.81           O  
ATOM   1592  CG  LEU A 213       2.746  11.564 -12.783  1.00 98.81           C  
ATOM   1593  CD1 LEU A 213       1.823  11.066 -13.895  1.00 98.81           C  
ATOM   1594  CD2 LEU A 213       2.273  12.961 -12.369  1.00 98.81           C  
ATOM   1595  N   VAL A 214       3.902   8.898  -9.035  1.00 98.81           N  
ATOM   1596  CA  VAL A 214       3.692   8.067  -7.836  1.00 98.81           C  
ATOM   1597  C   VAL A 214       4.200   8.749  -6.553  1.00 98.81           C  
ATOM   1598  CB  VAL A 214       4.354   6.684  -8.020  1.00 98.81           C  
ATOM   1599  O   VAL A 214       3.726   8.444  -5.463  1.00 98.81           O  
ATOM   1600  CG1 VAL A 214       4.058   5.741  -6.851  1.00 98.81           C  
ATOM   1601  CG2 VAL A 214       3.855   5.981  -9.291  1.00 98.81           C  
ATOM   1602  N   ALA A 215       5.137   9.694  -6.655  1.00 98.44           N  
ATOM   1603  CA  ALA A 215       5.703  10.430  -5.521  1.00 98.44           C  
ATOM   1604  C   ALA A 215       5.415  11.945  -5.561  1.00 98.44           C  
ATOM   1605  CB  ALA A 215       7.198  10.103  -5.435  1.00 98.44           C  
ATOM   1606  O   ALA A 215       6.047  12.707  -4.822  1.00 98.44           O  
ATOM   1607  N   THR A 216       4.508  12.396  -6.432  1.00 98.38           N  
ATOM   1608  CA  THR A 216       4.081  13.807  -6.528  1.00 98.38           C  
ATOM   1609  C   THR A 216       2.564  13.986  -6.541  1.00 98.38           C  
ATOM   1610  CB  THR A 216       4.676  14.518  -7.752  1.00 98.38           C  
ATOM   1611  O   THR A 216       2.101  15.070  -6.208  1.00 98.38           O  
ATOM   1612  CG2 THR A 216       6.205  14.541  -7.738  1.00 98.38           C  
ATOM   1613  OG1 THR A 216       4.268  13.896  -8.944  1.00 98.38           O  
ATOM   1614  N   ASP A 217       1.792  12.947  -6.864  1.00 98.69           N  
ATOM   1615  CA  ASP A 217       0.331  12.931  -6.776  1.00 98.69           C  
ATOM   1616  C   ASP A 217      -0.104  11.847  -5.784  1.00 98.69           C  
ATOM   1617  CB  ASP A 217      -0.258  12.718  -8.173  1.00 98.69           C  
ATOM   1618  O   ASP A 217       0.164  10.658  -5.966  1.00 98.69           O  
ATOM   1619  CG  ASP A 217      -1.792  12.722  -8.178  1.00 98.69           C  
ATOM   1620  OD1 ASP A 217      -2.399  11.929  -7.417  1.00 98.69           O  
ATOM   1621  OD2 ASP A 217      -2.356  13.514  -8.958  1.00 98.69           O  
ATOM   1622  N   SER A 218      -0.762  12.259  -4.704  1.00 98.12           N  
ATOM   1623  CA  SER A 218      -1.107  11.368  -3.597  1.00 98.12           C  
ATOM   1624  C   SER A 218      -2.184  10.344  -3.946  1.00 98.12           C  
ATOM   1625  CB  SER A 218      -1.542  12.206  -2.405  1.00 98.12           C  
ATOM   1626  O   SER A 218      -2.136   9.218  -3.446  1.00 98.12           O  
ATOM   1627  OG  SER A 218      -2.638  13.044  -2.719  1.00 98.12           O  
ATOM   1628  N   VAL A 219      -3.127  10.684  -4.831  1.00 98.56           N  
ATOM   1629  CA  VAL A 219      -4.158   9.747  -5.292  1.00 98.56           C  
ATOM   1630  C   VAL A 219      -3.513   8.688  -6.175  1.00 98.56           C  
ATOM   1631  CB  VAL A 219      -5.299  10.473  -6.031  1.00 98.56           C  
ATOM   1632  O   VAL A 219      -3.745   7.502  -5.956  1.00 98.56           O  
ATOM   1633  CG1 VAL A 219      -6.315   9.483  -6.621  1.00 98.56           C  
ATOM   1634  CG2 VAL A 219      -6.066  11.396  -5.077  1.00 98.56           C  
ATOM   1635  N   ILE A 220      -2.661   9.079  -7.127  1.00 98.88           N  
ATOM   1636  CA  ILE A 220      -1.900   8.138  -7.967  1.00 98.88           C  
ATOM   1637  C   ILE A 220      -1.002   7.251  -7.096  1.00 98.88           C  
ATOM   1638  CB  ILE A 220      -1.092   8.907  -9.036  1.00 98.88           C  
ATOM   1639  O   ILE A 220      -0.938   6.039  -7.312  1.00 98.88           O  
ATOM   1640  CG1 ILE A 220      -2.069   9.581 -10.029  1.00 98.88           C  
ATOM   1641  CG2 ILE A 220      -0.111   7.984  -9.786  1.00 98.88           C  
ATOM   1642  CD1 ILE A 220      -1.411  10.493 -11.073  1.00 98.88           C  
ATOM   1643  N   SER A 221      -0.369   7.832  -6.075  1.00 98.88           N  
ATOM   1644  CA  SER A 221       0.454   7.112  -5.103  1.00 98.88           C  
ATOM   1645  C   SER A 221      -0.325   5.980  -4.427  1.00 98.88           C  
ATOM   1646  CB  SER A 221       0.990   8.093  -4.059  1.00 98.88           C  
ATOM   1647  O   SER A 221       0.055   4.812  -4.542  1.00 98.88           O  
ATOM   1648  OG  SER A 221       2.168   7.585  -3.491  1.00 98.88           O  
ATOM   1649  N   PHE A 222      -1.474   6.287  -3.816  1.00 98.88           N  
ATOM   1650  CA  PHE A 222      -2.337   5.268  -3.214  1.00 98.88           C  
ATOM   1651  C   PHE A 222      -2.892   4.283  -4.245  1.00 98.88           C  
ATOM   1652  CB  PHE A 222      -3.482   5.927  -2.439  1.00 98.88           C  
ATOM   1653  O   PHE A 222      -2.920   3.083  -3.975  1.00 98.88           O  
ATOM   1654  CG  PHE A 222      -3.117   6.351  -1.035  1.00 98.88           C  
ATOM   1655  CD1 PHE A 222      -2.814   5.369  -0.075  1.00 98.88           C  
ATOM   1656  CD2 PHE A 222      -3.134   7.709  -0.668  1.00 98.88           C  
ATOM   1657  CE1 PHE A 222      -2.520   5.744   1.245  1.00 98.88           C  
ATOM   1658  CE2 PHE A 222      -2.832   8.085   0.652  1.00 98.88           C  
ATOM   1659  CZ  PHE A 222      -2.515   7.102   1.606  1.00 98.88           C  
ATOM   1660  N   LYS A 223      -3.280   4.747  -5.441  1.00 98.88           N  
ATOM   1661  CA  LYS A 223      -3.758   3.857  -6.507  1.00 98.88           C  
ATOM   1662  C   LYS A 223      -2.708   2.821  -6.894  1.00 98.88           C  
ATOM   1663  CB  LYS A 223      -4.195   4.642  -7.752  1.00 98.88           C  
ATOM   1664  O   LYS A 223      -3.073   1.673  -7.109  1.00 98.88           O  
ATOM   1665  CG  LYS A 223      -5.547   5.356  -7.623  1.00 98.88           C  
ATOM   1666  CD  LYS A 223      -5.952   5.946  -8.977  1.00 98.88           C  
ATOM   1667  CE  LYS A 223      -7.340   6.572  -8.858  1.00 98.88           C  
ATOM   1668  NZ  LYS A 223      -7.909   6.895 -10.188  1.00 98.88           N  
ATOM   1669  N   SER A 224      -1.426   3.187  -6.941  1.00 98.88           N  
ATOM   1670  CA  SER A 224      -0.354   2.231  -7.245  1.00 98.88           C  
ATOM   1671  C   SER A 224      -0.224   1.129  -6.187  1.00 98.88           C  
ATOM   1672  CB  SER A 224       0.978   2.958  -7.460  1.00 98.88           C  
ATOM   1673  O   SER A 224      -0.078  -0.046  -6.525  1.00 98.88           O  
ATOM   1674  OG  SER A 224       1.563   3.386  -6.244  1.00 98.88           O  
ATOM   1675  N   ALA A 225      -0.367   1.487  -4.908  1.00 98.94           N  
ATOM   1676  CA  ALA A 225      -0.307   0.540  -3.804  1.00 98.94           C  
ATOM   1677  C   ALA A 225      -1.521  -0.396  -3.775  1.00 98.94           C  
ATOM   1678  CB  ALA A 225      -0.145   1.329  -2.503  1.00 98.94           C  
ATOM   1679  O   ALA A 225      -1.365  -1.608  -3.628  1.00 98.94           O  
ATOM   1680  N   ILE A 226      -2.727   0.150  -3.961  1.00 98.94           N  
ATOM   1681  CA  ILE A 226      -3.955  -0.652  -3.997  1.00 98.94           C  
ATOM   1682  C   ILE A 226      -3.975  -1.527  -5.257  1.00 98.94           C  
ATOM   1683  CB  ILE A 226      -5.213   0.235  -3.866  1.00 98.94           C  
ATOM   1684  O   ILE A 226      -4.336  -2.696  -5.176  1.00 98.94           O  
ATOM   1685  CG1 ILE A 226      -5.180   1.063  -2.558  1.00 98.94           C  
ATOM   1686  CG2 ILE A 226      -6.472  -0.652  -3.869  1.00 98.94           C  
ATOM   1687  CD1 ILE A 226      -6.263   2.143  -2.483  1.00 98.94           C  
ATOM   1688  N   TRP A 227      -3.499  -1.031  -6.403  1.00 98.88           N  
ATOM   1689  CA  TRP A 227      -3.332  -1.854  -7.602  1.00 98.88           C  
ATOM   1690  C   TRP A 227      -2.448  -3.072  -7.328  1.00 98.88           C  
ATOM   1691  CB  TRP A 227      -2.758  -1.028  -8.759  1.00 98.88           C  
ATOM   1692  O   TRP A 227      -2.865  -4.189  -7.630  1.00 98.88           O  
ATOM   1693  CG  TRP A 227      -2.348  -1.862  -9.931  1.00 98.88           C  
ATOM   1694  CD1 TRP A 227      -3.177  -2.352 -10.877  1.00 98.88           C  
ATOM   1695  CD2 TRP A 227      -1.033  -2.433 -10.215  1.00 98.88           C  
ATOM   1696  CE2 TRP A 227      -1.145  -3.265 -11.367  1.00 98.88           C  
ATOM   1697  CE3 TRP A 227       0.234  -2.358  -9.596  1.00 98.88           C  
ATOM   1698  NE1 TRP A 227      -2.468  -3.168 -11.736  1.00 98.88           N  
ATOM   1699  CH2 TRP A 227       1.192  -3.884 -11.249  1.00 98.88           C  
ATOM   1700  CZ2 TRP A 227      -0.058  -3.985 -11.883  1.00 98.88           C  
ATOM   1701  CZ3 TRP A 227       1.333  -3.077 -10.106  1.00 98.88           C  
ATOM   1702  N   PHE A 228      -1.273  -2.883  -6.717  1.00 98.81           N  
ATOM   1703  CA  PHE A 228      -0.389  -3.999  -6.374  1.00 98.81           C  
ATOM   1704  C   PHE A 228      -1.092  -4.998  -5.444  1.00 98.81           C  
ATOM   1705  CB  PHE A 228       0.896  -3.457  -5.732  1.00 98.81           C  
ATOM   1706  O   PHE A 228      -1.066  -6.201  -5.686  1.00 98.81           O  
ATOM   1707  CG  PHE A 228       1.895  -4.547  -5.393  1.00 98.81           C  
ATOM   1708  CD1 PHE A 228       1.767  -5.283  -4.198  1.00 98.81           C  
ATOM   1709  CD2 PHE A 228       2.923  -4.867  -6.299  1.00 98.81           C  
ATOM   1710  CE1 PHE A 228       2.644  -6.345  -3.926  1.00 98.81           C  
ATOM   1711  CE2 PHE A 228       3.822  -5.909  -6.008  1.00 98.81           C  
ATOM   1712  CZ  PHE A 228       3.682  -6.650  -4.822  1.00 98.81           C  
ATOM   1713  N   TRP A 229      -1.776  -4.494  -4.414  1.00 98.94           N  
ATOM   1714  CA  TRP A 229      -2.508  -5.309  -3.444  1.00 98.94           C  
ATOM   1715  C   TRP A 229      -3.597  -6.186  -4.079  1.00 98.94           C  
ATOM   1716  CB  TRP A 229      -3.136  -4.361  -2.418  1.00 98.94           C  
ATOM   1717  O   TRP A 229      -3.777  -7.346  -3.697  1.00 98.94           O  
ATOM   1718  CG  TRP A 229      -3.802  -5.053  -1.279  1.00 98.94           C  
ATOM   1719  CD1 TRP A 229      -5.111  -5.375  -1.187  1.00 98.94           C  
ATOM   1720  CD2 TRP A 229      -3.184  -5.534  -0.059  1.00 98.94           C  
ATOM   1721  CE2 TRP A 229      -4.188  -6.150   0.746  1.00 98.94           C  
ATOM   1722  CE3 TRP A 229      -1.863  -5.502   0.435  1.00 98.94           C  
ATOM   1723  NE1 TRP A 229      -5.354  -6.008   0.016  1.00 98.94           N  
ATOM   1724  CH2 TRP A 229      -2.555  -6.671   2.455  1.00 98.94           C  
ATOM   1725  CZ2 TRP A 229      -3.880  -6.710   1.993  1.00 98.94           C  
ATOM   1726  CZ3 TRP A 229      -1.552  -6.066   1.682  1.00 98.94           C  
ATOM   1727  N   MET A 230      -4.317  -5.627  -5.053  1.00 98.81           N  
ATOM   1728  CA  MET A 230      -5.468  -6.255  -5.705  1.00 98.81           C  
ATOM   1729  C   MET A 230      -5.089  -7.131  -6.907  1.00 98.81           C  
ATOM   1730  CB  MET A 230      -6.452  -5.156  -6.143  1.00 98.81           C  
ATOM   1731  O   MET A 230      -5.925  -7.898  -7.383  1.00 98.81           O  
ATOM   1732  CG  MET A 230      -7.022  -4.327  -4.981  1.00 98.81           C  
ATOM   1733  SD  MET A 230      -7.983  -5.211  -3.734  1.00 98.81           S  
ATOM   1734  CE  MET A 230      -9.430  -5.720  -4.693  1.00 98.81           C  
ATOM   1735  N   THR A 231      -3.860  -7.033  -7.420  1.00 98.38           N  
ATOM   1736  CA  THR A 231      -3.481  -7.650  -8.700  1.00 98.38           C  
ATOM   1737  C   THR A 231      -2.657  -8.921  -8.491  1.00 98.38           C  
ATOM   1738  CB  THR A 231      -2.732  -6.661  -9.603  1.00 98.38           C  
ATOM   1739  O   THR A 231      -1.527  -8.837  -8.010  1.00 98.38           O  
ATOM   1740  CG2 THR A 231      -2.427  -7.240 -10.984  1.00 98.38           C  
ATOM   1741  OG1 THR A 231      -3.542  -5.532  -9.821  1.00 98.38           O  
ATOM   1742  N   PRO A 232      -3.157 -10.109  -8.882  1.00 97.12           N  
ATOM   1743  CA  PRO A 232      -2.335 -11.312  -8.899  1.00 97.12           C  
ATOM   1744  C   PRO A 232      -1.248 -11.205  -9.977  1.00 97.12           C  
ATOM   1745  CB  PRO A 232      -3.307 -12.464  -9.163  1.00 97.12           C  
ATOM   1746  O   PRO A 232      -1.490 -10.714 -11.080  1.00 97.12           O  
ATOM   1747  CG  PRO A 232      -4.418 -11.808  -9.983  1.00 97.12           C  
ATOM   1748  CD  PRO A 232      -4.478 -10.382  -9.436  1.00 97.12           C  
ATOM   1749  N   GLN A 233      -0.059 -11.721  -9.677  1.00 93.31           N  
ATOM   1750  CA  GLN A 233       1.046 -11.843 -10.629  1.00 93.31           C  
ATOM   1751  C   GLN A 233       1.597 -13.263 -10.536  1.00 93.31           C  
ATOM   1752  CB  GLN A 233       2.143 -10.803 -10.353  1.00 93.31           C  
ATOM   1753  O   GLN A 233       2.420 -13.556  -9.669  1.00 93.31           O  
ATOM   1754  CG  GLN A 233       1.699  -9.348 -10.579  1.00 93.31           C  
ATOM   1755  CD  GLN A 233       2.887  -8.384 -10.578  1.00 93.31           C  
ATOM   1756  NE2 GLN A 233       2.734  -7.164 -10.112  1.00 93.31           N  
ATOM   1757  OE1 GLN A 233       3.982  -8.705 -11.004  1.00 93.31           O  
ATOM   1758  N   SER A 234       1.096 -14.155 -11.398  1.00 92.12           N  
ATOM   1759  CA  SER A 234       1.407 -15.589 -11.349  1.00 92.12           C  
ATOM   1760  C   SER A 234       2.918 -15.840 -11.203  1.00 92.12           C  
ATOM   1761  CB  SER A 234       0.911 -16.294 -12.611  1.00 92.12           C  
ATOM   1762  O   SER A 234       3.699 -15.228 -11.931  1.00 92.12           O  
ATOM   1763  OG  SER A 234       1.059 -17.692 -12.463  1.00 92.12           O  
ATOM   1764  N   PRO A 235       3.349 -16.709 -10.269  1.00 95.25           N  
ATOM   1765  CA  PRO A 235       2.536 -17.627  -9.458  1.00 95.25           C  
ATOM   1766  C   PRO A 235       1.914 -17.011  -8.190  1.00 95.25           C  
ATOM   1767  CB  PRO A 235       3.503 -18.762  -9.112  1.00 95.25           C  
ATOM   1768  O   PRO A 235       1.259 -17.721  -7.428  1.00 95.25           O  
ATOM   1769  CG  PRO A 235       4.840 -18.035  -8.972  1.00 95.25           C  
ATOM   1770  CD  PRO A 235       4.765 -16.978 -10.070  1.00 95.25           C  
ATOM   1771  N   LYS A 236       2.119 -15.718  -7.922  1.00 97.50           N  
ATOM   1772  CA  LYS A 236       1.612 -15.047  -6.720  1.00 97.50           C  
ATOM   1773  C   LYS A 236       0.106 -14.760  -6.850  1.00 97.50           C  
ATOM   1774  CB  LYS A 236       2.376 -13.736  -6.466  1.00 97.50           C  
ATOM   1775  O   LYS A 236      -0.304 -14.166  -7.855  1.00 97.50           O  
ATOM   1776  CG  LYS A 236       3.898 -13.920  -6.327  1.00 97.50           C  
ATOM   1777  CD  LYS A 236       4.588 -12.553  -6.268  1.00 97.50           C  
ATOM   1778  CE  LYS A 236       6.105 -12.682  -6.100  1.00 97.50           C  
ATOM   1779  NZ  LYS A 236       6.714 -11.342  -5.902  1.00 97.50           N  
ATOM   1780  N   PRO A 237      -0.724 -15.117  -5.851  1.00 98.25           N  
ATOM   1781  CA  PRO A 237      -2.087 -14.600  -5.770  1.00 98.25           C  
ATOM   1782  C   PRO A 237      -2.067 -13.102  -5.428  1.00 98.25           C  
ATOM   1783  CB  PRO A 237      -2.755 -15.438  -4.679  1.00 98.25           C  
ATOM   1784  O   PRO A 237      -1.014 -12.540  -5.123  1.00 98.25           O  
ATOM   1785  CG  PRO A 237      -1.604 -15.676  -3.706  1.00 98.25           C  
ATOM   1786  CD  PRO A 237      -0.396 -15.847  -4.629  1.00 98.25           C  
ATOM   1787  N   SER A 238      -3.229 -12.450  -5.452  1.00 98.81           N  
ATOM   1788  CA  SER A 238      -3.348 -11.092  -4.915  1.00 98.81           C  
ATOM   1789  C   SER A 238      -3.265 -11.118  -3.382  1.00 98.81           C  
ATOM   1790  CB  SER A 238      -4.639 -10.423  -5.404  1.00 98.81           C  
ATOM   1791  O   SER A 238      -3.728 -12.065  -2.737  1.00 98.81           O  
ATOM   1792  OG  SER A 238      -5.775 -11.003  -4.795  1.00 98.81           O  
ATOM   1793  N   CYS A 239      -2.713 -10.064  -2.777  1.00 98.88           N  
ATOM   1794  CA  CYS A 239      -2.752  -9.889  -1.322  1.00 98.88           C  
ATOM   1795  C   CYS A 239      -4.205  -9.829  -0.817  1.00 98.88           C  
ATOM   1796  CB  CYS A 239      -2.016  -8.595  -0.958  1.00 98.88           C  
ATOM   1797  O   CYS A 239      -4.527 -10.386   0.235  1.00 98.88           O  
ATOM   1798  SG  CYS A 239      -0.286  -8.641  -1.509  1.00 98.88           S  
ATOM   1799  N   HIS A 240      -5.081  -9.209  -1.614  1.00 98.88           N  
ATOM   1800  CA  HIS A 240      -6.524  -9.151  -1.395  1.00 98.88           C  
ATOM   1801  C   HIS A 240      -7.158 -10.536  -1.218  1.00 98.88           C  
ATOM   1802  CB  HIS A 240      -7.159  -8.436  -2.589  1.00 98.88           C  
ATOM   1803  O   HIS A 240      -7.818 -10.795  -0.209  1.00 98.88           O  
ATOM   1804  CG  HIS A 240      -8.662  -8.390  -2.503  1.00 98.88           C  
ATOM   1805  CD2 HIS A 240      -9.568  -9.118  -3.228  1.00 98.88           C  
ATOM   1806  ND1 HIS A 240      -9.378  -7.647  -1.606  1.00 98.88           N  
ATOM   1807  CE1 HIS A 240     -10.676  -7.901  -1.779  1.00 98.88           C  
ATOM   1808  NE2 HIS A 240     -10.854  -8.797  -2.764  1.00 98.88           N  
ATOM   1809  N   ASP A 241      -6.947 -11.455  -2.163  1.00 98.56           N  
ATOM   1810  CA  ASP A 241      -7.556 -12.786  -2.102  1.00 98.56           C  
ATOM   1811  C   ASP A 241      -7.016 -13.602  -0.923  1.00 98.56           C  
ATOM   1812  CB  ASP A 241      -7.335 -13.562  -3.408  1.00 98.56           C  
ATOM   1813  O   ASP A 241      -7.756 -14.389  -0.330  1.00 98.56           O  
ATOM   1814  CG  ASP A 241      -8.175 -13.052  -4.581  1.00 98.56           C  
ATOM   1815  OD1 ASP A 241      -9.400 -12.849  -4.402  1.00 98.56           O  
ATOM   1816  OD2 ASP A 241      -7.585 -12.926  -5.678  1.00 98.56           O  
ATOM   1817  N   VAL A 242      -5.750 -13.401  -0.542  1.00 98.81           N  
ATOM   1818  CA  VAL A 242      -5.178 -14.025   0.658  1.00 98.81           C  
ATOM   1819  C   VAL A 242      -5.906 -13.554   1.915  1.00 98.81           C  
ATOM   1820  CB  VAL A 242      -3.669 -13.751   0.778  1.00 98.81           C  
ATOM   1821  O   VAL A 242      -6.403 -14.385   2.677  1.00 98.81           O  
ATOM   1822  CG1 VAL A 242      -3.109 -14.255   2.114  1.00 98.81           C  
ATOM   1823  CG2 VAL A 242      -2.888 -14.438  -0.347  1.00 98.81           C  
ATOM   1824  N   ILE A 243      -5.971 -12.240   2.156  1.00 98.75           N  
ATOM   1825  CA  ILE A 243      -6.480 -11.711   3.432  1.00 98.75           C  
ATOM   1826  C   ILE A 243      -8.000 -11.860   3.574  1.00 98.75           C  
ATOM   1827  CB  ILE A 243      -6.015 -10.253   3.636  1.00 98.75           C  
ATOM   1828  O   ILE A 243      -8.516 -11.936   4.691  1.00 98.75           O  
ATOM   1829  CG1 ILE A 243      -6.031  -9.805   5.114  1.00 98.75           C  
ATOM   1830  CG2 ILE A 243      -6.833  -9.269   2.789  1.00 98.75           C  
ATOM   1831  CD1 ILE A 243      -5.149 -10.657   6.038  1.00 98.75           C  
ATOM   1832  N   THR A 244      -8.714 -11.935   2.446  1.00 97.94           N  
ATOM   1833  CA  THR A 244     -10.169 -12.142   2.397  1.00 97.94           C  
ATOM   1834  C   THR A 244     -10.575 -13.616   2.390  1.00 97.94           C  
ATOM   1835  CB  THR A 244     -10.812 -11.402   1.217  1.00 97.94           C  
ATOM   1836  O   THR A 244     -11.766 -13.921   2.388  1.00 97.94           O  
ATOM   1837  CG2 THR A 244     -10.619  -9.887   1.288  1.00 97.94           C  
ATOM   1838  OG1 THR A 244     -10.279 -11.866   0.002  1.00 97.94           O  
ATOM   1839  N   GLY A 245      -9.604 -14.538   2.405  1.00 95.62           N  
ATOM   1840  CA  GLY A 245      -9.847 -15.982   2.446  1.00 95.62           C  
ATOM   1841  C   GLY A 245     -10.324 -16.586   1.121  1.00 95.62           C  
ATOM   1842  O   GLY A 245     -10.833 -17.705   1.106  1.00 95.62           O  
ATOM   1843  N   ARG A 246     -10.177 -15.862   0.007  1.00 96.81           N  
ATOM   1844  CA  ARG A 246     -10.552 -16.320  -1.341  1.00 96.81           C  
ATOM   1845  C   ARG A 246      -9.469 -17.180  -1.986  1.00 96.81           C  
ATOM   1846  CB  ARG A 246     -10.847 -15.102  -2.224  1.00 96.81           C  
ATOM   1847  O   ARG A 246      -9.779 -18.054  -2.793  1.00 96.81           O  
ATOM   1848  CG  ARG A 246     -12.082 -14.313  -1.760  1.00 96.81           C  
ATOM   1849  CD  ARG A 246     -12.233 -13.000  -2.536  1.00 96.81           C  
ATOM   1850  NE  ARG A 246     -12.347 -13.221  -3.989  1.00 96.81           N  
ATOM   1851  NH1 ARG A 246     -13.945 -11.642  -4.434  1.00 96.81           N  
ATOM   1852  NH2 ARG A 246     -13.295 -13.048  -6.044  1.00 96.81           N  
ATOM   1853  CZ  ARG A 246     -13.199 -12.643  -4.810  1.00 96.81           C  
ATOM   1854  N   TRP A 247      -8.205 -16.949  -1.636  1.00 98.00           N  
ATOM   1855  CA  TRP A 247      -7.096 -17.757  -2.125  1.00 98.00           C  
ATOM   1856  C   TRP A 247      -7.038 -19.107  -1.406  1.00 98.00           C  
ATOM   1857  CB  TRP A 247      -5.775 -17.004  -1.991  1.00 98.00           C  
ATOM   1858  O   TRP A 247      -6.956 -19.181  -0.180  1.00 98.00           O  
ATOM   1859  CG  TRP A 247      -4.582 -17.821  -2.377  1.00 98.00           C  
ATOM   1860  CD1 TRP A 247      -4.304 -18.278  -3.620  1.00 98.00           C  
ATOM   1861  CD2 TRP A 247      -3.518 -18.329  -1.515  1.00 98.00           C  
ATOM   1862  CE2 TRP A 247      -2.589 -19.042  -2.329  1.00 98.00           C  
ATOM   1863  CE3 TRP A 247      -3.239 -18.254  -0.133  1.00 98.00           C  
ATOM   1864  NE1 TRP A 247      -3.127 -19.001  -3.595  1.00 98.00           N  
ATOM   1865  CH2 TRP A 247      -1.156 -19.495  -0.437  1.00 98.00           C  
ATOM   1866  CZ2 TRP A 247      -1.417 -19.603  -1.811  1.00 98.00           C  
ATOM   1867  CZ3 TRP A 247      -2.068 -18.827   0.399  1.00 98.00           C  
ATOM   1868  N   GLN A 248      -7.023 -20.183  -2.190  1.00 95.62           N  
ATOM   1869  CA  GLN A 248      -6.801 -21.537  -1.698  1.00 95.62           C  
ATOM   1870  C   GLN A 248      -5.388 -21.995  -2.089  1.00 95.62           C  
ATOM   1871  CB  GLN A 248      -7.871 -22.490  -2.241  1.00 95.62           C  
ATOM   1872  O   GLN A 248      -5.089 -22.043  -3.284  1.00 95.62           O  
ATOM   1873  CG  GLN A 248      -9.274 -22.115  -1.736  1.00 95.62           C  
ATOM   1874  CD  GLN A 248     -10.338 -23.119  -2.163  1.00 95.62           C  
ATOM   1875  NE2 GLN A 248     -11.590 -22.721  -2.188  1.00 95.62           N  
ATOM   1876  OE1 GLN A 248     -10.077 -24.274  -2.457  1.00 95.62           O  
ATOM   1877  N   PRO A 249      -4.525 -22.371  -1.124  1.00 96.94           N  
ATOM   1878  CA  PRO A 249      -3.185 -22.855  -1.430  1.00 96.94           C  
ATOM   1879  C   PRO A 249      -3.222 -24.107  -2.306  1.00 96.94           C  
ATOM   1880  CB  PRO A 249      -2.514 -23.150  -0.086  1.00 96.94           C  
ATOM   1881  O   PRO A 249      -3.902 -25.094  -1.972  1.00 96.94           O  
ATOM   1882  CG  PRO A 249      -3.317 -22.347   0.925  1.00 96.94           C  
ATOM   1883  CD  PRO A 249      -4.708 -22.242   0.312  1.00 96.94           C  
ATOM   1884  N   SER A 250      -2.434 -24.094  -3.381  1.00 96.75           N  
ATOM   1885  CA  SER A 250      -2.184 -25.274  -4.210  1.00 96.75           C  
ATOM   1886  C   SER A 250      -1.398 -26.345  -3.438  1.00 96.75           C  
ATOM   1887  CB  SER A 250      -1.442 -24.868  -5.490  1.00 96.75           C  
ATOM   1888  O   SER A 250      -0.913 -26.123  -2.324  1.00 96.75           O  
ATOM   1889  OG  SER A 250      -0.113 -24.495  -5.192  1.00 96.75           O  
ATOM   1890  N   SER A 251      -1.227 -27.528  -4.032  1.00 97.75           N  
ATOM   1891  CA  SER A 251      -0.326 -28.551  -3.483  1.00 97.75           C  
ATOM   1892  C   SER A 251       1.119 -28.045  -3.375  1.00 97.75           C  
ATOM   1893  CB  SER A 251      -0.378 -29.813  -4.349  1.00 97.75           C  
ATOM   1894  O   SER A 251       1.778 -28.295  -2.367  1.00 97.75           O  
ATOM   1895  OG  SER A 251      -0.150 -29.479  -5.706  1.00 97.75           O  
ATOM   1896  N   ALA A 252       1.587 -27.274  -4.364  1.00 96.75           N  
ATOM   1897  CA  ALA A 252       2.915 -26.664  -4.360  1.00 96.75           C  
ATOM   1898  C   ALA A 252       3.068 -25.601  -3.261  1.00 96.75           C  
ATOM   1899  CB  ALA A 252       3.184 -26.072  -5.749  1.00 96.75           C  
ATOM   1900  O   ALA A 252       4.135 -25.498  -2.658  1.00 96.75           O  
ATOM   1901  N   ASP A 253       2.011 -24.841  -2.962  1.00 98.25           N  
ATOM   1902  CA  ASP A 253       2.015 -23.863  -1.868  1.00 98.25           C  
ATOM   1903  C   ASP A 253       2.104 -24.538  -0.505  1.00 98.25           C  
ATOM   1904  CB  ASP A 253       0.776 -22.970  -1.944  1.00 98.25           C  
ATOM   1905  O   ASP A 253       2.946 -24.166   0.310  1.00 98.25           O  
ATOM   1906  CG  ASP A 253       0.781 -22.143  -3.218  1.00 98.25           C  
ATOM   1907  OD1 ASP A 253       1.842 -21.534  -3.499  1.00 98.25           O  
ATOM   1908  OD2 ASP A 253      -0.247 -22.199  -3.930  1.00 98.25           O  
ATOM   1909  N   ARG A 254       1.312 -25.592  -0.282  1.00 98.19           N  
ATOM   1910  CA  ARG A 254       1.359 -26.369   0.967  1.00 98.19           C  
ATOM   1911  C   ARG A 254       2.721 -27.023   1.170  1.00 98.19           C  
ATOM   1912  CB  ARG A 254       0.248 -27.423   0.983  1.00 98.19           C  
ATOM   1913  O   ARG A 254       3.276 -26.924   2.256  1.00 98.19           O  
ATOM   1914  CG  ARG A 254      -1.137 -26.769   1.011  1.00 98.19           C  
ATOM   1915  CD  ARG A 254      -2.236 -27.814   0.818  1.00 98.19           C  
ATOM   1916  NE  ARG A 254      -3.446 -27.175   0.275  1.00 98.19           N  
ATOM   1917  NH1 ARG A 254      -4.784 -27.174   2.149  1.00 98.19           N  
ATOM   1918  NH2 ARG A 254      -5.514 -26.303   0.216  1.00 98.19           N  
ATOM   1919  CZ  ARG A 254      -4.576 -26.897   0.891  1.00 98.19           C  
ATOM   1920  N   ALA A 255       3.295 -27.617   0.120  1.00 97.81           N  
ATOM   1921  CA  ALA A 255       4.644 -28.187   0.163  1.00 97.81           C  
ATOM   1922  C   ALA A 255       5.737 -27.132   0.427  1.00 97.81           C  
ATOM   1923  CB  ALA A 255       4.893 -28.912  -1.164  1.00 97.81           C  
ATOM   1924  O   ALA A 255       6.814 -27.452   0.923  1.00 97.81           O  
ATOM   1925  N   ALA A 256       5.460 -25.870   0.101  1.00 97.88           N  
ATOM   1926  CA  ALA A 256       6.316 -24.723   0.365  1.00 97.88           C  
ATOM   1927  C   ALA A 256       6.004 -24.004   1.691  1.00 97.88           C  
ATOM   1928  CB  ALA A 256       6.174 -23.788  -0.833  1.00 97.88           C  
ATOM   1929  O   ALA A 256       6.544 -22.921   1.922  1.00 97.88           O  
ATOM   1930  N   ASN A 257       5.131 -24.566   2.536  1.00 98.19           N  
ATOM   1931  CA  ASN A 257       4.602 -23.960   3.764  1.00 98.19           C  
ATOM   1932  C   ASN A 257       3.880 -22.614   3.568  1.00 98.19           C  
ATOM   1933  CB  ASN A 257       5.697 -23.884   4.840  1.00 98.19           C  
ATOM   1934  O   ASN A 257       3.662 -21.882   4.530  1.00 98.19           O  
ATOM   1935  CG  ASN A 257       6.265 -25.230   5.224  1.00 98.19           C  
ATOM   1936  ND2 ASN A 257       7.543 -25.279   5.515  1.00 98.19           N  
ATOM   1937  OD1 ASN A 257       5.576 -26.233   5.285  1.00 98.19           O  
ATOM   1938  N   ARG A 258       3.474 -22.268   2.343  1.00 98.56           N  
ATOM   1939  CA  ARG A 258       2.699 -21.056   2.060  1.00 98.56           C  
ATOM   1940  C   ARG A 258       1.234 -21.300   2.408  1.00 98.56           C  
ATOM   1941  CB  ARG A 258       2.893 -20.631   0.601  1.00 98.56           C  
ATOM   1942  O   ARG A 258       0.466 -21.824   1.602  1.00 98.56           O  
ATOM   1943  CG  ARG A 258       4.334 -20.184   0.319  1.00 98.56           C  
ATOM   1944  CD  ARG A 258       4.439 -19.582  -1.082  1.00 98.56           C  
ATOM   1945  NE  ARG A 258       4.152 -20.569  -2.137  1.00 98.56           N  
ATOM   1946  NH1 ARG A 258       6.306 -21.218  -2.606  1.00 98.56           N  
ATOM   1947  NH2 ARG A 258       4.559 -22.115  -3.701  1.00 98.56           N  
ATOM   1948  CZ  ARG A 258       5.017 -21.297  -2.803  1.00 98.56           C  
ATOM   1949  N   LEU A 259       0.864 -20.944   3.634  1.00 98.31           N  
ATOM   1950  CA  LEU A 259      -0.500 -21.034   4.155  1.00 98.31           C  
ATOM   1951  C   LEU A 259      -1.162 -19.646   4.206  1.00 98.31           C  
ATOM   1952  CB  LEU A 259      -0.480 -21.718   5.534  1.00 98.31           C  
ATOM   1953  O   LEU A 259      -0.449 -18.641   4.257  1.00 98.31           O  
ATOM   1954  CG  LEU A 259       0.091 -23.150   5.536  1.00 98.31           C  
ATOM   1955  CD1 LEU A 259       0.067 -23.703   6.960  1.00 98.31           C  
ATOM   1956  CD2 LEU A 259      -0.706 -24.103   4.636  1.00 98.31           C  
ATOM   1957  N   PRO A 260      -2.508 -19.555   4.188  1.00 98.50           N  
ATOM   1958  CA  PRO A 260      -3.203 -18.273   4.238  1.00 98.50           C  
ATOM   1959  C   PRO A 260      -2.883 -17.522   5.534  1.00 98.50           C  
ATOM   1960  CB  PRO A 260      -4.699 -18.590   4.114  1.00 98.50           C  
ATOM   1961  O   PRO A 260      -2.925 -18.106   6.619  1.00 98.50           O  
ATOM   1962  CG  PRO A 260      -4.716 -19.970   3.460  1.00 98.50           C  
ATOM   1963  CD  PRO A 260      -3.483 -20.627   4.076  1.00 98.50           C  
ATOM   1964  N   GLY A 261      -2.569 -16.234   5.413  1.00 98.50           N  
ATOM   1965  CA  GLY A 261      -2.224 -15.369   6.538  1.00 98.50           C  
ATOM   1966  C   GLY A 261      -1.354 -14.187   6.124  1.00 98.50           C  
ATOM   1967  O   GLY A 261      -0.999 -14.026   4.956  1.00 98.50           O  
ATOM   1968  N   PHE A 262      -0.995 -13.348   7.090  1.00 98.94           N  
ATOM   1969  CA  PHE A 262      -0.199 -12.147   6.827  1.00 98.94           C  
ATOM   1970  C   PHE A 262       1.215 -12.469   6.307  1.00 98.94           C  
ATOM   1971  CB  PHE A 262      -0.176 -11.304   8.104  1.00 98.94           C  
ATOM   1972  O   PHE A 262       1.752 -11.744   5.472  1.00 98.94           O  
ATOM   1973  CG  PHE A 262       0.492  -9.961   7.937  1.00 98.94           C  
ATOM   1974  CD1 PHE A 262       1.806  -9.763   8.397  1.00 98.94           C  
ATOM   1975  CD2 PHE A 262      -0.201  -8.907   7.315  1.00 98.94           C  
ATOM   1976  CE1 PHE A 262       2.422  -8.512   8.242  1.00 98.94           C  
ATOM   1977  CE2 PHE A 262       0.421  -7.657   7.154  1.00 98.94           C  
ATOM   1978  CZ  PHE A 262       1.731  -7.457   7.622  1.00 98.94           C  
ATOM   1979  N   GLY A 263       1.790 -13.606   6.706  1.00 98.81           N  
ATOM   1980  CA  GLY A 263       3.116 -14.031   6.268  1.00 98.81           C  
ATOM   1981  C   GLY A 263       3.209 -14.289   4.765  1.00 98.81           C  
ATOM   1982  O   GLY A 263       4.179 -13.883   4.127  1.00 98.81           O  
ATOM   1983  N   VAL A 264       2.188 -14.902   4.149  1.00 98.69           N  
ATOM   1984  CA  VAL A 264       2.216 -15.113   2.690  1.00 98.69           C  
ATOM   1985  C   VAL A 264       2.033 -13.798   1.920  1.00 98.69           C  
ATOM   1986  CB  VAL A 264       1.271 -16.245   2.240  1.00 98.69           C  
ATOM   1987  O   VAL A 264       2.557 -13.672   0.819  1.00 98.69           O  
ATOM   1988  CG1 VAL A 264      -0.193 -15.836   2.199  1.00 98.69           C  
ATOM   1989  CG2 VAL A 264       1.623 -16.763   0.845  1.00 98.69           C  
ATOM   1990  N   ILE A 265       1.399 -12.778   2.513  1.00 98.88           N  
ATOM   1991  CA  ILE A 265       1.353 -11.413   1.954  1.00 98.88           C  
ATOM   1992  C   ILE A 265       2.759 -10.801   1.931  1.00 98.88           C  
ATOM   1993  CB  ILE A 265       0.341 -10.528   2.718  1.00 98.88           C  
ATOM   1994  O   ILE A 265       3.181 -10.283   0.898  1.00 98.88           O  
ATOM   1995  CG1 ILE A 265      -1.070 -11.140   2.603  1.00 98.88           C  
ATOM   1996  CG2 ILE A 265       0.357  -9.080   2.215  1.00 98.88           C  
ATOM   1997  CD1 ILE A 265      -2.147 -10.406   3.399  1.00 98.88           C  
ATOM   1998  N   THR A 266       3.528 -10.941   3.015  1.00 98.81           N  
ATOM   1999  CA  THR A 266       4.951 -10.556   3.028  1.00 98.81           C  
ATOM   2000  C   THR A 266       5.744 -11.307   1.953  1.00 98.81           C  
ATOM   2001  CB  THR A 266       5.566 -10.812   4.411  1.00 98.81           C  
ATOM   2002  O   THR A 266       6.553 -10.713   1.243  1.00 98.81           O  
ATOM   2003  CG2 THR A 266       7.035 -10.416   4.482  1.00 98.81           C  
ATOM   2004  OG1 THR A 266       4.874 -10.062   5.384  1.00 98.81           O  
ATOM   2005  N   ASN A 267       5.462 -12.600   1.759  1.00 98.50           N  
ATOM   2006  CA  ASN A 267       6.091 -13.411   0.715  1.00 98.50           C  
ATOM   2007  C   ASN A 267       5.760 -12.910  -0.708  1.00 98.50           C  
ATOM   2008  CB  ASN A 267       5.694 -14.878   0.959  1.00 98.50           C  
ATOM   2009  O   ASN A 267       6.641 -12.845  -1.569  1.00 98.50           O  
ATOM   2010  CG  ASN A 267       6.529 -15.905   0.218  1.00 98.50           C  
ATOM   2011  ND2 ASN A 267       6.555 -17.114   0.731  1.00 98.50           N  
ATOM   2012  OD1 ASN A 267       7.120 -15.673  -0.824  1.00 98.50           O  
ATOM   2013  N   ILE A 268       4.514 -12.492  -0.954  1.00 98.44           N  
ATOM   2014  CA  ILE A 268       4.090 -11.880  -2.225  1.00 98.44           C  
ATOM   2015  C   ILE A 268       4.872 -10.588  -2.490  1.00 98.44           C  
ATOM   2016  CB  ILE A 268       2.561 -11.636  -2.223  1.00 98.44           C  
ATOM   2017  O   ILE A 268       5.385 -10.413  -3.601  1.00 98.44           O  
ATOM   2018  CG1 ILE A 268       1.815 -12.986  -2.282  1.00 98.44           C  
ATOM   2019  CG2 ILE A 268       2.096 -10.739  -3.387  1.00 98.44           C  
ATOM   2020  CD1 ILE A 268       0.353 -12.893  -1.836  1.00 98.44           C  
ATOM   2021  N   ILE A 269       4.994  -9.724  -1.479  1.00 97.81           N  
ATOM   2022  CA  ILE A 269       5.627  -8.404  -1.594  1.00 97.81           C  
ATOM   2023  C   ILE A 269       7.141  -8.534  -1.781  1.00 97.81           C  
ATOM   2024  CB  ILE A 269       5.237  -7.516  -0.390  1.00 97.81           C  
ATOM   2025  O   ILE A 269       7.664  -8.060  -2.787  1.00 97.81           O  
ATOM   2026  CG1 ILE A 269       3.723  -7.204  -0.444  1.00 97.81           C  
ATOM   2027  CG2 ILE A 269       6.024  -6.192  -0.386  1.00 97.81           C  
ATOM   2028  CD1 ILE A 269       3.163  -6.702   0.883  1.00 97.81           C  
ATOM   2029  N   ASN A 270       7.838  -9.227  -0.874  1.00 96.69           N  
ATOM   2030  CA  ASN A 270       9.304  -9.273  -0.882  1.00 96.69           C  
ATOM   2031  C   ASN A 270       9.904 -10.617  -0.426  1.00 96.69           C  
ATOM   2032  CB  ASN A 270       9.840  -8.083  -0.074  1.00 96.69           C  
ATOM   2033  O   ASN A 270      11.006 -10.692   0.125  1.00 96.69           O  
ATOM   2034  CG  ASN A 270      11.276  -7.753  -0.435  1.00 96.69           C  
ATOM   2035  ND2 ASN A 270      11.993  -7.112   0.452  1.00 96.69           N  
ATOM   2036  OD1 ASN A 270      11.764  -8.059  -1.515  1.00 96.69           O  
ATOM   2037  N   GLY A 271       9.200 -11.724  -0.669  1.00 96.12           N  
ATOM   2038  CA  GLY A 271       9.604 -13.032  -0.152  1.00 96.12           C  
ATOM   2039  C   GLY A 271      10.958 -13.539  -0.636  1.00 96.12           C  
ATOM   2040  O   GLY A 271      11.573 -14.348   0.047  1.00 96.12           O  
ATOM   2041  N   GLY A 272      11.448 -13.076  -1.794  1.00 93.69           N  
ATOM   2042  CA  GLY A 272      12.786 -13.422  -2.300  1.00 93.69           C  
ATOM   2043  C   GLY A 272      13.917 -12.972  -1.374  1.00 93.69           C  
ATOM   2044  O   GLY A 272      14.965 -13.607  -1.347  1.00 93.69           O  
ATOM   2045  N   LEU A 273      13.682 -11.916  -0.590  1.00 94.06           N  
ATOM   2046  CA  LEU A 273      14.656 -11.362   0.346  1.00 94.06           C  
ATOM   2047  C   LEU A 273      14.314 -11.661   1.805  1.00 94.06           C  
ATOM   2048  CB  LEU A 273      14.749  -9.845   0.109  1.00 94.06           C  
ATOM   2049  O   LEU A 273      15.222 -11.731   2.629  1.00 94.06           O  
ATOM   2050  CG  LEU A 273      15.250  -9.437  -1.288  1.00 94.06           C  
ATOM   2051  CD1 LEU A 273      15.287  -7.913  -1.395  1.00 94.06           C  
ATOM   2052  CD2 LEU A 273      16.661  -9.959  -1.567  1.00 94.06           C  
ATOM   2053  N   GLU A 274      13.034 -11.818   2.139  1.00 97.00           N  
ATOM   2054  CA  GLU A 274      12.555 -11.806   3.529  1.00 97.00           C  
ATOM   2055  C   GLU A 274      12.063 -13.162   4.057  1.00 97.00           C  
ATOM   2056  CB  GLU A 274      11.441 -10.758   3.640  1.00 97.00           C  
ATOM   2057  O   GLU A 274      11.944 -13.325   5.267  1.00 97.00           O  
ATOM   2058  CG  GLU A 274      11.979  -9.329   3.485  1.00 97.00           C  
ATOM   2059  CD  GLU A 274      10.887  -8.273   3.677  1.00 97.00           C  
ATOM   2060  OE1 GLU A 274      10.968  -7.214   3.016  1.00 97.00           O  
ATOM   2061  OE2 GLU A 274       9.956  -8.499   4.479  1.00 97.00           O  
ATOM   2062  N   CYS A 275      11.786 -14.140   3.189  1.00 97.94           N  
ATOM   2063  CA  CYS A 275      11.133 -15.391   3.584  1.00 97.94           C  
ATOM   2064  C   CYS A 275      12.014 -16.630   3.359  1.00 97.94           C  
ATOM   2065  CB  CYS A 275       9.797 -15.515   2.842  1.00 97.94           C  
ATOM   2066  O   CYS A 275      12.846 -16.673   2.452  1.00 97.94           O  
ATOM   2067  SG  CYS A 275       8.634 -14.138   3.080  1.00 97.94           S  
ATOM   2068  N   GLY A 276      11.765 -17.683   4.143  1.00 97.50           N  
ATOM   2069  CA  GLY A 276      12.383 -19.004   3.957  1.00 97.50           C  
ATOM   2070  C   GLY A 276      13.774 -19.178   4.571  1.00 97.50           C  
ATOM   2071  O   GLY A 276      14.450 -20.156   4.256  1.00 97.50           O  
ATOM   2072  N   HIS A 277      14.207 -18.249   5.426  1.00 96.62           N  
ATOM   2073  CA  HIS A 277      15.514 -18.269   6.095  1.00 96.62           C  
ATOM   2074  C   HIS A 277      15.431 -17.979   7.606  1.00 96.62           C  
ATOM   2075  CB  HIS A 277      16.483 -17.361   5.326  1.00 96.62           C  
ATOM   2076  O   HIS A 277      16.419 -17.612   8.238  1.00 96.62           O  
ATOM   2077  CG  HIS A 277      15.967 -15.963   5.131  1.00 96.62           C  
ATOM   2078  CD2 HIS A 277      15.581 -15.403   3.947  1.00 96.62           C  
ATOM   2079  ND1 HIS A 277      15.790 -15.041   6.152  1.00 96.62           N  
ATOM   2080  CE1 HIS A 277      15.321 -13.936   5.565  1.00 96.62           C  
ATOM   2081  NE2 HIS A 277      15.200 -14.115   4.242  1.00 96.62           N  
ATOM   2082  N   GLY A 278      14.268 -18.236   8.213  1.00 97.25           N  
ATOM   2083  CA  GLY A 278      14.055 -18.091   9.652  1.00 97.25           C  
ATOM   2084  C   GLY A 278      13.639 -16.677  10.059  1.00 97.25           C  
ATOM   2085  O   GLY A 278      12.783 -16.069   9.420  1.00 97.25           O  
ATOM   2086  N   ASN A 279      14.170 -16.185  11.181  1.00 97.38           N  
ATOM   2087  CA  ASN A 279      13.784 -14.883  11.719  1.00 97.38           C  
ATOM   2088  C   ASN A 279      14.426 -13.737  10.928  1.00 97.38           C  
ATOM   2089  CB  ASN A 279      14.139 -14.797  13.212  1.00 97.38           C  
ATOM   2090  O   ASN A 279      15.647 -13.677  10.806  1.00 97.38           O  
ATOM   2091  CG  ASN A 279      13.641 -13.489  13.804  1.00 97.38           C  
ATOM   2092  ND2 ASN A 279      14.503 -12.707  14.409  1.00 97.38           N  
ATOM   2093  OD1 ASN A 279      12.473 -13.148  13.700  1.00 97.38           O  
ATOM   2094  N   ASP A 280      13.604 -12.785  10.495  1.00 98.31           N  
ATOM   2095  CA  ASP A 280      14.034 -11.600   9.763  1.00 98.31           C  
ATOM   2096  C   ASP A 280      13.429 -10.337  10.384  1.00 98.31           C  
ATOM   2097  CB  ASP A 280      13.629 -11.746   8.297  1.00 98.31           C  
ATOM   2098  O   ASP A 280      12.218 -10.255  10.601  1.00 98.31           O  
ATOM   2099  CG  ASP A 280      14.258 -10.633   7.468  1.00 98.31           C  
ATOM   2100  OD1 ASP A 280      13.842  -9.463   7.583  1.00 98.31           O  
ATOM   2101  OD2 ASP A 280      15.240 -10.894   6.754  1.00 98.31           O  
ATOM   2102  N   ASN A 281      14.264  -9.334  10.665  1.00 98.38           N  
ATOM   2103  CA  ASN A 281      13.820  -8.104  11.324  1.00 98.38           C  
ATOM   2104  C   ASN A 281      12.819  -7.297  10.481  1.00 98.38           C  
ATOM   2105  CB  ASN A 281      15.047  -7.249  11.684  1.00 98.38           C  
ATOM   2106  O   ASN A 281      11.965  -6.624  11.052  1.00 98.38           O  
ATOM   2107  CG  ASN A 281      15.887  -7.833  12.806  1.00 98.38           C  
ATOM   2108  ND2 ASN A 281      17.117  -7.396  12.931  1.00 98.38           N  
ATOM   2109  OD1 ASN A 281      15.469  -8.672  13.587  1.00 98.38           O  
ATOM   2110  N   ARG A 282      12.884  -7.379   9.146  1.00 98.50           N  
ATOM   2111  CA  ARG A 282      11.939  -6.707   8.239  1.00 98.50           C  
ATOM   2112  C   ARG A 282      10.560  -7.344   8.347  1.00 98.50           C  
ATOM   2113  CB  ARG A 282      12.439  -6.775   6.785  1.00 98.50           C  
ATOM   2114  O   ARG A 282       9.564  -6.646   8.512  1.00 98.50           O  
ATOM   2115  CG  ARG A 282      13.831  -6.152   6.589  1.00 98.50           C  
ATOM   2116  CD  ARG A 282      14.452  -6.587   5.260  1.00 98.50           C  
ATOM   2117  NE  ARG A 282      14.970  -7.971   5.316  1.00 98.50           N  
ATOM   2118  NH1 ARG A 282      15.858  -8.008   3.203  1.00 98.50           N  
ATOM   2119  NH2 ARG A 282      16.035  -9.802   4.476  1.00 98.50           N  
ATOM   2120  CZ  ARG A 282      15.615  -8.587   4.343  1.00 98.50           C  
ATOM   2121  N   VAL A 283      10.512  -8.678   8.386  1.00 98.75           N  
ATOM   2122  CA  VAL A 283       9.270  -9.429   8.625  1.00 98.75           C  
ATOM   2123  C   VAL A 283       8.685  -9.089   9.997  1.00 98.75           C  
ATOM   2124  CB  VAL A 283       9.493 -10.948   8.490  1.00 98.75           C  
ATOM   2125  O   VAL A 283       7.480  -8.861  10.103  1.00 98.75           O  
ATOM   2126  CG1 VAL A 283       8.202 -11.745   8.719  1.00 98.75           C  
ATOM   2127  CG2 VAL A 283      10.009 -11.309   7.097  1.00 98.75           C  
ATOM   2128  N   GLN A 284       9.516  -9.002  11.043  1.00 98.75           N  
ATOM   2129  CA  GLN A 284       9.045  -8.612  12.378  1.00 98.75           C  
ATOM   2130  C   GLN A 284       8.496  -7.180  12.414  1.00 98.75           C  
ATOM   2131  CB  GLN A 284      10.147  -8.783  13.437  1.00 98.75           C  
ATOM   2132  O   GLN A 284       7.490  -6.943  13.080  1.00 98.75           O  
ATOM   2133  CG  GLN A 284      10.597 -10.236  13.651  1.00 98.75           C  
ATOM   2134  CD  GLN A 284       9.457 -11.207  13.943  1.00 98.75           C  
ATOM   2135  NE2 GLN A 284       9.554 -12.423  13.458  1.00 98.75           N  
ATOM   2136  OE1 GLN A 284       8.478 -10.911  14.613  1.00 98.75           O  
ATOM   2137  N   ASP A 285       9.091  -6.246  11.670  1.00 98.88           N  
ATOM   2138  CA  ASP A 285       8.591  -4.873  11.567  1.00 98.88           C  
ATOM   2139  C   ASP A 285       7.215  -4.810  10.875  1.00 98.88           C  
ATOM   2140  CB  ASP A 285       9.649  -4.007  10.877  1.00 98.88           C  
ATOM   2141  O   ASP A 285       6.274  -4.229  11.426  1.00 98.88           O  
ATOM   2142  CG  ASP A 285       9.234  -2.538  10.885  1.00 98.88           C  
ATOM   2143  OD1 ASP A 285       9.289  -1.923  11.970  1.00 98.88           O  
ATOM   2144  OD2 ASP A 285       8.844  -2.051   9.804  1.00 98.88           O  
ATOM   2145  N   ARG A 286       7.032  -5.530   9.753  1.00 98.88           N  
ATOM   2146  CA  ARG A 286       5.715  -5.697   9.097  1.00 98.88           C  
ATOM   2147  C   ARG A 286       4.663  -6.244  10.067  1.00 98.88           C  
ATOM   2148  CB  ARG A 286       5.831  -6.639   7.882  1.00 98.88           C  
ATOM   2149  O   ARG A 286       3.543  -5.733  10.134  1.00 98.88           O  
ATOM   2150  CG  ARG A 286       6.681  -6.092   6.730  1.00 98.88           C  
ATOM   2151  CD  ARG A 286       6.901  -7.190   5.684  1.00 98.88           C  
ATOM   2152  NE  ARG A 286       7.822  -6.792   4.613  1.00 98.88           N  
ATOM   2153  NH1 ARG A 286       6.582  -5.241   3.427  1.00 98.88           N  
ATOM   2154  NH2 ARG A 286       8.648  -5.682   2.829  1.00 98.88           N  
ATOM   2155  CZ  ARG A 286       7.671  -5.915   3.644  1.00 98.88           C  
ATOM   2156  N   ILE A 287       5.016  -7.277  10.840  1.00 98.94           N  
ATOM   2157  CA  ILE A 287       4.130  -7.878  11.852  1.00 98.94           C  
ATOM   2158  C   ILE A 287       3.825  -6.881  12.978  1.00 98.94           C  
ATOM   2159  CB  ILE A 287       4.740  -9.189  12.406  1.00 98.94           C  
ATOM   2160  O   ILE A 287       2.692  -6.834  13.463  1.00 98.94           O  
ATOM   2161  CG1 ILE A 287       4.768 -10.277  11.310  1.00 98.94           C  
ATOM   2162  CG2 ILE A 287       3.952  -9.714  13.627  1.00 98.94           C  
ATOM   2163  CD1 ILE A 287       5.627 -11.492  11.683  1.00 98.94           C  
ATOM   2164  N   GLY A 288       4.807  -6.082  13.397  1.00 98.94           N  
ATOM   2165  CA  GLY A 288       4.659  -5.055  14.425  1.00 98.94           C  
ATOM   2166  C   GLY A 288       3.614  -4.004  14.057  1.00 98.94           C  
ATOM   2167  O   GLY A 288       2.665  -3.786  14.820  1.00 98.94           O  
ATOM   2168  N   PHE A 289       3.714  -3.441  12.849  1.00 98.94           N  
ATOM   2169  CA  PHE A 289       2.681  -2.560  12.299  1.00 98.94           C  
ATOM   2170  C   PHE A 289       1.314  -3.251  12.234  1.00 98.94           C  
ATOM   2171  CB  PHE A 289       3.092  -2.070  10.907  1.00 98.94           C  
ATOM   2172  O   PHE A 289       0.316  -2.695  12.695  1.00 98.94           O  
ATOM   2173  CG  PHE A 289       4.073  -0.920  10.905  1.00 98.94           C  
ATOM   2174  CD1 PHE A 289       3.634   0.351  11.314  1.00 98.94           C  
ATOM   2175  CD2 PHE A 289       5.396  -1.088  10.460  1.00 98.94           C  
ATOM   2176  CE1 PHE A 289       4.499   1.455  11.252  1.00 98.94           C  
ATOM   2177  CE2 PHE A 289       6.272   0.010  10.438  1.00 98.94           C  
ATOM   2178  CZ  PHE A 289       5.825   1.283  10.829  1.00 98.94           C  
ATOM   2179  N   TYR A 290       1.261  -4.488  11.735  1.00 98.94           N  
ATOM   2180  CA  TYR A 290       0.004  -5.222  11.581  1.00 98.94           C  
ATOM   2181  C   TYR A 290      -0.706  -5.471  12.906  1.00 98.94           C  
ATOM   2182  CB  TYR A 290       0.275  -6.527  10.831  1.00 98.94           C  
ATOM   2183  O   TYR A 290      -1.915  -5.253  13.012  1.00 98.94           O  
ATOM   2184  CG  TYR A 290      -0.962  -7.350  10.549  1.00 98.94           C  
ATOM   2185  CD1 TYR A 290      -0.979  -8.711  10.898  1.00 98.94           C  
ATOM   2186  CD2 TYR A 290      -2.084  -6.764   9.927  1.00 98.94           C  
ATOM   2187  CE1 TYR A 290      -2.114  -9.489  10.623  1.00 98.94           C  
ATOM   2188  CE2 TYR A 290      -3.223  -7.544   9.650  1.00 98.94           C  
ATOM   2189  OH  TYR A 290      -4.301  -9.694   9.751  1.00 98.94           O  
ATOM   2190  CZ  TYR A 290      -3.230  -8.909  10.000  1.00 98.94           C  
ATOM   2191  N   ARG A 291       0.039  -5.851  13.947  1.00 98.94           N  
ATOM   2192  CA  ARG A 291      -0.506  -6.022  15.297  1.00 98.94           C  
ATOM   2193  C   ARG A 291      -1.031  -4.708  15.863  1.00 98.94           C  
ATOM   2194  CB  ARG A 291       0.560  -6.623  16.217  1.00 98.94           C  
ATOM   2195  O   ARG A 291      -2.138  -4.701  16.400  1.00 98.94           O  
ATOM   2196  CG  ARG A 291       0.768  -8.115  15.928  1.00 98.94           C  
ATOM   2197  CD  ARG A 291       1.858  -8.660  16.850  1.00 98.94           C  
ATOM   2198  NE  ARG A 291       2.025 -10.115  16.688  1.00 98.94           N  
ATOM   2199  NH1 ARG A 291       3.825 -10.346  18.092  1.00 98.94           N  
ATOM   2200  NH2 ARG A 291       3.012 -12.135  17.040  1.00 98.94           N  
ATOM   2201  CZ  ARG A 291       2.949 -10.856  17.273  1.00 98.94           C  
ATOM   2202  N   ARG A 292      -0.290  -3.603  15.708  1.00 98.88           N  
ATOM   2203  CA  ARG A 292      -0.751  -2.279  16.156  1.00 98.88           C  
ATOM   2204  C   ARG A 292      -2.059  -1.888  15.466  1.00 98.88           C  
ATOM   2205  CB  ARG A 292       0.356  -1.227  15.952  1.00 98.88           C  
ATOM   2206  O   ARG A 292      -3.010  -1.496  16.137  1.00 98.88           O  
ATOM   2207  CG  ARG A 292      -0.106   0.152  16.453  1.00 98.88           C  
ATOM   2208  CD  ARG A 292       0.999   1.211  16.403  1.00 98.88           C  
ATOM   2209  NE  ARG A 292       0.465   2.537  16.790  1.00 98.88           N  
ATOM   2210  NH1 ARG A 292       0.277   3.445  14.708  1.00 98.88           N  
ATOM   2211  NH2 ARG A 292      -0.634   4.515  16.425  1.00 98.88           N  
ATOM   2212  CZ  ARG A 292       0.038   3.492  15.982  1.00 98.88           C  
ATOM   2213  N   TYR A 293      -2.136  -2.037  14.146  1.00 98.94           N  
ATOM   2214  CA  TYR A 293      -3.311  -1.637  13.363  1.00 98.94           C  
ATOM   2215  C   TYR A 293      -4.523  -2.540  13.598  1.00 98.94           C  
ATOM   2216  CB  TYR A 293      -2.918  -1.565  11.882  1.00 98.94           C  
ATOM   2217  O   TYR A 293      -5.644  -2.041  13.706  1.00 98.94           O  
ATOM   2218  CG  TYR A 293      -1.823  -0.564  11.545  1.00 98.94           C  
ATOM   2219  CD1 TYR A 293      -1.488   0.486  12.423  1.00 98.94           C  
ATOM   2220  CD2 TYR A 293      -1.145  -0.670  10.317  1.00 98.94           C  
ATOM   2221  CE1 TYR A 293      -0.511   1.420  12.068  1.00 98.94           C  
ATOM   2222  CE2 TYR A 293      -0.146   0.264   9.973  1.00 98.94           C  
ATOM   2223  OH  TYR A 293       1.074   2.268  10.513  1.00 98.94           O  
ATOM   2224  CZ  TYR A 293       0.159   1.323  10.843  1.00 98.94           C  
ATOM   2225  N   CYS A 294      -4.310  -3.845  13.778  1.00 98.81           N  
ATOM   2226  CA  CYS A 294      -5.354  -4.758  14.239  1.00 98.81           C  
ATOM   2227  C   CYS A 294      -5.902  -4.345  15.614  1.00 98.81           C  
ATOM   2228  CB  CYS A 294      -4.786  -6.178  14.290  1.00 98.81           C  
ATOM   2229  O   CYS A 294      -7.117  -4.355  15.811  1.00 98.81           O  
ATOM   2230  SG  CYS A 294      -4.658  -6.859  12.618  1.00 98.81           S  
ATOM   2231  N   GLY A 295      -5.026  -3.924  16.535  1.00 98.50           N  
ATOM   2232  CA  GLY A 295      -5.410  -3.385  17.840  1.00 98.50           C  
ATOM   2233  C   GLY A 295      -6.290  -2.137  17.732  1.00 98.50           C  
ATOM   2234  O   GLY A 295      -7.359  -2.100  18.335  1.00 98.50           O  
ATOM   2235  N   ILE A 296      -5.896  -1.162  16.905  1.00 97.81           N  
ATOM   2236  CA  ILE A 296      -6.673   0.070  16.658  1.00 97.81           C  
ATOM   2237  C   ILE A 296      -8.063  -0.244  16.080  1.00 97.81           C  
ATOM   2238  CB  ILE A 296      -5.873   1.031  15.742  1.00 97.81           C  
ATOM   2239  O   ILE A 296      -9.054   0.359  16.486  1.00 97.81           O  
ATOM   2240  CG1 ILE A 296      -4.653   1.594  16.509  1.00 97.81           C  
ATOM   2241  CG2 ILE A 296      -6.739   2.196  15.218  1.00 97.81           C  
ATOM   2242  CD1 ILE A 296      -3.596   2.233  15.602  1.00 97.81           C  
ATOM   2243  N   LEU A 297      -8.163  -1.206  15.157  1.00 96.31           N  
ATOM   2244  CA  LEU A 297      -9.444  -1.592  14.548  1.00 96.31           C  
ATOM   2245  C   LEU A 297     -10.270  -2.575  15.391  1.00 96.31           C  
ATOM   2246  CB  LEU A 297      -9.199  -2.134  13.130  1.00 96.31           C  
ATOM   2247  O   LEU A 297     -11.429  -2.847  15.049  1.00 96.31           O  
ATOM   2248  CG  LEU A 297      -8.743  -1.059  12.134  1.00 96.31           C  
ATOM   2249  CD1 LEU A 297      -8.460  -1.706  10.783  1.00 96.31           C  
ATOM   2250  CD2 LEU A 297      -9.789   0.031  11.893  1.00 96.31           C  
ATOM   2251  N   GLY A 298      -9.704  -3.108  16.476  1.00 96.31           N  
ATOM   2252  CA  GLY A 298     -10.352  -4.093  17.339  1.00 96.31           C  
ATOM   2253  C   GLY A 298     -10.620  -5.424  16.632  1.00 96.31           C  
ATOM   2254  O   GLY A 298     -11.725  -5.957  16.727  1.00 96.31           O  
ATOM   2255  N   VAL A 299      -9.644  -5.948  15.883  1.00 97.56           N  
ATOM   2256  CA  VAL A 299      -9.738  -7.246  15.190  1.00 97.56           C  
ATOM   2257  C   VAL A 299      -8.538  -8.136  15.518  1.00 97.56           C  
ATOM   2258  CB  VAL A 299      -9.942  -7.047  13.673  1.00 97.56           C  
ATOM   2259  O   VAL A 299      -7.441  -7.647  15.765  1.00 97.56           O  
ATOM   2260  CG1 VAL A 299      -8.713  -6.478  12.954  1.00 97.56           C  
ATOM   2261  CG2 VAL A 299     -10.362  -8.350  12.983  1.00 97.56           C  
ATOM   2262  N   SER A 300      -8.727  -9.459  15.513  1.00 97.75           N  
ATOM   2263  CA  SER A 300      -7.609 -10.402  15.641  1.00 97.75           C  
ATOM   2264  C   SER A 300      -6.747 -10.421  14.363  1.00 97.75           C  
ATOM   2265  CB  SER A 300      -8.103 -11.814  15.961  1.00 97.75           C  
ATOM   2266  O   SER A 300      -7.318 -10.550  13.267  1.00 97.75           O  
ATOM   2267  OG  SER A 300      -6.998 -12.698  16.006  1.00 97.75           O  
ATOM   2268  N   PRO A 301      -5.399 -10.380  14.483  1.00 97.69           N  
ATOM   2269  CA  PRO A 301      -4.473 -10.535  13.356  1.00 97.69           C  
ATOM   2270  C   PRO A 301      -4.615 -11.864  12.599  1.00 97.69           C  
ATOM   2271  CB  PRO A 301      -3.068 -10.420  13.964  1.00 97.69           C  
ATOM   2272  O   PRO A 301      -4.258 -11.931  11.422  1.00 97.69           O  
ATOM   2273  CG  PRO A 301      -3.276  -9.615  15.240  1.00 97.69           C  
ATOM   2274  CD  PRO A 301      -4.654 -10.075  15.700  1.00 97.69           C  
ATOM   2275  N   GLY A 302      -5.158 -12.896  13.254  1.00 97.50           N  
ATOM   2276  CA  GLY A 302      -5.183 -14.266  12.742  1.00 97.50           C  
ATOM   2277  C   GLY A 302      -3.838 -14.984  12.895  1.00 97.50           C  
ATOM   2278  O   GLY A 302      -2.939 -14.508  13.591  1.00 97.50           O  
ATOM   2279  N   ASP A 303      -3.726 -16.132  12.233  1.00 97.50           N  
ATOM   2280  CA  ASP A 303      -2.557 -17.014  12.285  1.00 97.50           C  
ATOM   2281  C   ASP A 303      -1.595 -16.776  11.102  1.00 97.50           C  
ATOM   2282  CB  ASP A 303      -3.041 -18.474  12.347  1.00 97.50           C  
ATOM   2283  O   ASP A 303      -1.838 -15.932  10.235  1.00 97.50           O  
ATOM   2284  CG  ASP A 303      -3.976 -18.733  13.533  1.00 97.50           C  
ATOM   2285  OD1 ASP A 303      -3.632 -18.289  14.650  1.00 97.50           O  
ATOM   2286  OD2 ASP A 303      -5.038 -19.348  13.296  1.00 97.50           O  
ATOM   2287  N   ASN A 304      -0.495 -17.541  11.055  1.00 98.50           N  
ATOM   2288  CA  ASN A 304       0.499 -17.535   9.968  1.00 98.50           C  
ATOM   2289  C   ASN A 304       1.027 -16.124   9.651  1.00 98.50           C  
ATOM   2290  CB  ASN A 304      -0.065 -18.262   8.734  1.00 98.50           C  
ATOM   2291  O   ASN A 304       1.010 -15.671   8.503  1.00 98.50           O  
ATOM   2292  CG  ASN A 304      -0.605 -19.639   9.049  1.00 98.50           C  
ATOM   2293  ND2 ASN A 304      -1.769 -19.966   8.540  1.00 98.50           N  
ATOM   2294  OD1 ASN A 304      -0.003 -20.426   9.758  1.00 98.50           O  
ATOM   2295  N   LEU A 305       1.442 -15.402  10.695  1.00 98.81           N  
ATOM   2296  CA  LEU A 305       1.866 -14.006  10.582  1.00 98.81           C  
ATOM   2297  C   LEU A 305       3.247 -13.843   9.941  1.00 98.81           C  
ATOM   2298  CB  LEU A 305       1.833 -13.330  11.963  1.00 98.81           C  
ATOM   2299  O   LEU A 305       3.495 -12.822   9.306  1.00 98.81           O  
ATOM   2300  CG  LEU A 305       0.457 -13.308  12.653  1.00 98.81           C  
ATOM   2301  CD1 LEU A 305       0.568 -12.502  13.951  1.00 98.81           C  
ATOM   2302  CD2 LEU A 305      -0.614 -12.668  11.775  1.00 98.81           C  
ATOM   2303  N   ASP A 306       4.129 -14.827  10.097  1.00 98.50           N  
ATOM   2304  CA  ASP A 306       5.481 -14.806   9.548  1.00 98.50           C  
ATOM   2305  C   ASP A 306       5.626 -15.685   8.298  1.00 98.50           C  
ATOM   2306  CB  ASP A 306       6.490 -15.194  10.637  1.00 98.50           C  
ATOM   2307  O   ASP A 306       4.770 -16.510   7.961  1.00 98.50           O  
ATOM   2308  CG  ASP A 306       6.496 -16.703  10.878  1.00 98.50           C  
ATOM   2309  OD1 ASP A 306       7.267 -17.384  10.158  1.00 98.50           O  
ATOM   2310  OD2 ASP A 306       5.703 -17.144  11.739  1.00 98.50           O  
ATOM   2311  N   CYS A 307       6.747 -15.496   7.603  1.00 98.56           N  
ATOM   2312  CA  CYS A 307       7.127 -16.300   6.451  1.00 98.56           C  
ATOM   2313  C   CYS A 307       8.508 -16.958   6.591  1.00 98.56           C  
ATOM   2314  CB  CYS A 307       6.999 -15.457   5.187  1.00 98.56           C  
ATOM   2315  O   CYS A 307       9.093 -17.379   5.589  1.00 98.56           O  
ATOM   2316  SG  CYS A 307       8.214 -14.130   5.062  1.00 98.56           S  
ATOM   2317  N   GLY A 308       9.032 -17.085   7.815  1.00 97.75           N  
ATOM   2318  CA  GLY A 308      10.401 -17.556   8.049  1.00 97.75           C  
ATOM   2319  C   GLY A 308      10.647 -18.972   7.523  1.00 97.75           C  
ATOM   2320  O   GLY A 308      11.728 -19.270   7.025  1.00 97.75           O  
ATOM   2321  N   ASN A 309       9.607 -19.811   7.539  1.00 97.69           N  
ATOM   2322  CA  ASN A 309       9.638 -21.188   7.033  1.00 97.69           C  
ATOM   2323  C   ASN A 309       8.933 -21.369   5.677  1.00 97.69           C  
ATOM   2324  CB  ASN A 309       9.054 -22.110   8.116  1.00 97.69           C  
ATOM   2325  O   ASN A 309       8.773 -22.503   5.216  1.00 97.69           O  
ATOM   2326  CG  ASN A 309       9.902 -22.125   9.373  1.00 97.69           C  
ATOM   2327  ND2 ASN A 309       9.291 -22.248  10.526  1.00 97.69           N  
ATOM   2328  OD1 ASN A 309      11.115 -22.039   9.343  1.00 97.69           O  
ATOM   2329  N   GLN A 310       8.484 -20.280   5.045  1.00 98.12           N  
ATOM   2330  CA  GLN A 310       7.830 -20.329   3.741  1.00 98.12           C  
ATOM   2331  C   GLN A 310       8.867 -20.250   2.629  1.00 98.12           C  
ATOM   2332  CB  GLN A 310       6.836 -19.178   3.570  1.00 98.12           C  
ATOM   2333  O   GLN A 310       9.648 -19.302   2.573  1.00 98.12           O  
ATOM   2334  CG  GLN A 310       5.716 -19.172   4.614  1.00 98.12           C  
ATOM   2335  CD  GLN A 310       4.646 -18.127   4.307  1.00 98.12           C  
ATOM   2336  NE2 GLN A 310       3.845 -17.733   5.271  1.00 98.12           N  
ATOM   2337  OE1 GLN A 310       4.517 -17.646   3.188  1.00 98.12           O  
ATOM   2338  N   ARG A 311       8.833 -21.175   1.666  1.00 97.50           N  
ATOM   2339  CA  ARG A 311       9.631 -20.991   0.448  1.00 97.50           C  
ATOM   2340  C   ARG A 311       9.075 -19.798  -0.327  1.00 97.50           C  
ATOM   2341  CB  ARG A 311       9.684 -22.273  -0.388  1.00 97.50           C  
ATOM   2342  O   ARG A 311       7.873 -19.741  -0.614  1.00 97.50           O  
ATOM   2343  CG  ARG A 311      10.673 -22.155  -1.559  1.00 97.50           C  
ATOM   2344  CD  ARG A 311      10.679 -23.423  -2.420  1.00 97.50           C  
ATOM   2345  NE  ARG A 311      11.172 -24.594  -1.669  1.00 97.50           N  
ATOM   2346  NH1 ARG A 311      10.789 -26.184  -3.283  1.00 97.50           N  
ATOM   2347  NH2 ARG A 311      11.647 -26.791  -1.318  1.00 97.50           N  
ATOM   2348  CZ  ARG A 311      11.199 -25.845  -2.092  1.00 97.50           C  
ATOM   2349  N   SER A 312       9.960 -18.876  -0.691  1.00 94.94           N  
ATOM   2350  CA  SER A 312       9.621 -17.716  -1.512  1.00 94.94           C  
ATOM   2351  C   SER A 312       8.901 -18.116  -2.804  1.00 94.94           C  
ATOM   2352  CB  SER A 312      10.890 -16.935  -1.844  1.00 94.94           C  
ATOM   2353  O   SER A 312       9.262 -19.118  -3.431  1.00 94.94           O  
ATOM   2354  OG  SER A 312      10.554 -15.803  -2.613  1.00 94.94           O  
ATOM   2355  N   PHE A 313       7.921 -17.320  -3.241  1.00 90.56           N  
ATOM   2356  CA  PHE A 313       7.425 -17.405  -4.623  1.00 90.56           C  
ATOM   2357  C   PHE A 313       8.534 -17.094  -5.651  1.00 90.56           C  
ATOM   2358  CB  PHE A 313       6.236 -16.451  -4.815  1.00 90.56           C  
ATOM   2359  O   PHE A 313       8.466 -17.563  -6.782  1.00 90.56           O  
ATOM   2360  CG  PHE A 313       4.930 -16.908  -4.190  1.00 90.56           C  
ATOM   2361  CD1 PHE A 313       4.168 -17.920  -4.808  1.00 90.56           C  
ATOM   2362  CD2 PHE A 313       4.435 -16.275  -3.034  1.00 90.56           C  
ATOM   2363  CE1 PHE A 313       2.921 -18.296  -4.277  1.00 90.56           C  
ATOM   2364  CE2 PHE A 313       3.183 -16.640  -2.513  1.00 90.56           C  
ATOM   2365  CZ  PHE A 313       2.424 -17.652  -3.131  1.00 90.56           C  
ATOM   2366  N   GLY A 314       9.561 -16.334  -5.253  1.00 64.38           N  
ATOM   2367  CA  GLY A 314      10.650 -15.815  -6.087  1.00 64.38           C  
ATOM   2368  C   GLY A 314      11.979 -16.580  -6.027  1.00 64.38           C  
ATOM   2369  O   GLY A 314      13.013 -15.954  -6.195  1.00 64.38           O  
ATOM   2370  N   ASN A 315      11.971 -17.901  -5.801  1.00 43.53           N  
ATOM   2371  CA  ASN A 315      13.119 -18.793  -6.083  1.00 43.53           C  
ATOM   2372  C   ASN A 315      12.716 -19.996  -6.966  1.00 43.53           C  
ATOM   2373  CB  ASN A 315      13.857 -19.173  -4.772  1.00 43.53           C  
ATOM   2374  O   ASN A 315      13.324 -21.066  -6.929  1.00 43.53           O  
ATOM   2375  CG  ASN A 315      15.103 -18.336  -4.507  1.00 43.53           C  
ATOM   2376  ND2 ASN A 315      15.681 -18.446  -3.334  1.00 43.53           N  
ATOM   2377  OD1 ASN A 315      15.604 -17.602  -5.332  1.00 43.53           O  
ATOM   2378  N   GLY A 316      11.652 -19.833  -7.757  1.00 33.34           N  
ATOM   2379  CA  GLY A 316      11.291 -20.760  -8.822  1.00 33.34           C  
ATOM   2380  C   GLY A 316      12.002 -20.362 -10.107  1.00 33.34           C  
ATOM   2381  O   GLY A 316      11.682 -19.339 -10.697  1.00 33.34           O  
ATOM   2382  N   LEU A 317      12.949 -21.191 -10.519  1.00 29.78           N  
ATOM   2383  CA  LEU A 317      13.739 -21.174 -11.748  1.00 29.78           C  
ATOM   2384  C   LEU A 317      12.866 -21.342 -13.023  1.00 29.78           C  
ATOM   2385  CB  LEU A 317      14.782 -22.304 -11.532  1.00 29.78           C  
ATOM   2386  O   LEU A 317      13.134 -22.216 -13.837  1.00 29.78           O  
ATOM   2387  CG  LEU A 317      16.201 -22.029 -12.062  1.00 29.78           C  
ATOM   2388  CD1 LEU A 317      17.227 -22.335 -10.962  1.00 29.78           C  
ATOM   2389  CD2 LEU A 317      16.532 -22.911 -13.263  1.00 29.78           C  
ATOM   2390  N   LEU A 318      11.773 -20.575 -13.150  1.00 30.47           N  
ATOM   2391  CA  LEU A 318      10.784 -20.605 -14.242  1.00 30.47           C  
ATOM   2392  C   LEU A 318      10.081 -19.240 -14.423  1.00 30.47           C  
ATOM   2393  CB  LEU A 318       9.751 -21.739 -14.021  1.00 30.47           C  
ATOM   2394  O   LEU A 318       8.869 -19.169 -14.610  1.00 30.47           O  
ATOM   2395  CG  LEU A 318      10.216 -23.174 -14.319  1.00 30.47           C  
ATOM   2396  CD1 LEU A 318       9.080 -24.142 -13.992  1.00 30.47           C  
ATOM   2397  CD2 LEU A 318      10.599 -23.373 -15.789  1.00 30.47           C  
ATOM   2398  N   VAL A 319      10.834 -18.141 -14.366  1.00 30.70           N  
ATOM   2399  CA  VAL A 319      10.425 -16.885 -15.027  1.00 30.70           C  
ATOM   2400  C   VAL A 319      11.525 -16.467 -15.998  1.00 30.70           C  
ATOM   2401  CB  VAL A 319       9.983 -15.755 -14.068  1.00 30.70           C  
ATOM   2402  O   VAL A 319      11.936 -15.318 -16.049  1.00 30.70           O  
ATOM   2403  CG1 VAL A 319       9.067 -14.764 -14.808  1.00 30.70           C  
ATOM   2404  CG2 VAL A 319       9.195 -16.264 -12.854  1.00 30.70           C  
ATOM   2405  N   ASP A 320      12.023 -17.447 -16.746  1.00 32.19           N  
ATOM   2406  CA  ASP A 320      12.736 -17.219 -17.990  1.00 32.19           C  
ATOM   2407  C   ASP A 320      11.847 -17.762 -19.111  1.00 32.19           C  
ATOM   2408  CB  ASP A 320      14.137 -17.864 -17.962  1.00 32.19           C  
ATOM   2409  O   ASP A 320      11.524 -18.949 -19.144  1.00 32.19           O  
ATOM   2410  CG  ASP A 320      15.229 -16.943 -17.401  1.00 32.19           C  
ATOM   2411  OD1 ASP A 320      15.140 -15.715 -17.625  1.00 32.19           O  
ATOM   2412  OD2 ASP A 320      16.182 -17.488 -16.800  1.00 32.19           O  
ATOM   2413  N   ILE A 321      11.505 -16.862 -20.036  1.00 30.70           N  
ATOM   2414  CA  ILE A 321      10.986 -17.133 -21.382  1.00 30.70           C  
ATOM   2415  C   ILE A 321       9.495 -17.516 -21.446  1.00 30.70           C  
ATOM   2416  CB  ILE A 321      11.902 -18.130 -22.142  1.00 30.70           C  
ATOM   2417  O   ILE A 321       9.130 -18.689 -21.463  1.00 30.70           O  
ATOM   2418  CG1 ILE A 321      13.425 -17.885 -21.968  1.00 30.70           C  
ATOM   2419  CG2 ILE A 321      11.583 -18.070 -23.648  1.00 30.70           C  
ATOM   2420  CD1 ILE A 321      14.255 -19.153 -22.190  1.00 30.70           C  
ATOM   2421  N   MET A 322       8.646 -16.495 -21.600  1.00 31.67           N  
ATOM   2422  CA  MET A 322       7.678 -16.387 -22.708  1.00 31.67           C  
ATOM   2423  C   MET A 322       7.258 -14.930 -22.899  1.00 31.67           C  
ATOM   2424  CB  MET A 322       6.456 -17.306 -22.529  1.00 31.67           C  
ATOM   2425  O   MET A 322       6.877 -14.290 -21.895  1.00 31.67           O  
ATOM   2426  CG  MET A 322       6.600 -18.578 -23.379  1.00 31.67           C  
ATOM   2427  SD  MET A 322       5.157 -19.679 -23.408  1.00 31.67           S  
ATOM   2428  CE  MET A 322       5.141 -20.223 -21.682  1.00 31.67           C  
ATOM   2429  OXT MET A 322       7.379 -14.484 -24.057  1.00 31.67           O  
TER    2430      MET A 322                                                      
ENDMDL                                                                          
END                                                                             
