# Supplementary material for: Computational and experimental approaches to explore defense related enzymes conferring resistance in Fusarium infected chilli plants by regulating plant metabolism through nutritional products
Source: PLoS One. 2025 Jan 14;20(1):e0309738. doi: 10.1371/journal.pone.0309738 (PMC11731765; doi:10.1371/journal.pone.0309738)
Supplement: S2 File — (ZIP) [file pone.0309738.s002.zip › USMAN PAPER/Structure of Enzymes/ribulose-1,5-bisphosphate.pdb]

HEADER                                            01-JUN-22                     
TITLE     ALPHAFOLD MONOMER V2.0 PREDICTION FOR RIBULOSE BISPHOSPHATE           
TITLE    2 CARBOXYLASE LARGE CHAIN (A0A2G2Z7Q2)                                 
COMPND    MOL_ID: 1;                                                            
COMPND   2 MOLECULE: RIBULOSE BISPHOSPHATE CARBOXYLASE LARGE CHAIN;             
COMPND   3 CHAIN: A                                                             
SOURCE    MOL_ID: 1;                                                            
SOURCE   2 ORGANISM_SCIENTIFIC: CAPSICUM ANNUUM;                                
SOURCE   3 ORGANISM_TAXID: 4072                                                 
REMARK   1                                                                      
REMARK   1 REFERENCE 1                                                          
REMARK   1  AUTH   JOHN JUMPER, RICHARD EVANS, ALEXANDER PRITZEL, TIM GREEN,    
REMARK   1  AUTH 2 MICHAEL FIGURNOV, OLAF RONNEBERGER, KATHRYN TUNYASUVUNAKOOL, 
REMARK   1  AUTH 3 RUSS BATES, AUGUSTIN ZIDEK, ANNA POTAPENKO, ALEX BRIDGLAND,  
REMARK   1  AUTH 4 CLEMENS MEYER, SIMON A A KOHL, ANDREW J BALLARD,             
REMARK   1  AUTH 5 ANDREW COWIE, BERNARDINO ROMERA-PAREDES, STANISLAV NIKOLOV,  
REMARK   1  AUTH 6 RISHUB JAIN, JONAS ADLER, TREVOR BACK, STIG PETERSEN,        
REMARK   1  AUTH 7 DAVID REIMAN, ELLEN CLANCY, MICHAL ZIELINSKI,                
REMARK   1  AUTH 8 MARTIN STEINEGGER, MICHALINA PACHOLSKA, TAMAS BERGHAMMER,    
REMARK   1  AUTH 9 DAVID SILVER, ORIOL VINYALS, ANDREW W SENIOR,                
REMARK   1  AUTH10 KORAY KAVUKCUOGLU, PUSHMEET KOHLI, DEMIS HASSABIS            
REMARK   1  TITL   HIGHLY ACCURATE PROTEIN STRUCTURE PREDICTION WITH ALPHAFOLD  
REMARK   1  REF    NATURE                        V. 596   583 2021              
REMARK   1  REFN                   ISSN 0028-0836                               
REMARK   1  PMID   34265844                                                     
REMARK   1  DOI    10.1038/s41586-021-03819-2                                   
REMARK   1                                                                      
REMARK   1 DISCLAIMERS                                                          
REMARK   1 ALPHAFOLD DATA, COPYRIGHT (2021) DEEPMIND TECHNOLOGIES LIMITED. THE  
REMARK   1 INFORMATION PROVIDED IS THEORETICAL MODELLING ONLY AND CAUTION SHOULD
REMARK   1 BE EXERCISED IN ITS USE. IT IS PROVIDED "AS-IS" WITHOUT ANY WARRANTY 
REMARK   1 OF ANY KIND, WHETHER EXPRESSED OR IMPLIED. NO WARRANTY IS GIVEN THAT 
REMARK   1 USE OF THE INFORMATION SHALL NOT INFRINGE THE RIGHTS OF ANY THIRD    
REMARK   1 PARTY. THE INFORMATION IS NOT INTENDED TO BE A SUBSTITUTE FOR        
REMARK   1 PROFESSIONAL MEDICAL ADVICE, DIAGNOSIS, OR TREATMENT, AND DOES NOT   
REMARK   1 CONSTITUTE MEDICAL OR OTHER PROFESSIONAL ADVICE. IT IS AVAILABLE FOR 
REMARK   1 ACADEMIC AND COMMERCIAL PURPOSES, UNDER CC-BY 4.0 LICENCE.           
DBREF  XXXX A    1   484  UNP    A0A2G2Z7Q2 A0A2G2Z7Q2_CAPAN     1    484       
SEQRES   1 A  484  MET SER CYS ARG GLU GLY PHE MET SER PRO GLN THR GLU          
SEQRES   2 A  484  THR LYS ALA SER VAL GLY PHE LYS ALA GLY VAL LYS GLU          
SEQRES   3 A  484  TYR LYS LEU THR TYR TYR THR PRO GLU TYR GLN THR LYS          
SEQRES   4 A  484  ASP THR ASP ILE LEU ALA ALA PHE ARG VAL THR PRO GLN          
SEQRES   5 A  484  PRO GLY VAL PRO PRO GLU GLU ALA GLY ALA ALA VAL ALA          
SEQRES   6 A  484  ALA GLU SER SER THR GLY THR TRP THR THR VAL TRP THR          
SEQRES   7 A  484  ASP GLY LEU THR SER LEU ASP ARG TYR LYS GLY ARG CYS          
SEQRES   8 A  484  TYR ARG ILE GLU ARG VAL VAL GLY GLU LYS ASP GLN TYR          
SEQRES   9 A  484  ILE ALA TYR VAL ALA TYR PRO LEU ASP LEU PHE GLU GLU          
SEQRES  10 A  484  GLY SER VAL THR ASN MET PHE THR SER ILE VAL GLY ASN          
SEQRES  11 A  484  VAL PHE GLY PHE LYS ALA LEU ARG ALA LEU ARG LEU GLU          
SEQRES  12 A  484  ASP LEU ARG VAL PRO THR ALA TYR ILE LYS THR PHE GLN          
SEQRES  13 A  484  GLY PRO PRO HIS GLY ILE GLN VAL GLU ARG ASP LYS LEU          
SEQRES  14 A  484  ASN LYS TYR GLY ARG PRO LEU LEU GLY CYS THR ILE LYS          
SEQRES  15 A  484  PRO LYS LEU GLY LEU SER ALA LYS ASN TYR GLY ARG ALA          
SEQRES  16 A  484  VAL TYR GLU CYS LEU ARG GLY GLY LEU ASP PHE THR LYS          
SEQRES  17 A  484  ASP ASP GLU ASN VAL ASN SER GLN PRO PHE MET ARG TRP          
SEQRES  18 A  484  ARG ASP ARG PHE LEU PHE CYS ALA GLU ALA LEU PHE LYS          
SEQRES  19 A  484  ALA GLN THR GLU THR GLY GLU ILE LYS GLY HIS TYR LEU          
SEQRES  20 A  484  ASN ALA THR ALA GLY THR CYS GLU GLU MET MET LYS ARG          
SEQRES  21 A  484  ALA VAL PHE ALA ARG GLU LEU GLY ALA PRO ILE VAL MET          
SEQRES  22 A  484  HIS ASP TYR LEU THR GLY GLY PHE THR ALA ASN THR SER          
SEQRES  23 A  484  LEU ALA HIS TYR CYS ARG ASP ASN GLY LEU LEU LEU HIS          
SEQRES  24 A  484  ILE HIS ARG ALA MET HIS ALA VAL ILE ASP ARG GLN LYS          
SEQRES  25 A  484  ASN HIS GLY MET HIS PHE ARG VAL LEU ALA LYS ALA LEU          
SEQRES  26 A  484  ARG MET SER GLY GLY ASP HIS ILE HIS ALA GLY THR VAL          
SEQRES  27 A  484  VAL GLY LYS LEU GLU GLY GLU ARG ASP ILE THR LEU GLY          
SEQRES  28 A  484  PHE VAL ASP LEU LEU ARG ASP ASP PHE VAL GLU GLN ASP          
SEQRES  29 A  484  ARG SER ARG GLY ILE TYR PHE THR GLN ASP TRP VAL SER          
SEQRES  30 A  484  LEU PRO GLY VAL LEU PRO VAL ALA SER GLY GLY ILE HIS          
SEQRES  31 A  484  VAL TRP HIS MET PRO ALA LEU THR GLU ILE PHE GLY ASP          
SEQRES  32 A  484  ASP SER VAL LEU GLN PHE GLY GLY GLY THR LEU GLY HIS          
SEQRES  33 A  484  PRO TRP GLY ASN ALA PRO GLY ALA VAL ALA ASN ARG VAL          
SEQRES  34 A  484  ALA LEU GLU ALA CYS VAL LYS ALA ARG ASN GLU GLY ARG          
SEQRES  35 A  484  ASP LEU ALA ARG GLU GLY ASN GLU ILE ILE ARG GLU ALA          
SEQRES  36 A  484  SER LYS TRP SER PRO GLU LEU ALA ALA ALA CYS GLU VAL          
SEQRES  37 A  484  TRP LYS GLU ILE VAL PHE ASN PHE ALA ALA VAL ASP VAL          
SEQRES  38 A  484  LEU ASP LYS                                                  
CRYST1    1.000    1.000    1.000  90.00  90.00  90.00 P 1           1          
ORIGX1      1.000000  0.000000  0.000000        0.00000                         
ORIGX2      0.000000  1.000000  0.000000        0.00000                         
ORIGX3      0.000000  0.000000  1.000000        0.00000                         
SCALE1      1.000000  0.000000  0.000000        0.00000                         
SCALE2      0.000000  1.000000  0.000000        0.00000                         
SCALE3      0.000000  0.000000  1.000000        0.00000                         
MODEL        1                                                                  
ATOM      1  N   MET A   1     -61.651  50.539  17.781  1.00 37.09           N  
ATOM      2  CA  MET A   1     -61.657  49.060  17.812  1.00 37.09           C  
ATOM      3  C   MET A   1     -60.200  48.624  17.741  1.00 37.09           C  
ATOM      4  CB  MET A   1     -62.484  48.503  16.643  1.00 37.09           C  
ATOM      5  O   MET A   1     -59.569  48.867  16.731  1.00 37.09           O  
ATOM      6  CG  MET A   1     -63.980  48.808  16.796  1.00 37.09           C  
ATOM      7  SD  MET A   1     -64.955  48.261  15.376  1.00 37.09           S  
ATOM      8  CE  MET A   1     -66.195  49.580  15.284  1.00 37.09           C  
ATOM      9  N   SER A   2     -59.562  48.504  18.903  1.00 36.56           N  
ATOM     10  CA  SER A   2     -59.189  47.237  19.557  1.00 36.56           C  
ATOM     11  C   SER A   2     -58.022  46.516  18.871  1.00 36.56           C  
ATOM     12  CB  SER A   2     -60.357  46.281  19.811  1.00 36.56           C  
ATOM     13  O   SER A   2     -58.188  45.893  17.829  1.00 36.56           O  
ATOM     14  OG  SER A   2     -59.910  45.325  20.745  1.00 36.56           O  
ATOM     15  N   CYS A   3     -56.850  46.621  19.502  1.00 36.41           N  
ATOM     16  CA  CYS A   3     -55.697  45.752  19.304  1.00 36.41           C  
ATOM     17  C   CYS A   3     -55.991  44.344  19.837  1.00 36.41           C  
ATOM     18  CB  CYS A   3     -54.516  46.289  20.137  1.00 36.41           C  
ATOM     19  O   CYS A   3     -56.457  44.233  20.971  1.00 36.41           O  
ATOM     20  SG  CYS A   3     -53.899  47.884  19.549  1.00 36.41           S  
ATOM     21  N   ARG A   4     -55.593  43.312  19.084  1.00 39.34           N  
ATOM     22  CA  ARG A   4     -54.918  42.065  19.512  1.00 39.34           C  
ATOM     23  C   ARG A   4     -55.199  40.986  18.475  1.00 39.34           C  
ATOM     24  CB  ARG A   4     -55.405  41.508  20.872  1.00 39.34           C  
ATOM     25  O   ARG A   4     -56.354  40.677  18.249  1.00 39.34           O  
ATOM     26  CG  ARG A   4     -54.591  42.036  22.065  1.00 39.34           C  
ATOM     27  CD  ARG A   4     -55.205  41.547  23.380  1.00 39.34           C  
ATOM     28  NE  ARG A   4     -54.507  42.119  24.549  1.00 39.34           N  
ATOM     29  NH1 ARG A   4     -55.299  40.650  26.127  1.00 39.34           N  
ATOM     30  NH2 ARG A   4     -53.942  42.307  26.748  1.00 39.34           N  
ATOM     31  CZ  ARG A   4     -54.586  41.691  25.797  1.00 39.34           C  
ATOM     32  N   GLU A   5     -54.144  40.371  17.955  1.00 37.09           N  
ATOM     33  CA  GLU A   5     -54.051  38.912  17.872  1.00 37.09           C  
ATOM     34  C   GLU A   5     -52.584  38.540  17.642  1.00 37.09           C  
ATOM     35  CB  GLU A   5     -55.019  38.302  16.842  1.00 37.09           C  
ATOM     36  O   GLU A   5     -51.948  38.951  16.674  1.00 37.09           O  
ATOM     37  CG  GLU A   5     -56.150  37.583  17.608  1.00 37.09           C  
ATOM     38  CD  GLU A   5     -57.346  37.186  16.739  1.00 37.09           C  
ATOM     39  OE1 GLU A   5     -58.430  36.987  17.332  1.00 37.09           O  
ATOM     40  OE2 GLU A   5     -57.162  37.058  15.509  1.00 37.09           O  
ATOM     41  N   GLY A   6     -52.013  37.876  18.647  1.00 36.50           N  
ATOM     42  CA  GLY A   6     -50.628  37.442  18.662  1.00 36.50           C  
ATOM     43  C   GLY A   6     -50.467  36.150  17.876  1.00 36.50           C  
ATOM     44  O   GLY A   6     -51.155  35.169  18.142  1.00 36.50           O  
ATOM     45  N   PHE A   7     -49.503  36.132  16.963  1.00 35.53           N  
ATOM     46  CA  PHE A   7     -48.946  34.887  16.454  1.00 35.53           C  
ATOM     47  C   PHE A   7     -47.971  34.339  17.499  1.00 35.53           C  
ATOM     48  CB  PHE A   7     -48.312  35.116  15.076  1.00 35.53           C  
ATOM     49  O   PHE A   7     -46.828  34.782  17.606  1.00 35.53           O  
ATOM     50  CG  PHE A   7     -49.299  34.919  13.941  1.00 35.53           C  
ATOM     51  CD1 PHE A   7     -49.420  33.649  13.344  1.00 35.53           C  
ATOM     52  CD2 PHE A   7     -50.123  35.975  13.506  1.00 35.53           C  
ATOM     53  CE1 PHE A   7     -50.348  33.438  12.310  1.00 35.53           C  
ATOM     54  CE2 PHE A   7     -51.052  35.762  12.471  1.00 35.53           C  
ATOM     55  CZ  PHE A   7     -51.163  34.495  11.872  1.00 35.53           C  
ATOM     56  N   MET A   8     -48.453  33.395  18.309  1.00 38.25           N  
ATOM     57  CA  MET A   8     -47.601  32.495  19.081  1.00 38.25           C  
ATOM     58  C   MET A   8     -46.770  31.649  18.112  1.00 38.25           C  
ATOM     59  CB  MET A   8     -48.463  31.574  19.958  1.00 38.25           C  
ATOM     60  O   MET A   8     -47.323  30.985  17.233  1.00 38.25           O  
ATOM     61  CG  MET A   8     -48.875  32.216  21.287  1.00 38.25           C  
ATOM     62  SD  MET A   8     -50.087  31.278  22.267  1.00 38.25           S  
ATOM     63  CE  MET A   8     -49.558  29.560  21.999  1.00 38.25           C  
ATOM     64  N   SER A   9     -45.448  31.646  18.285  1.00 41.81           N  
ATOM     65  CA  SER A   9     -44.607  30.595  17.720  1.00 41.81           C  
ATOM     66  C   SER A   9     -45.010  29.249  18.341  1.00 41.81           C  
ATOM     67  CB  SER A   9     -43.122  30.886  17.978  1.00 41.81           C  
ATOM     68  O   SER A   9     -45.366  29.209  19.524  1.00 41.81           O  
ATOM     69  OG  SER A   9     -42.844  31.010  19.362  1.00 41.81           O  
ATOM     70  N   PRO A  10     -44.954  28.128  17.602  1.00 40.94           N  
ATOM     71  CA  PRO A  10     -45.033  26.829  18.238  1.00 40.94           C  
ATOM     72  C   PRO A  10     -43.754  26.662  19.061  1.00 40.94           C  
ATOM     73  CB  PRO A  10     -45.194  25.795  17.116  1.00 40.94           C  
ATOM     74  O   PRO A  10     -42.681  26.403  18.519  1.00 40.94           O  
ATOM     75  CG  PRO A  10     -44.998  26.564  15.805  1.00 40.94           C  
ATOM     76  CD  PRO A  10     -44.635  27.998  16.194  1.00 40.94           C  
ATOM     77  N   GLN A  11     -43.855  26.849  20.377  1.00 40.19           N  
ATOM     78  CA  GLN A  11     -42.894  26.275  21.306  1.00 40.19           C  
ATOM     79  C   GLN A  11     -43.001  24.758  21.149  1.00 40.19           C  
ATOM     80  CB  GLN A  11     -43.186  26.716  22.754  1.00 40.19           C  
ATOM     81  O   GLN A  11     -43.871  24.114  21.728  1.00 40.19           O  
ATOM     82  CG  GLN A  11     -42.600  28.096  23.089  1.00 40.19           C  
ATOM     83  CD  GLN A  11     -42.912  28.535  24.520  1.00 40.19           C  
ATOM     84  NE2 GLN A  11     -42.089  29.363  25.127  1.00 40.19           N  
ATOM     85  OE1 GLN A  11     -43.905  28.176  25.123  1.00 40.19           O  
ATOM     86  N   THR A  12     -42.127  24.175  20.332  1.00 39.69           N  
ATOM     87  CA  THR A  12     -41.744  22.778  20.503  1.00 39.69           C  
ATOM     88  C   THR A  12     -41.112  22.673  21.884  1.00 39.69           C  
ATOM     89  CB  THR A  12     -40.768  22.313  19.407  1.00 39.69           C  
ATOM     90  O   THR A  12     -39.924  22.941  22.054  1.00 39.69           O  
ATOM     91  CG2 THR A  12     -41.509  21.868  18.149  1.00 39.69           C  
ATOM     92  OG1 THR A  12     -39.887  23.353  19.043  1.00 39.69           O  
ATOM     93  N   GLU A  13     -41.924  22.351  22.892  1.00 38.69           N  
ATOM     94  CA  GLU A  13     -41.441  21.885  24.185  1.00 38.69           C  
ATOM     95  C   GLU A  13     -40.642  20.601  23.947  1.00 38.69           C  
ATOM     96  CB  GLU A  13     -42.596  21.627  25.170  1.00 38.69           C  
ATOM     97  O   GLU A  13     -41.171  19.489  23.891  1.00 38.69           O  
ATOM     98  CG  GLU A  13     -43.046  22.874  25.943  1.00 38.69           C  
ATOM     99  CD  GLU A  13     -44.069  22.532  27.045  1.00 38.69           C  
ATOM    100  OE1 GLU A  13     -44.142  23.306  28.025  1.00 38.69           O  
ATOM    101  OE2 GLU A  13     -44.751  21.486  26.920  1.00 38.69           O  
ATOM    102  N   THR A  14     -39.330  20.749  23.783  1.00 48.75           N  
ATOM    103  CA  THR A  14     -38.388  19.658  24.005  1.00 48.75           C  
ATOM    104  C   THR A  14     -38.617  19.180  25.435  1.00 48.75           C  
ATOM    105  CB  THR A  14     -36.915  20.096  23.817  1.00 48.75           C  
ATOM    106  O   THR A  14     -38.326  19.912  26.380  1.00 48.75           O  
ATOM    107  CG2 THR A  14     -36.210  19.219  22.786  1.00 48.75           C  
ATOM    108  OG1 THR A  14     -36.790  21.430  23.371  1.00 48.75           O  
ATOM    109  N   LYS A  15     -39.150  17.964  25.610  1.00 46.03           N  
ATOM    110  CA  LYS A  15     -39.231  17.271  26.906  1.00 46.03           C  
ATOM    111  C   LYS A  15     -37.820  16.921  27.402  1.00 46.03           C  
ATOM    112  CB  LYS A  15     -40.125  16.019  26.811  1.00 46.03           C  
ATOM    113  O   LYS A  15     -37.442  15.760  27.489  1.00 46.03           O  
ATOM    114  CG  LYS A  15     -41.628  16.321  26.755  1.00 46.03           C  
ATOM    115  CD  LYS A  15     -42.413  15.000  26.781  1.00 46.03           C  
ATOM    116  CE  LYS A  15     -43.919  15.271  26.815  1.00 46.03           C  
ATOM    117  NZ  LYS A  15     -44.698  14.007  26.809  1.00 46.03           N  
ATOM    118  N   ALA A  16     -37.017  17.930  27.706  1.00 55.22           N  
ATOM    119  CA  ALA A  16     -35.738  17.792  28.374  1.00 55.22           C  
ATOM    120  C   ALA A  16     -36.006  17.865  29.880  1.00 55.22           C  
ATOM    121  CB  ALA A  16     -34.811  18.912  27.876  1.00 55.22           C  
ATOM    122  O   ALA A  16     -36.217  18.960  30.389  1.00 55.22           O  
ATOM    123  N   SER A  17     -36.077  16.730  30.590  1.00 50.22           N  
ATOM    124  CA  SER A  17     -35.829  16.716  32.055  1.00 50.22           C  
ATOM    125  C   SER A  17     -36.028  15.384  32.779  1.00 50.22           C  
ATOM    126  CB  SER A  17     -36.665  17.742  32.848  1.00 50.22           C  
ATOM    127  O   SER A  17     -35.494  15.251  33.878  1.00 50.22           O  
ATOM    128  OG  SER A  17     -37.979  17.843  32.351  1.00 50.22           O  
ATOM    129  N   VAL A  18     -36.733  14.378  32.250  1.00 51.56           N  
ATOM    130  CA  VAL A  18     -36.937  13.143  33.036  1.00 51.56           C  
ATOM    131  C   VAL A  18     -35.728  12.212  32.881  1.00 51.56           C  
ATOM    132  CB  VAL A  18     -38.286  12.449  32.761  1.00 51.56           C  
ATOM    133  O   VAL A  18     -35.661  11.422  31.948  1.00 51.56           O  
ATOM    134  CG1 VAL A  18     -38.590  11.457  33.895  1.00 51.56           C  
ATOM    135  CG2 VAL A  18     -39.452  13.447  32.705  1.00 51.56           C  
ATOM    136  N   GLY A  19     -34.749  12.329  33.785  1.00 75.06           N  
ATOM    137  CA  GLY A  19     -33.633  11.379  33.924  1.00 75.06           C  
ATOM    138  C   GLY A  19     -32.245  11.870  33.491  1.00 75.06           C  
ATOM    139  O   GLY A  19     -31.261  11.180  33.750  1.00 75.06           O  
ATOM    140  N   PHE A  20     -32.116  13.060  32.893  1.00 87.31           N  
ATOM    141  CA  PHE A  20     -30.797  13.646  32.624  1.00 87.31           C  
ATOM    142  C   PHE A  20     -30.156  14.166  33.918  1.00 87.31           C  
ATOM    143  CB  PHE A  20     -30.883  14.755  31.564  1.00 87.31           C  
ATOM    144  O   PHE A  20     -30.749  14.967  34.641  1.00 87.31           O  
ATOM    145  CG  PHE A  20     -29.592  15.548  31.407  1.00 87.31           C  
ATOM    146  CD1 PHE A  20     -29.526  16.883  31.853  1.00 87.31           C  
ATOM    147  CD2 PHE A  20     -28.443  14.946  30.857  1.00 87.31           C  
ATOM    148  CE1 PHE A  20     -28.331  17.615  31.736  1.00 87.31           C  
ATOM    149  CE2 PHE A  20     -27.247  15.678  30.751  1.00 87.31           C  
ATOM    150  CZ  PHE A  20     -27.189  17.012  31.182  1.00 87.31           C  
ATOM    151  N   LYS A  21     -28.912  13.753  34.179  1.00 91.62           N  
ATOM    152  CA  LYS A  21     -28.076  14.284  35.258  1.00 91.62           C  
ATOM    153  C   LYS A  21     -26.763  14.784  34.668  1.00 91.62           C  
ATOM    154  CB  LYS A  21     -27.877  13.204  36.333  1.00 91.62           C  
ATOM    155  O   LYS A  21     -25.971  13.993  34.163  1.00 91.62           O  
ATOM    156  CG  LYS A  21     -27.134  13.752  37.560  1.00 91.62           C  
ATOM    157  CD  LYS A  21     -26.986  12.669  38.635  1.00 91.62           C  
ATOM    158  CE  LYS A  21     -26.252  13.239  39.853  1.00 91.62           C  
ATOM    159  NZ  LYS A  21     -26.055  12.207  40.901  1.00 91.62           N  
ATOM    160  N   ALA A  22     -26.540  16.092  34.752  1.00 94.81           N  
ATOM    161  CA  ALA A  22     -25.277  16.695  34.350  1.00 94.81           C  
ATOM    162  C   ALA A  22     -24.126  16.233  35.260  1.00 94.81           C  
ATOM    163  CB  ALA A  22     -25.427  18.220  34.358  1.00 94.81           C  
ATOM    164  O   ALA A  22     -24.325  15.987  36.454  1.00 94.81           O  
ATOM    165  N   GLY A  23     -22.920  16.165  34.696  1.00 94.88           N  
ATOM    166  CA  GLY A  23     -21.696  15.845  35.425  1.00 94.88           C  
ATOM    167  C   GLY A  23     -20.811  14.825  34.717  1.00 94.88           C  
ATOM    168  O   GLY A  23     -21.220  14.152  33.763  1.00 94.88           O  
ATOM    169  N   VAL A  24     -19.585  14.721  35.227  1.00 97.25           N  
ATOM    170  CA  VAL A  24     -18.575  13.758  34.783  1.00 97.25           C  
ATOM    171  C   VAL A  24     -18.871  12.393  35.397  1.00 97.25           C  
ATOM    172  CB  VAL A  24     -17.157  14.237  35.148  1.00 97.25           C  
ATOM    173  O   VAL A  24     -19.201  12.290  36.579  1.00 97.25           O  
ATOM    174  CG1 VAL A  24     -16.075  13.269  34.657  1.00 97.25           C  
ATOM    175  CG2 VAL A  24     -16.881  15.616  34.535  1.00 97.25           C  
ATOM    176  N   LYS A  25     -18.740  11.348  34.585  1.00 95.50           N  
ATOM    177  CA  LYS A  25     -18.859   9.942  34.977  1.00 95.50           C  
ATOM    178  C   LYS A  25     -17.783   9.136  34.252  1.00 95.50           C  
ATOM    179  CB  LYS A  25     -20.286   9.430  34.696  1.00 95.50           C  
ATOM    180  O   LYS A  25     -17.320   9.560  33.199  1.00 95.50           O  
ATOM    181  CG  LYS A  25     -20.712   9.546  33.221  1.00 95.50           C  
ATOM    182  CD  LYS A  25     -22.120   8.984  32.975  1.00 95.50           C  
ATOM    183  CE  LYS A  25     -22.468   9.187  31.494  1.00 95.50           C  
ATOM    184  NZ  LYS A  25     -23.747   8.544  31.105  1.00 95.50           N  
ATOM    185  N   GLU A  26     -17.402   7.996  34.817  1.00 97.69           N  
ATOM    186  CA  GLU A  26     -16.469   7.065  34.173  1.00 97.69           C  
ATOM    187  C   GLU A  26     -17.046   6.559  32.838  1.00 97.69           C  
ATOM    188  CB  GLU A  26     -16.193   5.884  35.117  1.00 97.69           C  
ATOM    189  O   GLU A  26     -18.234   6.215  32.760  1.00 97.69           O  
ATOM    190  CG  GLU A  26     -15.471   6.262  36.420  1.00 97.69           C  
ATOM    191  CD  GLU A  26     -15.232   5.009  37.277  1.00 97.69           C  
ATOM    192  OE1 GLU A  26     -14.064   4.617  37.508  1.00 97.69           O  
ATOM    193  OE2 GLU A  26     -16.219   4.344  37.663  1.00 97.69           O  
ATOM    194  N   TYR A  27     -16.215   6.482  31.795  1.00 98.69           N  
ATOM    195  CA  TYR A  27     -16.615   5.993  30.473  1.00 98.69           C  
ATOM    196  C   TYR A  27     -17.063   4.532  30.520  1.00 98.69           C  
ATOM    197  CB  TYR A  27     -15.449   6.128  29.485  1.00 98.69           C  
ATOM    198  O   TYR A  27     -18.016   4.151  29.825  1.00 98.69           O  
ATOM    199  CG  TYR A  27     -15.120   7.551  29.095  1.00 98.69           C  
ATOM    200  CD1 TYR A  27     -16.000   8.260  28.256  1.00 98.69           C  
ATOM    201  CD2 TYR A  27     -13.929   8.154  29.540  1.00 98.69           C  
ATOM    202  CE1 TYR A  27     -15.689   9.572  27.862  1.00 98.69           C  
ATOM    203  CE2 TYR A  27     -13.598   9.458  29.124  1.00 98.69           C  
ATOM    204  OH  TYR A  27     -14.192  11.418  27.865  1.00 98.69           O  
ATOM    205  CZ  TYR A  27     -14.484  10.165  28.285  1.00 98.69           C  
ATOM    206  N   LYS A  28     -16.422   3.709  31.364  1.00 98.00           N  
ATOM    207  CA  LYS A  28     -16.709   2.271  31.487  1.00 98.00           C  
ATOM    208  C   LYS A  28     -18.161   1.967  31.851  1.00 98.00           C  
ATOM    209  CB  LYS A  28     -15.721   1.625  32.475  1.00 98.00           C  
ATOM    210  O   LYS A  28     -18.656   0.905  31.507  1.00 98.00           O  
ATOM    211  CG  LYS A  28     -16.075   1.930  33.937  1.00 98.00           C  
ATOM    212  CD  LYS A  28     -14.945   1.563  34.900  1.00 98.00           C  
ATOM    213  CE  LYS A  28     -15.497   1.677  36.322  1.00 98.00           C  
ATOM    214  NZ  LYS A  28     -14.443   1.930  37.325  1.00 98.00           N  
ATOM    215  N   LEU A  29     -18.878   2.907  32.474  1.00 97.56           N  
ATOM    216  CA  LEU A  29     -20.297   2.739  32.812  1.00 97.56           C  
ATOM    217  C   LEU A  29     -21.212   2.672  31.580  1.00 97.56           C  
ATOM    218  CB  LEU A  29     -20.745   3.902  33.713  1.00 97.56           C  
ATOM    219  O   LEU A  29     -22.385   2.339  31.707  1.00 97.56           O  
ATOM    220  CG  LEU A  29     -20.015   4.002  35.062  1.00 97.56           C  
ATOM    221  CD1 LEU A  29     -20.511   5.244  35.801  1.00 97.56           C  
ATOM    222  CD2 LEU A  29     -20.255   2.781  35.949  1.00 97.56           C  
ATOM    223  N   THR A  30     -20.732   3.075  30.401  1.00 97.94           N  
ATOM    224  CA  THR A  30     -21.541   3.137  29.172  1.00 97.94           C  
ATOM    225  C   THR A  30     -20.868   2.453  27.983  1.00 97.94           C  
ATOM    226  CB  THR A  30     -21.863   4.606  28.847  1.00 97.94           C  
ATOM    227  O   THR A  30     -21.568   1.849  27.167  1.00 97.94           O  
ATOM    228  CG2 THR A  30     -22.790   4.775  27.645  1.00 97.94           C  
ATOM    229  OG1 THR A  30     -22.514   5.201  29.958  1.00 97.94           O  
ATOM    230  N   TYR A  31     -19.538   2.543  27.887  1.00 98.69           N  
ATOM    231  CA  TYR A  31     -18.764   2.140  26.708  1.00 98.69           C  
ATOM    232  C   TYR A  31     -17.904   0.883  26.925  1.00 98.69           C  
ATOM    233  CB  TYR A  31     -17.924   3.339  26.239  1.00 98.69           C  
ATOM    234  O   TYR A  31     -17.325   0.384  25.960  1.00 98.69           O  
ATOM    235  CG  TYR A  31     -18.742   4.531  25.772  1.00 98.69           C  
ATOM    236  CD1 TYR A  31     -19.096   4.642  24.417  1.00 98.69           C  
ATOM    237  CD2 TYR A  31     -19.113   5.551  26.671  1.00 98.69           C  
ATOM    238  CE1 TYR A  31     -19.834   5.747  23.957  1.00 98.69           C  
ATOM    239  CE2 TYR A  31     -19.860   6.659  26.219  1.00 98.69           C  
ATOM    240  OH  TYR A  31     -20.947   7.809  24.394  1.00 98.69           O  
ATOM    241  CZ  TYR A  31     -20.227   6.754  24.857  1.00 98.69           C  
ATOM    242  N   TYR A  32     -17.833   0.346  28.150  1.00 98.75           N  
ATOM    243  CA  TYR A  32     -17.313  -1.002  28.403  1.00 98.75           C  
ATOM    244  C   TYR A  32     -18.487  -1.972  28.521  1.00 98.75           C  
ATOM    245  CB  TYR A  32     -16.429  -1.026  29.656  1.00 98.75           C  
ATOM    246  O   TYR A  32     -19.271  -1.894  29.462  1.00 98.75           O  
ATOM    247  CG  TYR A  32     -15.834  -2.379  29.979  1.00 98.75           C  
ATOM    248  CD1 TYR A  32     -16.092  -2.979  31.226  1.00 98.75           C  
ATOM    249  CD2 TYR A  32     -15.010  -3.028  29.039  1.00 98.75           C  
ATOM    250  CE1 TYR A  32     -15.521  -4.227  31.535  1.00 98.75           C  
ATOM    251  CE2 TYR A  32     -14.444  -4.280  29.342  1.00 98.75           C  
ATOM    252  OH  TYR A  32     -14.156  -6.084  30.902  1.00 98.75           O  
ATOM    253  CZ  TYR A  32     -14.697  -4.878  30.595  1.00 98.75           C  
ATOM    254  N   THR A  33     -18.627  -2.852  27.536  1.00 98.44           N  
ATOM    255  CA  THR A  33     -19.750  -3.794  27.420  1.00 98.44           C  
ATOM    256  C   THR A  33     -19.196  -5.189  27.113  1.00 98.44           C  
ATOM    257  CB  THR A  33     -20.766  -3.334  26.360  1.00 98.44           C  
ATOM    258  O   THR A  33     -19.249  -5.621  25.956  1.00 98.44           O  
ATOM    259  CG2 THR A  33     -21.416  -1.987  26.680  1.00 98.44           C  
ATOM    260  OG1 THR A  33     -20.140  -3.194  25.107  1.00 98.44           O  
ATOM    261  N   PRO A  34     -18.576  -5.871  28.096  1.00 98.25           N  
ATOM    262  CA  PRO A  34     -17.895  -7.155  27.893  1.00 98.25           C  
ATOM    263  C   PRO A  34     -18.817  -8.292  27.422  1.00 98.25           C  
ATOM    264  CB  PRO A  34     -17.244  -7.478  29.241  1.00 98.25           C  
ATOM    265  O   PRO A  34     -18.355  -9.290  26.878  1.00 98.25           O  
ATOM    266  CG  PRO A  34     -18.110  -6.731  30.254  1.00 98.25           C  
ATOM    267  CD  PRO A  34     -18.492  -5.467  29.494  1.00 98.25           C  
ATOM    268  N   GLU A  35     -20.123  -8.146  27.618  1.00 97.94           N  
ATOM    269  CA  GLU A  35     -21.168  -9.062  27.163  1.00 97.94           C  
ATOM    270  C   GLU A  35     -21.635  -8.815  25.718  1.00 97.94           C  
ATOM    271  CB  GLU A  35     -22.344  -9.027  28.161  1.00 97.94           C  
ATOM    272  O   GLU A  35     -22.442  -9.587  25.195  1.00 97.94           O  
ATOM    273  CG  GLU A  35     -23.213  -7.749  28.165  1.00 97.94           C  
ATOM    274  CD  GLU A  35     -22.542  -6.475  28.714  1.00 97.94           C  
ATOM    275  OE1 GLU A  35     -23.075  -5.378  28.443  1.00 97.94           O  
ATOM    276  OE2 GLU A  35     -21.480  -6.573  29.367  1.00 97.94           O  
ATOM    277  N   TYR A  36     -21.162  -7.747  25.062  1.00 98.50           N  
ATOM    278  CA  TYR A  36     -21.585  -7.414  23.703  1.00 98.50           C  
ATOM    279  C   TYR A  36     -21.120  -8.473  22.700  1.00 98.50           C  
ATOM    280  CB  TYR A  36     -21.103  -6.017  23.293  1.00 98.50           C  
ATOM    281  O   TYR A  36     -19.930  -8.758  22.562  1.00 98.50           O  
ATOM    282  CG  TYR A  36     -21.555  -5.594  21.903  1.00 98.50           C  
ATOM    283  CD1 TYR A  36     -20.649  -5.582  20.823  1.00 98.50           C  
ATOM    284  CD2 TYR A  36     -22.898  -5.226  21.690  1.00 98.50           C  
ATOM    285  CE1 TYR A  36     -21.084  -5.199  19.536  1.00 98.50           C  
ATOM    286  CE2 TYR A  36     -23.335  -4.849  20.403  1.00 98.50           C  
ATOM    287  OH  TYR A  36     -22.868  -4.482  18.079  1.00 98.50           O  
ATOM    288  CZ  TYR A  36     -22.433  -4.848  19.317  1.00 98.50           C  
ATOM    289  N   GLN A  37     -22.075  -9.010  21.945  1.00 98.44           N  
ATOM    290  CA  GLN A  37     -21.808  -9.873  20.803  1.00 98.44           C  
ATOM    291  C   GLN A  37     -21.667  -9.004  19.556  1.00 98.44           C  
ATOM    292  CB  GLN A  37     -22.925 -10.910  20.651  1.00 98.44           C  
ATOM    293  O   GLN A  37     -22.593  -8.282  19.183  1.00 98.44           O  
ATOM    294  CG  GLN A  37     -22.974 -11.861  21.857  1.00 98.44           C  
ATOM    295  CD  GLN A  37     -24.051 -12.931  21.729  1.00 98.44           C  
ATOM    296  NE2 GLN A  37     -24.165 -13.809  22.700  1.00 98.44           N  
ATOM    297  OE1 GLN A  37     -24.813 -13.008  20.780  1.00 98.44           O  
ATOM    298  N   THR A  38     -20.499  -9.065  18.921  1.00 98.69           N  
ATOM    299  CA  THR A  38     -20.224  -8.313  17.696  1.00 98.69           C  
ATOM    300  C   THR A  38     -21.163  -8.739  16.582  1.00 98.69           C  
ATOM    301  CB  THR A  38     -18.784  -8.521  17.219  1.00 98.69           C  
ATOM    302  O   THR A  38     -21.393  -9.933  16.392  1.00 98.69           O  
ATOM    303  CG2 THR A  38     -17.767  -7.979  18.221  1.00 98.69           C  
ATOM    304  OG1 THR A  38     -18.521  -9.897  17.059  1.00 98.69           O  
ATOM    305  N   LYS A  39     -21.655  -7.778  15.805  1.00 98.69           N  
ATOM    306  CA  LYS A  39     -22.451  -8.054  14.607  1.00 98.69           C  
ATOM    307  C   LYS A  39     -21.545  -8.211  13.399  1.00 98.69           C  
ATOM    308  CB  LYS A  39     -23.456  -6.922  14.389  1.00 98.69           C  
ATOM    309  O   LYS A  39     -20.472  -7.612  13.341  1.00 98.69           O  
ATOM    310  CG  LYS A  39     -24.395  -6.770  15.591  1.00 98.69           C  
ATOM    311  CD  LYS A  39     -25.322  -5.582  15.360  1.00 98.69           C  
ATOM    312  CE  LYS A  39     -26.171  -5.378  16.611  1.00 98.69           C  
ATOM    313  NZ  LYS A  39     -27.079  -4.224  16.431  1.00 98.69           N  
ATOM    314  N   ASP A  40     -22.006  -8.919  12.376  1.00 98.69           N  
ATOM    315  CA  ASP A  40     -21.262  -9.052  11.116  1.00 98.69           C  
ATOM    316  C   ASP A  40     -21.035  -7.711  10.413  1.00 98.69           C  
ATOM    317  CB  ASP A  40     -21.995 -10.022  10.185  1.00 98.69           C  
ATOM    318  O   ASP A  40     -20.048  -7.547   9.702  1.00 98.69           O  
ATOM    319  CG  ASP A  40     -22.017 -11.438  10.757  1.00 98.69           C  
ATOM    320  OD1 ASP A  40     -21.047 -11.777  11.471  1.00 98.69           O  
ATOM    321  OD2 ASP A  40     -23.029 -12.126  10.514  1.00 98.69           O  
ATOM    322  N   THR A  41     -21.907  -6.734  10.667  1.00 98.75           N  
ATOM    323  CA  THR A  41     -21.825  -5.372  10.132  1.00 98.75           C  
ATOM    324  C   THR A  41     -20.935  -4.434  10.945  1.00 98.75           C  
ATOM    325  CB  THR A  41     -23.229  -4.760  10.032  1.00 98.75           C  
ATOM    326  O   THR A  41     -20.709  -3.316  10.503  1.00 98.75           O  
ATOM    327  CG2 THR A  41     -24.098  -5.504   9.017  1.00 98.75           C  
ATOM    328  OG1 THR A  41     -23.872  -4.819  11.293  1.00 98.75           O  
ATOM    329  N   ASP A  42     -20.452  -4.825  12.127  1.00 98.88           N  
ATOM    330  CA  ASP A  42     -19.616  -3.934  12.939  1.00 98.88           C  
ATOM    331  C   ASP A  42     -18.193  -3.845  12.363  1.00 98.88           C  
ATOM    332  CB  ASP A  42     -19.569  -4.384  14.412  1.00 98.88           C  
ATOM    333  O   ASP A  42     -17.566  -4.875  12.077  1.00 98.88           O  
ATOM    334  CG  ASP A  42     -20.892  -4.256  15.182  1.00 98.88           C  
ATOM    335  OD1 ASP A  42     -21.777  -3.462  14.789  1.00 98.88           O  
ATOM    336  OD2 ASP A  42     -21.038  -4.966  16.209  1.00 98.88           O  
ATOM    337  N   ILE A  43     -17.640  -2.629  12.284  1.00 98.94           N  
ATOM    338  CA  ILE A  43     -16.185  -2.450  12.171  1.00 98.94           C  
ATOM    339  C   ILE A  43     -15.574  -2.808  13.524  1.00 98.94           C  
ATOM    340  CB  ILE A  43     -15.780  -1.028  11.705  1.00 98.94           C  
ATOM    341  O   ILE A  43     -16.027  -2.317  14.557  1.00 98.94           O  
ATOM    342  CG1 ILE A  43     -16.371  -0.732  10.309  1.00 98.94           C  
ATOM    343  CG2 ILE A  43     -14.244  -0.886  11.703  1.00 98.94           C  
ATOM    344  CD1 ILE A  43     -15.876   0.541   9.612  1.00 98.94           C  
ATOM    345  N   LEU A  44     -14.548  -3.660  13.536  1.00 98.94           N  
ATOM    346  CA  LEU A  44     -13.846  -4.038  14.769  1.00 98.94           C  
ATOM    347  C   LEU A  44     -12.430  -3.481  14.751  1.00 98.94           C  
ATOM    348  CB  LEU A  44     -13.839  -5.562  14.990  1.00 98.94           C  
ATOM    349  O   LEU A  44     -11.775  -3.534  13.715  1.00 98.94           O  
ATOM    350  CG  LEU A  44     -15.196  -6.263  14.802  1.00 98.94           C  
ATOM    351  CD1 LEU A  44     -15.029  -7.767  15.011  1.00 98.94           C  
ATOM    352  CD2 LEU A  44     -16.248  -5.751  15.784  1.00 98.94           C  
ATOM    353  N   ALA A  45     -11.944  -2.999  15.889  1.00 98.94           N  
ATOM    354  CA  ALA A  45     -10.583  -2.504  16.050  1.00 98.94           C  
ATOM    355  C   ALA A  45      -9.878  -3.189  17.217  1.00 98.94           C  
ATOM    356  CB  ALA A  45     -10.621  -0.986  16.238  1.00 98.94           C  
ATOM    357  O   ALA A  45     -10.461  -3.347  18.288  1.00 98.94           O  
ATOM    358  N   ALA A  46      -8.615  -3.564  17.013  1.00 98.94           N  
ATOM    359  CA  ALA A  46      -7.723  -4.034  18.065  1.00 98.94           C  
ATOM    360  C   ALA A  46      -6.725  -2.922  18.404  1.00 98.94           C  
ATOM    361  CB  ALA A  46      -7.037  -5.327  17.607  1.00 98.94           C  
ATOM    362  O   ALA A  46      -5.850  -2.594  17.601  1.00 98.94           O  
ATOM    363  N   PHE A  47      -6.853  -2.337  19.593  1.00 98.94           N  
ATOM    364  CA  PHE A  47      -5.958  -1.292  20.075  1.00 98.94           C  
ATOM    365  C   PHE A  47      -5.000  -1.832  21.125  1.00 98.94           C  
ATOM    366  CB  PHE A  47      -6.765  -0.136  20.663  1.00 98.94           C  
ATOM    367  O   PHE A  47      -5.430  -2.262  22.192  1.00 98.94           O  
ATOM    368  CG  PHE A  47      -7.439   0.735  19.633  1.00 98.94           C  
ATOM    369  CD1 PHE A  47      -6.709   1.761  19.004  1.00 98.94           C  
ATOM    370  CD2 PHE A  47      -8.803   0.555  19.340  1.00 98.94           C  
ATOM    371  CE1 PHE A  47      -7.355   2.638  18.117  1.00 98.94           C  
ATOM    372  CE2 PHE A  47      -9.446   1.433  18.454  1.00 98.94           C  
ATOM    373  CZ  PHE A  47      -8.726   2.482  17.858  1.00 98.94           C  
ATOM    374  N   ARG A  48      -3.695  -1.716  20.885  1.00 98.81           N  
ATOM    375  CA  ARG A  48      -2.685  -1.843  21.934  1.00 98.81           C  
ATOM    376  C   ARG A  48      -2.692  -0.576  22.785  1.00 98.81           C  
ATOM    377  CB  ARG A  48      -1.330  -2.135  21.296  1.00 98.81           C  
ATOM    378  O   ARG A  48      -2.314   0.497  22.324  1.00 98.81           O  
ATOM    379  CG  ARG A  48      -0.200  -2.283  22.323  1.00 98.81           C  
ATOM    380  CD  ARG A  48       1.147  -2.389  21.603  1.00 98.81           C  
ATOM    381  NE  ARG A  48       1.224  -3.579  20.752  1.00 98.81           N  
ATOM    382  NH1 ARG A  48       1.791  -5.250  22.270  1.00 98.81           N  
ATOM    383  NH2 ARG A  48       1.310  -5.717  20.164  1.00 98.81           N  
ATOM    384  CZ  ARG A  48       1.441  -4.831  21.092  1.00 98.81           C  
ATOM    385  N   VAL A  49      -3.129  -0.712  24.027  1.00 98.75           N  
ATOM    386  CA  VAL A  49      -3.340   0.366  24.996  1.00 98.75           C  
ATOM    387  C   VAL A  49      -2.314   0.260  26.118  1.00 98.75           C  
ATOM    388  CB  VAL A  49      -4.787   0.286  25.532  1.00 98.75           C  
ATOM    389  O   VAL A  49      -2.172  -0.790  26.746  1.00 98.75           O  
ATOM    390  CG1 VAL A  49      -5.004   1.016  26.862  1.00 98.75           C  
ATOM    391  CG2 VAL A  49      -5.774   0.888  24.532  1.00 98.75           C  
ATOM    392  N   THR A  50      -1.640   1.370  26.420  1.00 98.75           N  
ATOM    393  CA  THR A  50      -0.828   1.536  27.634  1.00 98.75           C  
ATOM    394  C   THR A  50      -1.413   2.682  28.466  1.00 98.75           C  
ATOM    395  CB  THR A  50       0.646   1.788  27.291  1.00 98.75           C  
ATOM    396  O   THR A  50      -1.159   3.850  28.147  1.00 98.75           O  
ATOM    397  CG2 THR A  50       1.528   1.867  28.539  1.00 98.75           C  
ATOM    398  OG1 THR A  50       1.153   0.710  26.534  1.00 98.75           O  
ATOM    399  N   PRO A  51      -2.199   2.391  29.518  1.00 98.62           N  
ATOM    400  CA  PRO A  51      -2.788   3.415  30.379  1.00 98.62           C  
ATOM    401  C   PRO A  51      -1.732   4.180  31.197  1.00 98.62           C  
ATOM    402  CB  PRO A  51      -3.784   2.678  31.288  1.00 98.62           C  
ATOM    403  O   PRO A  51      -0.605   3.716  31.396  1.00 98.62           O  
ATOM    404  CG  PRO A  51      -4.030   1.344  30.586  1.00 98.62           C  
ATOM    405  CD  PRO A  51      -2.687   1.077  29.916  1.00 98.62           C  
ATOM    406  N   GLN A  52      -2.096   5.358  31.706  1.00 98.50           N  
ATOM    407  CA  GLN A  52      -1.341   6.005  32.783  1.00 98.50           C  
ATOM    408  C   GLN A  52      -1.451   5.206  34.094  1.00 98.50           C  
ATOM    409  CB  GLN A  52      -1.843   7.438  33.012  1.00 98.50           C  
ATOM    410  O   GLN A  52      -2.463   4.536  34.320  1.00 98.50           O  
ATOM    411  CG  GLN A  52      -1.453   8.419  31.901  1.00 98.50           C  
ATOM    412  CD  GLN A  52       0.018   8.818  31.880  1.00 98.50           C  
ATOM    413  NE2 GLN A  52       0.363   9.767  31.040  1.00 98.50           N  
ATOM    414  OE1 GLN A  52       0.876   8.287  32.573  1.00 98.50           O  
ATOM    415  N   PRO A  53      -0.457   5.294  35.000  1.00 98.06           N  
ATOM    416  CA  PRO A  53      -0.561   4.698  36.327  1.00 98.06           C  
ATOM    417  C   PRO A  53      -1.842   5.135  37.049  1.00 98.06           C  
ATOM    418  CB  PRO A  53       0.695   5.147  37.083  1.00 98.06           C  
ATOM    419  O   PRO A  53      -2.151   6.323  37.114  1.00 98.06           O  
ATOM    420  CG  PRO A  53       1.704   5.402  35.966  1.00 98.06           C  
ATOM    421  CD  PRO A  53       0.830   5.956  34.844  1.00 98.06           C  
ATOM    422  N   GLY A  54      -2.581   4.166  37.592  1.00 97.44           N  
ATOM    423  CA  GLY A  54      -3.848   4.402  38.289  1.00 97.44           C  
ATOM    424  C   GLY A  54      -5.088   4.460  37.390  1.00 97.44           C  
ATOM    425  O   GLY A  54      -6.191   4.484  37.927  1.00 97.44           O  
ATOM    426  N   VAL A  55      -4.942   4.434  36.059  1.00 98.56           N  
ATOM    427  CA  VAL A  55      -6.074   4.315  35.126  1.00 98.56           C  
ATOM    428  C   VAL A  55      -6.381   2.830  34.887  1.00 98.56           C  
ATOM    429  CB  VAL A  55      -5.801   5.049  33.799  1.00 98.56           C  
ATOM    430  O   VAL A  55      -5.520   2.124  34.356  1.00 98.56           O  
ATOM    431  CG1 VAL A  55      -6.997   4.946  32.842  1.00 98.56           C  
ATOM    432  CG2 VAL A  55      -5.531   6.540  34.045  1.00 98.56           C  
ATOM    433  N   PRO A  56      -7.579   2.330  35.253  1.00 98.38           N  
ATOM    434  CA  PRO A  56      -7.964   0.946  34.982  1.00 98.38           C  
ATOM    435  C   PRO A  56      -8.009   0.652  33.473  1.00 98.38           C  
ATOM    436  CB  PRO A  56      -9.343   0.753  35.626  1.00 98.38           C  
ATOM    437  O   PRO A  56      -8.425   1.523  32.702  1.00 98.38           O  
ATOM    438  CG  PRO A  56      -9.404   1.854  36.683  1.00 98.38           C  
ATOM    439  CD  PRO A  56      -8.619   2.988  36.033  1.00 98.38           C  
ATOM    440  N   PRO A  57      -7.634  -0.559  33.024  1.00 98.31           N  
ATOM    441  CA  PRO A  57      -7.667  -0.906  31.605  1.00 98.31           C  
ATOM    442  C   PRO A  57      -9.084  -0.847  31.015  1.00 98.31           C  
ATOM    443  CB  PRO A  57      -7.050  -2.304  31.517  1.00 98.31           C  
ATOM    444  O   PRO A  57      -9.238  -0.425  29.871  1.00 98.31           O  
ATOM    445  CG  PRO A  57      -7.275  -2.906  32.902  1.00 98.31           C  
ATOM    446  CD  PRO A  57      -7.200  -1.694  33.827  1.00 98.31           C  
ATOM    447  N   GLU A  58     -10.119  -1.178  31.793  1.00 98.75           N  
ATOM    448  CA  GLU A  58     -11.527  -1.075  31.384  1.00 98.75           C  
ATOM    449  C   GLU A  58     -11.924   0.373  31.093  1.00 98.75           C  
ATOM    450  CB  GLU A  58     -12.471  -1.654  32.454  1.00 98.75           C  
ATOM    451  O   GLU A  58     -12.586   0.642  30.093  1.00 98.75           O  
ATOM    452  CG  GLU A  58     -12.242  -3.139  32.791  1.00 98.75           C  
ATOM    453  CD  GLU A  58     -11.013  -3.408  33.678  1.00 98.75           C  
ATOM    454  OE1 GLU A  58     -10.617  -4.588  33.775  1.00 98.75           O  
ATOM    455  OE2 GLU A  58     -10.444  -2.434  34.233  1.00 98.75           O  
ATOM    456  N   GLU A  59     -11.470   1.315  31.925  1.00 98.81           N  
ATOM    457  CA  GLU A  59     -11.715   2.744  31.716  1.00 98.81           C  
ATOM    458  C   GLU A  59     -10.930   3.274  30.515  1.00 98.81           C  
ATOM    459  CB  GLU A  59     -11.379   3.519  33.002  1.00 98.81           C  
ATOM    460  O   GLU A  59     -11.471   4.030  29.714  1.00 98.81           O  
ATOM    461  CG  GLU A  59     -11.681   5.027  32.924  1.00 98.81           C  
ATOM    462  CD  GLU A  59     -13.162   5.370  32.685  1.00 98.81           C  
ATOM    463  OE1 GLU A  59     -13.459   6.558  32.440  1.00 98.81           O  
ATOM    464  OE2 GLU A  59     -14.032   4.470  32.754  1.00 98.81           O  
ATOM    465  N   ALA A  60      -9.681   2.835  30.335  1.00 98.75           N  
ATOM    466  CA  ALA A  60      -8.877   3.200  29.173  1.00 98.75           C  
ATOM    467  C   ALA A  60      -9.506   2.703  27.858  1.00 98.75           C  
ATOM    468  CB  ALA A  60      -7.460   2.652  29.375  1.00 98.75           C  
ATOM    469  O   ALA A  60      -9.645   3.475  26.910  1.00 98.75           O  
ATOM    470  N   GLY A  61      -9.929   1.435  27.804  1.00 98.75           N  
ATOM    471  CA  GLY A  61     -10.609   0.865  26.640  1.00 98.75           C  
ATOM    472  C   GLY A  61     -11.959   1.533  26.365  1.00 98.75           C  
ATOM    473  O   GLY A  61     -12.275   1.836  25.215  1.00 98.75           O  
ATOM    474  N   ALA A  62     -12.736   1.824  27.413  1.00 98.81           N  
ATOM    475  CA  ALA A  62     -13.999   2.546  27.292  1.00 98.81           C  
ATOM    476  C   ALA A  62     -13.814   3.989  26.809  1.00 98.81           C  
ATOM    477  CB  ALA A  62     -14.698   2.537  28.647  1.00 98.81           C  
ATOM    478  O   ALA A  62     -14.594   4.443  25.979  1.00 98.81           O  
ATOM    479  N   ALA A  63     -12.786   4.696  27.286  1.00 98.81           N  
ATOM    480  CA  ALA A  63     -12.467   6.050  26.839  1.00 98.81           C  
ATOM    481  C   ALA A  63     -12.104   6.076  25.349  1.00 98.81           C  
ATOM    482  CB  ALA A  63     -11.326   6.604  27.701  1.00 98.81           C  
ATOM    483  O   ALA A  63     -12.615   6.920  24.615  1.00 98.81           O  
ATOM    484  N   VAL A  64     -11.290   5.113  24.884  1.00 98.81           N  
ATOM    485  CA  VAL A  64     -11.000   4.946  23.450  1.00 98.81           C  
ATOM    486  C   VAL A  64     -12.296   4.708  22.680  1.00 98.81           C  
ATOM    487  CB  VAL A  64      -9.977   3.821  23.184  1.00 98.81           C  
ATOM    488  O   VAL A  64     -12.549   5.420  21.716  1.00 98.81           O  
ATOM    489  CG1 VAL A  64      -9.790   3.537  21.685  1.00 98.81           C  
ATOM    490  CG2 VAL A  64      -8.597   4.195  23.737  1.00 98.81           C  
ATOM    491  N   ALA A  65     -13.148   3.773  23.111  1.00 98.88           N  
ATOM    492  CA  ALA A  65     -14.413   3.482  22.433  1.00 98.88           C  
ATOM    493  C   ALA A  65     -15.365   4.690  22.388  1.00 98.88           C  
ATOM    494  CB  ALA A  65     -15.069   2.283  23.126  1.00 98.88           C  
ATOM    495  O   ALA A  65     -15.988   4.944  21.357  1.00 98.88           O  
ATOM    496  N   ALA A  66     -15.461   5.449  23.479  1.00 98.69           N  
ATOM    497  CA  ALA A  66     -16.327   6.615  23.592  1.00 98.69           C  
ATOM    498  C   ALA A  66     -15.897   7.741  22.645  1.00 98.69           C  
ATOM    499  CB  ALA A  66     -16.319   7.069  25.058  1.00 98.69           C  
ATOM    500  O   ALA A  66     -16.683   8.180  21.810  1.00 98.69           O  
ATOM    501  N   GLU A  67     -14.639   8.166  22.732  1.00 98.69           N  
ATOM    502  CA  GLU A  67     -14.115   9.361  22.048  1.00 98.69           C  
ATOM    503  C   GLU A  67     -13.635   9.078  20.612  1.00 98.69           C  
ATOM    504  CB  GLU A  67     -13.043   9.987  22.950  1.00 98.69           C  
ATOM    505  O   GLU A  67     -13.114   9.958  19.928  1.00 98.69           O  
ATOM    506  CG  GLU A  67     -13.690  10.592  24.220  1.00 98.69           C  
ATOM    507  CD  GLU A  67     -13.860  12.124  24.170  1.00 98.69           C  
ATOM    508  OE1 GLU A  67     -13.845  12.750  25.258  1.00 98.69           O  
ATOM    509  OE2 GLU A  67     -13.930  12.699  23.065  1.00 98.69           O  
ATOM    510  N   SER A  68     -13.851   7.846  20.139  1.00 98.75           N  
ATOM    511  CA  SER A  68     -13.809   7.459  18.720  1.00 98.75           C  
ATOM    512  C   SER A  68     -15.193   7.107  18.153  1.00 98.75           C  
ATOM    513  CB  SER A  68     -12.804   6.327  18.486  1.00 98.75           C  
ATOM    514  O   SER A  68     -15.292   6.546  17.062  1.00 98.75           O  
ATOM    515  OG  SER A  68     -13.138   5.179  19.241  1.00 98.75           O  
ATOM    516  N   SER A  69     -16.273   7.408  18.887  1.00 98.69           N  
ATOM    517  CA  SER A  69     -17.653   7.227  18.421  1.00 98.69           C  
ATOM    518  C   SER A  69     -18.543   8.427  18.766  1.00 98.69           C  
ATOM    519  CB  SER A  69     -18.233   5.885  18.891  1.00 98.69           C  
ATOM    520  O   SER A  69     -18.679   9.338  17.957  1.00 98.69           O  
ATOM    521  OG  SER A  69     -18.270   5.765  20.306  1.00 98.69           O  
ATOM    522  N   THR A  70     -19.158   8.443  19.950  1.00 98.25           N  
ATOM    523  CA  THR A  70     -20.224   9.395  20.316  1.00 98.25           C  
ATOM    524  C   THR A  70     -20.006  10.104  21.651  1.00 98.25           C  
ATOM    525  CB  THR A  70     -21.582   8.675  20.370  1.00 98.25           C  
ATOM    526  O   THR A  70     -20.788  10.980  22.010  1.00 98.25           O  
ATOM    527  CG2 THR A  70     -21.993   8.094  19.017  1.00 98.25           C  
ATOM    528  OG1 THR A  70     -21.545   7.599  21.290  1.00 98.25           O  
ATOM    529  N   GLY A  71     -19.011   9.691  22.433  1.00 96.88           N  
ATOM    530  CA  GLY A  71     -18.801  10.176  23.792  1.00 96.88           C  
ATOM    531  C   GLY A  71     -18.024  11.486  23.876  1.00 96.88           C  
ATOM    532  O   GLY A  71     -17.341  11.892  22.944  1.00 96.88           O  
ATOM    533  N   THR A  72     -18.114  12.121  25.044  1.00 97.94           N  
ATOM    534  CA  THR A  72     -17.254  13.230  25.472  1.00 97.94           C  
ATOM    535  C   THR A  72     -17.057  13.175  26.994  1.00 97.94           C  
ATOM    536  CB  THR A  72     -17.826  14.579  24.998  1.00 97.94           C  
ATOM    537  O   THR A  72     -17.678  12.358  27.677  1.00 97.94           O  
ATOM    538  CG2 THR A  72     -19.052  15.057  25.783  1.00 97.94           C  
ATOM    539  OG1 THR A  72     -16.821  15.567  25.092  1.00 97.94           O  
ATOM    540  N   TRP A  73     -16.232  14.062  27.550  1.00 97.94           N  
ATOM    541  CA  TRP A  73     -15.783  14.053  28.951  1.00 97.94           C  
ATOM    542  C   TRP A  73     -16.865  14.284  30.025  1.00 97.94           C  
ATOM    543  CB  TRP A  73     -14.672  15.100  29.087  1.00 97.94           C  
ATOM    544  O   TRP A  73     -16.608  14.068  31.209  1.00 97.94           O  
ATOM    545  CG  TRP A  73     -15.149  16.521  29.021  1.00 97.94           C  
ATOM    546  CD1 TRP A  73     -15.372  17.233  27.893  1.00 97.94           C  
ATOM    547  CD2 TRP A  73     -15.543  17.391  30.125  1.00 97.94           C  
ATOM    548  CE2 TRP A  73     -16.004  18.628  29.584  1.00 97.94           C  
ATOM    549  CE3 TRP A  73     -15.575  17.250  31.529  1.00 97.94           C  
ATOM    550  NE1 TRP A  73     -15.869  18.479  28.221  1.00 97.94           N  
ATOM    551  CH2 TRP A  73     -16.492  19.500  31.790  1.00 97.94           C  
ATOM    552  CZ2 TRP A  73     -16.474  19.672  30.395  1.00 97.94           C  
ATOM    553  CZ3 TRP A  73     -16.043  18.292  32.353  1.00 97.94           C  
ATOM    554  N   THR A  74     -18.061  14.749  29.659  1.00 97.50           N  
ATOM    555  CA  THR A  74     -19.175  15.005  30.587  1.00 97.50           C  
ATOM    556  C   THR A  74     -20.501  14.592  29.961  1.00 97.50           C  
ATOM    557  CB  THR A  74     -19.196  16.474  31.037  1.00 97.50           C  
ATOM    558  O   THR A  74     -20.639  14.564  28.741  1.00 97.50           O  
ATOM    559  CG2 THR A  74     -19.618  17.461  29.946  1.00 97.50           C  
ATOM    560  OG1 THR A  74     -20.075  16.668  32.124  1.00 97.50           O  
ATOM    561  N   THR A  75     -21.498  14.277  30.788  1.00 96.19           N  
ATOM    562  CA  THR A  75     -22.816  13.851  30.295  1.00 96.19           C  
ATOM    563  C   THR A  75     -23.524  15.005  29.585  1.00 96.19           C  
ATOM    564  CB  THR A  75     -23.703  13.317  31.430  1.00 96.19           C  
ATOM    565  O   THR A  75     -23.671  16.089  30.157  1.00 96.19           O  
ATOM    566  CG2 THR A  75     -24.932  12.576  30.900  1.00 96.19           C  
ATOM    567  OG1 THR A  75     -22.993  12.384  32.220  1.00 96.19           O  
ATOM    568  N   VAL A  76     -24.030  14.758  28.375  1.00 96.25           N  
ATOM    569  CA  VAL A  76     -24.776  15.737  27.575  1.00 96.25           C  
ATOM    570  C   VAL A  76     -26.230  15.301  27.412  1.00 96.25           C  
ATOM    571  CB  VAL A  76     -24.093  16.012  26.221  1.00 96.25           C  
ATOM    572  O   VAL A  76     -26.530  14.133  27.191  1.00 96.25           O  
ATOM    573  CG1 VAL A  76     -22.715  16.652  26.432  1.00 96.25           C  
ATOM    574  CG2 VAL A  76     -23.927  14.764  25.350  1.00 96.25           C  
ATOM    575  N   TRP A  77     -27.169  16.236  27.552  1.00 95.50           N  
ATOM    576  CA  TRP A  77     -28.602  15.913  27.488  1.00 95.50           C  
ATOM    577  C   TRP A  77     -29.050  15.511  26.076  1.00 95.50           C  
ATOM    578  CB  TRP A  77     -29.411  17.107  28.002  1.00 95.50           C  
ATOM    579  O   TRP A  77     -30.054  14.816  25.921  1.00 95.50           O  
ATOM    580  CG  TRP A  77     -29.450  18.272  27.065  1.00 95.50           C  
ATOM    581  CD1 TRP A  77     -28.571  19.299  27.025  1.00 95.50           C  
ATOM    582  CD2 TRP A  77     -30.403  18.515  25.987  1.00 95.50           C  
ATOM    583  CE2 TRP A  77     -30.033  19.721  25.323  1.00 95.50           C  
ATOM    584  CE3 TRP A  77     -31.537  17.830  25.501  1.00 95.50           C  
ATOM    585  NE1 TRP A  77     -28.909  20.154  25.993  1.00 95.50           N  
ATOM    586  CH2 TRP A  77     -31.890  19.535  23.786  1.00 95.50           C  
ATOM    587  CZ2 TRP A  77     -30.754  20.230  24.235  1.00 95.50           C  
ATOM    588  CZ3 TRP A  77     -32.278  18.341  24.420  1.00 95.50           C  
ATOM    589  N   THR A  78     -28.293  15.925  25.057  1.00 96.12           N  
ATOM    590  CA  THR A  78     -28.544  15.626  23.644  1.00 96.12           C  
ATOM    591  C   THR A  78     -28.418  14.142  23.314  1.00 96.12           C  
ATOM    592  CB  THR A  78     -27.604  16.440  22.743  1.00 96.12           C  
ATOM    593  O   THR A  78     -28.996  13.716  22.319  1.00 96.12           O  
ATOM    594  CG2 THR A  78     -27.982  17.922  22.758  1.00 96.12           C  
ATOM    595  OG1 THR A  78     -26.275  16.353  23.216  1.00 96.12           O  
ATOM    596  N   ASP A  79     -27.777  13.334  24.167  1.00 93.62           N  
ATOM    597  CA  ASP A  79     -27.810  11.868  24.054  1.00 93.62           C  
ATOM    598  C   ASP A  79     -29.255  11.341  24.063  1.00 93.62           C  
ATOM    599  CB  ASP A  79     -27.038  11.221  25.221  1.00 93.62           C  
ATOM    600  O   ASP A  79     -29.570  10.381  23.367  1.00 93.62           O  
ATOM    601  CG  ASP A  79     -25.517  11.398  25.166  1.00 93.62           C  
ATOM    602  OD1 ASP A  79     -25.018  11.867  24.122  1.00 93.62           O  
ATOM    603  OD2 ASP A  79     -24.870  11.050  26.184  1.00 93.62           O  
ATOM    604  N   GLY A  80     -30.160  12.006  24.797  1.00 93.56           N  
ATOM    605  CA  GLY A  80     -31.583  11.658  24.862  1.00 93.56           C  
ATOM    606  C   GLY A  80     -32.388  12.005  23.604  1.00 93.56           C  
ATOM    607  O   GLY A  80     -33.557  11.638  23.518  1.00 93.56           O  
ATOM    608  N   LEU A  81     -31.789  12.706  22.635  1.00 95.19           N  
ATOM    609  CA  LEU A  81     -32.396  12.976  21.326  1.00 95.19           C  
ATOM    610  C   LEU A  81     -32.090  11.880  20.296  1.00 95.19           C  
ATOM    611  CB  LEU A  81     -31.919  14.341  20.799  1.00 95.19           C  
ATOM    612  O   LEU A  81     -32.653  11.893  19.204  1.00 95.19           O  
ATOM    613  CG  LEU A  81     -32.262  15.548  21.685  1.00 95.19           C  
ATOM    614  CD1 LEU A  81     -31.703  16.812  21.031  1.00 95.19           C  
ATOM    615  CD2 LEU A  81     -33.775  15.711  21.858  1.00 95.19           C  
ATOM    616  N   THR A  82     -31.195  10.948  20.624  1.00 96.56           N  
ATOM    617  CA  THR A  82     -30.768   9.855  19.747  1.00 96.56           C  
ATOM    618  C   THR A  82     -30.816   8.515  20.488  1.00 96.56           C  
ATOM    619  CB  THR A  82     -29.388  10.175  19.146  1.00 96.56           C  
ATOM    620  O   THR A  82     -31.164   8.438  21.663  1.00 96.56           O  
ATOM    621  CG2 THR A  82     -28.242  10.172  20.157  1.00 96.56           C  
ATOM    622  OG1 THR A  82     -29.075   9.238  18.139  1.00 96.56           O  
ATOM    623  N   SER A  83     -30.490   7.424  19.797  1.00 95.88           N  
ATOM    624  CA  SER A  83     -30.339   6.104  20.407  1.00 95.88           C  
ATOM    625  C   SER A  83     -28.859   5.814  20.636  1.00 95.88           C  
ATOM    626  CB  SER A  83     -31.011   5.036  19.544  1.00 95.88           C  
ATOM    627  O   SER A  83     -28.181   5.256  19.772  1.00 95.88           O  
ATOM    628  OG  SER A  83     -30.925   3.774  20.180  1.00 95.88           O  
ATOM    629  N   LEU A  84     -28.347   6.181  21.814  1.00 95.00           N  
ATOM    630  CA  LEU A  84     -26.953   5.900  22.173  1.00 95.00           C  
ATOM    631  C   LEU A  84     -26.640   4.398  22.096  1.00 95.00           C  
ATOM    632  CB  LEU A  84     -26.673   6.469  23.575  1.00 95.00           C  
ATOM    633  O   LEU A  84     -25.570   4.009  21.641  1.00 95.00           O  
ATOM    634  CG  LEU A  84     -25.191   6.384  23.986  1.00 95.00           C  
ATOM    635  CD1 LEU A  84     -24.293   7.227  23.084  1.00 95.00           C  
ATOM    636  CD2 LEU A  84     -25.017   6.872  25.422  1.00 95.00           C  
ATOM    637  N   ASP A  85     -27.599   3.540  22.451  1.00 94.31           N  
ATOM    638  CA  ASP A  85     -27.442   2.089  22.340  1.00 94.31           C  
ATOM    639  C   ASP A  85     -27.293   1.590  20.906  1.00 94.31           C  
ATOM    640  CB  ASP A  85     -28.616   1.371  23.009  1.00 94.31           C  
ATOM    641  O   ASP A  85     -26.734   0.511  20.721  1.00 94.31           O  
ATOM    642  CG  ASP A  85     -28.550   1.458  24.531  1.00 94.31           C  
ATOM    643  OD1 ASP A  85     -27.411   1.499  25.073  1.00 94.31           O  
ATOM    644  OD2 ASP A  85     -29.642   1.480  25.130  1.00 94.31           O  
ATOM    645  N   ARG A  86     -27.731   2.351  19.895  1.00 96.44           N  
ATOM    646  CA  ARG A  86     -27.433   2.060  18.489  1.00 96.44           C  
ATOM    647  C   ARG A  86     -26.025   2.512  18.125  1.00 96.44           C  
ATOM    648  CB  ARG A  86     -28.497   2.693  17.578  1.00 96.44           C  
ATOM    649  O   ARG A  86     -25.283   1.699  17.584  1.00 96.44           O  
ATOM    650  CG  ARG A  86     -28.269   2.380  16.089  1.00 96.44           C  
ATOM    651  CD  ARG A  86     -29.412   2.966  15.255  1.00 96.44           C  
ATOM    652  NE  ARG A  86     -29.265   2.697  13.810  1.00 96.44           N  
ATOM    653  NH1 ARG A  86     -31.420   3.197  13.186  1.00 96.44           N  
ATOM    654  NH2 ARG A  86     -29.945   2.538  11.655  1.00 96.44           N  
ATOM    655  CZ  ARG A  86     -30.209   2.807  12.895  1.00 96.44           C  
ATOM    656  N   TYR A  87     -25.678   3.764  18.426  1.00 98.44           N  
ATOM    657  CA  TYR A  87     -24.520   4.455  17.845  1.00 98.44           C  
ATOM    658  C   TYR A  87     -23.221   4.362  18.649  1.00 98.44           C  
ATOM    659  CB  TYR A  87     -24.892   5.923  17.605  1.00 98.44           C  
ATOM    660  O   TYR A  87     -22.155   4.564  18.079  1.00 98.44           O  
ATOM    661  CG  TYR A  87     -26.014   6.105  16.605  1.00 98.44           C  
ATOM    662  CD1 TYR A  87     -25.821   5.718  15.265  1.00 98.44           C  
ATOM    663  CD2 TYR A  87     -27.246   6.654  17.009  1.00 98.44           C  
ATOM    664  CE1 TYR A  87     -26.857   5.872  14.327  1.00 98.44           C  
ATOM    665  CE2 TYR A  87     -28.289   6.802  16.075  1.00 98.44           C  
ATOM    666  OH  TYR A  87     -29.100   6.554  13.834  1.00 98.44           O  
ATOM    667  CZ  TYR A  87     -28.093   6.416  14.733  1.00 98.44           C  
ATOM    668  N   LYS A  88     -23.265   4.046  19.946  1.00 98.56           N  
ATOM    669  CA  LYS A  88     -22.043   3.984  20.756  1.00 98.56           C  
ATOM    670  C   LYS A  88     -21.075   2.921  20.230  1.00 98.56           C  
ATOM    671  CB  LYS A  88     -22.369   3.802  22.248  1.00 98.56           C  
ATOM    672  O   LYS A  88     -21.472   1.781  19.968  1.00 98.56           O  
ATOM    673  CG  LYS A  88     -22.926   2.423  22.637  1.00 98.56           C  
ATOM    674  CD  LYS A  88     -23.451   2.438  24.080  1.00 98.56           C  
ATOM    675  CE  LYS A  88     -23.906   1.040  24.507  1.00 98.56           C  
ATOM    676  NZ  LYS A  88     -24.723   1.077  25.746  1.00 98.56           N  
ATOM    677  N   GLY A  89     -19.798   3.285  20.141  1.00 98.69           N  
ATOM    678  CA  GLY A  89     -18.706   2.319  20.091  1.00 98.69           C  
ATOM    679  C   GLY A  89     -18.666   1.513  21.390  1.00 98.69           C  
ATOM    680  O   GLY A  89     -19.106   1.979  22.441  1.00 98.69           O  
ATOM    681  N   ARG A  90     -18.184   0.274  21.332  1.00 98.69           N  
ATOM    682  CA  ARG A  90     -18.242  -0.654  22.469  1.00 98.69           C  
ATOM    683  C   ARG A  90     -16.909  -1.348  22.662  1.00 98.69           C  
ATOM    684  CB  ARG A  90     -19.365  -1.672  22.216  1.00 98.69           C  
ATOM    685  O   ARG A  90     -16.524  -2.155  21.822  1.00 98.69           O  
ATOM    686  CG  ARG A  90     -20.759  -1.028  22.281  1.00 98.69           C  
ATOM    687  CD  ARG A  90     -21.864  -2.069  22.067  1.00 98.69           C  
ATOM    688  NE  ARG A  90     -23.113  -1.453  21.563  1.00 98.69           N  
ATOM    689  NH1 ARG A  90     -22.480  -1.352  19.357  1.00 98.69           N  
ATOM    690  NH2 ARG A  90     -24.396  -0.459  19.938  1.00 98.69           N  
ATOM    691  CZ  ARG A  90     -23.326  -1.090  20.307  1.00 98.69           C  
ATOM    692  N   CYS A  91     -16.218  -1.064  23.763  1.00 98.88           N  
ATOM    693  CA  CYS A  91     -15.099  -1.885  24.207  1.00 98.88           C  
ATOM    694  C   CYS A  91     -15.670  -3.188  24.778  1.00 98.88           C  
ATOM    695  CB  CYS A  91     -14.262  -1.113  25.231  1.00 98.88           C  
ATOM    696  O   CYS A  91     -16.244  -3.190  25.868  1.00 98.88           O  
ATOM    697  SG  CYS A  91     -12.838  -2.136  25.703  1.00 98.88           S  
ATOM    698  N   TYR A  92     -15.572  -4.275  24.015  1.00 98.81           N  
ATOM    699  CA  TYR A  92     -16.244  -5.541  24.329  1.00 98.81           C  
ATOM    700  C   TYR A  92     -15.289  -6.627  24.827  1.00 98.81           C  
ATOM    701  CB  TYR A  92     -17.044  -6.010  23.109  1.00 98.81           C  
ATOM    702  O   TYR A  92     -15.720  -7.650  25.346  1.00 98.81           O  
ATOM    703  CG  TYR A  92     -16.184  -6.493  21.956  1.00 98.81           C  
ATOM    704  CD1 TYR A  92     -15.726  -5.585  20.982  1.00 98.81           C  
ATOM    705  CD2 TYR A  92     -15.839  -7.854  21.868  1.00 98.81           C  
ATOM    706  CE1 TYR A  92     -14.928  -6.038  19.915  1.00 98.81           C  
ATOM    707  CE2 TYR A  92     -15.042  -8.314  20.802  1.00 98.81           C  
ATOM    708  OH  TYR A  92     -13.832  -7.846  18.785  1.00 98.81           O  
ATOM    709  CZ  TYR A  92     -14.591  -7.404  19.822  1.00 98.81           C  
ATOM    710  N   ARG A  93     -13.975  -6.431  24.684  1.00 98.69           N  
ATOM    711  CA  ARG A  93     -12.968  -7.362  25.201  1.00 98.69           C  
ATOM    712  C   ARG A  93     -11.674  -6.625  25.498  1.00 98.69           C  
ATOM    713  CB  ARG A  93     -12.779  -8.512  24.194  1.00 98.69           C  
ATOM    714  O   ARG A  93     -11.267  -5.759  24.730  1.00 98.69           O  
ATOM    715  CG  ARG A  93     -11.782  -9.574  24.677  1.00 98.69           C  
ATOM    716  CD  ARG A  93     -11.723 -10.770  23.722  1.00 98.69           C  
ATOM    717  NE  ARG A  93     -11.105 -10.434  22.424  1.00 98.69           N  
ATOM    718  NH1 ARG A  93     -11.179 -12.547  21.528  1.00 98.69           N  
ATOM    719  NH2 ARG A  93     -10.309 -10.883  20.340  1.00 98.69           N  
ATOM    720  CZ  ARG A  93     -10.864 -11.285  21.443  1.00 98.69           C  
ATOM    721  N   ILE A  94     -11.010  -7.005  26.583  1.00 98.69           N  
ATOM    722  CA  ILE A  94      -9.665  -6.540  26.921  1.00 98.69           C  
ATOM    723  C   ILE A  94      -8.834  -7.759  27.308  1.00 98.69           C  
ATOM    724  CB  ILE A  94      -9.696  -5.474  28.037  1.00 98.69           C  
ATOM    725  O   ILE A  94      -9.267  -8.566  28.126  1.00 98.69           O  
ATOM    726  CG1 ILE A  94     -10.550  -4.263  27.594  1.00 98.69           C  
ATOM    727  CG2 ILE A  94      -8.262  -5.033  28.385  1.00 98.69           C  
ATOM    728  CD1 ILE A  94     -10.665  -3.170  28.652  1.00 98.69           C  
ATOM    729  N   GLU A  95      -7.648  -7.891  26.725  1.00 97.50           N  
ATOM    730  CA  GLU A  95      -6.671  -8.920  27.090  1.00 97.50           C  
ATOM    731  C   GLU A  95      -5.328  -8.279  27.431  1.00 97.50           C  
ATOM    732  CB  GLU A  95      -6.553  -9.998  25.997  1.00 97.50           C  
ATOM    733  O   GLU A  95      -4.963  -7.238  26.885  1.00 97.50           O  
ATOM    734  CG  GLU A  95      -5.958  -9.464  24.685  1.00 97.50           C  
ATOM    735  CD  GLU A  95      -6.048 -10.437  23.497  1.00 97.50           C  
ATOM    736  OE1 GLU A  95      -5.389 -10.177  22.457  1.00 97.50           O  
ATOM    737  OE2 GLU A  95      -6.870 -11.374  23.534  1.00 97.50           O  
ATOM    738  N   ARG A  96      -4.580  -8.888  28.350  1.00 97.56           N  
ATOM    739  CA  ARG A  96      -3.231  -8.428  28.686  1.00 97.56           C  
ATOM    740  C   ARG A  96      -2.246  -8.868  27.604  1.00 97.56           C  
ATOM    741  CB  ARG A  96      -2.853  -8.951  30.074  1.00 97.56           C  
ATOM    742  O   ARG A  96      -2.309 -10.006  27.148  1.00 97.56           O  
ATOM    743  CG  ARG A  96      -1.592  -8.261  30.604  1.00 97.56           C  
ATOM    744  CD  ARG A  96      -1.294  -8.771  32.011  1.00 97.56           C  
ATOM    745  NE  ARG A  96      -0.155  -8.050  32.596  1.00 97.56           N  
ATOM    746  NH1 ARG A  96       0.452  -9.629  34.148  1.00 97.56           N  
ATOM    747  NH2 ARG A  96       1.495  -7.651  34.082  1.00 97.56           N  
ATOM    748  CZ  ARG A  96       0.593  -8.451  33.600  1.00 97.56           C  
ATOM    749  N   VAL A  97      -1.309  -7.996  27.242  1.00 97.50           N  
ATOM    750  CA  VAL A  97      -0.191  -8.362  26.362  1.00 97.50           C  
ATOM    751  C   VAL A  97       0.835  -9.155  27.173  1.00 97.50           C  
ATOM    752  CB  VAL A  97       0.431  -7.115  25.712  1.00 97.50           C  
ATOM    753  O   VAL A  97       1.353  -8.670  28.179  1.00 97.50           O  
ATOM    754  CG1 VAL A  97       1.643  -7.472  24.847  1.00 97.50           C  
ATOM    755  CG2 VAL A  97      -0.587  -6.399  24.815  1.00 97.50           C  
ATOM    756  N   VAL A  98       1.117 -10.390  26.755  1.00 92.88           N  
ATOM    757  CA  VAL A  98       2.105 -11.257  27.415  1.00 92.88           C  
ATOM    758  C   VAL A  98       3.500 -10.637  27.307  1.00 92.88           C  
ATOM    759  CB  VAL A  98       2.068 -12.689  26.842  1.00 92.88           C  
ATOM    760  O   VAL A  98       3.857 -10.047  26.293  1.00 92.88           O  
ATOM    761  CG1 VAL A  98       3.097 -13.607  27.515  1.00 92.88           C  
ATOM    762  CG2 VAL A  98       0.682 -13.317  27.064  1.00 92.88           C  
ATOM    763  N   GLY A  99       4.279 -10.721  28.387  1.00 91.38           N  
ATOM    764  CA  GLY A  99       5.618 -10.124  28.468  1.00 91.38           C  
ATOM    765  C   GLY A  99       5.638  -8.623  28.782  1.00 91.38           C  
ATOM    766  O   GLY A  99       6.672  -8.120  29.214  1.00 91.38           O  
ATOM    767  N   GLU A 100       4.506  -7.923  28.672  1.00 94.25           N  
ATOM    768  CA  GLU A 100       4.392  -6.494  28.971  1.00 94.25           C  
ATOM    769  C   GLU A 100       3.696  -6.249  30.319  1.00 94.25           C  
ATOM    770  CB  GLU A 100       3.668  -5.775  27.828  1.00 94.25           C  
ATOM    771  O   GLU A 100       2.708  -6.894  30.683  1.00 94.25           O  
ATOM    772  CG  GLU A 100       4.489  -5.725  26.526  1.00 94.25           C  
ATOM    773  CD  GLU A 100       5.768  -4.880  26.644  1.00 94.25           C  
ATOM    774  OE1 GLU A 100       6.693  -5.107  25.834  1.00 94.25           O  
ATOM    775  OE2 GLU A 100       5.808  -3.994  27.537  1.00 94.25           O  
ATOM    776  N   LYS A 101       4.212  -5.294  31.104  1.00 89.12           N  
ATOM    777  CA  LYS A 101       3.713  -5.065  32.470  1.00 89.12           C  
ATOM    778  C   LYS A 101       2.316  -4.437  32.477  1.00 89.12           C  
ATOM    779  CB  LYS A 101       4.727  -4.251  33.283  1.00 89.12           C  
ATOM    780  O   LYS A 101       1.416  -4.997  33.100  1.00 89.12           O  
ATOM    781  CG  LYS A 101       4.316  -4.183  34.761  1.00 89.12           C  
ATOM    782  CD  LYS A 101       5.257  -3.270  35.547  1.00 89.12           C  
ATOM    783  CE  LYS A 101       4.678  -3.062  36.946  1.00 89.12           C  
ATOM    784  NZ  LYS A 101       5.499  -2.105  37.720  1.00 89.12           N  
ATOM    785  N   ASP A 102       2.160  -3.316  31.776  1.00 94.25           N  
ATOM    786  CA  ASP A 102       0.995  -2.421  31.848  1.00 94.25           C  
ATOM    787  C   ASP A 102       0.401  -2.158  30.448  1.00 94.25           C  
ATOM    788  CB  ASP A 102       1.382  -1.118  32.582  1.00 94.25           C  
ATOM    789  O   ASP A 102       0.028  -1.031  30.113  1.00 94.25           O  
ATOM    790  CG  ASP A 102       1.931  -1.340  33.999  1.00 94.25           C  
ATOM    791  OD1 ASP A 102       1.285  -2.065  34.785  1.00 94.25           O  
ATOM    792  OD2 ASP A 102       3.023  -0.801  34.306  1.00 94.25           O  
ATOM    793  N   GLN A 103       0.366  -3.187  29.596  1.00 98.12           N  
ATOM    794  CA  GLN A 103      -0.129  -3.089  28.223  1.00 98.12           C  
ATOM    795  C   GLN A 103      -1.203  -4.138  27.929  1.00 98.12           C  
ATOM    796  CB  GLN A 103       1.047  -3.157  27.242  1.00 98.12           C  
ATOM    797  O   GLN A 103      -1.133  -5.282  28.384  1.00 98.12           O  
ATOM    798  CG  GLN A 103       0.657  -2.688  25.837  1.00 98.12           C  
ATOM    799  CD  GLN A 103       1.883  -2.595  24.947  1.00 98.12           C  
ATOM    800  NE2 GLN A 103       2.410  -1.416  24.701  1.00 98.12           N  
ATOM    801  OE1 GLN A 103       2.375  -3.580  24.431  1.00 98.12           O  
ATOM    802  N   TYR A 104      -2.201  -3.723  27.157  1.00 98.69           N  
ATOM    803  CA  TYR A 104      -3.410  -4.489  26.879  1.00 98.69           C  
ATOM    804  C   TYR A 104      -3.782  -4.375  25.403  1.00 98.69           C  
ATOM    805  CB  TYR A 104      -4.553  -3.962  27.760  1.00 98.69           C  
ATOM    806  O   TYR A 104      -3.449  -3.373  24.774  1.00 98.69           O  
ATOM    807  CG  TYR A 104      -4.246  -3.958  29.246  1.00 98.69           C  
ATOM    808  CD1 TYR A 104      -4.597  -5.066  30.040  1.00 98.69           C  
ATOM    809  CD2 TYR A 104      -3.579  -2.858  29.824  1.00 98.69           C  
ATOM    810  CE1 TYR A 104      -4.272  -5.078  31.411  1.00 98.69           C  
ATOM    811  CE2 TYR A 104      -3.239  -2.872  31.190  1.00 98.69           C  
ATOM    812  OH  TYR A 104      -3.265  -4.012  33.304  1.00 98.69           O  
ATOM    813  CZ  TYR A 104      -3.588  -3.986  31.985  1.00 98.69           C  
ATOM    814  N   ILE A 105      -4.508  -5.354  24.868  1.00 98.81           N  
ATOM    815  CA  ILE A 105      -5.267  -5.196  23.627  1.00 98.81           C  
ATOM    816  C   ILE A 105      -6.732  -4.963  24.001  1.00 98.81           C  
ATOM    817  CB  ILE A 105      -5.088  -6.381  22.656  1.00 98.81           C  
ATOM    818  O   ILE A 105      -7.377  -5.843  24.570  1.00 98.81           O  
ATOM    819  CG1 ILE A 105      -3.613  -6.745  22.381  1.00 98.81           C  
ATOM    820  CG2 ILE A 105      -5.842  -6.102  21.343  1.00 98.81           C  
ATOM    821  CD1 ILE A 105      -2.748  -5.629  21.781  1.00 98.81           C  
ATOM    822  N   ALA A 106      -7.247  -3.774  23.695  1.00 98.81           N  
ATOM    823  CA  ALA A 106      -8.655  -3.422  23.819  1.00 98.81           C  
ATOM    824  C   ALA A 106      -9.346  -3.591  22.462  1.00 98.81           C  
ATOM    825  CB  ALA A 106      -8.774  -1.994  24.365  1.00 98.81           C  
ATOM    826  O   ALA A 106      -8.927  -3.004  21.462  1.00 98.81           O  
ATOM    827  N   TYR A 107     -10.406  -4.393  22.432  1.00 98.94           N  
ATOM    828  CA  TYR A 107     -11.204  -4.646  21.242  1.00 98.94           C  
ATOM    829  C   TYR A 107     -12.451  -3.769  21.261  1.00 98.94           C  
ATOM    830  CB  TYR A 107     -11.573  -6.124  21.138  1.00 98.94           C  
ATOM    831  O   TYR A 107     -13.260  -3.852  22.190  1.00 98.94           O  
ATOM    832  CG  TYR A 107     -10.395  -7.066  20.982  1.00 98.94           C  
ATOM    833  CD1 TYR A 107     -10.009  -7.483  19.696  1.00 98.94           C  
ATOM    834  CD2 TYR A 107      -9.670  -7.510  22.103  1.00 98.94           C  
ATOM    835  CE1 TYR A 107      -8.885  -8.311  19.521  1.00 98.94           C  
ATOM    836  CE2 TYR A 107      -8.563  -8.362  21.936  1.00 98.94           C  
ATOM    837  OH  TYR A 107      -7.107  -9.600  20.467  1.00 98.94           O  
ATOM    838  CZ  TYR A 107      -8.148  -8.748  20.644  1.00 98.94           C  
ATOM    839  N   VAL A 108     -12.606  -2.943  20.228  1.00 98.94           N  
ATOM    840  CA  VAL A 108     -13.722  -2.002  20.091  1.00 98.94           C  
ATOM    841  C   VAL A 108     -14.564  -2.364  18.873  1.00 98.94           C  
ATOM    842  CB  VAL A 108     -13.244  -0.539  20.036  1.00 98.94           C  
ATOM    843  O   VAL A 108     -14.020  -2.578  17.793  1.00 98.94           O  
ATOM    844  CG1 VAL A 108     -14.445   0.416  20.050  1.00 98.94           C  
ATOM    845  CG2 VAL A 108     -12.356  -0.189  21.241  1.00 98.94           C  
ATOM    846  N   ALA A 109     -15.882  -2.434  19.048  1.00 98.94           N  
ATOM    847  CA  ALA A 109     -16.851  -2.616  17.973  1.00 98.94           C  
ATOM    848  C   ALA A 109     -17.569  -1.296  17.673  1.00 98.94           C  
ATOM    849  CB  ALA A 109     -17.830  -3.728  18.361  1.00 98.94           C  
ATOM    850  O   ALA A 109     -18.088  -0.648  18.587  1.00 98.94           O  
ATOM    851  N   TYR A 110     -17.626  -0.929  16.396  1.00 98.94           N  
ATOM    852  CA  TYR A 110     -18.264   0.280  15.894  1.00 98.94           C  
ATOM    853  C   TYR A 110     -19.437  -0.088  14.977  1.00 98.94           C  
ATOM    854  CB  TYR A 110     -17.259   1.131  15.123  1.00 98.94           C  
ATOM    855  O   TYR A 110     -19.233  -0.820  14.004  1.00 98.94           O  
ATOM    856  CG  TYR A 110     -16.056   1.567  15.921  1.00 98.94           C  
ATOM    857  CD1 TYR A 110     -16.098   2.768  16.651  1.00 98.94           C  
ATOM    858  CD2 TYR A 110     -14.890   0.778  15.916  1.00 98.94           C  
ATOM    859  CE1 TYR A 110     -14.971   3.182  17.380  1.00 98.94           C  
ATOM    860  CE2 TYR A 110     -13.763   1.195  16.642  1.00 98.94           C  
ATOM    861  OH  TYR A 110     -12.700   2.792  18.066  1.00 98.94           O  
ATOM    862  CZ  TYR A 110     -13.797   2.400  17.370  1.00 98.94           C  
ATOM    863  N   PRO A 111     -20.650   0.420  15.250  1.00 98.81           N  
ATOM    864  CA  PRO A 111     -21.787   0.273  14.346  1.00 98.81           C  
ATOM    865  C   PRO A 111     -21.476   0.812  12.943  1.00 98.81           C  
ATOM    866  CB  PRO A 111     -22.931   1.063  14.994  1.00 98.81           C  
ATOM    867  O   PRO A 111     -20.883   1.881  12.816  1.00 98.81           O  
ATOM    868  CG  PRO A 111     -22.545   1.123  16.470  1.00 98.81           C  
ATOM    869  CD  PRO A 111     -21.029   1.142  16.453  1.00 98.81           C  
ATOM    870  N   LEU A 112     -21.928   0.102  11.904  1.00 98.81           N  
ATOM    871  CA  LEU A 112     -21.716   0.480  10.498  1.00 98.81           C  
ATOM    872  C   LEU A 112     -22.161   1.917  10.189  1.00 98.81           C  
ATOM    873  CB  LEU A 112     -22.491  -0.506   9.606  1.00 98.81           C  
ATOM    874  O   LEU A 112     -21.447   2.649   9.516  1.00 98.81           O  
ATOM    875  CG  LEU A 112     -22.282  -0.305   8.093  1.00 98.81           C  
ATOM    876  CD1 LEU A 112     -20.817  -0.429   7.683  1.00 98.81           C  
ATOM    877  CD2 LEU A 112     -23.071  -1.374   7.336  1.00 98.81           C  
ATOM    878  N   ASP A 113     -23.309   2.321  10.737  1.00 98.62           N  
ATOM    879  CA  ASP A 113     -23.951   3.616  10.477  1.00 98.62           C  
ATOM    880  C   ASP A 113     -23.124   4.838  10.925  1.00 98.62           C  
ATOM    881  CB  ASP A 113     -25.306   3.673  11.208  1.00 98.62           C  
ATOM    882  O   ASP A 113     -23.528   5.971  10.677  1.00 98.62           O  
ATOM    883  CG  ASP A 113     -26.318   2.578  10.866  1.00 98.62           C  
ATOM    884  OD1 ASP A 113     -26.155   1.842   9.875  1.00 98.62           O  
ATOM    885  OD2 ASP A 113     -27.285   2.454  11.661  1.00 98.62           O  
ATOM    886  N   LEU A 114     -22.007   4.640  11.634  1.00 98.81           N  
ATOM    887  CA  LEU A 114     -21.099   5.728  12.006  1.00 98.81           C  
ATOM    888  C   LEU A 114     -20.214   6.199  10.848  1.00 98.81           C  
ATOM    889  CB  LEU A 114     -20.198   5.275  13.165  1.00 98.81           C  
ATOM    890  O   LEU A 114     -19.577   7.247  10.972  1.00 98.81           O  
ATOM    891  CG  LEU A 114     -20.913   4.977  14.489  1.00 98.81           C  
ATOM    892  CD1 LEU A 114     -19.839   4.666  15.534  1.00 98.81           C  
ATOM    893  CD2 LEU A 114     -21.751   6.162  14.973  1.00 98.81           C  
ATOM    894  N   PHE A 115     -20.123   5.417   9.774  1.00 98.88           N  
ATOM    895  CA  PHE A 115     -19.110   5.594   8.746  1.00 98.88           C  
ATOM    896  C   PHE A 115     -19.723   6.007   7.415  1.00 98.88           C  
ATOM    897  CB  PHE A 115     -18.285   4.311   8.621  1.00 98.88           C  
ATOM    898  O   PHE A 115     -20.618   5.345   6.900  1.00 98.88           O  
ATOM    899  CG  PHE A 115     -17.640   3.888   9.924  1.00 98.88           C  
ATOM    900  CD1 PHE A 115     -16.523   4.588  10.405  1.00 98.88           C  
ATOM    901  CD2 PHE A 115     -18.183   2.836  10.679  1.00 98.88           C  
ATOM    902  CE1 PHE A 115     -15.908   4.201  11.609  1.00 98.88           C  
ATOM    903  CE2 PHE A 115     -17.593   2.467  11.899  1.00 98.88           C  
ATOM    904  CZ  PHE A 115     -16.443   3.138  12.357  1.00 98.88           C  
ATOM    905  N   GLU A 116     -19.181   7.076   6.837  1.00 98.94           N  
ATOM    906  CA  GLU A 116     -19.494   7.500   5.473  1.00 98.94           C  
ATOM    907  C   GLU A 116     -19.032   6.430   4.471  1.00 98.94           C  
ATOM    908  CB  GLU A 116     -18.819   8.856   5.218  1.00 98.94           C  
ATOM    909  O   GLU A 116     -17.884   5.962   4.506  1.00 98.94           O  
ATOM    910  CG  GLU A 116     -19.062   9.444   3.818  1.00 98.94           C  
ATOM    911  CD  GLU A 116     -18.247  10.727   3.565  1.00 98.94           C  
ATOM    912  OE1 GLU A 116     -18.618  11.490   2.646  1.00 98.94           O  
ATOM    913  OE2 GLU A 116     -17.214  10.938   4.256  1.00 98.94           O  
ATOM    914  N   GLU A 117     -19.931   6.042   3.572  1.00 98.94           N  
ATOM    915  CA  GLU A 117     -19.694   5.058   2.522  1.00 98.94           C  
ATOM    916  C   GLU A 117     -18.556   5.495   1.584  1.00 98.94           C  
ATOM    917  CB  GLU A 117     -20.998   4.826   1.739  1.00 98.94           C  
ATOM    918  O   GLU A 117     -18.495   6.636   1.131  1.00 98.94           O  
ATOM    919  CG  GLU A 117     -22.126   4.196   2.579  1.00 98.94           C  
ATOM    920  CD  GLU A 117     -23.073   5.210   3.245  1.00 98.94           C  
ATOM    921  OE1 GLU A 117     -24.196   4.783   3.598  1.00 98.94           O  
ATOM    922  OE2 GLU A 117     -22.696   6.399   3.369  1.00 98.94           O  
ATOM    923  N   GLY A 118     -17.626   4.586   1.279  1.00 98.69           N  
ATOM    924  CA  GLY A 118     -16.515   4.858   0.361  1.00 98.69           C  
ATOM    925  C   GLY A 118     -15.445   5.829   0.890  1.00 98.69           C  
ATOM    926  O   GLY A 118     -14.566   6.239   0.129  1.00 98.69           O  
ATOM    927  N   SER A 119     -15.464   6.186   2.182  1.00 98.88           N  
ATOM    928  CA  SER A 119     -14.590   7.215   2.765  1.00 98.88           C  
ATOM    929  C   SER A 119     -13.623   6.654   3.815  1.00 98.88           C  
ATOM    930  CB  SER A 119     -15.473   8.334   3.324  1.00 98.88           C  
ATOM    931  O   SER A 119     -13.890   6.644   5.017  1.00 98.88           O  
ATOM    932  OG  SER A 119     -14.736   9.469   3.752  1.00 98.88           O  
ATOM    933  N   VAL A 120     -12.419   6.255   3.377  1.00 98.88           N  
ATOM    934  CA  VAL A 120     -11.321   5.894   4.304  1.00 98.88           C  
ATOM    935  C   VAL A 120     -10.992   7.064   5.235  1.00 98.88           C  
ATOM    936  CB  VAL A 120     -10.044   5.473   3.550  1.00 98.88           C  
ATOM    937  O   VAL A 120     -10.692   6.859   6.411  1.00 98.88           O  
ATOM    938  CG1 VAL A 120      -8.879   5.167   4.499  1.00 98.88           C  
ATOM    939  CG2 VAL A 120     -10.288   4.221   2.702  1.00 98.88           C  
ATOM    940  N   THR A 121     -11.079   8.292   4.713  1.00 98.88           N  
ATOM    941  CA  THR A 121     -10.874   9.521   5.480  1.00 98.88           C  
ATOM    942  C   THR A 121     -11.820   9.575   6.679  1.00 98.88           C  
ATOM    943  CB  THR A 121     -11.046  10.758   4.584  1.00 98.88           C  
ATOM    944  O   THR A 121     -11.334   9.707   7.798  1.00 98.88           O  
ATOM    945  CG2 THR A 121     -10.838  12.069   5.341  1.00 98.88           C  
ATOM    946  OG1 THR A 121     -10.082  10.735   3.546  1.00 98.88           O  
ATOM    947  N   ASN A 122     -13.132   9.399   6.479  1.00 98.94           N  
ATOM    948  CA  ASN A 122     -14.110   9.409   7.569  1.00 98.94           C  
ATOM    949  C   ASN A 122     -13.882   8.262   8.570  1.00 98.94           C  
ATOM    950  CB  ASN A 122     -15.514   9.355   6.957  1.00 98.94           C  
ATOM    951  O   ASN A 122     -13.859   8.502   9.778  1.00 98.94           O  
ATOM    952  CG  ASN A 122     -16.588   9.335   8.022  1.00 98.94           C  
ATOM    953  ND2 ASN A 122     -17.003  10.473   8.520  1.00 98.94           N  
ATOM    954  OD1 ASN A 122     -17.043   8.287   8.438  1.00 98.94           O  
ATOM    955  N   MET A 123     -13.608   7.045   8.079  1.00 98.94           N  
ATOM    956  CA  MET A 123     -13.288   5.899   8.937  1.00 98.94           C  
ATOM    957  C   MET A 123     -12.109   6.198   9.877  1.00 98.94           C  
ATOM    958  CB  MET A 123     -13.023   4.662   8.064  1.00 98.94           C  
ATOM    959  O   MET A 123     -12.189   5.946  11.081  1.00 98.94           O  
ATOM    960  CG  MET A 123     -12.825   3.395   8.909  1.00 98.94           C  
ATOM    961  SD  MET A 123     -12.311   1.909   7.999  1.00 98.94           S  
ATOM    962  CE  MET A 123     -10.680   2.442   7.422  1.00 98.94           C  
ATOM    963  N   PHE A 124     -11.023   6.775   9.358  1.00 98.88           N  
ATOM    964  CA  PHE A 124      -9.872   7.157  10.178  1.00 98.88           C  
ATOM    965  C   PHE A 124     -10.129   8.389  11.047  1.00 98.88           C  
ATOM    966  CB  PHE A 124      -8.634   7.325   9.287  1.00 98.88           C  
ATOM    967  O   PHE A 124      -9.635   8.428  12.173  1.00 98.88           O  
ATOM    968  CG  PHE A 124      -7.921   6.048   8.859  1.00 98.88           C  
ATOM    969  CD1 PHE A 124      -8.367   4.761   9.238  1.00 98.88           C  
ATOM    970  CD2 PHE A 124      -6.743   6.165   8.098  1.00 98.88           C  
ATOM    971  CE1 PHE A 124      -7.632   3.619   8.879  1.00 98.88           C  
ATOM    972  CE2 PHE A 124      -6.016   5.019   7.728  1.00 98.88           C  
ATOM    973  CZ  PHE A 124      -6.456   3.748   8.126  1.00 98.88           C  
ATOM    974  N   THR A 125     -10.930   9.358  10.596  1.00 98.81           N  
ATOM    975  CA  THR A 125     -11.348  10.490  11.438  1.00 98.81           C  
ATOM    976  C   THR A 125     -12.017  10.012  12.727  1.00 98.81           C  
ATOM    977  CB  THR A 125     -12.277  11.449  10.674  1.00 98.81           C  
ATOM    978  O   THR A 125     -11.689  10.533  13.791  1.00 98.81           O  
ATOM    979  CG2 THR A 125     -12.742  12.628  11.525  1.00 98.81           C  
ATOM    980  OG1 THR A 125     -11.589  12.022   9.585  1.00 98.81           O  
ATOM    981  N   SER A 126     -12.868   8.987  12.667  1.00 98.75           N  
ATOM    982  CA  SER A 126     -13.474   8.403  13.869  1.00 98.75           C  
ATOM    983  C   SER A 126     -12.468   7.574  14.676  1.00 98.75           C  
ATOM    984  CB  SER A 126     -14.705   7.573  13.489  1.00 98.75           C  
ATOM    985  O   SER A 126     -12.194   7.877  15.835  1.00 98.75           O  
ATOM    986  OG  SER A 126     -15.659   8.416  12.875  1.00 98.75           O  
ATOM    987  N   ILE A 127     -11.868   6.545  14.066  1.00 98.88           N  
ATOM    988  CA  ILE A 127     -11.110   5.511  14.796  1.00 98.88           C  
ATOM    989  C   ILE A 127      -9.781   6.043  15.356  1.00 98.88           C  
ATOM    990  CB  ILE A 127     -10.909   4.277  13.882  1.00 98.88           C  
ATOM    991  O   ILE A 127      -9.364   5.644  16.443  1.00 98.88           O  
ATOM    992  CG1 ILE A 127     -12.279   3.661  13.506  1.00 98.88           C  
ATOM    993  CG2 ILE A 127     -10.040   3.195  14.546  1.00 98.88           C  
ATOM    994  CD1 ILE A 127     -12.192   2.488  12.522  1.00 98.88           C  
ATOM    995  N   VAL A 128      -9.099   6.933  14.629  1.00 98.69           N  
ATOM    996  CA  VAL A 128      -7.754   7.417  14.988  1.00 98.69           C  
ATOM    997  C   VAL A 128      -7.651   8.942  15.093  1.00 98.69           C  
ATOM    998  CB  VAL A 128      -6.655   6.813  14.082  1.00 98.69           C  
ATOM    999  O   VAL A 128      -6.546   9.457  15.232  1.00 98.69           O  
ATOM   1000  CG1 VAL A 128      -6.687   5.277  14.067  1.00 98.69           C  
ATOM   1001  CG2 VAL A 128      -6.741   7.275  12.623  1.00 98.69           C  
ATOM   1002  N   GLY A 129      -8.772   9.672  15.068  1.00 97.75           N  
ATOM   1003  CA  GLY A 129      -8.773  11.140  15.055  1.00 97.75           C  
ATOM   1004  C   GLY A 129      -8.188  11.775  16.318  1.00 97.75           C  
ATOM   1005  O   GLY A 129      -7.207  12.510  16.241  1.00 97.75           O  
ATOM   1006  N   ASN A 130      -8.771  11.477  17.485  1.00 98.31           N  
ATOM   1007  CA  ASN A 130      -8.434  12.172  18.740  1.00 98.31           C  
ATOM   1008  C   ASN A 130      -7.797  11.269  19.806  1.00 98.31           C  
ATOM   1009  CB  ASN A 130      -9.715  12.824  19.287  1.00 98.31           C  
ATOM   1010  O   ASN A 130      -6.979  11.725  20.609  1.00 98.31           O  
ATOM   1011  CG  ASN A 130     -10.280  13.897  18.372  1.00 98.31           C  
ATOM   1012  ND2 ASN A 130     -11.578  14.074  18.376  1.00 98.31           N  
ATOM   1013  OD1 ASN A 130      -9.574  14.593  17.663  1.00 98.31           O  
ATOM   1014  N   VAL A 131      -8.160   9.983  19.827  1.00 98.62           N  
ATOM   1015  CA  VAL A 131      -7.886   9.063  20.949  1.00 98.62           C  
ATOM   1016  C   VAL A 131      -6.395   8.842  21.237  1.00 98.62           C  
ATOM   1017  CB  VAL A 131      -8.611   7.719  20.748  1.00 98.62           C  
ATOM   1018  O   VAL A 131      -6.022   8.541  22.368  1.00 98.62           O  
ATOM   1019  CG1 VAL A 131     -10.129   7.913  20.820  1.00 98.62           C  
ATOM   1020  CG2 VAL A 131      -8.266   7.037  19.417  1.00 98.62           C  
ATOM   1021  N   PHE A 132      -5.518   9.071  20.259  1.00 98.62           N  
ATOM   1022  CA  PHE A 132      -4.063   8.953  20.416  1.00 98.62           C  
ATOM   1023  C   PHE A 132      -3.447  10.068  21.277  1.00 98.62           C  
ATOM   1024  CB  PHE A 132      -3.419   8.906  19.024  1.00 98.62           C  
ATOM   1025  O   PHE A 132      -2.354   9.893  21.813  1.00 98.62           O  
ATOM   1026  CG  PHE A 132      -3.625   7.575  18.334  1.00 98.62           C  
ATOM   1027  CD1 PHE A 132      -2.576   6.645  18.292  1.00 98.62           C  
ATOM   1028  CD2 PHE A 132      -4.879   7.230  17.795  1.00 98.62           C  
ATOM   1029  CE1 PHE A 132      -2.784   5.382  17.725  1.00 98.62           C  
ATOM   1030  CE2 PHE A 132      -5.095   5.944  17.276  1.00 98.62           C  
ATOM   1031  CZ  PHE A 132      -4.041   5.020  17.223  1.00 98.62           C  
ATOM   1032  N   GLY A 133      -4.150  11.195  21.439  1.00 98.31           N  
ATOM   1033  CA  GLY A 133      -3.729  12.335  22.260  1.00 98.31           C  
ATOM   1034  C   GLY A 133      -4.296  12.341  23.684  1.00 98.31           C  
ATOM   1035  O   GLY A 133      -4.131  13.328  24.405  1.00 98.31           O  
ATOM   1036  N   PHE A 134      -4.996  11.282  24.104  1.00 97.75           N  
ATOM   1037  CA  PHE A 134      -5.654  11.234  25.409  1.00 97.75           C  
ATOM   1038  C   PHE A 134      -4.651  11.231  26.564  1.00 97.75           C  
ATOM   1039  CB  PHE A 134      -6.596  10.020  25.490  1.00 97.75           C  
ATOM   1040  O   PHE A 134      -3.863  10.303  26.711  1.00 97.75           O  
ATOM   1041  CG  PHE A 134      -8.028  10.393  25.192  1.00 97.75           C  
ATOM   1042  CD1 PHE A 134      -9.035  10.118  26.138  1.00 97.75           C  
ATOM   1043  CD2 PHE A 134      -8.329  11.117  24.022  1.00 97.75           C  
ATOM   1044  CE1 PHE A 134     -10.320  10.648  25.955  1.00 97.75           C  
ATOM   1045  CE2 PHE A 134      -9.612  11.646  23.841  1.00 97.75           C  
ATOM   1046  CZ  PHE A 134     -10.576  11.453  24.835  1.00 97.75           C  
ATOM   1047  N   LYS A 135      -4.744  12.222  27.466  1.00 98.50           N  
ATOM   1048  CA  LYS A 135      -3.837  12.358  28.628  1.00 98.50           C  
ATOM   1049  C   LYS A 135      -3.826  11.139  29.556  1.00 98.50           C  
ATOM   1050  CB  LYS A 135      -4.203  13.601  29.453  1.00 98.50           C  
ATOM   1051  O   LYS A 135      -2.814  10.885  30.205  1.00 98.50           O  
ATOM   1052  CG  LYS A 135      -3.828  14.913  28.753  1.00 98.50           C  
ATOM   1053  CD  LYS A 135      -4.130  16.104  29.672  1.00 98.50           C  
ATOM   1054  CE  LYS A 135      -3.693  17.408  28.999  1.00 98.50           C  
ATOM   1055  NZ  LYS A 135      -4.015  18.588  29.840  1.00 98.50           N  
ATOM   1056  N   ALA A 136      -4.941  10.411  29.633  1.00 98.12           N  
ATOM   1057  CA  ALA A 136      -5.082   9.201  30.442  1.00 98.12           C  
ATOM   1058  C   ALA A 136      -4.320   7.989  29.867  1.00 98.12           C  
ATOM   1059  CB  ALA A 136      -6.579   8.906  30.594  1.00 98.12           C  
ATOM   1060  O   ALA A 136      -4.198   6.968  30.544  1.00 98.12           O  
ATOM   1061  N   LEU A 137      -3.784   8.097  28.647  1.00 98.62           N  
ATOM   1062  CA  LEU A 137      -3.007   7.064  27.974  1.00 98.62           C  
ATOM   1063  C   LEU A 137      -1.552   7.522  27.830  1.00 98.62           C  
ATOM   1064  CB  LEU A 137      -3.642   6.738  26.608  1.00 98.62           C  
ATOM   1065  O   LEU A 137      -1.268   8.678  27.524  1.00 98.62           O  
ATOM   1066  CG  LEU A 137      -5.148   6.410  26.642  1.00 98.62           C  
ATOM   1067  CD1 LEU A 137      -5.630   6.058  25.238  1.00 98.62           C  
ATOM   1068  CD2 LEU A 137      -5.476   5.235  27.565  1.00 98.62           C  
ATOM   1069  N   ARG A 138      -0.610   6.605  28.050  1.00 98.31           N  
ATOM   1070  CA  ARG A 138       0.816   6.828  27.763  1.00 98.31           C  
ATOM   1071  C   ARG A 138       1.153   6.511  26.315  1.00 98.31           C  
ATOM   1072  CB  ARG A 138       1.679   5.955  28.674  1.00 98.31           C  
ATOM   1073  O   ARG A 138       2.030   7.144  25.738  1.00 98.31           O  
ATOM   1074  CG  ARG A 138       1.660   6.447  30.122  1.00 98.31           C  
ATOM   1075  CD  ARG A 138       2.444   5.515  31.048  1.00 98.31           C  
ATOM   1076  NE  ARG A 138       3.835   5.318  30.588  1.00 98.31           N  
ATOM   1077  NH1 ARG A 138       4.272   3.421  31.795  1.00 98.31           N  
ATOM   1078  NH2 ARG A 138       5.811   4.209  30.379  1.00 98.31           N  
ATOM   1079  CZ  ARG A 138       4.632   4.322  30.924  1.00 98.31           C  
ATOM   1080  N   ALA A 139       0.498   5.494  25.764  1.00 98.69           N  
ATOM   1081  CA  ALA A 139       0.649   5.089  24.380  1.00 98.69           C  
ATOM   1082  C   ALA A 139      -0.615   4.373  23.889  1.00 98.69           C  
ATOM   1083  CB  ALA A 139       1.896   4.205  24.239  1.00 98.69           C  
ATOM   1084  O   ALA A 139      -1.327   3.742  24.677  1.00 98.69           O  
ATOM   1085  N   LEU A 140      -0.870   4.480  22.588  1.00 98.88           N  
ATOM   1086  CA  LEU A 140      -1.960   3.818  21.895  1.00 98.88           C  
ATOM   1087  C   LEU A 140      -1.451   3.414  20.514  1.00 98.88           C  
ATOM   1088  CB  LEU A 140      -3.154   4.787  21.793  1.00 98.88           C  
ATOM   1089  O   LEU A 140      -0.851   4.239  19.824  1.00 98.88           O  
ATOM   1090  CG  LEU A 140      -4.421   4.159  21.185  1.00 98.88           C  
ATOM   1091  CD1 LEU A 140      -4.988   3.077  22.095  1.00 98.88           C  
ATOM   1092  CD2 LEU A 140      -5.502   5.221  21.020  1.00 98.88           C  
ATOM   1093  N   ARG A 141      -1.688   2.168  20.108  1.00 98.88           N  
ATOM   1094  CA  ARG A 141      -1.435   1.707  18.742  1.00 98.88           C  
ATOM   1095  C   ARG A 141      -2.646   0.971  18.191  1.00 98.88           C  
ATOM   1096  CB  ARG A 141      -0.145   0.876  18.678  1.00 98.88           C  
ATOM   1097  O   ARG A 141      -3.167   0.081  18.852  1.00 98.88           O  
ATOM   1098  CG  ARG A 141       0.278   0.502  17.251  1.00 98.88           C  
ATOM   1099  CD  ARG A 141       1.534  -0.364  17.305  1.00 98.88           C  
ATOM   1100  NE  ARG A 141       2.106  -0.586  15.969  1.00 98.88           N  
ATOM   1101  NH1 ARG A 141       2.792  -2.791  16.198  1.00 98.88           N  
ATOM   1102  NH2 ARG A 141       3.469  -1.566  14.474  1.00 98.88           N  
ATOM   1103  CZ  ARG A 141       2.771  -1.651  15.566  1.00 98.88           C  
ATOM   1104  N   LEU A 142      -3.080   1.314  16.983  1.00 98.94           N  
ATOM   1105  CA  LEU A 142      -4.076   0.531  16.254  1.00 98.94           C  
ATOM   1106  C   LEU A 142      -3.364  -0.628  15.546  1.00 98.94           C  
ATOM   1107  CB  LEU A 142      -4.846   1.452  15.297  1.00 98.94           C  
ATOM   1108  O   LEU A 142      -2.575  -0.403  14.628  1.00 98.94           O  
ATOM   1109  CG  LEU A 142      -5.920   0.738  14.459  1.00 98.94           C  
ATOM   1110  CD1 LEU A 142      -6.997   0.058  15.298  1.00 98.94           C  
ATOM   1111  CD2 LEU A 142      -6.602   1.760  13.554  1.00 98.94           C  
ATOM   1112  N   GLU A 143      -3.608  -1.854  16.000  1.00 98.88           N  
ATOM   1113  CA  GLU A 143      -2.936  -3.054  15.494  1.00 98.88           C  
ATOM   1114  C   GLU A 143      -3.640  -3.635  14.268  1.00 98.88           C  
ATOM   1115  CB  GLU A 143      -2.842  -4.114  16.605  1.00 98.88           C  
ATOM   1116  O   GLU A 143      -2.976  -4.029  13.310  1.00 98.88           O  
ATOM   1117  CG  GLU A 143      -1.786  -3.784  17.674  1.00 98.88           C  
ATOM   1118  CD  GLU A 143      -0.334  -3.938  17.185  1.00 98.88           C  
ATOM   1119  OE1 GLU A 143       0.587  -3.722  18.014  1.00 98.88           O  
ATOM   1120  OE2 GLU A 143      -0.105  -4.294  16.004  1.00 98.88           O  
ATOM   1121  N   ASP A 144      -4.972  -3.687  14.270  1.00 98.94           N  
ATOM   1122  CA  ASP A 144      -5.742  -4.267  13.170  1.00 98.94           C  
ATOM   1123  C   ASP A 144      -7.188  -3.752  13.141  1.00 98.94           C  
ATOM   1124  CB  ASP A 144      -5.734  -5.798  13.302  1.00 98.94           C  
ATOM   1125  O   ASP A 144      -7.720  -3.299  14.159  1.00 98.94           O  
ATOM   1126  CG  ASP A 144      -6.024  -6.540  11.993  1.00 98.94           C  
ATOM   1127  OD1 ASP A 144      -6.123  -5.881  10.930  1.00 98.94           O  
ATOM   1128  OD2 ASP A 144      -6.160  -7.781  12.040  1.00 98.94           O  
ATOM   1129  N   LEU A 145      -7.824  -3.879  11.974  1.00 98.94           N  
ATOM   1130  CA  LEU A 145      -9.244  -3.613  11.752  1.00 98.94           C  
ATOM   1131  C   LEU A 145      -9.924  -4.809  11.079  1.00 98.94           C  
ATOM   1132  CB  LEU A 145      -9.437  -2.355  10.879  1.00 98.94           C  
ATOM   1133  O   LEU A 145      -9.430  -5.298  10.065  1.00 98.94           O  
ATOM   1134  CG  LEU A 145      -9.089  -1.014  11.546  1.00 98.94           C  
ATOM   1135  CD1 LEU A 145      -9.269   0.130  10.546  1.00 98.94           C  
ATOM   1136  CD2 LEU A 145      -9.996  -0.720  12.735  1.00 98.94           C  
ATOM   1137  N   ARG A 146     -11.096  -5.227  11.564  1.00 98.88           N  
ATOM   1138  CA  ARG A 146     -12.046  -6.011  10.760  1.00 98.88           C  
ATOM   1139  C   ARG A 146     -12.942  -5.039  10.021  1.00 98.88           C  
ATOM   1140  CB  ARG A 146     -12.874  -6.970  11.632  1.00 98.88           C  
ATOM   1141  O   ARG A 146     -13.740  -4.350  10.658  1.00 98.88           O  
ATOM   1142  CG  ARG A 146     -13.636  -8.038  10.824  1.00 98.88           C  
ATOM   1143  CD  ARG A 146     -14.981  -7.580  10.232  1.00 98.88           C  
ATOM   1144  NE  ARG A 146     -16.014  -7.359  11.260  1.00 98.88           N  
ATOM   1145  NH1 ARG A 146     -17.417  -9.129  10.779  1.00 98.88           N  
ATOM   1146  NH2 ARG A 146     -17.882  -7.710  12.444  1.00 98.88           N  
ATOM   1147  CZ  ARG A 146     -17.097  -8.081  11.484  1.00 98.88           C  
ATOM   1148  N   VAL A 147     -12.856  -5.026   8.697  1.00 98.94           N  
ATOM   1149  CA  VAL A 147     -13.781  -4.260   7.861  1.00 98.94           C  
ATOM   1150  C   VAL A 147     -14.910  -5.191   7.406  1.00 98.94           C  
ATOM   1151  CB  VAL A 147     -13.071  -3.613   6.665  1.00 98.94           C  
ATOM   1152  O   VAL A 147     -14.621  -6.222   6.800  1.00 98.94           O  
ATOM   1153  CG1 VAL A 147     -14.032  -2.600   6.045  1.00 98.94           C  
ATOM   1154  CG2 VAL A 147     -11.799  -2.859   7.086  1.00 98.94           C  
ATOM   1155  N   PRO A 148     -16.181  -4.904   7.726  1.00 98.88           N  
ATOM   1156  CA  PRO A 148     -17.296  -5.773   7.391  1.00 98.88           C  
ATOM   1157  C   PRO A 148     -17.592  -5.710   5.891  1.00 98.88           C  
ATOM   1158  CB  PRO A 148     -18.462  -5.265   8.241  1.00 98.88           C  
ATOM   1159  O   PRO A 148     -17.395  -4.680   5.240  1.00 98.88           O  
ATOM   1160  CG  PRO A 148     -18.187  -3.768   8.322  1.00 98.88           C  
ATOM   1161  CD  PRO A 148     -16.667  -3.720   8.404  1.00 98.88           C  
ATOM   1162  N   THR A 149     -18.140  -6.798   5.356  1.00 98.88           N  
ATOM   1163  CA  THR A 149     -18.463  -6.940   3.928  1.00 98.88           C  
ATOM   1164  C   THR A 149     -19.367  -5.810   3.429  1.00 98.88           C  
ATOM   1165  CB  THR A 149     -19.130  -8.298   3.672  1.00 98.88           C  
ATOM   1166  O   THR A 149     -19.111  -5.232   2.375  1.00 98.88           O  
ATOM   1167  CG2 THR A 149     -18.225  -9.459   4.086  1.00 98.88           C  
ATOM   1168  OG1 THR A 149     -20.306  -8.418   4.442  1.00 98.88           O  
ATOM   1169  N   ALA A 150     -20.362  -5.418   4.231  1.00 98.75           N  
ATOM   1170  CA  ALA A 150     -21.268  -4.311   3.930  1.00 98.75           C  
ATOM   1171  C   ALA A 150     -20.537  -2.975   3.697  1.00 98.75           C  
ATOM   1172  CB  ALA A 150     -22.285  -4.202   5.073  1.00 98.75           C  
ATOM   1173  O   ALA A 150     -20.919  -2.237   2.794  1.00 98.75           O  
ATOM   1174  N   TYR A 151     -19.468  -2.685   4.449  1.00 98.88           N  
ATOM   1175  CA  TYR A 151     -18.678  -1.466   4.250  1.00 98.88           C  
ATOM   1176  C   TYR A 151     -17.715  -1.606   3.071  1.00 98.88           C  
ATOM   1177  CB  TYR A 151     -17.928  -1.091   5.536  1.00 98.88           C  
ATOM   1178  O   TYR A 151     -17.626  -0.693   2.255  1.00 98.88           O  
ATOM   1179  CG  TYR A 151     -17.412   0.338   5.560  1.00 98.88           C  
ATOM   1180  CD1 TYR A 151     -16.050   0.603   5.798  1.00 98.88           C  
ATOM   1181  CD2 TYR A 151     -18.301   1.415   5.364  1.00 98.88           C  
ATOM   1182  CE1 TYR A 151     -15.574   1.929   5.826  1.00 98.88           C  
ATOM   1183  CE2 TYR A 151     -17.826   2.739   5.365  1.00 98.88           C  
ATOM   1184  OH  TYR A 151     -15.988   4.273   5.550  1.00 98.88           O  
ATOM   1185  CZ  TYR A 151     -16.460   3.000   5.587  1.00 98.88           C  
ATOM   1186  N   ILE A 152     -17.063  -2.767   2.912  1.00 98.88           N  
ATOM   1187  CA  ILE A 152     -16.155  -3.037   1.781  1.00 98.88           C  
ATOM   1188  C   ILE A 152     -16.849  -2.785   0.442  1.00 98.88           C  
ATOM   1189  CB  ILE A 152     -15.606  -4.482   1.837  1.00 98.88           C  
ATOM   1190  O   ILE A 152     -16.269  -2.156  -0.440  1.00 98.88           O  
ATOM   1191  CG1 ILE A 152     -14.597  -4.595   2.993  1.00 98.88           C  
ATOM   1192  CG2 ILE A 152     -14.913  -4.861   0.510  1.00 98.88           C  
ATOM   1193  CD1 ILE A 152     -14.272  -6.036   3.378  1.00 98.88           C  
ATOM   1194  N   LYS A 153     -18.107  -3.218   0.290  1.00 98.69           N  
ATOM   1195  CA  LYS A 153     -18.867  -3.044  -0.959  1.00 98.69           C  
ATOM   1196  C   LYS A 153     -19.171  -1.590  -1.328  1.00 98.69           C  
ATOM   1197  CB  LYS A 153     -20.164  -3.868  -0.912  1.00 98.69           C  
ATOM   1198  O   LYS A 153     -19.609  -1.354  -2.450  1.00 98.69           O  
ATOM   1199  CG  LYS A 153     -19.954  -5.392  -0.911  1.00 98.69           C  
ATOM   1200  CD  LYS A 153     -19.082  -5.945  -2.046  1.00 98.69           C  
ATOM   1201  CE  LYS A 153     -19.629  -5.618  -3.438  1.00 98.69           C  
ATOM   1202  NZ  LYS A 153     -18.736  -6.194  -4.473  1.00 98.69           N  
ATOM   1203  N   THR A 154     -18.927  -0.637  -0.432  1.00 98.88           N  
ATOM   1204  CA  THR A 154     -19.050   0.798  -0.729  1.00 98.88           C  
ATOM   1205  C   THR A 154     -17.802   1.389  -1.389  1.00 98.88           C  
ATOM   1206  CB  THR A 154     -19.408   1.608   0.521  1.00 98.88           C  
ATOM   1207  O   THR A 154     -17.845   2.510  -1.889  1.00 98.88           O  
ATOM   1208  CG2 THR A 154     -20.590   1.025   1.296  1.00 98.88           C  
ATOM   1209  OG1 THR A 154     -18.323   1.728   1.411  1.00 98.88           O  
ATOM   1210  N   PHE A 155     -16.694   0.643  -1.425  1.00 98.88           N  
ATOM   1211  CA  PHE A 155     -15.437   1.070  -2.029  1.00 98.88           C  
ATOM   1212  C   PHE A 155     -15.245   0.468  -3.418  1.00 98.88           C  
ATOM   1213  CB  PHE A 155     -14.262   0.698  -1.120  1.00 98.88           C  
ATOM   1214  O   PHE A 155     -15.616  -0.676  -3.683  1.00 98.88           O  
ATOM   1215  CG  PHE A 155     -14.245   1.460   0.184  1.00 98.88           C  
ATOM   1216  CD1 PHE A 155     -13.532   2.666   0.298  1.00 98.88           C  
ATOM   1217  CD2 PHE A 155     -14.992   0.986   1.272  1.00 98.88           C  
ATOM   1218  CE1 PHE A 155     -13.572   3.388   1.503  1.00 98.88           C  
ATOM   1219  CE2 PHE A 155     -15.055   1.723   2.462  1.00 98.88           C  
ATOM   1220  CZ  PHE A 155     -14.337   2.923   2.586  1.00 98.88           C  
ATOM   1221  N   GLN A 156     -14.576   1.221  -4.294  1.00 98.88           N  
ATOM   1222  CA  GLN A 156     -14.129   0.706  -5.587  1.00 98.88           C  
ATOM   1223  C   GLN A 156     -13.030  -0.358  -5.437  1.00 98.88           C  
ATOM   1224  CB  GLN A 156     -13.612   1.882  -6.432  1.00 98.88           C  
ATOM   1225  O   GLN A 156     -13.002  -1.333  -6.191  1.00 98.88           O  
ATOM   1226  CG  GLN A 156     -13.247   1.411  -7.843  1.00 98.88           C  
ATOM   1227  CD  GLN A 156     -12.615   2.503  -8.684  1.00 98.88           C  
ATOM   1228  NE2 GLN A 156     -11.306   2.642  -8.647  1.00 98.88           N  
ATOM   1229  OE1 GLN A 156     -13.283   3.211  -9.409  1.00 98.88           O  
ATOM   1230  N   GLY A 157     -12.093  -0.135  -4.511  1.00 98.81           N  
ATOM   1231  CA  GLY A 157     -10.854  -0.897  -4.415  1.00 98.81           C  
ATOM   1232  C   GLY A 157      -9.840  -0.584  -5.522  1.00 98.81           C  
ATOM   1233  O   GLY A 157      -9.927   0.469  -6.171  1.00 98.81           O  
ATOM   1234  N   PRO A 158      -8.852  -1.474  -5.748  1.00 98.88           N  
ATOM   1235  CA  PRO A 158      -7.795  -1.268  -6.739  1.00 98.88           C  
ATOM   1236  C   PRO A 158      -8.362  -0.993  -8.132  1.00 98.88           C  
ATOM   1237  CB  PRO A 158      -6.966  -2.554  -6.739  1.00 98.88           C  
ATOM   1238  O   PRO A 158      -9.302  -1.689  -8.518  1.00 98.88           O  
ATOM   1239  CG  PRO A 158      -7.154  -3.040  -5.307  1.00 98.88           C  
ATOM   1240  CD  PRO A 158      -8.626  -2.739  -5.058  1.00 98.88           C  
ATOM   1241  N   PRO A 159      -7.821  -0.030  -8.906  1.00 98.94           N  
ATOM   1242  CA  PRO A 159      -8.303   0.278 -10.255  1.00 98.94           C  
ATOM   1243  C   PRO A 159      -8.300  -0.907 -11.229  1.00 98.94           C  
ATOM   1244  CB  PRO A 159      -7.395   1.396 -10.766  1.00 98.94           C  
ATOM   1245  O   PRO A 159      -9.103  -0.944 -12.150  1.00 98.94           O  
ATOM   1246  CG  PRO A 159      -6.976   2.107  -9.488  1.00 98.94           C  
ATOM   1247  CD  PRO A 159      -6.825   0.955  -8.501  1.00 98.94           C  
ATOM   1248  N   HIS A 160      -7.483  -1.925 -11.034  1.00 98.88           N  
ATOM   1249  CA  HIS A 160      -7.422  -3.110 -11.890  1.00 98.88           C  
ATOM   1250  C   HIS A 160      -7.205  -4.372 -11.061  1.00 98.88           C  
ATOM   1251  CB  HIS A 160      -6.291  -2.916 -12.913  1.00 98.88           C  
ATOM   1252  O   HIS A 160      -7.901  -5.366 -11.262  1.00 98.88           O  
ATOM   1253  CG  HIS A 160      -6.506  -1.701 -13.775  1.00 98.88           C  
ATOM   1254  CD2 HIS A 160      -7.403  -1.602 -14.799  1.00 98.88           C  
ATOM   1255  ND1 HIS A 160      -6.030  -0.435 -13.519  1.00 98.88           N  
ATOM   1256  CE1 HIS A 160      -6.649   0.410 -14.360  1.00 98.88           C  
ATOM   1257  NE2 HIS A 160      -7.451  -0.262 -15.203  1.00 98.88           N  
ATOM   1258  N   GLY A 161      -6.280  -4.304 -10.104  1.00 98.75           N  
ATOM   1259  CA  GLY A 161      -5.833  -5.444  -9.321  1.00 98.75           C  
ATOM   1260  C   GLY A 161      -4.954  -6.423 -10.103  1.00 98.75           C  
ATOM   1261  O   GLY A 161      -4.716  -6.276 -11.304  1.00 98.75           O  
ATOM   1262  N   ILE A 162      -4.464  -7.433  -9.384  1.00 98.88           N  
ATOM   1263  CA  ILE A 162      -3.383  -8.336  -9.816  1.00 98.88           C  
ATOM   1264  C   ILE A 162      -3.661  -8.993 -11.174  1.00 98.88           C  
ATOM   1265  CB  ILE A 162      -3.132  -9.420  -8.736  1.00 98.88           C  
ATOM   1266  O   ILE A 162      -2.824  -8.932 -12.074  1.00 98.88           O  
ATOM   1267  CG1 ILE A 162      -2.934  -8.772  -7.348  1.00 98.88           C  
ATOM   1268  CG2 ILE A 162      -1.951 -10.325  -9.125  1.00 98.88           C  
ATOM   1269  CD1 ILE A 162      -2.539  -9.707  -6.206  1.00 98.88           C  
ATOM   1270  N   GLN A 163      -4.829  -9.619 -11.335  1.00 98.81           N  
ATOM   1271  CA  GLN A 163      -5.145 -10.420 -12.520  1.00 98.81           C  
ATOM   1272  C   GLN A 163      -5.215  -9.549 -13.779  1.00 98.81           C  
ATOM   1273  CB  GLN A 163      -6.457 -11.200 -12.313  1.00 98.81           C  
ATOM   1274  O   GLN A 163      -4.521  -9.814 -14.758  1.00 98.81           O  
ATOM   1275  CG  GLN A 163      -6.372 -12.303 -11.238  1.00 98.81           C  
ATOM   1276  CD  GLN A 163      -6.398 -11.806  -9.791  1.00 98.81           C  
ATOM   1277  NE2 GLN A 163      -6.051 -12.642  -8.838  1.00 98.81           N  
ATOM   1278  OE1 GLN A 163      -6.710 -10.664  -9.487  1.00 98.81           O  
ATOM   1279  N   VAL A 164      -5.978  -8.452 -13.721  1.00 98.88           N  
ATOM   1280  CA  VAL A 164      -6.142  -7.539 -14.862  1.00 98.88           C  
ATOM   1281  C   VAL A 164      -4.829  -6.842 -15.205  1.00 98.88           C  
ATOM   1282  CB  VAL A 164      -7.242  -6.500 -14.579  1.00 98.88           C  
ATOM   1283  O   VAL A 164      -4.551  -6.610 -16.380  1.00 98.88           O  
ATOM   1284  CG1 VAL A 164      -7.408  -5.491 -15.728  1.00 98.88           C  
ATOM   1285  CG2 VAL A 164      -8.599  -7.177 -14.355  1.00 98.88           C  
ATOM   1286  N   GLU A 165      -3.999  -6.511 -14.214  1.00 98.94           N  
ATOM   1287  CA  GLU A 165      -2.668  -5.978 -14.488  1.00 98.94           C  
ATOM   1288  C   GLU A 165      -1.810  -6.969 -15.282  1.00 98.94           C  
ATOM   1289  CB  GLU A 165      -1.981  -5.561 -13.186  1.00 98.94           C  
ATOM   1290  O   GLU A 165      -1.228  -6.593 -16.302  1.00 98.94           O  
ATOM   1291  CG  GLU A 165      -0.553  -5.112 -13.516  1.00 98.94           C  
ATOM   1292  CD  GLU A 165       0.143  -4.362 -12.398  1.00 98.94           C  
ATOM   1293  OE1 GLU A 165       1.346  -4.061 -12.585  1.00 98.94           O  
ATOM   1294  OE2 GLU A 165      -0.488  -4.040 -11.371  1.00 98.94           O  
ATOM   1295  N   ARG A 166      -1.753  -8.236 -14.861  1.00 98.88           N  
ATOM   1296  CA  ARG A 166      -0.999  -9.261 -15.595  1.00 98.88           C  
ATOM   1297  C   ARG A 166      -1.494  -9.430 -17.021  1.00 98.88           C  
ATOM   1298  CB  ARG A 166      -1.083 -10.601 -14.876  1.00 98.88           C  
ATOM   1299  O   ARG A 166      -0.663  -9.519 -17.925  1.00 98.88           O  
ATOM   1300  CG  ARG A 166      -0.239 -10.590 -13.609  1.00 98.88           C  
ATOM   1301  CD  ARG A 166      -0.238 -12.011 -13.057  1.00 98.88           C  
ATOM   1302  NE  ARG A 166       0.654 -12.129 -11.912  1.00 98.88           N  
ATOM   1303  NH1 ARG A 166       2.738 -11.932 -12.935  1.00 98.88           N  
ATOM   1304  NH2 ARG A 166       2.520 -12.290 -10.760  1.00 98.88           N  
ATOM   1305  CZ  ARG A 166       1.965 -12.102 -11.897  1.00 98.88           C  
ATOM   1306  N   ASP A 167      -2.809  -9.401 -17.217  1.00 98.81           N  
ATOM   1307  CA  ASP A 167      -3.433  -9.492 -18.536  1.00 98.81           C  
ATOM   1308  C   ASP A 167      -3.092  -8.296 -19.422  1.00 98.81           C  
ATOM   1309  CB  ASP A 167      -4.953  -9.664 -18.391  1.00 98.81           C  
ATOM   1310  O   ASP A 167      -2.701  -8.464 -20.577  1.00 98.81           O  
ATOM   1311  CG  ASP A 167      -5.362 -11.004 -17.769  1.00 98.81           C  
ATOM   1312  OD1 ASP A 167      -4.544 -11.955 -17.822  1.00 98.81           O  
ATOM   1313  OD2 ASP A 167      -6.512 -11.071 -17.284  1.00 98.81           O  
ATOM   1314  N   LYS A 168      -3.139  -7.079 -18.870  1.00 98.75           N  
ATOM   1315  CA  LYS A 168      -2.735  -5.863 -19.590  1.00 98.75           C  
ATOM   1316  C   LYS A 168      -1.273  -5.886 -20.017  1.00 98.75           C  
ATOM   1317  CB  LYS A 168      -2.973  -4.635 -18.711  1.00 98.75           C  
ATOM   1318  O   LYS A 168      -0.938  -5.340 -21.064  1.00 98.75           O  
ATOM   1319  CG  LYS A 168      -4.444  -4.216 -18.709  1.00 98.75           C  
ATOM   1320  CD  LYS A 168      -4.580  -2.933 -17.890  1.00 98.75           C  
ATOM   1321  CE  LYS A 168      -5.991  -2.375 -18.035  1.00 98.75           C  
ATOM   1322  NZ  LYS A 168      -6.062  -1.023 -17.444  1.00 98.75           N  
ATOM   1323  N   LEU A 169      -0.401  -6.465 -19.195  1.00 98.75           N  
ATOM   1324  CA  LEU A 169       1.038  -6.512 -19.452  1.00 98.75           C  
ATOM   1325  C   LEU A 169       1.468  -7.749 -20.245  1.00 98.75           C  
ATOM   1326  CB  LEU A 169       1.779  -6.453 -18.113  1.00 98.75           C  
ATOM   1327  O   LEU A 169       2.598  -7.772 -20.735  1.00 98.75           O  
ATOM   1328  CG  LEU A 169       1.516  -5.185 -17.284  1.00 98.75           C  
ATOM   1329  CD1 LEU A 169       2.152  -5.391 -15.914  1.00 98.75           C  
ATOM   1330  CD2 LEU A 169       2.082  -3.921 -17.934  1.00 98.75           C  
ATOM   1331  N   ASN A 170       0.597  -8.756 -20.355  1.00 98.75           N  
ATOM   1332  CA  ASN A 170       0.893 -10.085 -20.882  1.00 98.75           C  
ATOM   1333  C   ASN A 170       2.113 -10.730 -20.184  1.00 98.75           C  
ATOM   1334  CB  ASN A 170       0.983  -9.990 -22.415  1.00 98.75           C  
ATOM   1335  O   ASN A 170       3.067 -11.167 -20.834  1.00 98.75           O  
ATOM   1336  CG  ASN A 170       0.967 -11.346 -23.091  1.00 98.75           C  
ATOM   1337  ND2 ASN A 170       1.641 -11.488 -24.207  1.00 98.75           N  
ATOM   1338  OD1 ASN A 170       0.336 -12.291 -22.658  1.00 98.75           O  
ATOM   1339  N   LYS A 171       2.127 -10.718 -18.840  1.00 98.75           N  
ATOM   1340  CA  LYS A 171       3.256 -11.190 -18.009  1.00 98.75           C  
ATOM   1341  C   LYS A 171       2.787 -12.108 -16.877  1.00 98.75           C  
ATOM   1342  CB  LYS A 171       4.044  -9.996 -17.440  1.00 98.75           C  
ATOM   1343  O   LYS A 171       2.163 -11.665 -15.909  1.00 98.75           O  
ATOM   1344  CG  LYS A 171       4.851  -9.241 -18.507  1.00 98.75           C  
ATOM   1345  CD  LYS A 171       5.484  -7.973 -17.919  1.00 98.75           C  
ATOM   1346  CE  LYS A 171       6.035  -7.047 -19.012  1.00 98.75           C  
ATOM   1347  NZ  LYS A 171       7.316  -7.532 -19.578  1.00 98.75           N  
ATOM   1348  N   TYR A 172       3.182 -13.378 -16.951  1.00 98.69           N  
ATOM   1349  CA  TYR A 172       2.723 -14.444 -16.054  1.00 98.69           C  
ATOM   1350  C   TYR A 172       3.877 -15.313 -15.539  1.00 98.69           C  
ATOM   1351  CB  TYR A 172       1.699 -15.315 -16.793  1.00 98.69           C  
ATOM   1352  O   TYR A 172       4.960 -15.327 -16.121  1.00 98.69           O  
ATOM   1353  CG  TYR A 172       0.589 -14.539 -17.472  1.00 98.69           C  
ATOM   1354  CD1 TYR A 172      -0.523 -14.097 -16.727  1.00 98.69           C  
ATOM   1355  CD2 TYR A 172       0.669 -14.266 -18.852  1.00 98.69           C  
ATOM   1356  CE1 TYR A 172      -1.574 -13.415 -17.370  1.00 98.69           C  
ATOM   1357  CE2 TYR A 172      -0.382 -13.586 -19.493  1.00 98.69           C  
ATOM   1358  OH  TYR A 172      -2.556 -12.610 -19.403  1.00 98.69           O  
ATOM   1359  CZ  TYR A 172      -1.512 -13.179 -18.758  1.00 98.69           C  
ATOM   1360  N   GLY A 173       3.628 -16.054 -14.455  1.00 98.44           N  
ATOM   1361  CA  GLY A 173       4.522 -17.111 -13.960  1.00 98.44           C  
ATOM   1362  C   GLY A 173       5.818 -16.639 -13.297  1.00 98.44           C  
ATOM   1363  O   GLY A 173       6.704 -17.454 -13.068  1.00 98.44           O  
ATOM   1364  N   ARG A 174       5.952 -15.336 -13.020  1.00 98.81           N  
ATOM   1365  CA  ARG A 174       7.058 -14.758 -12.250  1.00 98.81           C  
ATOM   1366  C   ARG A 174       6.657 -13.433 -11.589  1.00 98.81           C  
ATOM   1367  CB  ARG A 174       8.303 -14.573 -13.147  1.00 98.81           C  
ATOM   1368  O   ARG A 174       5.726 -12.772 -12.077  1.00 98.81           O  
ATOM   1369  CG  ARG A 174       8.102 -13.629 -14.345  1.00 98.81           C  
ATOM   1370  CD  ARG A 174       9.456 -13.306 -14.993  1.00 98.81           C  
ATOM   1371  NE  ARG A 174       9.324 -12.368 -16.125  1.00 98.81           N  
ATOM   1372  NH1 ARG A 174       9.086 -10.409 -14.926  1.00 98.81           N  
ATOM   1373  NH2 ARG A 174       9.126 -10.337 -17.132  1.00 98.81           N  
ATOM   1374  CZ  ARG A 174       9.178 -11.056 -16.050  1.00 98.81           C  
ATOM   1375  N   PRO A 175       7.412 -12.996 -10.565  1.00 98.88           N  
ATOM   1376  CA  PRO A 175       7.437 -11.605 -10.130  1.00 98.88           C  
ATOM   1377  C   PRO A 175       7.709 -10.639 -11.284  1.00 98.88           C  
ATOM   1378  CB  PRO A 175       8.524 -11.517  -9.057  1.00 98.88           C  
ATOM   1379  O   PRO A 175       8.463 -10.939 -12.217  1.00 98.88           O  
ATOM   1380  CG  PRO A 175       8.587 -12.940  -8.509  1.00 98.88           C  
ATOM   1381  CD  PRO A 175       8.315 -13.794  -9.746  1.00 98.88           C  
ATOM   1382  N   LEU A 176       7.117  -9.451 -11.207  1.00 98.94           N  
ATOM   1383  CA  LEU A 176       7.470  -8.331 -12.075  1.00 98.94           C  
ATOM   1384  C   LEU A 176       8.752  -7.668 -11.554  1.00 98.94           C  
ATOM   1385  CB  LEU A 176       6.289  -7.350 -12.173  1.00 98.94           C  
ATOM   1386  O   LEU A 176       9.007  -7.634 -10.350  1.00 98.94           O  
ATOM   1387  CG  LEU A 176       4.993  -7.965 -12.743  1.00 98.94           C  
ATOM   1388  CD1 LEU A 176       3.841  -6.963 -12.714  1.00 98.94           C  
ATOM   1389  CD2 LEU A 176       5.165  -8.422 -14.194  1.00 98.94           C  
ATOM   1390  N   LEU A 177       9.566  -7.116 -12.450  1.00 98.94           N  
ATOM   1391  CA  LEU A 177      10.812  -6.436 -12.100  1.00 98.94           C  
ATOM   1392  C   LEU A 177      10.711  -4.933 -12.321  1.00 98.94           C  
ATOM   1393  CB  LEU A 177      11.985  -7.032 -12.887  1.00 98.94           C  
ATOM   1394  O   LEU A 177      10.365  -4.472 -13.409  1.00 98.94           O  
ATOM   1395  CG  LEU A 177      12.424  -8.422 -12.411  1.00 98.94           C  
ATOM   1396  CD1 LEU A 177      13.578  -8.905 -13.280  1.00 98.94           C  
ATOM   1397  CD2 LEU A 177      12.920  -8.409 -10.964  1.00 98.94           C  
ATOM   1398  N   GLY A 178      11.078  -4.168 -11.295  1.00 98.81           N  
ATOM   1399  CA  GLY A 178      11.071  -2.712 -11.325  1.00 98.81           C  
ATOM   1400  C   GLY A 178      12.393  -2.078 -10.896  1.00 98.81           C  
ATOM   1401  O   GLY A 178      13.287  -2.725 -10.351  1.00 98.81           O  
ATOM   1402  N   CYS A 179      12.514  -0.768 -11.094  1.00 98.75           N  
ATOM   1403  CA  CYS A 179      13.673  -0.002 -10.639  1.00 98.75           C  
ATOM   1404  C   CYS A 179      13.342   1.481 -10.428  1.00 98.75           C  
ATOM   1405  CB  CYS A 179      14.794  -0.197 -11.666  1.00 98.75           C  
ATOM   1406  O   CYS A 179      12.864   2.158 -11.337  1.00 98.75           O  
ATOM   1407  SG  CYS A 179      16.125   0.995 -11.415  1.00 98.75           S  
ATOM   1408  N   THR A 180      13.661   2.019  -9.250  1.00 98.88           N  
ATOM   1409  CA  THR A 180      13.633   3.470  -9.004  1.00 98.88           C  
ATOM   1410  C   THR A 180      14.868   4.131  -9.600  1.00 98.88           C  
ATOM   1411  CB  THR A 180      13.577   3.791  -7.504  1.00 98.88           C  
ATOM   1412  O   THR A 180      15.985   3.775  -9.215  1.00 98.88           O  
ATOM   1413  CG2 THR A 180      13.266   5.261  -7.242  1.00 98.88           C  
ATOM   1414  OG1 THR A 180      12.585   3.031  -6.860  1.00 98.88           O  
ATOM   1415  N   ILE A 181      14.683   5.124 -10.472  1.00 98.88           N  
ATOM   1416  CA  ILE A 181      15.798   5.871 -11.071  1.00 98.88           C  
ATOM   1417  C   ILE A 181      16.583   6.636  -9.990  1.00 98.88           C  
ATOM   1418  CB  ILE A 181      15.284   6.793 -12.196  1.00 98.88           C  
ATOM   1419  O   ILE A 181      16.017   7.125  -9.009  1.00 98.88           O  
ATOM   1420  CG1 ILE A 181      14.522   6.039 -13.310  1.00 98.88           C  
ATOM   1421  CG2 ILE A 181      16.403   7.653 -12.811  1.00 98.88           C  
ATOM   1422  CD1 ILE A 181      15.321   4.934 -14.015  1.00 98.88           C  
ATOM   1423  N   LYS A 182      17.911   6.704 -10.156  1.00 98.69           N  
ATOM   1424  CA  LYS A 182      18.870   7.334  -9.235  1.00 98.69           C  
ATOM   1425  C   LYS A 182      19.835   8.271  -9.984  1.00 98.69           C  
ATOM   1426  CB  LYS A 182      19.657   6.270  -8.440  1.00 98.69           C  
ATOM   1427  O   LYS A 182      20.070   8.034 -11.167  1.00 98.69           O  
ATOM   1428  CG  LYS A 182      18.789   5.341  -7.581  1.00 98.69           C  
ATOM   1429  CD  LYS A 182      17.995   6.079  -6.493  1.00 98.69           C  
ATOM   1430  CE  LYS A 182      16.989   5.109  -5.880  1.00 98.69           C  
ATOM   1431  NZ  LYS A 182      16.052   5.812  -4.976  1.00 98.69           N  
ATOM   1432  N   PRO A 183      20.438   9.280  -9.315  1.00 98.56           N  
ATOM   1433  CA  PRO A 183      20.203   9.704  -7.925  1.00 98.56           C  
ATOM   1434  C   PRO A 183      18.751  10.143  -7.699  1.00 98.56           C  
ATOM   1435  CB  PRO A 183      21.169  10.871  -7.689  1.00 98.56           C  
ATOM   1436  O   PRO A 183      18.043  10.418  -8.663  1.00 98.56           O  
ATOM   1437  CG  PRO A 183      21.319  11.477  -9.083  1.00 98.56           C  
ATOM   1438  CD  PRO A 183      21.324  10.233  -9.969  1.00 98.56           C  
ATOM   1439  N   LYS A 184      18.290  10.164  -6.437  1.00 97.94           N  
ATOM   1440  CA  LYS A 184      16.875  10.455  -6.121  1.00 97.94           C  
ATOM   1441  C   LYS A 184      16.409  11.760  -6.781  1.00 97.94           C  
ATOM   1442  CB  LYS A 184      16.624  10.549  -4.602  1.00 97.94           C  
ATOM   1443  O   LYS A 184      15.359  11.795  -7.402  1.00 97.94           O  
ATOM   1444  CG  LYS A 184      16.919   9.263  -3.812  1.00 97.94           C  
ATOM   1445  CD  LYS A 184      16.559   9.378  -2.318  1.00 97.94           C  
ATOM   1446  CE  LYS A 184      15.082   9.675  -1.988  1.00 97.94           C  
ATOM   1447  NZ  LYS A 184      14.164   8.535  -2.203  1.00 97.94           N  
ATOM   1448  N   LEU A 185      17.224  12.811  -6.677  1.00 98.38           N  
ATOM   1449  CA  LEU A 185      16.969  14.144  -7.224  1.00 98.38           C  
ATOM   1450  C   LEU A 185      18.196  14.642  -7.997  1.00 98.38           C  
ATOM   1451  CB  LEU A 185      16.617  15.109  -6.072  1.00 98.38           C  
ATOM   1452  O   LEU A 185      19.311  14.177  -7.762  1.00 98.38           O  
ATOM   1453  CG  LEU A 185      15.373  14.730  -5.246  1.00 98.38           C  
ATOM   1454  CD1 LEU A 185      15.228  15.689  -4.065  1.00 98.38           C  
ATOM   1455  CD2 LEU A 185      14.087  14.812  -6.059  1.00 98.38           C  
ATOM   1456  N   GLY A 186      17.992  15.616  -8.886  1.00 98.38           N  
ATOM   1457  CA  GLY A 186      19.067  16.336  -9.581  1.00 98.38           C  
ATOM   1458  C   GLY A 186      19.329  15.913 -11.030  1.00 98.38           C  
ATOM   1459  O   GLY A 186      20.051  16.611 -11.736  1.00 98.38           O  
ATOM   1460  N   LEU A 187      18.728  14.822 -11.515  1.00 98.62           N  
ATOM   1461  CA  LEU A 187      18.765  14.486 -12.942  1.00 98.62           C  
ATOM   1462  C   LEU A 187      17.878  15.432 -13.756  1.00 98.62           C  
ATOM   1463  CB  LEU A 187      18.312  13.036 -13.166  1.00 98.62           C  
ATOM   1464  O   LEU A 187      16.758  15.731 -13.353  1.00 98.62           O  
ATOM   1465  CG  LEU A 187      19.327  11.955 -12.773  1.00 98.62           C  
ATOM   1466  CD1 LEU A 187      18.694  10.590 -13.030  1.00 98.62           C  
ATOM   1467  CD2 LEU A 187      20.624  12.042 -13.583  1.00 98.62           C  
ATOM   1468  N   SER A 188      18.350  15.835 -14.936  1.00 98.81           N  
ATOM   1469  CA  SER A 188      17.514  16.501 -15.938  1.00 98.81           C  
ATOM   1470  C   SER A 188      16.548  15.512 -16.598  1.00 98.81           C  
ATOM   1471  CB  SER A 188      18.388  17.179 -16.999  1.00 98.81           C  
ATOM   1472  O   SER A 188      16.837  14.317 -16.680  1.00 98.81           O  
ATOM   1473  OG  SER A 188      19.085  16.226 -17.790  1.00 98.81           O  
ATOM   1474  N   ALA A 189      15.444  16.018 -17.154  1.00 98.81           N  
ATOM   1475  CA  ALA A 189      14.416  15.204 -17.810  1.00 98.81           C  
ATOM   1476  C   ALA A 189      14.974  14.267 -18.897  1.00 98.81           C  
ATOM   1477  CB  ALA A 189      13.371  16.161 -18.389  1.00 98.81           C  
ATOM   1478  O   ALA A 189      14.676  13.075 -18.911  1.00 98.81           O  
ATOM   1479  N   LYS A 190      15.862  14.780 -19.759  1.00 98.81           N  
ATOM   1480  CA  LYS A 190      16.492  13.991 -20.829  1.00 98.81           C  
ATOM   1481  C   LYS A 190      17.360  12.854 -20.283  1.00 98.81           C  
ATOM   1482  CB  LYS A 190      17.294  14.934 -21.738  1.00 98.81           C  
ATOM   1483  O   LYS A 190      17.336  11.742 -20.807  1.00 98.81           O  
ATOM   1484  CG  LYS A 190      17.871  14.197 -22.957  1.00 98.81           C  
ATOM   1485  CD  LYS A 190      18.558  15.172 -23.920  1.00 98.81           C  
ATOM   1486  CE  LYS A 190      19.044  14.412 -25.160  1.00 98.81           C  
ATOM   1487  NZ  LYS A 190      19.615  15.325 -26.183  1.00 98.81           N  
ATOM   1488  N   ASN A 191      18.136  13.118 -19.231  1.00 98.81           N  
ATOM   1489  CA  ASN A 191      18.962  12.085 -18.605  1.00 98.81           C  
ATOM   1490  C   ASN A 191      18.107  11.073 -17.830  1.00 98.81           C  
ATOM   1491  CB  ASN A 191      20.024  12.746 -17.713  1.00 98.81           C  
ATOM   1492  O   ASN A 191      18.464   9.898 -17.793  1.00 98.81           O  
ATOM   1493  CG  ASN A 191      21.125  13.445 -18.493  1.00 98.81           C  
ATOM   1494  ND2 ASN A 191      21.855  14.329 -17.858  1.00 98.81           N  
ATOM   1495  OD1 ASN A 191      21.378  13.198 -19.664  1.00 98.81           O  
ATOM   1496  N   TYR A 192      16.970  11.506 -17.280  1.00 98.94           N  
ATOM   1497  CA  TYR A 192      15.975  10.618 -16.684  1.00 98.94           C  
ATOM   1498  C   TYR A 192      15.443   9.619 -17.715  1.00 98.94           C  
ATOM   1499  CB  TYR A 192      14.838  11.445 -16.070  1.00 98.94           C  
ATOM   1500  O   TYR A 192      15.551   8.414 -17.502  1.00 98.94           O  
ATOM   1501  CG  TYR A 192      14.312  10.837 -14.794  1.00 98.94           C  
ATOM   1502  CD1 TYR A 192      13.212   9.961 -14.799  1.00 98.94           C  
ATOM   1503  CD2 TYR A 192      14.956  11.155 -13.589  1.00 98.94           C  
ATOM   1504  CE1 TYR A 192      12.738   9.434 -13.582  1.00 98.94           C  
ATOM   1505  CE2 TYR A 192      14.503  10.616 -12.377  1.00 98.94           C  
ATOM   1506  OH  TYR A 192      12.987   9.255 -11.182  1.00 98.94           O  
ATOM   1507  CZ  TYR A 192      13.384   9.764 -12.372  1.00 98.94           C  
ATOM   1508  N   GLY A 193      14.993  10.108 -18.878  1.00 98.88           N  
ATOM   1509  CA  GLY A 193      14.558   9.263 -19.995  1.00 98.88           C  
ATOM   1510  C   GLY A 193      15.647   8.297 -20.473  1.00 98.88           C  
ATOM   1511  O   GLY A 193      15.376   7.116 -20.673  1.00 98.88           O  
ATOM   1512  N   ARG A 194      16.913   8.740 -20.557  1.00 98.88           N  
ATOM   1513  CA  ARG A 194      18.038   7.837 -20.871  1.00 98.88           C  
ATOM   1514  C   ARG A 194      18.152   6.700 -19.855  1.00 98.88           C  
ATOM   1515  CB  ARG A 194      19.363   8.610 -20.979  1.00 98.88           C  
ATOM   1516  O   ARG A 194      18.272   5.546 -20.251  1.00 98.88           O  
ATOM   1517  CG  ARG A 194      20.513   7.675 -21.408  1.00 98.88           C  
ATOM   1518  CD  ARG A 194      21.875   8.372 -21.464  1.00 98.88           C  
ATOM   1519  NE  ARG A 194      21.906   9.442 -22.482  1.00 98.88           N  
ATOM   1520  NH1 ARG A 194      22.487  11.171 -21.105  1.00 98.88           N  
ATOM   1521  NH2 ARG A 194      22.106  11.576 -23.258  1.00 98.88           N  
ATOM   1522  CZ  ARG A 194      22.162  10.720 -22.279  1.00 98.88           C  
ATOM   1523  N   ALA A 195      18.120   7.011 -18.560  1.00 98.88           N  
ATOM   1524  CA  ALA A 195      18.227   5.994 -17.520  1.00 98.88           C  
ATOM   1525  C   ALA A 195      17.054   5.001 -17.573  1.00 98.88           C  
ATOM   1526  CB  ALA A 195      18.338   6.684 -16.157  1.00 98.88           C  
ATOM   1527  O   ALA A 195      17.284   3.800 -17.435  1.00 98.88           O  
ATOM   1528  N   VAL A 196      15.835   5.494 -17.825  1.00 98.94           N  
ATOM   1529  CA  VAL A 196      14.630   4.677 -18.040  1.00 98.94           C  
ATOM   1530  C   VAL A 196      14.824   3.710 -19.204  1.00 98.94           C  
ATOM   1531  CB  VAL A 196      13.394   5.580 -18.249  1.00 98.94           C  
ATOM   1532  O   VAL A 196      14.677   2.504 -19.015  1.00 98.94           O  
ATOM   1533  CG1 VAL A 196      12.166   4.829 -18.779  1.00 98.94           C  
ATOM   1534  CG2 VAL A 196      13.021   6.242 -16.920  1.00 98.94           C  
ATOM   1535  N   TYR A 197      15.221   4.215 -20.374  1.00 98.94           N  
ATOM   1536  CA  TYR A 197      15.448   3.401 -21.569  1.00 98.94           C  
ATOM   1537  C   TYR A 197      16.456   2.275 -21.310  1.00 98.94           C  
ATOM   1538  CB  TYR A 197      15.930   4.306 -22.711  1.00 98.94           C  
ATOM   1539  O   TYR A 197      16.159   1.112 -21.575  1.00 98.94           O  
ATOM   1540  CG  TYR A 197      16.541   3.553 -23.870  1.00 98.94           C  
ATOM   1541  CD1 TYR A 197      17.929   3.637 -24.093  1.00 98.94           C  
ATOM   1542  CD2 TYR A 197      15.740   2.724 -24.679  1.00 98.94           C  
ATOM   1543  CE1 TYR A 197      18.516   2.926 -25.150  1.00 98.94           C  
ATOM   1544  CE2 TYR A 197      16.332   1.993 -25.726  1.00 98.94           C  
ATOM   1545  OH  TYR A 197      18.273   1.487 -27.035  1.00 98.94           O  
ATOM   1546  CZ  TYR A 197      17.715   2.115 -25.974  1.00 98.94           C  
ATOM   1547  N   GLU A 198      17.617   2.606 -20.738  1.00 98.94           N  
ATOM   1548  CA  GLU A 198      18.682   1.631 -20.491  1.00 98.94           C  
ATOM   1549  C   GLU A 198      18.247   0.515 -19.528  1.00 98.94           C  
ATOM   1550  CB  GLU A 198      19.920   2.341 -19.928  1.00 98.94           C  
ATOM   1551  O   GLU A 198      18.583  -0.647 -19.736  1.00 98.94           O  
ATOM   1552  CG  GLU A 198      20.635   3.277 -20.914  1.00 98.94           C  
ATOM   1553  CD  GLU A 198      21.221   2.519 -22.105  1.00 98.94           C  
ATOM   1554  OE1 GLU A 198      21.109   3.012 -23.244  1.00 98.94           O  
ATOM   1555  OE2 GLU A 198      21.751   1.407 -21.898  1.00 98.94           O  
ATOM   1556  N   CYS A 199      17.468   0.835 -18.492  1.00 98.88           N  
ATOM   1557  CA  CYS A 199      16.964  -0.187 -17.574  1.00 98.88           C  
ATOM   1558  C   CYS A 199      15.915  -1.092 -18.244  1.00 98.88           C  
ATOM   1559  CB  CYS A 199      16.349   0.488 -16.346  1.00 98.88           C  
ATOM   1560  O   CYS A 199      15.956  -2.311 -18.088  1.00 98.88           O  
ATOM   1561  SG  CYS A 199      17.553   1.455 -15.401  1.00 98.88           S  
ATOM   1562  N   LEU A 200      14.971  -0.506 -18.989  1.00 98.94           N  
ATOM   1563  CA  LEU A 200      13.869  -1.251 -19.608  1.00 98.94           C  
ATOM   1564  C   LEU A 200      14.353  -2.172 -20.733  1.00 98.94           C  
ATOM   1565  CB  LEU A 200      12.811  -0.267 -20.135  1.00 98.94           C  
ATOM   1566  O   LEU A 200      13.933  -3.330 -20.796  1.00 98.94           O  
ATOM   1567  CG  LEU A 200      12.034   0.505 -19.055  1.00 98.94           C  
ATOM   1568  CD1 LEU A 200      11.091   1.498 -19.736  1.00 98.94           C  
ATOM   1569  CD2 LEU A 200      11.219  -0.414 -18.146  1.00 98.94           C  
ATOM   1570  N   ARG A 201      15.267  -1.693 -21.590  1.00 98.81           N  
ATOM   1571  CA  ARG A 201      15.842  -2.513 -22.671  1.00 98.81           C  
ATOM   1572  C   ARG A 201      16.666  -3.686 -22.135  1.00 98.81           C  
ATOM   1573  CB  ARG A 201      16.656  -1.647 -23.650  1.00 98.81           C  
ATOM   1574  O   ARG A 201      16.759  -4.715 -22.787  1.00 98.81           O  
ATOM   1575  CG  ARG A 201      18.057  -1.303 -23.122  1.00 98.81           C  
ATOM   1576  CD  ARG A 201      18.835  -0.441 -24.111  1.00 98.81           C  
ATOM   1577  NE  ARG A 201      20.233  -0.241 -23.685  1.00 98.81           N  
ATOM   1578  NH1 ARG A 201      21.048  -2.319 -24.229  1.00 98.81           N  
ATOM   1579  NH2 ARG A 201      22.377  -0.800 -23.268  1.00 98.81           N  
ATOM   1580  CZ  ARG A 201      21.209  -1.125 -23.732  1.00 98.81           C  
ATOM   1581  N   GLY A 202      17.241  -3.541 -20.938  1.00 98.69           N  
ATOM   1582  CA  GLY A 202      18.010  -4.594 -20.273  1.00 98.69           C  
ATOM   1583  C   GLY A 202      17.156  -5.690 -19.626  1.00 98.69           C  
ATOM   1584  O   GLY A 202      17.711  -6.626 -19.067  1.00 98.69           O  
ATOM   1585  N   GLY A 203      15.823  -5.602 -19.685  1.00 98.56           N  
ATOM   1586  CA  GLY A 203      14.937  -6.703 -19.291  1.00 98.56           C  
ATOM   1587  C   GLY A 203      14.032  -6.437 -18.090  1.00 98.56           C  
ATOM   1588  O   GLY A 203      13.230  -7.315 -17.761  1.00 98.56           O  
ATOM   1589  N   LEU A 204      14.090  -5.250 -17.467  1.00 98.88           N  
ATOM   1590  CA  LEU A 204      13.085  -4.867 -16.468  1.00 98.88           C  
ATOM   1591  C   LEU A 204      11.713  -4.672 -17.129  1.00 98.88           C  
ATOM   1592  CB  LEU A 204      13.484  -3.606 -15.681  1.00 98.88           C  
ATOM   1593  O   LEU A 204      11.617  -4.244 -18.284  1.00 98.88           O  
ATOM   1594  CG  LEU A 204      14.843  -3.649 -14.966  1.00 98.88           C  
ATOM   1595  CD1 LEU A 204      14.954  -2.443 -14.041  1.00 98.88           C  
ATOM   1596  CD2 LEU A 204      15.082  -4.889 -14.103  1.00 98.88           C  
ATOM   1597  N   ASP A 205      10.648  -4.960 -16.384  1.00 98.94           N  
ATOM   1598  CA  ASP A 205       9.275  -4.670 -16.813  1.00 98.94           C  
ATOM   1599  C   ASP A 205       8.965  -3.186 -16.604  1.00 98.94           C  
ATOM   1600  CB  ASP A 205       8.294  -5.551 -16.026  1.00 98.94           C  
ATOM   1601  O   ASP A 205       8.323  -2.538 -17.436  1.00 98.94           O  
ATOM   1602  CG  ASP A 205       8.641  -7.034 -16.136  1.00 98.94           C  
ATOM   1603  OD1 ASP A 205       8.733  -7.562 -17.268  1.00 98.94           O  
ATOM   1604  OD2 ASP A 205       8.823  -7.691 -15.091  1.00 98.94           O  
ATOM   1605  N   PHE A 206       9.496  -2.641 -15.506  1.00 98.94           N  
ATOM   1606  CA  PHE A 206       9.214  -1.298 -15.049  1.00 98.94           C  
ATOM   1607  C   PHE A 206      10.448  -0.510 -14.618  1.00 98.94           C  
ATOM   1608  CB  PHE A 206       8.202  -1.377 -13.907  1.00 98.94           C  
ATOM   1609  O   PHE A 206      11.441  -1.029 -14.108  1.00 98.94           O  
ATOM   1610  CG  PHE A 206       6.878  -2.006 -14.288  1.00 98.94           C  
ATOM   1611  CD1 PHE A 206       6.121  -1.453 -15.335  1.00 98.94           C  
ATOM   1612  CD2 PHE A 206       6.356  -3.073 -13.538  1.00 98.94           C  
ATOM   1613  CE1 PHE A 206       4.822  -1.912 -15.600  1.00 98.94           C  
ATOM   1614  CE2 PHE A 206       5.044  -3.508 -13.775  1.00 98.94           C  
ATOM   1615  CZ  PHE A 206       4.276  -2.916 -14.789  1.00 98.94           C  
ATOM   1616  N   THR A 207      10.327   0.808 -14.719  1.00 98.94           N  
ATOM   1617  CA  THR A 207      11.085   1.758 -13.897  1.00 98.94           C  
ATOM   1618  C   THR A 207      10.115   2.710 -13.202  1.00 98.94           C  
ATOM   1619  CB  THR A 207      12.127   2.526 -14.714  1.00 98.94           C  
ATOM   1620  O   THR A 207       8.918   2.684 -13.479  1.00 98.94           O  
ATOM   1621  CG2 THR A 207      13.265   1.653 -15.219  1.00 98.94           C  
ATOM   1622  OG1 THR A 207      11.521   3.093 -15.842  1.00 98.94           O  
ATOM   1623  N   LYS A 208      10.588   3.551 -12.283  1.00 98.94           N  
ATOM   1624  CA  LYS A 208       9.731   4.537 -11.619  1.00 98.94           C  
ATOM   1625  C   LYS A 208      10.440   5.832 -11.292  1.00 98.94           C  
ATOM   1626  CB  LYS A 208       9.084   3.930 -10.365  1.00 98.94           C  
ATOM   1627  O   LYS A 208      11.643   5.829 -11.004  1.00 98.94           O  
ATOM   1628  CG  LYS A 208      10.040   3.544  -9.228  1.00 98.94           C  
ATOM   1629  CD  LYS A 208       9.290   2.919  -8.043  1.00 98.94           C  
ATOM   1630  CE  LYS A 208       8.224   3.805  -7.379  1.00 98.94           C  
ATOM   1631  NZ  LYS A 208       8.779   5.016  -6.736  1.00 98.94           N  
ATOM   1632  N   ASP A 209       9.640   6.892 -11.252  1.00 98.94           N  
ATOM   1633  CA  ASP A 209       9.981   8.101 -10.525  1.00 98.94           C  
ATOM   1634  C   ASP A 209      10.330   7.759  -9.067  1.00 98.94           C  
ATOM   1635  CB  ASP A 209       8.840   9.128 -10.615  1.00 98.94           C  
ATOM   1636  O   ASP A 209       9.788   6.824  -8.470  1.00 98.94           O  
ATOM   1637  CG  ASP A 209       8.821   9.961 -11.905  1.00 98.94           C  
ATOM   1638  OD1 ASP A 209       9.856  10.049 -12.592  1.00 98.94           O  
ATOM   1639  OD2 ASP A 209       7.813  10.670 -12.164  1.00 98.94           O  
ATOM   1640  N   ASP A 210      11.261   8.490  -8.468  1.00 98.88           N  
ATOM   1641  CA  ASP A 210      11.478   8.428  -7.021  1.00 98.88           C  
ATOM   1642  C   ASP A 210      10.320   9.147  -6.293  1.00 98.88           C  
ATOM   1643  CB  ASP A 210      12.880   8.967  -6.730  1.00 98.88           C  
ATOM   1644  O   ASP A 210       9.681  10.020  -6.883  1.00 98.88           O  
ATOM   1645  CG  ASP A 210      13.368   8.562  -5.355  1.00 98.88           C  
ATOM   1646  OD1 ASP A 210      12.863   9.120  -4.375  1.00 98.88           O  
ATOM   1647  OD2 ASP A 210      14.290   7.718  -5.225  1.00 98.88           O  
ATOM   1648  N   GLU A 211       9.994   8.786  -5.045  1.00 98.75           N  
ATOM   1649  CA  GLU A 211       8.806   9.337  -4.363  1.00 98.75           C  
ATOM   1650  C   GLU A 211       8.851  10.863  -4.240  1.00 98.75           C  
ATOM   1651  CB  GLU A 211       8.615   8.667  -2.995  1.00 98.75           C  
ATOM   1652  O   GLU A 211       7.839  11.547  -4.337  1.00 98.75           O  
ATOM   1653  CG  GLU A 211       9.578   9.030  -1.851  1.00 98.75           C  
ATOM   1654  CD  GLU A 211      10.959   8.365  -1.898  1.00 98.75           C  
ATOM   1655  OE1 GLU A 211      11.798   8.726  -1.036  1.00 98.75           O  
ATOM   1656  OE2 GLU A 211      11.237   7.492  -2.753  1.00 98.75           O  
ATOM   1657  N   ASN A 212      10.056  11.421  -4.118  1.00 98.50           N  
ATOM   1658  CA  ASN A 212      10.247  12.859  -4.031  1.00 98.50           C  
ATOM   1659  C   ASN A 212      10.520  13.529  -5.386  1.00 98.50           C  
ATOM   1660  CB  ASN A 212      11.280  13.158  -2.936  1.00 98.50           C  
ATOM   1661  O   ASN A 212      10.801  14.724  -5.413  1.00 98.50           O  
ATOM   1662  CG  ASN A 212      12.696  12.708  -3.241  1.00 98.50           C  
ATOM   1663  ND2 ASN A 212      13.602  12.951  -2.324  1.00 98.50           N  
ATOM   1664  OD1 ASN A 212      13.047  12.185  -4.282  1.00 98.50           O  
ATOM   1665  N   VAL A 213      10.428  12.818  -6.515  1.00 98.88           N  
ATOM   1666  CA  VAL A 213      10.476  13.409  -7.862  1.00 98.88           C  
ATOM   1667  C   VAL A 213       9.061  13.799  -8.272  1.00 98.88           C  
ATOM   1668  CB  VAL A 213      11.126  12.451  -8.880  1.00 98.88           C  
ATOM   1669  O   VAL A 213       8.242  12.956  -8.624  1.00 98.88           O  
ATOM   1670  CG1 VAL A 213      11.025  12.966 -10.321  1.00 98.88           C  
ATOM   1671  CG2 VAL A 213      12.617  12.304  -8.581  1.00 98.88           C  
ATOM   1672  N   ASN A 214       8.772  15.102  -8.256  1.00 98.88           N  
ATOM   1673  CA  ASN A 214       7.466  15.633  -8.643  1.00 98.88           C  
ATOM   1674  C   ASN A 214       7.655  16.636  -9.789  1.00 98.88           C  
ATOM   1675  CB  ASN A 214       6.700  16.175  -7.416  1.00 98.88           C  
ATOM   1676  O   ASN A 214       7.668  16.241 -10.956  1.00 98.88           O  
ATOM   1677  CG  ASN A 214       6.645  15.235  -6.220  1.00 98.88           C  
ATOM   1678  ND2 ASN A 214       6.207  14.008  -6.359  1.00 98.88           N  
ATOM   1679  OD1 ASN A 214       7.016  15.636  -5.135  1.00 98.88           O  
ATOM   1680  N   SER A 215       7.860  17.919  -9.477  1.00 98.81           N  
ATOM   1681  CA  SER A 215       8.186  18.969 -10.451  1.00 98.81           C  
ATOM   1682  C   SER A 215       9.093  20.029  -9.832  1.00 98.81           C  
ATOM   1683  CB  SER A 215       6.904  19.625 -10.958  1.00 98.81           C  
ATOM   1684  O   SER A 215       8.631  21.002  -9.232  1.00 98.81           O  
ATOM   1685  OG  SER A 215       7.200  20.485 -12.050  1.00 98.81           O  
ATOM   1686  N   GLN A 216      10.399  19.854  -9.985  1.00 98.81           N  
ATOM   1687  CA  GLN A 216      11.418  20.699  -9.368  1.00 98.81           C  
ATOM   1688  C   GLN A 216      12.087  21.631 -10.387  1.00 98.81           C  
ATOM   1689  CB  GLN A 216      12.453  19.803  -8.679  1.00 98.81           C  
ATOM   1690  O   GLN A 216      11.980  21.395 -11.591  1.00 98.81           O  
ATOM   1691  CG  GLN A 216      11.935  19.190  -7.372  1.00 98.81           C  
ATOM   1692  CD  GLN A 216      11.233  17.843  -7.504  1.00 98.81           C  
ATOM   1693  NE2 GLN A 216      11.041  17.210  -6.377  1.00 98.81           N  
ATOM   1694  OE1 GLN A 216      10.857  17.355  -8.561  1.00 98.81           O  
ATOM   1695  N   PRO A 217      12.824  22.669  -9.941  1.00 98.81           N  
ATOM   1696  CA  PRO A 217      13.577  23.543 -10.844  1.00 98.81           C  
ATOM   1697  C   PRO A 217      14.535  22.806 -11.793  1.00 98.81           C  
ATOM   1698  CB  PRO A 217      14.335  24.509  -9.928  1.00 98.81           C  
ATOM   1699  O   PRO A 217      14.671  23.213 -12.940  1.00 98.81           O  
ATOM   1700  CG  PRO A 217      13.433  24.603  -8.699  1.00 98.81           C  
ATOM   1701  CD  PRO A 217      12.896  23.179  -8.573  1.00 98.81           C  
ATOM   1702  N   PHE A 218      15.159  21.707 -11.352  1.00 98.56           N  
ATOM   1703  CA  PHE A 218      16.094  20.927 -12.177  1.00 98.56           C  
ATOM   1704  C   PHE A 218      15.400  20.007 -13.202  1.00 98.56           C  
ATOM   1705  CB  PHE A 218      17.035  20.134 -11.251  1.00 98.56           C  
ATOM   1706  O   PHE A 218      16.041  19.540 -14.144  1.00 98.56           O  
ATOM   1707  CG  PHE A 218      16.350  19.098 -10.375  1.00 98.56           C  
ATOM   1708  CD1 PHE A 218      16.112  19.346  -9.009  1.00 98.56           C  
ATOM   1709  CD2 PHE A 218      15.944  17.876 -10.936  1.00 98.56           C  
ATOM   1710  CE1 PHE A 218      15.439  18.389  -8.226  1.00 98.56           C  
ATOM   1711  CE2 PHE A 218      15.249  16.933 -10.165  1.00 98.56           C  
ATOM   1712  CZ  PHE A 218      14.984  17.195  -8.814  1.00 98.56           C  
ATOM   1713  N   MET A 219      14.108  19.709 -13.011  1.00 98.75           N  
ATOM   1714  CA  MET A 219      13.329  18.811 -13.864  1.00 98.75           C  
ATOM   1715  C   MET A 219      11.831  19.046 -13.653  1.00 98.75           C  
ATOM   1716  CB  MET A 219      13.717  17.355 -13.557  1.00 98.75           C  
ATOM   1717  O   MET A 219      11.233  18.560 -12.686  1.00 98.75           O  
ATOM   1718  CG  MET A 219      12.953  16.349 -14.417  1.00 98.75           C  
ATOM   1719  SD  MET A 219      13.631  14.668 -14.406  1.00 98.75           S  
ATOM   1720  CE  MET A 219      13.479  14.231 -12.658  1.00 98.75           C  
ATOM   1721  N   ARG A 220      11.207  19.781 -14.578  1.00 98.88           N  
ATOM   1722  CA  ARG A 220       9.752  19.950 -14.595  1.00 98.88           C  
ATOM   1723  C   ARG A 220       9.077  18.663 -15.058  1.00 98.88           C  
ATOM   1724  CB  ARG A 220       9.354  21.169 -15.445  1.00 98.88           C  
ATOM   1725  O   ARG A 220       9.603  17.930 -15.894  1.00 98.88           O  
ATOM   1726  CG  ARG A 220       9.878  22.504 -14.883  1.00 98.88           C  
ATOM   1727  CD  ARG A 220       9.381  22.762 -13.452  1.00 98.88           C  
ATOM   1728  NE  ARG A 220       9.795  24.082 -12.949  1.00 98.88           N  
ATOM   1729  NH1 ARG A 220       8.929  23.855 -10.828  1.00 98.88           N  
ATOM   1730  NH2 ARG A 220       9.903  25.772 -11.432  1.00 98.88           N  
ATOM   1731  CZ  ARG A 220       9.540  24.560 -11.744  1.00 98.88           C  
ATOM   1732  N   TRP A 221       7.907  18.384 -14.483  1.00 98.88           N  
ATOM   1733  CA  TRP A 221       7.227  17.098 -14.660  1.00 98.88           C  
ATOM   1734  C   TRP A 221       6.886  16.796 -16.120  1.00 98.88           C  
ATOM   1735  CB  TRP A 221       5.984  17.046 -13.766  1.00 98.88           C  
ATOM   1736  O   TRP A 221       7.084  15.672 -16.570  1.00 98.88           O  
ATOM   1737  CG  TRP A 221       4.851  17.936 -14.176  1.00 98.88           C  
ATOM   1738  CD1 TRP A 221       4.534  19.154 -13.680  1.00 98.88           C  
ATOM   1739  CD2 TRP A 221       3.815  17.637 -15.151  1.00 98.88           C  
ATOM   1740  CE2 TRP A 221       2.913  18.740 -15.216  1.00 98.88           C  
ATOM   1741  CE3 TRP A 221       3.519  16.507 -15.936  1.00 98.88           C  
ATOM   1742  NE1 TRP A 221       3.390  19.633 -14.286  1.00 98.88           N  
ATOM   1743  CH2 TRP A 221       1.504  17.593 -16.803  1.00 98.88           C  
ATOM   1744  CZ2 TRP A 221       1.782  18.739 -16.040  1.00 98.88           C  
ATOM   1745  CZ3 TRP A 221       2.365  16.485 -16.730  1.00 98.88           C  
ATOM   1746  N   ARG A 222       6.441  17.803 -16.879  1.00 98.88           N  
ATOM   1747  CA  ARG A 222       5.989  17.604 -18.259  1.00 98.88           C  
ATOM   1748  C   ARG A 222       7.127  17.167 -19.182  1.00 98.88           C  
ATOM   1749  CB  ARG A 222       5.278  18.869 -18.755  1.00 98.88           C  
ATOM   1750  O   ARG A 222       6.940  16.252 -19.977  1.00 98.88           O  
ATOM   1751  CG  ARG A 222       4.421  18.537 -19.980  1.00 98.88           C  
ATOM   1752  CD  ARG A 222       3.653  19.762 -20.478  1.00 98.88           C  
ATOM   1753  NE  ARG A 222       2.722  19.391 -21.559  1.00 98.88           N  
ATOM   1754  NH1 ARG A 222       4.161  19.595 -23.343  1.00 98.88           N  
ATOM   1755  NH2 ARG A 222       2.040  18.994 -23.689  1.00 98.88           N  
ATOM   1756  CZ  ARG A 222       2.981  19.331 -22.853  1.00 98.88           C  
ATOM   1757  N   ASP A 223       8.309  17.763 -19.025  1.00 98.88           N  
ATOM   1758  CA  ASP A 223       9.501  17.383 -19.792  1.00 98.88           C  
ATOM   1759  C   ASP A 223       9.924  15.949 -19.462  1.00 98.88           C  
ATOM   1760  CB  ASP A 223      10.668  18.336 -19.490  1.00 98.88           C  
ATOM   1761  O   ASP A 223      10.250  15.170 -20.356  1.00 98.88           O  
ATOM   1762  CG  ASP A 223      10.356  19.802 -19.786  1.00 98.88           C  
ATOM   1763  OD1 ASP A 223       9.583  20.060 -20.733  1.00 98.88           O  
ATOM   1764  OD2 ASP A 223      10.859  20.644 -19.009  1.00 98.88           O  
ATOM   1765  N   ARG A 224       9.884  15.577 -18.174  1.00 98.94           N  
ATOM   1766  CA  ARG A 224      10.186  14.209 -17.735  1.00 98.94           C  
ATOM   1767  C   ARG A 224       9.228  13.205 -18.364  1.00 98.94           C  
ATOM   1768  CB  ARG A 224      10.161  14.128 -16.205  1.00 98.94           C  
ATOM   1769  O   ARG A 224       9.685  12.204 -18.900  1.00 98.94           O  
ATOM   1770  CG  ARG A 224      10.564  12.730 -15.712  1.00 98.94           C  
ATOM   1771  CD  ARG A 224      10.601  12.660 -14.188  1.00 98.94           C  
ATOM   1772  NE  ARG A 224       9.260  12.682 -13.589  1.00 98.94           N  
ATOM   1773  NH1 ARG A 224       9.191  14.863 -12.873  1.00 98.94           N  
ATOM   1774  NH2 ARG A 224       7.571  13.449 -12.311  1.00 98.94           N  
ATOM   1775  CZ  ARG A 224       8.674  13.669 -12.950  1.00 98.94           C  
ATOM   1776  N   PHE A 225       7.927  13.487 -18.337  1.00 98.88           N  
ATOM   1777  CA  PHE A 225       6.905  12.595 -18.885  1.00 98.88           C  
ATOM   1778  C   PHE A 225       7.138  12.330 -20.377  1.00 98.88           C  
ATOM   1779  CB  PHE A 225       5.506  13.184 -18.631  1.00 98.88           C  
ATOM   1780  O   PHE A 225       7.094  11.178 -20.798  1.00 98.88           O  
ATOM   1781  CG  PHE A 225       4.907  12.990 -17.243  1.00 98.88           C  
ATOM   1782  CD1 PHE A 225       5.699  12.984 -16.074  1.00 98.88           C  
ATOM   1783  CD2 PHE A 225       3.518  12.792 -17.123  1.00 98.88           C  
ATOM   1784  CE1 PHE A 225       5.111  12.771 -14.816  1.00 98.88           C  
ATOM   1785  CE2 PHE A 225       2.931  12.612 -15.859  1.00 98.88           C  
ATOM   1786  CZ  PHE A 225       3.724  12.606 -14.703  1.00 98.88           C  
ATOM   1787  N   LEU A 226       7.476  13.366 -21.151  1.00 98.94           N  
ATOM   1788  CA  LEU A 226       7.784  13.238 -22.578  1.00 98.94           C  
ATOM   1789  C   LEU A 226       9.006  12.344 -22.841  1.00 98.94           C  
ATOM   1790  CB  LEU A 226       7.989  14.644 -23.172  1.00 98.94           C  
ATOM   1791  O   LEU A 226       8.904  11.383 -23.601  1.00 98.94           O  
ATOM   1792  CG  LEU A 226       6.685  15.443 -23.337  1.00 98.94           C  
ATOM   1793  CD1 LEU A 226       7.000  16.917 -23.594  1.00 98.94           C  
ATOM   1794  CD2 LEU A 226       5.861  14.922 -24.516  1.00 98.94           C  
ATOM   1795  N   PHE A 227      10.143  12.610 -22.188  1.00 98.88           N  
ATOM   1796  CA  PHE A 227      11.355  11.803 -22.394  1.00 98.88           C  
ATOM   1797  C   PHE A 227      11.222  10.373 -21.849  1.00 98.88           C  
ATOM   1798  CB  PHE A 227      12.573  12.504 -21.777  1.00 98.88           C  
ATOM   1799  O   PHE A 227      11.807   9.448 -22.410  1.00 98.88           O  
ATOM   1800  CG  PHE A 227      13.068  13.715 -22.546  1.00 98.88           C  
ATOM   1801  CD1 PHE A 227      13.545  13.571 -23.863  1.00 98.88           C  
ATOM   1802  CD2 PHE A 227      13.063  14.987 -21.949  1.00 98.88           C  
ATOM   1803  CE1 PHE A 227      14.003  14.693 -24.574  1.00 98.88           C  
ATOM   1804  CE2 PHE A 227      13.524  16.112 -22.655  1.00 98.88           C  
ATOM   1805  CZ  PHE A 227      13.995  15.964 -23.972  1.00 98.88           C  
ATOM   1806  N   CYS A 228      10.454  10.163 -20.775  1.00 98.88           N  
ATOM   1807  CA  CYS A 228      10.154   8.823 -20.272  1.00 98.88           C  
ATOM   1808  C   CYS A 228       9.230   8.049 -21.221  1.00 98.88           C  
ATOM   1809  CB  CYS A 228       9.540   8.903 -18.870  1.00 98.88           C  
ATOM   1810  O   CYS A 228       9.450   6.857 -21.415  1.00 98.88           O  
ATOM   1811  SG  CYS A 228      10.801   9.372 -17.652  1.00 98.88           S  
ATOM   1812  N   ALA A 229       8.234   8.701 -21.830  1.00 98.88           N  
ATOM   1813  CA  ALA A 229       7.370   8.067 -22.825  1.00 98.88           C  
ATOM   1814  C   ALA A 229       8.164   7.657 -24.078  1.00 98.88           C  
ATOM   1815  CB  ALA A 229       6.208   9.011 -23.152  1.00 98.88           C  
ATOM   1816  O   ALA A 229       8.051   6.518 -24.526  1.00 98.88           O  
ATOM   1817  N   GLU A 230       9.042   8.530 -24.589  1.00 98.88           N  
ATOM   1818  CA  GLU A 230       9.963   8.193 -25.687  1.00 98.88           C  
ATOM   1819  C   GLU A 230      10.821   6.961 -25.343  1.00 98.88           C  
ATOM   1820  CB  GLU A 230      10.857   9.411 -25.992  1.00 98.88           C  
ATOM   1821  O   GLU A 230      10.895   6.002 -26.113  1.00 98.88           O  
ATOM   1822  CG  GLU A 230      11.784   9.193 -27.202  1.00 98.88           C  
ATOM   1823  CD  GLU A 230      12.837  10.303 -27.387  1.00 98.88           C  
ATOM   1824  OE1 GLU A 230      13.797  10.059 -28.154  1.00 98.88           O  
ATOM   1825  OE2 GLU A 230      12.728  11.371 -26.738  1.00 98.88           O  
ATOM   1826  N   ALA A 231      11.430   6.959 -24.154  1.00 98.88           N  
ATOM   1827  CA  ALA A 231      12.261   5.865 -23.662  1.00 98.88           C  
ATOM   1828  C   ALA A 231      11.498   4.538 -23.519  1.00 98.88           C  
ATOM   1829  CB  ALA A 231      12.830   6.314 -22.315  1.00 98.88           C  
ATOM   1830  O   ALA A 231      12.015   3.484 -23.899  1.00 98.88           O  
ATOM   1831  N   LEU A 232      10.273   4.600 -22.991  1.00 98.25           N  
ATOM   1832  CA  LEU A 232       9.373   3.463 -22.819  1.00 98.25           C  
ATOM   1833  C   LEU A 232       9.052   2.814 -24.163  1.00 98.25           C  
ATOM   1834  CB  LEU A 232       8.122   3.955 -22.069  1.00 98.25           C  
ATOM   1835  O   LEU A 232       9.292   1.618 -24.332  1.00 98.25           O  
ATOM   1836  CG  LEU A 232       6.989   2.924 -21.896  1.00 98.25           C  
ATOM   1837  CD1 LEU A 232       6.188   3.303 -20.655  1.00 98.25           C  
ATOM   1838  CD2 LEU A 232       5.996   2.896 -23.061  1.00 98.25           C  
ATOM   1839  N   PHE A 233       8.571   3.595 -25.133  1.00 98.75           N  
ATOM   1840  CA  PHE A 233       8.183   3.054 -26.437  1.00 98.75           C  
ATOM   1841  C   PHE A 233       9.387   2.562 -27.238  1.00 98.75           C  
ATOM   1842  CB  PHE A 233       7.377   4.093 -27.222  1.00 98.75           C  
ATOM   1843  O   PHE A 233       9.287   1.555 -27.943  1.00 98.75           O  
ATOM   1844  CG  PHE A 233       6.018   4.400 -26.624  1.00 98.75           C  
ATOM   1845  CD1 PHE A 233       5.099   3.359 -26.381  1.00 98.75           C  
ATOM   1846  CD2 PHE A 233       5.660   5.727 -26.320  1.00 98.75           C  
ATOM   1847  CE1 PHE A 233       3.847   3.640 -25.807  1.00 98.75           C  
ATOM   1848  CE2 PHE A 233       4.405   6.007 -25.753  1.00 98.75           C  
ATOM   1849  CZ  PHE A 233       3.502   4.964 -25.490  1.00 98.75           C  
ATOM   1850  N   LYS A 234      10.550   3.206 -27.081  1.00 98.88           N  
ATOM   1851  CA  LYS A 234      11.802   2.730 -27.673  1.00 98.88           C  
ATOM   1852  C   LYS A 234      12.192   1.349 -27.135  1.00 98.88           C  
ATOM   1853  CB  LYS A 234      12.895   3.783 -27.454  1.00 98.88           C  
ATOM   1854  O   LYS A 234      12.436   0.447 -27.930  1.00 98.88           O  
ATOM   1855  CG  LYS A 234      14.176   3.393 -28.196  1.00 98.88           C  
ATOM   1856  CD  LYS A 234      15.271   4.452 -28.017  1.00 98.88           C  
ATOM   1857  CE  LYS A 234      16.624   3.941 -28.525  1.00 98.88           C  
ATOM   1858  NZ  LYS A 234      16.579   3.470 -29.928  1.00 98.88           N  
ATOM   1859  N   ALA A 235      12.211   1.165 -25.812  1.00 98.81           N  
ATOM   1860  CA  ALA A 235      12.552  -0.122 -25.198  1.00 98.81           C  
ATOM   1861  C   ALA A 235      11.517  -1.217 -25.512  1.00 98.81           C  
ATOM   1862  CB  ALA A 235      12.697   0.079 -23.686  1.00 98.81           C  
ATOM   1863  O   ALA A 235      11.883  -2.365 -25.758  1.00 98.81           O  
ATOM   1864  N   GLN A 236      10.229  -0.869 -25.543  1.00 98.75           N  
ATOM   1865  CA  GLN A 236       9.160  -1.791 -25.932  1.00 98.75           C  
ATOM   1866  C   GLN A 236       9.307  -2.251 -27.388  1.00 98.75           C  
ATOM   1867  CB  GLN A 236       7.814  -1.109 -25.665  1.00 98.75           C  
ATOM   1868  O   GLN A 236       9.190  -3.439 -27.665  1.00 98.75           O  
ATOM   1869  CG  GLN A 236       6.612  -1.926 -26.163  1.00 98.75           C  
ATOM   1870  CD  GLN A 236       5.307  -1.468 -25.525  1.00 98.75           C  
ATOM   1871  NE2 GLN A 236       4.259  -1.296 -26.298  1.00 98.75           N  
ATOM   1872  OE1 GLN A 236       5.200  -1.257 -24.327  1.00 98.75           O  
ATOM   1873  N   THR A 237       9.632  -1.340 -28.309  1.00 98.75           N  
ATOM   1874  CA  THR A 237       9.874  -1.689 -29.721  1.00 98.75           C  
ATOM   1875  C   THR A 237      11.092  -2.600 -29.880  1.00 98.75           C  
ATOM   1876  CB  THR A 237      10.068  -0.426 -30.574  1.00 98.75           C  
ATOM   1877  O   THR A 237      11.053  -3.542 -30.661  1.00 98.75           O  
ATOM   1878  CG2 THR A 237      10.225  -0.732 -32.064  1.00 98.75           C  
ATOM   1879  OG1 THR A 237       8.949   0.423 -30.452  1.00 98.75           O  
ATOM   1880  N   GLU A 238      12.169  -2.340 -29.134  1.00 98.75           N  
ATOM   1881  CA  GLU A 238      13.403  -3.136 -29.192  1.00 98.75           C  
ATOM   1882  C   GLU A 238      13.224  -4.552 -28.632  1.00 98.75           C  
ATOM   1883  CB  GLU A 238      14.495  -2.368 -28.429  1.00 98.75           C  
ATOM   1884  O   GLU A 238      13.766  -5.506 -29.181  1.00 98.75           O  
ATOM   1885  CG  GLU A 238      15.883  -3.033 -28.451  1.00 98.75           C  
ATOM   1886  CD  GLU A 238      16.950  -2.146 -27.783  1.00 98.75           C  
ATOM   1887  OE1 GLU A 238      17.829  -2.674 -27.059  1.00 98.75           O  
ATOM   1888  OE2 GLU A 238      16.888  -0.911 -27.989  1.00 98.75           O  
ATOM   1889  N   THR A 239      12.464  -4.693 -27.544  1.00 98.75           N  
ATOM   1890  CA  THR A 239      12.338  -5.967 -26.815  1.00 98.75           C  
ATOM   1891  C   THR A 239      11.106  -6.783 -27.198  1.00 98.75           C  
ATOM   1892  CB  THR A 239      12.345  -5.744 -25.296  1.00 98.75           C  
ATOM   1893  O   THR A 239      11.064  -7.977 -26.921  1.00 98.75           O  
ATOM   1894  CG2 THR A 239      13.634  -5.086 -24.799  1.00 98.75           C  
ATOM   1895  OG1 THR A 239      11.278  -4.914 -24.891  1.00 98.75           O  
ATOM   1896  N   GLY A 240      10.083  -6.156 -27.785  1.00 98.69           N  
ATOM   1897  CA  GLY A 240       8.785  -6.780 -28.052  1.00 98.69           C  
ATOM   1898  C   GLY A 240       7.922  -7.023 -26.805  1.00 98.69           C  
ATOM   1899  O   GLY A 240       6.809  -7.528 -26.929  1.00 98.69           O  
ATOM   1900  N   GLU A 241       8.390  -6.660 -25.607  1.00 98.75           N  
ATOM   1901  CA  GLU A 241       7.623  -6.775 -24.364  1.00 98.75           C  
ATOM   1902  C   GLU A 241       6.955  -5.444 -24.001  1.00 98.75           C  
ATOM   1903  CB  GLU A 241       8.527  -7.184 -23.191  1.00 98.75           C  
ATOM   1904  O   GLU A 241       7.574  -4.387 -24.127  1.00 98.75           O  
ATOM   1905  CG  GLU A 241       9.123  -8.606 -23.198  1.00 98.75           C  
ATOM   1906  CD  GLU A 241       9.853  -8.901 -21.864  1.00 98.75           C  
ATOM   1907  OE1 GLU A 241      10.126 -10.073 -21.513  1.00 98.75           O  
ATOM   1908  OE2 GLU A 241      10.097  -7.938 -21.088  1.00 98.75           O  
ATOM   1909  N   ILE A 242       5.745  -5.490 -23.432  1.00 98.75           N  
ATOM   1910  CA  ILE A 242       5.119  -4.305 -22.825  1.00 98.75           C  
ATOM   1911  C   ILE A 242       6.007  -3.782 -21.689  1.00 98.75           C  
ATOM   1912  CB  ILE A 242       3.671  -4.593 -22.361  1.00 98.75           C  
ATOM   1913  O   ILE A 242       6.431  -4.554 -20.819  1.00 98.75           O  
ATOM   1914  CG1 ILE A 242       2.804  -4.932 -23.597  1.00 98.75           C  
ATOM   1915  CG2 ILE A 242       3.088  -3.388 -21.595  1.00 98.75           C  
ATOM   1916  CD1 ILE A 242       1.363  -5.344 -23.283  1.00 98.75           C  
ATOM   1917  N   LYS A 243       6.286  -2.472 -21.702  1.00 98.81           N  
ATOM   1918  CA  LYS A 243       7.109  -1.774 -20.700  1.00 98.81           C  
ATOM   1919  C   LYS A 243       6.326  -0.654 -20.023  1.00 98.81           C  
ATOM   1920  CB  LYS A 243       8.388  -1.208 -21.343  1.00 98.81           C  
ATOM   1921  O   LYS A 243       5.429  -0.065 -20.618  1.00 98.81           O  
ATOM   1922  CG  LYS A 243       9.315  -2.228 -22.023  1.00 98.81           C  
ATOM   1923  CD  LYS A 243       9.758  -3.374 -21.100  1.00 98.81           C  
ATOM   1924  CE  LYS A 243      10.765  -4.278 -21.815  1.00 98.81           C  
ATOM   1925  NZ  LYS A 243      11.221  -5.393 -20.949  1.00 98.81           N  
ATOM   1926  N   GLY A 244       6.709  -0.312 -18.794  1.00 98.69           N  
ATOM   1927  CA  GLY A 244       6.123   0.812 -18.065  1.00 98.69           C  
ATOM   1928  C   GLY A 244       7.151   1.677 -17.337  1.00 98.69           C  
ATOM   1929  O   GLY A 244       8.229   1.229 -16.947  1.00 98.69           O  
ATOM   1930  N   HIS A 245       6.791   2.935 -17.113  1.00 98.94           N  
ATOM   1931  CA  HIS A 245       7.494   3.820 -16.197  1.00 98.94           C  
ATOM   1932  C   HIS A 245       6.470   4.493 -15.293  1.00 98.94           C  
ATOM   1933  CB  HIS A 245       8.331   4.845 -16.963  1.00 98.94           C  
ATOM   1934  O   HIS A 245       5.533   5.103 -15.801  1.00 98.94           O  
ATOM   1935  CG  HIS A 245       9.036   5.783 -16.021  1.00 98.94           C  
ATOM   1936  CD2 HIS A 245       8.603   7.012 -15.620  1.00 98.94           C  
ATOM   1937  ND1 HIS A 245      10.193   5.524 -15.334  1.00 98.94           N  
ATOM   1938  CE1 HIS A 245      10.475   6.585 -14.565  1.00 98.94           C  
ATOM   1939  NE2 HIS A 245       9.536   7.526 -14.719  1.00 98.94           N  
ATOM   1940  N   TYR A 246       6.626   4.383 -13.973  1.00 98.88           N  
ATOM   1941  CA  TYR A 246       5.638   4.928 -13.045  1.00 98.88           C  
ATOM   1942  C   TYR A 246       5.823   6.444 -12.967  1.00 98.88           C  
ATOM   1943  CB  TYR A 246       5.704   4.278 -11.655  1.00 98.88           C  
ATOM   1944  O   TYR A 246       6.693   6.938 -12.247  1.00 98.88           O  
ATOM   1945  CG  TYR A 246       5.838   2.770 -11.532  1.00 98.88           C  
ATOM   1946  CD1 TYR A 246       5.618   1.906 -12.619  1.00 98.88           C  
ATOM   1947  CD2 TYR A 246       6.119   2.217 -10.270  1.00 98.88           C  
ATOM   1948  CE1 TYR A 246       5.681   0.517 -12.453  1.00 98.88           C  
ATOM   1949  CE2 TYR A 246       6.183   0.823 -10.100  1.00 98.88           C  
ATOM   1950  OH  TYR A 246       5.961  -1.375 -11.020  1.00 98.88           O  
ATOM   1951  CZ  TYR A 246       5.963  -0.032 -11.194  1.00 98.88           C  
ATOM   1952  N   LEU A 247       5.023   7.171 -13.744  1.00 98.94           N  
ATOM   1953  CA  LEU A 247       5.041   8.630 -13.803  1.00 98.94           C  
ATOM   1954  C   LEU A 247       4.364   9.209 -12.553  1.00 98.94           C  
ATOM   1955  CB  LEU A 247       4.330   9.061 -15.099  1.00 98.94           C  
ATOM   1956  O   LEU A 247       3.190   8.935 -12.302  1.00 98.94           O  
ATOM   1957  CG  LEU A 247       5.074   8.715 -16.401  1.00 98.94           C  
ATOM   1958  CD1 LEU A 247       4.169   8.983 -17.603  1.00 98.94           C  
ATOM   1959  CD2 LEU A 247       6.338   9.555 -16.588  1.00 98.94           C  
ATOM   1960  N   ASN A 248       5.089   9.991 -11.748  1.00 98.94           N  
ATOM   1961  CA  ASN A 248       4.591  10.452 -10.450  1.00 98.94           C  
ATOM   1962  C   ASN A 248       3.587  11.612 -10.574  1.00 98.94           C  
ATOM   1963  CB  ASN A 248       5.774  10.731  -9.496  1.00 98.94           C  
ATOM   1964  O   ASN A 248       3.938  12.739 -10.954  1.00 98.94           O  
ATOM   1965  CG  ASN A 248       5.346  10.875  -8.045  1.00 98.94           C  
ATOM   1966  ND2 ASN A 248       6.258  10.874  -7.099  1.00 98.94           N  
ATOM   1967  OD1 ASN A 248       4.173  10.993  -7.756  1.00 98.94           O  
ATOM   1968  N   ALA A 249       2.333  11.330 -10.213  1.00 98.94           N  
ATOM   1969  CA  ALA A 249       1.223  12.275 -10.212  1.00 98.94           C  
ATOM   1970  C   ALA A 249       1.150  13.128  -8.931  1.00 98.94           C  
ATOM   1971  CB  ALA A 249      -0.076  11.498 -10.461  1.00 98.94           C  
ATOM   1972  O   ALA A 249       0.485  14.161  -8.953  1.00 98.94           O  
ATOM   1973  N   THR A 250       1.859  12.773  -7.850  1.00 98.94           N  
ATOM   1974  CA  THR A 250       1.843  13.506  -6.569  1.00 98.94           C  
ATOM   1975  C   THR A 250       2.127  14.998  -6.763  1.00 98.94           C  
ATOM   1976  CB  THR A 250       2.880  12.932  -5.591  1.00 98.94           C  
ATOM   1977  O   THR A 250       3.155  15.389  -7.328  1.00 98.94           O  
ATOM   1978  CG2 THR A 250       2.857  13.618  -4.225  1.00 98.94           C  
ATOM   1979  OG1 THR A 250       2.647  11.571  -5.348  1.00 98.94           O  
ATOM   1980  N   ALA A 251       1.230  15.860  -6.284  1.00 98.88           N  
ATOM   1981  CA  ALA A 251       1.299  17.308  -6.461  1.00 98.88           C  
ATOM   1982  C   ALA A 251       0.801  18.060  -5.217  1.00 98.88           C  
ATOM   1983  CB  ALA A 251       0.484  17.678  -7.708  1.00 98.88           C  
ATOM   1984  O   ALA A 251       0.291  17.458  -4.281  1.00 98.88           O  
ATOM   1985  N   GLY A 252       0.959  19.388  -5.213  1.00 98.69           N  
ATOM   1986  CA  GLY A 252       0.528  20.237  -4.096  1.00 98.69           C  
ATOM   1987  C   GLY A 252      -0.980  20.504  -4.037  1.00 98.69           C  
ATOM   1988  O   GLY A 252      -1.465  20.940  -3.000  1.00 98.69           O  
ATOM   1989  N   THR A 253      -1.719  20.259  -5.124  1.00 98.88           N  
ATOM   1990  CA  THR A 253      -3.186  20.359  -5.168  1.00 98.88           C  
ATOM   1991  C   THR A 253      -3.769  19.232  -6.019  1.00 98.88           C  
ATOM   1992  CB  THR A 253      -3.700  21.719  -5.685  1.00 98.88           C  
ATOM   1993  O   THR A 253      -3.062  18.643  -6.848  1.00 98.88           O  
ATOM   1994  CG2 THR A 253      -2.976  22.940  -5.119  1.00 98.88           C  
ATOM   1995  OG1 THR A 253      -3.669  21.807  -7.092  1.00 98.88           O  
ATOM   1996  N   CYS A 254      -5.061  18.942  -5.841  1.00 98.81           N  
ATOM   1997  CA  CYS A 254      -5.750  17.914  -6.621  1.00 98.81           C  
ATOM   1998  C   CYS A 254      -5.785  18.264  -8.116  1.00 98.81           C  
ATOM   1999  CB  CYS A 254      -7.168  17.709  -6.070  1.00 98.81           C  
ATOM   2000  O   CYS A 254      -5.593  17.387  -8.950  1.00 98.81           O  
ATOM   2001  SG  CYS A 254      -7.096  16.881  -4.454  1.00 98.81           S  
ATOM   2002  N   GLU A 255      -5.943  19.536  -8.478  1.00 98.88           N  
ATOM   2003  CA  GLU A 255      -5.990  19.985  -9.875  1.00 98.88           C  
ATOM   2004  C   GLU A 255      -4.670  19.693 -10.597  1.00 98.88           C  
ATOM   2005  CB  GLU A 255      -6.294  21.493  -9.977  1.00 98.88           C  
ATOM   2006  O   GLU A 255      -4.667  19.166 -11.711  1.00 98.88           O  
ATOM   2007  CG  GLU A 255      -7.604  21.952  -9.313  1.00 98.88           C  
ATOM   2008  CD  GLU A 255      -7.559  21.917  -7.776  1.00 98.88           C  
ATOM   2009  OE1 GLU A 255      -8.637  21.782  -7.168  1.00 98.88           O  
ATOM   2010  OE2 GLU A 255      -6.431  21.945  -7.216  1.00 98.88           O  
ATOM   2011  N   GLU A 256      -3.530  19.975  -9.957  1.00 98.94           N  
ATOM   2012  CA  GLU A 256      -2.217  19.668 -10.532  1.00 98.94           C  
ATOM   2013  C   GLU A 256      -1.916  18.163 -10.529  1.00 98.94           C  
ATOM   2014  CB  GLU A 256      -1.113  20.464  -9.818  1.00 98.94           C  
ATOM   2015  O   GLU A 256      -1.251  17.687 -11.450  1.00 98.94           O  
ATOM   2016  CG  GLU A 256      -0.983  21.907 -10.349  1.00 98.94           C  
ATOM   2017  CD  GLU A 256      -0.405  21.985 -11.783  1.00 98.94           C  
ATOM   2018  OE1 GLU A 256      -0.962  22.695 -12.663  1.00 98.94           O  
ATOM   2019  OE2 GLU A 256       0.644  21.342 -12.038  1.00 98.94           O  
ATOM   2020  N   MET A 257      -2.420  17.399  -9.553  1.00 98.94           N  
ATOM   2021  CA  MET A 257      -2.335  15.932  -9.569  1.00 98.94           C  
ATOM   2022  C   MET A 257      -3.086  15.363 -10.778  1.00 98.94           C  
ATOM   2023  CB  MET A 257      -2.884  15.367  -8.248  1.00 98.94           C  
ATOM   2024  O   MET A 257      -2.520  14.609 -11.574  1.00 98.94           O  
ATOM   2025  CG  MET A 257      -2.905  13.834  -8.197  1.00 98.94           C  
ATOM   2026  SD  MET A 257      -3.796  13.163  -6.771  1.00 98.94           S  
ATOM   2027  CE  MET A 257      -5.513  13.513  -7.251  1.00 98.94           C  
ATOM   2028  N   MET A 258      -4.335  15.788 -10.969  1.00 98.88           N  
ATOM   2029  CA  MET A 258      -5.181  15.340 -12.073  1.00 98.88           C  
ATOM   2030  C   MET A 258      -4.608  15.745 -13.428  1.00 98.88           C  
ATOM   2031  CB  MET A 258      -6.600  15.895 -11.892  1.00 98.88           C  
ATOM   2032  O   MET A 258      -4.547  14.924 -14.338  1.00 98.88           O  
ATOM   2033  CG  MET A 258      -7.312  15.269 -10.684  1.00 98.88           C  
ATOM   2034  SD  MET A 258      -7.402  13.462 -10.677  1.00 98.88           S  
ATOM   2035  CE  MET A 258      -8.342  13.243 -12.201  1.00 98.88           C  
ATOM   2036  N   LYS A 259      -4.084  16.967 -13.561  1.00 98.94           N  
ATOM   2037  CA  LYS A 259      -3.417  17.432 -14.786  1.00 98.94           C  
ATOM   2038  C   LYS A 259      -2.252  16.534 -15.211  1.00 98.94           C  
ATOM   2039  CB  LYS A 259      -2.945  18.856 -14.518  1.00 98.94           C  
ATOM   2040  O   LYS A 259      -2.047  16.317 -16.404  1.00 98.94           O  
ATOM   2041  CG  LYS A 259      -2.324  19.560 -15.730  1.00 98.94           C  
ATOM   2042  CD  LYS A 259      -1.919  20.935 -15.210  1.00 98.94           C  
ATOM   2043  CE  LYS A 259      -1.299  21.875 -16.229  1.00 98.94           C  
ATOM   2044  NZ  LYS A 259      -1.055  23.150 -15.515  1.00 98.94           N  
ATOM   2045  N   ARG A 260      -1.492  15.994 -14.253  1.00 98.94           N  
ATOM   2046  CA  ARG A 260      -0.404  15.045 -14.535  1.00 98.94           C  
ATOM   2047  C   ARG A 260      -0.939  13.690 -14.970  1.00 98.94           C  
ATOM   2048  CB  ARG A 260       0.494  14.881 -13.311  1.00 98.94           C  
ATOM   2049  O   ARG A 260      -0.454  13.158 -15.963  1.00 98.94           O  
ATOM   2050  CG  ARG A 260       1.241  16.175 -13.004  1.00 98.94           C  
ATOM   2051  CD  ARG A 260       2.002  15.995 -11.703  1.00 98.94           C  
ATOM   2052  NE  ARG A 260       2.489  17.282 -11.189  1.00 98.94           N  
ATOM   2053  NH1 ARG A 260       3.914  16.334  -9.697  1.00 98.94           N  
ATOM   2054  NH2 ARG A 260       3.436  18.512  -9.529  1.00 98.94           N  
ATOM   2055  CZ  ARG A 260       3.281  17.376 -10.147  1.00 98.94           C  
ATOM   2056  N   ALA A 261      -1.938  13.158 -14.267  1.00 98.94           N  
ATOM   2057  CA  ALA A 261      -2.566  11.886 -14.622  1.00 98.94           C  
ATOM   2058  C   ALA A 261      -3.192  11.931 -16.029  1.00 98.94           C  
ATOM   2059  CB  ALA A 261      -3.594  11.537 -13.540  1.00 98.94           C  
ATOM   2060  O   ALA A 261      -2.956  11.031 -16.835  1.00 98.94           O  
ATOM   2061  N   VAL A 262      -3.884  13.027 -16.361  1.00 98.94           N  
ATOM   2062  CA  VAL A 262      -4.432  13.289 -17.702  1.00 98.94           C  
ATOM   2063  C   VAL A 262      -3.332  13.282 -18.756  1.00 98.94           C  
ATOM   2064  CB  VAL A 262      -5.218  14.617 -17.727  1.00 98.94           C  
ATOM   2065  O   VAL A 262      -3.456  12.596 -19.766  1.00 98.94           O  
ATOM   2066  CG1 VAL A 262      -5.638  15.029 -19.144  1.00 98.94           C  
ATOM   2067  CG2 VAL A 262      -6.503  14.533 -16.891  1.00 98.94           C  
ATOM   2068  N   PHE A 263      -2.218  13.973 -18.510  1.00 98.94           N  
ATOM   2069  CA  PHE A 263      -1.124  13.997 -19.478  1.00 98.94           C  
ATOM   2070  C   PHE A 263      -0.428  12.634 -19.627  1.00 98.94           C  
ATOM   2071  CB  PHE A 263      -0.131  15.092 -19.090  1.00 98.94           C  
ATOM   2072  O   PHE A 263      -0.065  12.253 -20.735  1.00 98.94           O  
ATOM   2073  CG  PHE A 263       0.883  15.398 -20.178  1.00 98.94           C  
ATOM   2074  CD1 PHE A 263       2.262  15.182 -19.986  1.00 98.94           C  
ATOM   2075  CD2 PHE A 263       0.426  15.859 -21.426  1.00 98.94           C  
ATOM   2076  CE1 PHE A 263       3.176  15.461 -21.015  1.00 98.94           C  
ATOM   2077  CE2 PHE A 263       1.333  16.085 -22.473  1.00 98.94           C  
ATOM   2078  CZ  PHE A 263       2.710  15.904 -22.263  1.00 98.94           C  
ATOM   2079  N   ALA A 264      -0.271  11.861 -18.547  1.00 98.94           N  
ATOM   2080  CA  ALA A 264       0.242  10.490 -18.636  1.00 98.94           C  
ATOM   2081  C   ALA A 264      -0.661   9.603 -19.511  1.00 98.94           C  
ATOM   2082  CB  ALA A 264       0.387   9.910 -17.226  1.00 98.94           C  
ATOM   2083  O   ALA A 264      -0.159   8.850 -20.348  1.00 98.94           O  
ATOM   2084  N   ARG A 265      -1.985   9.749 -19.370  1.00 98.75           N  
ATOM   2085  CA  ARG A 265      -2.976   9.080 -20.221  1.00 98.75           C  
ATOM   2086  C   ARG A 265      -2.865   9.515 -21.680  1.00 98.75           C  
ATOM   2087  CB  ARG A 265      -4.376   9.316 -19.629  1.00 98.75           C  
ATOM   2088  O   ARG A 265      -2.887   8.661 -22.559  1.00 98.75           O  
ATOM   2089  CG  ARG A 265      -5.509   8.605 -20.375  1.00 98.75           C  
ATOM   2090  CD  ARG A 265      -6.080   9.437 -21.527  1.00 98.75           C  
ATOM   2091  NE  ARG A 265      -7.239   8.762 -22.129  1.00 98.75           N  
ATOM   2092  NH1 ARG A 265      -7.585  10.267 -23.823  1.00 98.75           N  
ATOM   2093  NH2 ARG A 265      -8.900   8.466 -23.647  1.00 98.75           N  
ATOM   2094  CZ  ARG A 265      -7.899   9.167 -23.195  1.00 98.75           C  
ATOM   2095  N   GLU A 266      -2.737  10.813 -21.958  1.00 98.81           N  
ATOM   2096  CA  GLU A 266      -2.557  11.337 -23.326  1.00 98.81           C  
ATOM   2097  C   GLU A 266      -1.305  10.778 -24.015  1.00 98.81           C  
ATOM   2098  CB  GLU A 266      -2.462  12.870 -23.305  1.00 98.81           C  
ATOM   2099  O   GLU A 266      -1.323  10.546 -25.221  1.00 98.81           O  
ATOM   2100  CG  GLU A 266      -3.810  13.560 -23.059  1.00 98.81           C  
ATOM   2101  CD  GLU A 266      -3.689  15.092 -22.954  1.00 98.81           C  
ATOM   2102  OE1 GLU A 266      -4.742  15.727 -22.731  1.00 98.81           O  
ATOM   2103  OE2 GLU A 266      -2.564  15.634 -23.085  1.00 98.81           O  
ATOM   2104  N   LEU A 267      -0.239  10.516 -23.253  1.00 98.81           N  
ATOM   2105  CA  LEU A 267       0.987   9.890 -23.756  1.00 98.81           C  
ATOM   2106  C   LEU A 267       0.868   8.371 -23.961  1.00 98.81           C  
ATOM   2107  CB  LEU A 267       2.150  10.218 -22.803  1.00 98.81           C  
ATOM   2108  O   LEU A 267       1.803   7.764 -24.479  1.00 98.81           O  
ATOM   2109  CG  LEU A 267       2.543  11.704 -22.749  1.00 98.81           C  
ATOM   2110  CD1 LEU A 267       3.621  11.888 -21.680  1.00 98.81           C  
ATOM   2111  CD2 LEU A 267       3.096  12.222 -24.077  1.00 98.81           C  
ATOM   2112  N   GLY A 268      -0.237   7.745 -23.546  1.00 98.62           N  
ATOM   2113  CA  GLY A 268      -0.414   6.293 -23.612  1.00 98.62           C  
ATOM   2114  C   GLY A 268       0.447   5.518 -22.609  1.00 98.62           C  
ATOM   2115  O   GLY A 268       0.759   4.353 -22.849  1.00 98.62           O  
ATOM   2116  N   ALA A 269       0.861   6.144 -21.501  1.00 98.50           N  
ATOM   2117  CA  ALA A 269       1.585   5.439 -20.447  1.00 98.50           C  
ATOM   2118  C   ALA A 269       0.670   4.392 -19.778  1.00 98.50           C  
ATOM   2119  CB  ALA A 269       2.121   6.452 -19.428  1.00 98.50           C  
ATOM   2120  O   ALA A 269      -0.485   4.703 -19.491  1.00 98.50           O  
ATOM   2121  N   PRO A 270       1.155   3.174 -19.472  1.00 98.56           N  
ATOM   2122  CA  PRO A 270       0.309   2.140 -18.874  1.00 98.56           C  
ATOM   2123  C   PRO A 270       0.097   2.324 -17.364  1.00 98.56           C  
ATOM   2124  CB  PRO A 270       1.018   0.821 -19.194  1.00 98.56           C  
ATOM   2125  O   PRO A 270      -0.799   1.706 -16.794  1.00 98.56           O  
ATOM   2126  CG  PRO A 270       2.493   1.210 -19.276  1.00 98.56           C  
ATOM   2127  CD  PRO A 270       2.462   2.636 -19.828  1.00 98.56           C  
ATOM   2128  N   ILE A 271       0.932   3.134 -16.702  1.00 98.94           N  
ATOM   2129  CA  ILE A 271       0.980   3.235 -15.242  1.00 98.94           C  
ATOM   2130  C   ILE A 271       1.442   4.617 -14.766  1.00 98.94           C  
ATOM   2131  CB  ILE A 271       1.851   2.089 -14.670  1.00 98.94           C  
ATOM   2132  O   ILE A 271       2.356   5.220 -15.331  1.00 98.94           O  
ATOM   2133  CG1 ILE A 271       1.774   2.049 -13.126  1.00 98.94           C  
ATOM   2134  CG2 ILE A 271       3.300   2.141 -15.174  1.00 98.94           C  
ATOM   2135  CD1 ILE A 271       2.133   0.698 -12.498  1.00 98.94           C  
ATOM   2136  N   VAL A 272       0.836   5.090 -13.679  1.00 98.94           N  
ATOM   2137  CA  VAL A 272       1.264   6.266 -12.902  1.00 98.94           C  
ATOM   2138  C   VAL A 272       1.573   5.857 -11.462  1.00 98.94           C  
ATOM   2139  CB  VAL A 272       0.215   7.397 -12.952  1.00 98.94           C  
ATOM   2140  O   VAL A 272       1.263   4.739 -11.051  1.00 98.94           O  
ATOM   2141  CG1 VAL A 272       0.079   7.955 -14.372  1.00 98.94           C  
ATOM   2142  CG2 VAL A 272      -1.166   6.963 -12.449  1.00 98.94           C  
ATOM   2143  N   MET A 273       2.185   6.749 -10.678  1.00 98.94           N  
ATOM   2144  CA  MET A 273       2.329   6.551  -9.233  1.00 98.94           C  
ATOM   2145  C   MET A 273       1.836   7.720  -8.388  1.00 98.94           C  
ATOM   2146  CB  MET A 273       3.757   6.162  -8.829  1.00 98.94           C  
ATOM   2147  O   MET A 273       1.797   8.858  -8.858  1.00 98.94           O  
ATOM   2148  CG  MET A 273       4.829   7.195  -9.167  1.00 98.94           C  
ATOM   2149  SD  MET A 273       6.476   6.777  -8.539  1.00 98.94           S  
ATOM   2150  CE  MET A 273       6.215   7.182  -6.789  1.00 98.94           C  
ATOM   2151  N   HIS A 274       1.512   7.421  -7.129  1.00 98.94           N  
ATOM   2152  CA  HIS A 274       1.077   8.391  -6.130  1.00 98.94           C  
ATOM   2153  C   HIS A 274       1.609   8.058  -4.729  1.00 98.94           C  
ATOM   2154  CB  HIS A 274      -0.453   8.437  -6.154  1.00 98.94           C  
ATOM   2155  O   HIS A 274       1.710   6.892  -4.337  1.00 98.94           O  
ATOM   2156  CG  HIS A 274      -1.049   9.499  -5.270  1.00 98.94           C  
ATOM   2157  CD2 HIS A 274      -0.807  10.844  -5.340  1.00 98.94           C  
ATOM   2158  ND1 HIS A 274      -1.947   9.295  -4.248  1.00 98.94           N  
ATOM   2159  CE1 HIS A 274      -2.228  10.495  -3.706  1.00 98.94           C  
ATOM   2160  NE2 HIS A 274      -1.544  11.468  -4.330  1.00 98.94           N  
ATOM   2161  N   ASP A 275       1.932   9.098  -3.963  1.00 98.88           N  
ATOM   2162  CA  ASP A 275       2.394   9.007  -2.579  1.00 98.88           C  
ATOM   2163  C   ASP A 275       1.205   9.198  -1.626  1.00 98.88           C  
ATOM   2164  CB  ASP A 275       3.526  10.013  -2.330  1.00 98.88           C  
ATOM   2165  O   ASP A 275       0.971  10.289  -1.104  1.00 98.88           O  
ATOM   2166  CG  ASP A 275       4.681   9.848  -3.314  1.00 98.88           C  
ATOM   2167  OD1 ASP A 275       5.292   8.757  -3.314  1.00 98.88           O  
ATOM   2168  OD2 ASP A 275       4.923  10.793  -4.100  1.00 98.88           O  
ATOM   2169  N   TYR A 276       0.413   8.141  -1.430  1.00 98.62           N  
ATOM   2170  CA  TYR A 276      -0.953   8.254  -0.896  1.00 98.62           C  
ATOM   2171  C   TYR A 276      -1.076   8.871   0.505  1.00 98.62           C  
ATOM   2172  CB  TYR A 276      -1.644   6.887  -0.914  1.00 98.62           C  
ATOM   2173  O   TYR A 276      -2.065   9.545   0.769  1.00 98.62           O  
ATOM   2174  CG  TYR A 276      -1.331   6.001   0.276  1.00 98.62           C  
ATOM   2175  CD1 TYR A 276      -0.052   5.430   0.427  1.00 98.62           C  
ATOM   2176  CD2 TYR A 276      -2.319   5.778   1.254  1.00 98.62           C  
ATOM   2177  CE1 TYR A 276       0.225   4.596   1.525  1.00 98.62           C  
ATOM   2178  CE2 TYR A 276      -2.031   4.973   2.368  1.00 98.62           C  
ATOM   2179  OH  TYR A 276      -0.467   3.664   3.611  1.00 98.62           O  
ATOM   2180  CZ  TYR A 276      -0.763   4.384   2.505  1.00 98.62           C  
ATOM   2181  N   LEU A 277      -0.104   8.673   1.406  1.00 98.69           N  
ATOM   2182  CA  LEU A 277      -0.161   9.264   2.753  1.00 98.69           C  
ATOM   2183  C   LEU A 277       0.189  10.747   2.729  1.00 98.69           C  
ATOM   2184  CB  LEU A 277       0.787   8.545   3.724  1.00 98.69           C  
ATOM   2185  O   LEU A 277      -0.498  11.550   3.348  1.00 98.69           O  
ATOM   2186  CG  LEU A 277       0.404   7.102   4.046  1.00 98.69           C  
ATOM   2187  CD1 LEU A 277       1.508   6.431   4.861  1.00 98.69           C  
ATOM   2188  CD2 LEU A 277      -0.915   6.994   4.814  1.00 98.69           C  
ATOM   2189  N   THR A 278       1.243  11.119   2.000  1.00 98.81           N  
ATOM   2190  CA  THR A 278       1.678  12.518   1.902  1.00 98.81           C  
ATOM   2191  C   THR A 278       0.760  13.351   1.011  1.00 98.81           C  
ATOM   2192  CB  THR A 278       3.125  12.618   1.408  1.00 98.81           C  
ATOM   2193  O   THR A 278       0.632  14.548   1.241  1.00 98.81           O  
ATOM   2194  CG2 THR A 278       4.112  12.124   2.465  1.00 98.81           C  
ATOM   2195  OG1 THR A 278       3.344  11.803   0.282  1.00 98.81           O  
ATOM   2196  N   GLY A 279       0.117  12.735   0.013  1.00 98.69           N  
ATOM   2197  CA  GLY A 279      -0.958  13.352  -0.772  1.00 98.69           C  
ATOM   2198  C   GLY A 279      -2.321  13.311  -0.068  1.00 98.69           C  
ATOM   2199  O   GLY A 279      -3.145  14.198  -0.270  1.00 98.69           O  
ATOM   2200  N   GLY A 280      -2.548  12.313   0.789  1.00 98.75           N  
ATOM   2201  CA  GLY A 280      -3.777  12.100   1.552  1.00 98.75           C  
ATOM   2202  C   GLY A 280      -4.776  11.147   0.879  1.00 98.75           C  
ATOM   2203  O   GLY A 280      -4.877  11.064  -0.348  1.00 98.75           O  
ATOM   2204  N   PHE A 281      -5.574  10.449   1.698  1.00 98.88           N  
ATOM   2205  CA  PHE A 281      -6.565   9.465   1.236  1.00 98.88           C  
ATOM   2206  C   PHE A 281      -7.641  10.051   0.312  1.00 98.88           C  
ATOM   2207  CB  PHE A 281      -7.230   8.788   2.443  1.00 98.88           C  
ATOM   2208  O   PHE A 281      -8.056   9.380  -0.632  1.00 98.88           O  
ATOM   2209  CG  PHE A 281      -6.393   7.692   3.068  1.00 98.88           C  
ATOM   2210  CD1 PHE A 281      -6.250   6.462   2.399  1.00 98.88           C  
ATOM   2211  CD2 PHE A 281      -5.780   7.885   4.320  1.00 98.88           C  
ATOM   2212  CE1 PHE A 281      -5.523   5.416   2.992  1.00 98.88           C  
ATOM   2213  CE2 PHE A 281      -5.040   6.844   4.906  1.00 98.88           C  
ATOM   2214  CZ  PHE A 281      -4.932   5.603   4.255  1.00 98.88           C  
ATOM   2215  N   THR A 282      -8.066  11.299   0.524  1.00 98.94           N  
ATOM   2216  CA  THR A 282      -9.049  11.965  -0.350  1.00 98.94           C  
ATOM   2217  C   THR A 282      -8.512  12.149  -1.775  1.00 98.94           C  
ATOM   2218  CB  THR A 282      -9.460  13.318   0.251  1.00 98.94           C  
ATOM   2219  O   THR A 282      -9.202  11.829  -2.747  1.00 98.94           O  
ATOM   2220  CG2 THR A 282     -10.541  14.030  -0.558  1.00 98.94           C  
ATOM   2221  OG1 THR A 282      -9.973  13.110   1.550  1.00 98.94           O  
ATOM   2222  N   ALA A 283      -7.257  12.594  -1.909  1.00 98.88           N  
ATOM   2223  CA  ALA A 283      -6.597  12.725  -3.206  1.00 98.88           C  
ATOM   2224  C   ALA A 283      -6.358  11.347  -3.839  1.00 98.88           C  
ATOM   2225  CB  ALA A 283      -5.287  13.499  -3.017  1.00 98.88           C  
ATOM   2226  O   ALA A 283      -6.643  11.149  -5.019  1.00 98.88           O  
ATOM   2227  N   ASN A 284      -5.916  10.368  -3.040  1.00 98.94           N  
ATOM   2228  CA  ASN A 284      -5.683   9.010  -3.523  1.00 98.94           C  
ATOM   2229  C   ASN A 284      -6.951   8.355  -4.084  1.00 98.94           C  
ATOM   2230  CB  ASN A 284      -5.088   8.151  -2.400  1.00 98.94           C  
ATOM   2231  O   ASN A 284      -6.917   7.817  -5.184  1.00 98.94           O  
ATOM   2232  CG  ASN A 284      -4.599   6.849  -2.998  1.00 98.94           C  
ATOM   2233  ND2 ASN A 284      -5.348   5.776  -2.887  1.00 98.94           N  
ATOM   2234  OD1 ASN A 284      -3.540   6.839  -3.604  1.00 98.94           O  
ATOM   2235  N   THR A 285      -8.069   8.442  -3.361  1.00 98.94           N  
ATOM   2236  CA  THR A 285      -9.349   7.848  -3.784  1.00 98.94           C  
ATOM   2237  C   THR A 285      -9.851   8.501  -5.075  1.00 98.94           C  
ATOM   2238  CB  THR A 285     -10.396   7.962  -2.664  1.00 98.94           C  
ATOM   2239  O   THR A 285     -10.257   7.809  -6.006  1.00 98.94           O  
ATOM   2240  CG2 THR A 285     -11.661   7.167  -2.969  1.00 98.94           C  
ATOM   2241  OG1 THR A 285      -9.856   7.467  -1.452  1.00 98.94           O  
ATOM   2242  N   SER A 286      -9.714   9.829  -5.194  1.00 98.94           N  
ATOM   2243  CA  SER A 286     -10.009  10.551  -6.442  1.00 98.94           C  
ATOM   2244  C   SER A 286      -9.162  10.048  -7.617  1.00 98.94           C  
ATOM   2245  CB  SER A 286      -9.762  12.053  -6.268  1.00 98.94           C  
ATOM   2246  O   SER A 286      -9.684   9.798  -8.705  1.00 98.94           O  
ATOM   2247  OG  SER A 286     -10.573  12.581  -5.237  1.00 98.94           O  
ATOM   2248  N   LEU A 287      -7.856   9.860  -7.402  1.00 98.94           N  
ATOM   2249  CA  LEU A 287      -6.951   9.354  -8.432  1.00 98.94           C  
ATOM   2250  C   LEU A 287      -7.239   7.887  -8.786  1.00 98.94           C  
ATOM   2251  CB  LEU A 287      -5.501   9.561  -7.967  1.00 98.94           C  
ATOM   2252  O   LEU A 287      -7.162   7.526  -9.956  1.00 98.94           O  
ATOM   2253  CG  LEU A 287      -4.446   9.152  -9.011  1.00 98.94           C  
ATOM   2254  CD1 LEU A 287      -4.543   9.953 -10.312  1.00 98.94           C  
ATOM   2255  CD2 LEU A 287      -3.059   9.381  -8.422  1.00 98.94           C  
ATOM   2256  N   ALA A 288      -7.615   7.052  -7.817  1.00 98.94           N  
ATOM   2257  CA  ALA A 288      -7.986   5.659  -8.050  1.00 98.94           C  
ATOM   2258  C   ALA A 288      -9.244   5.529  -8.924  1.00 98.94           C  
ATOM   2259  CB  ALA A 288      -8.166   4.965  -6.697  1.00 98.94           C  
ATOM   2260  O   ALA A 288      -9.265   4.713  -9.849  1.00 98.94           O  
ATOM   2261  N   HIS A 289     -10.265   6.358  -8.686  1.00 98.94           N  
ATOM   2262  CA  HIS A 289     -11.441   6.435  -9.561  1.00 98.94           C  
ATOM   2263  C   HIS A 289     -11.044   6.877 -10.977  1.00 98.94           C  
ATOM   2264  CB  HIS A 289     -12.482   7.385  -8.952  1.00 98.94           C  
ATOM   2265  O   HIS A 289     -11.377   6.214 -11.956  1.00 98.94           O  
ATOM   2266  CG  HIS A 289     -13.083   6.928  -7.643  1.00 98.94           C  
ATOM   2267  CD2 HIS A 289     -12.972   5.695  -7.054  1.00 98.94           C  
ATOM   2268  ND1 HIS A 289     -13.896   7.682  -6.828  1.00 98.94           N  
ATOM   2269  CE1 HIS A 289     -14.266   6.922  -5.783  1.00 98.94           C  
ATOM   2270  NE2 HIS A 289     -13.723   5.699  -5.876  1.00 98.94           N  
ATOM   2271  N   TYR A 290     -10.221   7.924 -11.096  1.00 98.94           N  
ATOM   2272  CA  TYR A 290      -9.731   8.375 -12.400  1.00 98.94           C  
ATOM   2273  C   TYR A 290      -8.960   7.285 -13.156  1.00 98.94           C  
ATOM   2274  CB  TYR A 290      -8.848   9.609 -12.209  1.00 98.94           C  
ATOM   2275  O   TYR A 290      -9.182   7.080 -14.350  1.00 98.94           O  
ATOM   2276  CG  TYR A 290      -8.314  10.149 -13.522  1.00 98.94           C  
ATOM   2277  CD1 TYR A 290      -7.030   9.781 -13.973  1.00 98.94           C  
ATOM   2278  CD2 TYR A 290      -9.140  10.956 -14.327  1.00 98.94           C  
ATOM   2279  CE1 TYR A 290      -6.585  10.196 -15.243  1.00 98.94           C  
ATOM   2280  CE2 TYR A 290      -8.694  11.387 -15.588  1.00 98.94           C  
ATOM   2281  OH  TYR A 290      -7.057  11.273 -17.327  1.00 98.94           O  
ATOM   2282  CZ  TYR A 290      -7.429  10.976 -16.058  1.00 98.94           C  
ATOM   2283  N   CYS A 291      -8.064   6.571 -12.473  1.00 98.94           N  
ATOM   2284  CA  CYS A 291      -7.272   5.487 -13.045  1.00 98.94           C  
ATOM   2285  C   CYS A 291      -8.145   4.342 -13.569  1.00 98.94           C  
ATOM   2286  CB  CYS A 291      -6.286   5.001 -11.974  1.00 98.94           C  
ATOM   2287  O   CYS A 291      -7.880   3.845 -14.666  1.00 98.94           O  
ATOM   2288  SG  CYS A 291      -4.838   6.096 -11.931  1.00 98.94           S  
ATOM   2289  N   ARG A 292      -9.204   3.971 -12.836  1.00 98.94           N  
ATOM   2290  CA  ARG A 292     -10.210   2.992 -13.277  1.00 98.94           C  
ATOM   2291  C   ARG A 292     -10.883   3.449 -14.570  1.00 98.94           C  
ATOM   2292  CB  ARG A 292     -11.223   2.775 -12.138  1.00 98.94           C  
ATOM   2293  O   ARG A 292     -10.875   2.706 -15.548  1.00 98.94           O  
ATOM   2294  CG  ARG A 292     -12.530   2.065 -12.536  1.00 98.94           C  
ATOM   2295  CD  ARG A 292     -12.352   0.647 -13.088  1.00 98.94           C  
ATOM   2296  NE  ARG A 292     -11.636  -0.237 -12.163  1.00 98.94           N  
ATOM   2297  NH1 ARG A 292     -13.110  -0.403 -10.409  1.00 98.94           N  
ATOM   2298  NH2 ARG A 292     -11.208  -1.515 -10.355  1.00 98.94           N  
ATOM   2299  CZ  ARG A 292     -11.989  -0.702 -10.983  1.00 98.94           C  
ATOM   2300  N   ASP A 293     -11.386   4.679 -14.595  1.00 98.88           N  
ATOM   2301  CA  ASP A 293     -12.136   5.224 -15.735  1.00 98.88           C  
ATOM   2302  C   ASP A 293     -11.265   5.457 -16.980  1.00 98.88           C  
ATOM   2303  CB  ASP A 293     -12.806   6.539 -15.310  1.00 98.88           C  
ATOM   2304  O   ASP A 293     -11.768   5.540 -18.101  1.00 98.88           O  
ATOM   2305  CG  ASP A 293     -13.932   6.358 -14.286  1.00 98.88           C  
ATOM   2306  OD1 ASP A 293     -14.399   5.208 -14.115  1.00 98.88           O  
ATOM   2307  OD2 ASP A 293     -14.330   7.397 -13.717  1.00 98.88           O  
ATOM   2308  N   ASN A 294      -9.945   5.558 -16.800  1.00 98.88           N  
ATOM   2309  CA  ASN A 294      -8.994   5.885 -17.863  1.00 98.88           C  
ATOM   2310  C   ASN A 294      -8.016   4.750 -18.197  1.00 98.88           C  
ATOM   2311  CB  ASN A 294      -8.294   7.207 -17.517  1.00 98.88           C  
ATOM   2312  O   ASN A 294      -7.119   4.940 -19.019  1.00 98.88           O  
ATOM   2313  CG  ASN A 294      -9.252   8.375 -17.638  1.00 98.88           C  
ATOM   2314  ND2 ASN A 294      -9.982   8.674 -16.594  1.00 98.88           N  
ATOM   2315  OD1 ASN A 294      -9.356   9.008 -18.680  1.00 98.88           O  
ATOM   2316  N   GLY A 295      -8.180   3.573 -17.586  1.00 98.62           N  
ATOM   2317  CA  GLY A 295      -7.382   2.383 -17.875  1.00 98.62           C  
ATOM   2318  C   GLY A 295      -5.912   2.451 -17.442  1.00 98.62           C  
ATOM   2319  O   GLY A 295      -5.125   1.625 -17.909  1.00 98.62           O  
ATOM   2320  N   LEU A 296      -5.545   3.382 -16.555  1.00 98.88           N  
ATOM   2321  CA  LEU A 296      -4.188   3.537 -16.018  1.00 98.88           C  
ATOM   2322  C   LEU A 296      -3.978   2.645 -14.794  1.00 98.88           C  
ATOM   2323  CB  LEU A 296      -3.951   4.994 -15.580  1.00 98.88           C  
ATOM   2324  O   LEU A 296      -4.745   2.736 -13.839  1.00 98.88           O  
ATOM   2325  CG  LEU A 296      -3.844   6.048 -16.689  1.00 98.88           C  
ATOM   2326  CD1 LEU A 296      -3.723   7.419 -16.018  1.00 98.88           C  
ATOM   2327  CD2 LEU A 296      -2.609   5.825 -17.557  1.00 98.88           C  
ATOM   2328  N   LEU A 297      -2.900   1.864 -14.762  1.00 98.94           N  
ATOM   2329  CA  LEU A 297      -2.466   1.235 -13.513  1.00 98.94           C  
ATOM   2330  C   LEU A 297      -2.040   2.310 -12.498  1.00 98.94           C  
ATOM   2331  CB  LEU A 297      -1.328   0.239 -13.780  1.00 98.94           C  
ATOM   2332  O   LEU A 297      -1.486   3.351 -12.877  1.00 98.94           O  
ATOM   2333  CG  LEU A 297      -1.705  -0.970 -14.651  1.00 98.94           C  
ATOM   2334  CD1 LEU A 297      -0.434  -1.675 -15.127  1.00 98.94           C  
ATOM   2335  CD2 LEU A 297      -2.568  -1.964 -13.879  1.00 98.94           C  
ATOM   2336  N   LEU A 298      -2.270   2.049 -11.210  1.00 98.94           N  
ATOM   2337  CA  LEU A 298      -1.943   2.974 -10.123  1.00 98.94           C  
ATOM   2338  C   LEU A 298      -0.969   2.357  -9.116  1.00 98.94           C  
ATOM   2339  CB  LEU A 298      -3.249   3.451  -9.466  1.00 98.94           C  
ATOM   2340  O   LEU A 298      -1.359   1.609  -8.220  1.00 98.94           O  
ATOM   2341  CG  LEU A 298      -3.047   4.453  -8.312  1.00 98.94           C  
ATOM   2342  CD1 LEU A 298      -2.252   5.696  -8.723  1.00 98.94           C  
ATOM   2343  CD2 LEU A 298      -4.405   4.912  -7.789  1.00 98.94           C  
ATOM   2344  N   HIS A 299       0.306   2.729  -9.215  1.00 98.94           N  
ATOM   2345  CA  HIS A 299       1.310   2.342  -8.231  1.00 98.94           C  
ATOM   2346  C   HIS A 299       1.272   3.239  -6.989  1.00 98.94           C  
ATOM   2347  CB  HIS A 299       2.701   2.358  -8.870  1.00 98.94           C  
ATOM   2348  O   HIS A 299       1.414   4.458  -7.097  1.00 98.94           O  
ATOM   2349  CG  HIS A 299       3.805   2.088  -7.878  1.00 98.94           C  
ATOM   2350  CD2 HIS A 299       4.568   3.000  -7.197  1.00 98.94           C  
ATOM   2351  ND1 HIS A 299       4.215   0.844  -7.480  1.00 98.94           N  
ATOM   2352  CE1 HIS A 299       5.202   1.001  -6.587  1.00 98.94           C  
ATOM   2353  NE2 HIS A 299       5.497   2.302  -6.413  1.00 98.94           N  
ATOM   2354  N   ILE A 300       1.200   2.649  -5.796  1.00 98.94           N  
ATOM   2355  CA  ILE A 300       1.216   3.409  -4.545  1.00 98.94           C  
ATOM   2356  C   ILE A 300       2.558   3.283  -3.841  1.00 98.94           C  
ATOM   2357  CB  ILE A 300       0.034   3.028  -3.641  1.00 98.94           C  
ATOM   2358  O   ILE A 300       3.005   2.197  -3.460  1.00 98.94           O  
ATOM   2359  CG1 ILE A 300      -1.301   3.175  -4.403  1.00 98.94           C  
ATOM   2360  CG2 ILE A 300       0.067   3.867  -2.358  1.00 98.94           C  
ATOM   2361  CD1 ILE A 300      -1.640   4.598  -4.862  1.00 98.94           C  
ATOM   2362  N   HIS A 301       3.188   4.430  -3.609  1.00 98.94           N  
ATOM   2363  CA  HIS A 301       4.343   4.525  -2.736  1.00 98.94           C  
ATOM   2364  C   HIS A 301       3.913   4.999  -1.342  1.00 98.94           C  
ATOM   2365  CB  HIS A 301       5.407   5.394  -3.396  1.00 98.94           C  
ATOM   2366  O   HIS A 301       3.104   5.911  -1.182  1.00 98.94           O  
ATOM   2367  CG  HIS A 301       6.670   5.440  -2.583  1.00 98.94           C  
ATOM   2368  CD2 HIS A 301       7.743   4.604  -2.692  1.00 98.94           C  
ATOM   2369  ND1 HIS A 301       6.921   6.292  -1.541  1.00 98.94           N  
ATOM   2370  CE1 HIS A 301       8.118   5.965  -1.021  1.00 98.94           C  
ATOM   2371  NE2 HIS A 301       8.660   4.940  -1.696  1.00 98.94           N  
ATOM   2372  N   ARG A 302       4.463   4.370  -0.300  1.00 98.62           N  
ATOM   2373  CA  ARG A 302       4.046   4.575   1.097  1.00 98.62           C  
ATOM   2374  C   ARG A 302       4.868   5.629   1.841  1.00 98.62           C  
ATOM   2375  CB  ARG A 302       3.940   3.219   1.819  1.00 98.62           C  
ATOM   2376  O   ARG A 302       5.172   5.450   3.015  1.00 98.62           O  
ATOM   2377  CG  ARG A 302       5.296   2.518   1.989  1.00 98.62           C  
ATOM   2378  CD  ARG A 302       5.137   1.238   2.811  1.00 98.62           C  
ATOM   2379  NE  ARG A 302       6.419   0.533   2.973  1.00 98.62           N  
ATOM   2380  NH1 ARG A 302       5.598  -1.317   4.077  1.00 98.62           N  
ATOM   2381  NH2 ARG A 302       7.792  -1.061   3.831  1.00 98.62           N  
ATOM   2382  CZ  ARG A 302       6.588  -0.610   3.615  1.00 98.62           C  
ATOM   2383  N   ALA A 303       5.287   6.703   1.171  1.00 98.56           N  
ATOM   2384  CA  ALA A 303       6.066   7.766   1.817  1.00 98.56           C  
ATOM   2385  C   ALA A 303       5.389   8.209   3.130  1.00 98.56           C  
ATOM   2386  CB  ALA A 303       6.225   8.944   0.848  1.00 98.56           C  
ATOM   2387  O   ALA A 303       4.168   8.259   3.184  1.00 98.56           O  
ATOM   2388  N   MET A 304       6.171   8.496   4.180  1.00 98.62           N  
ATOM   2389  CA  MET A 304       5.709   8.831   5.544  1.00 98.62           C  
ATOM   2390  C   MET A 304       5.193   7.665   6.414  1.00 98.62           C  
ATOM   2391  CB  MET A 304       4.724  10.018   5.482  1.00 98.62           C  
ATOM   2392  O   MET A 304       5.102   7.850   7.624  1.00 98.62           O  
ATOM   2393  CG  MET A 304       4.418  10.711   6.807  1.00 98.62           C  
ATOM   2394  SD  MET A 304       3.319  12.127   6.559  1.00 98.62           S  
ATOM   2395  CE  MET A 304       3.083  12.638   8.279  1.00 98.62           C  
ATOM   2396  N   HIS A 305       4.957   6.455   5.885  1.00 98.75           N  
ATOM   2397  CA  HIS A 305       4.367   5.354   6.676  1.00 98.75           C  
ATOM   2398  C   HIS A 305       5.111   5.044   7.991  1.00 98.75           C  
ATOM   2399  CB  HIS A 305       4.245   4.088   5.817  1.00 98.75           C  
ATOM   2400  O   HIS A 305       4.485   4.950   9.042  1.00 98.75           O  
ATOM   2401  CG  HIS A 305       5.524   3.290   5.671  1.00 98.75           C  
ATOM   2402  CD2 HIS A 305       6.639   3.569   4.927  1.00 98.75           C  
ATOM   2403  ND1 HIS A 305       5.826   2.170   6.400  1.00 98.75           N  
ATOM   2404  CE1 HIS A 305       7.064   1.770   6.098  1.00 98.75           C  
ATOM   2405  NE2 HIS A 305       7.598   2.576   5.164  1.00 98.75           N  
ATOM   2406  N   ALA A 306       6.448   5.012   7.965  1.00 98.50           N  
ATOM   2407  CA  ALA A 306       7.284   4.689   9.125  1.00 98.50           C  
ATOM   2408  C   ALA A 306       7.291   5.762  10.230  1.00 98.50           C  
ATOM   2409  CB  ALA A 306       8.694   4.359   8.626  1.00 98.50           C  
ATOM   2410  O   ALA A 306       7.824   5.520  11.310  1.00 98.50           O  
ATOM   2411  N   VAL A 307       6.700   6.938   9.987  1.00 98.75           N  
ATOM   2412  CA  VAL A 307       6.386   7.903  11.056  1.00 98.75           C  
ATOM   2413  C   VAL A 307       5.255   7.368  11.941  1.00 98.75           C  
ATOM   2414  CB  VAL A 307       5.999   9.272  10.454  1.00 98.75           C  
ATOM   2415  O   VAL A 307       5.208   7.667  13.129  1.00 98.75           O  
ATOM   2416  CG1 VAL A 307       5.625  10.313  11.516  1.00 98.75           C  
ATOM   2417  CG2 VAL A 307       7.158   9.854   9.629  1.00 98.75           C  
ATOM   2418  N   ILE A 308       4.362   6.568  11.358  1.00 98.75           N  
ATOM   2419  CA  ILE A 308       3.126   6.076  11.967  1.00 98.75           C  
ATOM   2420  C   ILE A 308       3.275   4.622  12.431  1.00 98.75           C  
ATOM   2421  CB  ILE A 308       1.966   6.231  10.951  1.00 98.75           C  
ATOM   2422  O   ILE A 308       2.757   4.274  13.487  1.00 98.75           O  
ATOM   2423  CG1 ILE A 308       1.781   7.700  10.497  1.00 98.75           C  
ATOM   2424  CG2 ILE A 308       0.656   5.689  11.546  1.00 98.75           C  
ATOM   2425  CD1 ILE A 308       0.882   7.853   9.262  1.00 98.75           C  
ATOM   2426  N   ASP A 309       3.952   3.765  11.661  1.00 98.62           N  
ATOM   2427  CA  ASP A 309       3.856   2.308  11.847  1.00 98.62           C  
ATOM   2428  C   ASP A 309       5.062   1.625  12.494  1.00 98.62           C  
ATOM   2429  CB  ASP A 309       3.432   1.632  10.534  1.00 98.62           C  
ATOM   2430  O   ASP A 309       4.966   0.455  12.861  1.00 98.62           O  
ATOM   2431  CG  ASP A 309       4.431   1.691   9.386  1.00 98.62           C  
ATOM   2432  OD1 ASP A 309       5.646   1.885   9.597  1.00 98.62           O  
ATOM   2433  OD2 ASP A 309       3.968   1.545   8.234  1.00 98.62           O  
ATOM   2434  N   ARG A 310       6.165   2.352  12.697  1.00 98.56           N  
ATOM   2435  CA  ARG A 310       7.450   1.756  13.078  1.00 98.56           C  
ATOM   2436  C   ARG A 310       7.527   1.266  14.521  1.00 98.56           C  
ATOM   2437  CB  ARG A 310       8.547   2.788  12.786  1.00 98.56           C  
ATOM   2438  O   ARG A 310       8.223   0.299  14.801  1.00 98.56           O  
ATOM   2439  CG  ARG A 310       9.972   2.266  12.976  1.00 98.56           C  
ATOM   2440  CD  ARG A 310      10.264   1.156  11.966  1.00 98.56           C  
ATOM   2441  NE  ARG A 310      11.607   0.622  12.154  1.00 98.56           N  
ATOM   2442  NH1 ARG A 310      12.892   2.260  11.206  1.00 98.56           N  
ATOM   2443  NH2 ARG A 310      13.825   0.366  11.974  1.00 98.56           N  
ATOM   2444  CZ  ARG A 310      12.769   1.093  11.775  1.00 98.56           C  
ATOM   2445  N   GLN A 311       6.914   1.988  15.455  1.00 98.50           N  
ATOM   2446  CA  GLN A 311       7.045   1.688  16.879  1.00 98.50           C  
ATOM   2447  C   GLN A 311       5.937   0.736  17.323  1.00 98.50           C  
ATOM   2448  CB  GLN A 311       7.051   2.980  17.710  1.00 98.50           C  
ATOM   2449  O   GLN A 311       4.757   0.989  17.087  1.00 98.50           O  
ATOM   2450  CG  GLN A 311       8.232   3.913  17.397  1.00 98.50           C  
ATOM   2451  CD  GLN A 311       9.593   3.283  17.685  1.00 98.50           C  
ATOM   2452  NE2 GLN A 311      10.586   3.527  16.857  1.00 98.50           N  
ATOM   2453  OE1 GLN A 311       9.805   2.575  18.653  1.00 98.50           O  
ATOM   2454  N   LYS A 312       6.307  -0.337  18.030  1.00 98.25           N  
ATOM   2455  CA  LYS A 312       5.343  -1.332  18.520  1.00 98.25           C  
ATOM   2456  C   LYS A 312       4.366  -0.761  19.552  1.00 98.25           C  
ATOM   2457  CB  LYS A 312       6.110  -2.546  19.068  1.00 98.25           C  
ATOM   2458  O   LYS A 312       3.241  -1.230  19.665  1.00 98.25           O  
ATOM   2459  CG  LYS A 312       5.155  -3.698  19.407  1.00 98.25           C  
ATOM   2460  CD  LYS A 312       5.893  -4.950  19.885  1.00 98.25           C  
ATOM   2461  CE  LYS A 312       4.818  -5.994  20.194  1.00 98.25           C  
ATOM   2462  NZ  LYS A 312       5.364  -7.307  20.593  1.00 98.25           N  
ATOM   2463  N   ASN A 313       4.768   0.248  20.323  1.00 98.06           N  
ATOM   2464  CA  ASN A 313       3.958   0.784  21.418  1.00 98.06           C  
ATOM   2465  C   ASN A 313       2.947   1.863  20.994  1.00 98.06           C  
ATOM   2466  CB  ASN A 313       4.887   1.297  22.533  1.00 98.06           C  
ATOM   2467  O   ASN A 313       1.953   2.035  21.696  1.00 98.06           O  
ATOM   2468  CG  ASN A 313       5.684   2.526  22.125  1.00 98.06           C  
ATOM   2469  ND2 ASN A 313       5.889   3.467  23.014  1.00 98.06           N  
ATOM   2470  OD1 ASN A 313       6.128   2.666  21.003  1.00 98.06           O  
ATOM   2471  N   HIS A 314       3.189   2.611  19.910  1.00 98.81           N  
ATOM   2472  CA  HIS A 314       2.354   3.753  19.525  1.00 98.81           C  
ATOM   2473  C   HIS A 314       2.239   3.909  18.004  1.00 98.81           C  
ATOM   2474  CB  HIS A 314       2.896   5.043  20.167  1.00 98.81           C  
ATOM   2475  O   HIS A 314       3.232   3.755  17.299  1.00 98.81           O  
ATOM   2476  CG  HIS A 314       1.921   6.198  20.119  1.00 98.81           C  
ATOM   2477  CD2 HIS A 314       1.644   7.001  19.045  1.00 98.81           C  
ATOM   2478  ND1 HIS A 314       1.143   6.650  21.163  1.00 98.81           N  
ATOM   2479  CE1 HIS A 314       0.391   7.673  20.721  1.00 98.81           C  
ATOM   2480  NE2 HIS A 314       0.676   7.929  19.437  1.00 98.81           N  
ATOM   2481  N   GLY A 315       1.050   4.281  17.519  1.00 98.69           N  
ATOM   2482  CA  GLY A 315       0.796   4.622  16.113  1.00 98.69           C  
ATOM   2483  C   GLY A 315      -0.213   3.701  15.421  1.00 98.69           C  
ATOM   2484  O   GLY A 315      -1.192   3.274  16.021  1.00 98.69           O  
ATOM   2485  N   MET A 316      -0.020   3.367  14.151  1.00 98.88           N  
ATOM   2486  CA  MET A 316      -0.912   2.437  13.439  1.00 98.88           C  
ATOM   2487  C   MET A 316      -0.067   1.411  12.717  1.00 98.88           C  
ATOM   2488  CB  MET A 316      -1.817   3.160  12.433  1.00 98.88           C  
ATOM   2489  O   MET A 316       0.784   1.791  11.925  1.00 98.88           O  
ATOM   2490  CG  MET A 316      -2.690   4.259  13.047  1.00 98.88           C  
ATOM   2491  SD  MET A 316      -3.408   5.377  11.818  1.00 98.88           S  
ATOM   2492  CE  MET A 316      -4.388   4.229  10.820  1.00 98.88           C  
ATOM   2493  N   HIS A 317      -0.282   0.124  12.968  1.00 98.88           N  
ATOM   2494  CA  HIS A 317       0.488  -0.911  12.288  1.00 98.88           C  
ATOM   2495  C   HIS A 317       0.248  -0.870  10.766  1.00 98.88           C  
ATOM   2496  CB  HIS A 317       0.157  -2.277  12.896  1.00 98.88           C  
ATOM   2497  O   HIS A 317      -0.872  -0.628  10.306  1.00 98.88           O  
ATOM   2498  CG  HIS A 317       1.002  -3.366  12.294  1.00 98.88           C  
ATOM   2499  CD2 HIS A 317       2.101  -3.976  12.832  1.00 98.88           C  
ATOM   2500  ND1 HIS A 317       0.786  -3.952  11.073  1.00 98.88           N  
ATOM   2501  CE1 HIS A 317       1.768  -4.831  10.837  1.00 98.88           C  
ATOM   2502  NE2 HIS A 317       2.567  -4.903  11.900  1.00 98.88           N  
ATOM   2503  N   PHE A 318       1.276  -1.177   9.964  1.00 98.88           N  
ATOM   2504  CA  PHE A 318       1.208  -1.101   8.499  1.00 98.88           C  
ATOM   2505  C   PHE A 318       0.057  -1.921   7.889  1.00 98.88           C  
ATOM   2506  CB  PHE A 318       2.548  -1.537   7.891  1.00 98.88           C  
ATOM   2507  O   PHE A 318      -0.562  -1.481   6.930  1.00 98.88           O  
ATOM   2508  CG  PHE A 318       2.579  -1.388   6.378  1.00 98.88           C  
ATOM   2509  CD1 PHE A 318       2.612  -2.527   5.552  1.00 98.88           C  
ATOM   2510  CD2 PHE A 318       2.484  -0.110   5.794  1.00 98.88           C  
ATOM   2511  CE1 PHE A 318       2.527  -2.391   4.156  1.00 98.88           C  
ATOM   2512  CE2 PHE A 318       2.388   0.027   4.399  1.00 98.88           C  
ATOM   2513  CZ  PHE A 318       2.400  -1.115   3.580  1.00 98.88           C  
ATOM   2514  N   ARG A 319      -0.298  -3.076   8.468  1.00 98.81           N  
ATOM   2515  CA  ARG A 319      -1.464  -3.894   8.058  1.00 98.81           C  
ATOM   2516  C   ARG A 319      -2.782  -3.108   7.999  1.00 98.81           C  
ATOM   2517  CB  ARG A 319      -1.597  -5.166   8.925  1.00 98.81           C  
ATOM   2518  O   ARG A 319      -3.593  -3.340   7.110  1.00 98.81           O  
ATOM   2519  CG  ARG A 319      -2.289  -4.993  10.295  1.00 98.81           C  
ATOM   2520  CD  ARG A 319      -2.320  -6.297  11.111  1.00 98.81           C  
ATOM   2521  NE  ARG A 319      -0.981  -6.796  11.492  1.00 98.81           N  
ATOM   2522  NH1 ARG A 319      -0.685  -5.587  13.438  1.00 98.81           N  
ATOM   2523  NH2 ARG A 319       0.838  -7.098  12.810  1.00 98.81           N  
ATOM   2524  CZ  ARG A 319      -0.294  -6.496  12.585  1.00 98.81           C  
ATOM   2525  N   VAL A 320      -2.974  -2.139   8.896  1.00 98.94           N  
ATOM   2526  CA  VAL A 320      -4.148  -1.252   8.894  1.00 98.94           C  
ATOM   2527  C   VAL A 320      -4.089  -0.307   7.696  1.00 98.94           C  
ATOM   2528  CB  VAL A 320      -4.211  -0.444  10.202  1.00 98.94           C  
ATOM   2529  O   VAL A 320      -5.079  -0.130   6.990  1.00 98.94           O  
ATOM   2530  CG1 VAL A 320      -5.387   0.534  10.213  1.00 98.94           C  
ATOM   2531  CG2 VAL A 320      -4.344  -1.367  11.417  1.00 98.94           C  
ATOM   2532  N   LEU A 321      -2.910   0.259   7.431  1.00 98.94           N  
ATOM   2533  CA  LEU A 321      -2.663   1.122   6.277  1.00 98.94           C  
ATOM   2534  C   LEU A 321      -2.798   0.356   4.948  1.00 98.94           C  
ATOM   2535  CB  LEU A 321      -1.270   1.761   6.415  1.00 98.94           C  
ATOM   2536  O   LEU A 321      -3.316   0.900   3.976  1.00 98.94           O  
ATOM   2537  CG  LEU A 321      -1.034   2.618   7.673  1.00 98.94           C  
ATOM   2538  CD1 LEU A 321       0.389   3.179   7.652  1.00 98.94           C  
ATOM   2539  CD2 LEU A 321      -2.011   3.794   7.756  1.00 98.94           C  
ATOM   2540  N   ALA A 322      -2.400  -0.917   4.918  1.00 98.88           N  
ATOM   2541  CA  ALA A 322      -2.560  -1.816   3.780  1.00 98.88           C  
ATOM   2542  C   ALA A 322      -4.043  -2.089   3.478  1.00 98.88           C  
ATOM   2543  CB  ALA A 322      -1.776  -3.103   4.073  1.00 98.88           C  
ATOM   2544  O   ALA A 322      -4.470  -1.908   2.337  1.00 98.88           O  
ATOM   2545  N   LYS A 323      -4.849  -2.423   4.500  1.00 98.94           N  
ATOM   2546  CA  LYS A 323      -6.313  -2.562   4.372  1.00 98.94           C  
ATOM   2547  C   LYS A 323      -6.958  -1.269   3.865  1.00 98.94           C  
ATOM   2548  CB  LYS A 323      -6.936  -2.975   5.724  1.00 98.94           C  
ATOM   2549  O   LYS A 323      -7.746  -1.290   2.923  1.00 98.94           O  
ATOM   2550  CG  LYS A 323      -6.646  -4.435   6.101  1.00 98.94           C  
ATOM   2551  CD  LYS A 323      -7.293  -4.864   7.430  1.00 98.94           C  
ATOM   2552  CE  LYS A 323      -7.147  -6.384   7.581  1.00 98.94           C  
ATOM   2553  NZ  LYS A 323      -7.612  -6.896   8.889  1.00 98.94           N  
ATOM   2554  N   ALA A 324      -6.585  -0.136   4.460  1.00 98.94           N  
ATOM   2555  CA  ALA A 324      -7.086   1.180   4.080  1.00 98.94           C  
ATOM   2556  C   ALA A 324      -6.745   1.543   2.628  1.00 98.94           C  
ATOM   2557  CB  ALA A 324      -6.520   2.194   5.073  1.00 98.94           C  
ATOM   2558  O   ALA A 324      -7.599   2.056   1.906  1.00 98.94           O  
ATOM   2559  N   LEU A 325      -5.530   1.236   2.166  1.00 98.88           N  
ATOM   2560  CA  LEU A 325      -5.157   1.462   0.775  1.00 98.88           C  
ATOM   2561  C   LEU A 325      -5.903   0.524  -0.175  1.00 98.88           C  
ATOM   2562  CB  LEU A 325      -3.631   1.373   0.621  1.00 98.88           C  
ATOM   2563  O   LEU A 325      -6.413   0.997  -1.186  1.00 98.88           O  
ATOM   2564  CG  LEU A 325      -3.084   1.747  -0.774  1.00 98.88           C  
ATOM   2565  CD1 LEU A 325      -3.134   0.587  -1.779  1.00 98.88           C  
ATOM   2566  CD2 LEU A 325      -3.765   3.004  -1.331  1.00 98.88           C  
ATOM   2567  N   ARG A 326      -6.037  -0.769   0.151  1.00 98.94           N  
ATOM   2568  CA  ARG A 326      -6.808  -1.709  -0.680  1.00 98.94           C  
ATOM   2569  C   ARG A 326      -8.244  -1.222  -0.883  1.00 98.94           C  
ATOM   2570  CB  ARG A 326      -6.735  -3.132  -0.095  1.00 98.94           C  
ATOM   2571  O   ARG A 326      -8.737  -1.313  -1.996  1.00 98.94           O  
ATOM   2572  CG  ARG A 326      -7.410  -4.175  -1.007  1.00 98.94           C  
ATOM   2573  CD  ARG A 326      -7.090  -5.608  -0.558  1.00 98.94           C  
ATOM   2574  NE  ARG A 326      -7.679  -6.627  -1.450  1.00 98.94           N  
ATOM   2575  NH1 ARG A 326      -7.033  -8.490  -0.248  1.00 98.94           N  
ATOM   2576  NH2 ARG A 326      -8.278  -8.760  -2.030  1.00 98.94           N  
ATOM   2577  CZ  ARG A 326      -7.658  -7.936  -1.242  1.00 98.94           C  
ATOM   2578  N   MET A 327      -8.869  -0.626   0.136  1.00 98.94           N  
ATOM   2579  CA  MET A 327     -10.181   0.026   0.010  1.00 98.94           C  
ATOM   2580  C   MET A 327     -10.140   1.327  -0.809  1.00 98.94           C  
ATOM   2581  CB  MET A 327     -10.762   0.303   1.400  1.00 98.94           C  
ATOM   2582  O   MET A 327     -10.935   1.486  -1.731  1.00 98.94           O  
ATOM   2583  CG  MET A 327     -11.119  -0.986   2.137  1.00 98.94           C  
ATOM   2584  SD  MET A 327     -11.970  -0.705   3.706  1.00 98.94           S  
ATOM   2585  CE  MET A 327     -10.677   0.088   4.686  1.00 98.94           C  
ATOM   2586  N   SER A 328      -9.215   2.250  -0.508  1.00 98.88           N  
ATOM   2587  CA  SER A 328      -9.083   3.538  -1.223  1.00 98.88           C  
ATOM   2588  C   SER A 328      -8.777   3.362  -2.715  1.00 98.88           C  
ATOM   2589  CB  SER A 328      -7.974   4.374  -0.571  1.00 98.88           C  
ATOM   2590  O   SER A 328      -9.231   4.152  -3.539  1.00 98.88           O  
ATOM   2591  OG  SER A 328      -7.774   5.619  -1.224  1.00 98.88           O  
ATOM   2592  N   GLY A 329      -8.020   2.320  -3.052  1.00 98.75           N  
ATOM   2593  CA  GLY A 329      -7.648   1.952  -4.406  1.00 98.75           C  
ATOM   2594  C   GLY A 329      -6.185   2.245  -4.728  1.00 98.75           C  
ATOM   2595  O   GLY A 329      -5.712   3.381  -4.699  1.00 98.75           O  
ATOM   2596  N   GLY A 330      -5.474   1.183  -5.087  1.00 98.81           N  
ATOM   2597  CA  GLY A 330      -4.134   1.189  -5.654  1.00 98.81           C  
ATOM   2598  C   GLY A 330      -3.839  -0.201  -6.197  1.00 98.81           C  
ATOM   2599  O   GLY A 330      -4.173  -1.183  -5.544  1.00 98.81           O  
ATOM   2600  N   ASP A 331      -3.255  -0.294  -7.386  1.00 98.94           N  
ATOM   2601  CA  ASP A 331      -2.928  -1.584  -8.002  1.00 98.94           C  
ATOM   2602  C   ASP A 331      -1.679  -2.193  -7.369  1.00 98.94           C  
ATOM   2603  CB  ASP A 331      -2.769  -1.412  -9.520  1.00 98.94           C  
ATOM   2604  O   ASP A 331      -1.602  -3.406  -7.188  1.00 98.94           O  
ATOM   2605  CG  ASP A 331      -4.106  -1.075 -10.177  1.00 98.94           C  
ATOM   2606  OD1 ASP A 331      -5.117  -1.696  -9.784  1.00 98.94           O  
ATOM   2607  OD2 ASP A 331      -4.150  -0.172 -11.047  1.00 98.94           O  
ATOM   2608  N   HIS A 332      -0.730  -1.347  -6.954  1.00 98.94           N  
ATOM   2609  CA  HIS A 332       0.458  -1.753  -6.198  1.00 98.94           C  
ATOM   2610  C   HIS A 332       0.527  -1.064  -4.846  1.00 98.94           C  
ATOM   2611  CB  HIS A 332       1.748  -1.368  -6.924  1.00 98.94           C  
ATOM   2612  O   HIS A 332       0.109   0.085  -4.732  1.00 98.94           O  
ATOM   2613  CG  HIS A 332       1.954  -1.850  -8.324  1.00 98.94           C  
ATOM   2614  CD2 HIS A 332       1.194  -2.767  -8.971  1.00 98.94           C  
ATOM   2615  ND1 HIS A 332       2.978  -1.400  -9.173  1.00 98.94           N  
ATOM   2616  CE1 HIS A 332       2.759  -2.045 -10.336  1.00 98.94           C  
ATOM   2617  NE2 HIS A 332       1.720  -2.869 -10.217  1.00 98.94           N  
ATOM   2618  N   ILE A 333       1.225  -1.672  -3.884  1.00 98.94           N  
ATOM   2619  CA  ILE A 333       1.740  -0.963  -2.704  1.00 98.94           C  
ATOM   2620  C   ILE A 333       3.088  -1.530  -2.249  1.00 98.94           C  
ATOM   2621  CB  ILE A 333       0.696  -0.948  -1.567  1.00 98.94           C  
ATOM   2622  O   ILE A 333       3.314  -2.736  -2.271  1.00 98.94           O  
ATOM   2623  CG1 ILE A 333       1.083   0.085  -0.484  1.00 98.94           C  
ATOM   2624  CG2 ILE A 333       0.487  -2.346  -0.970  1.00 98.94           C  
ATOM   2625  CD1 ILE A 333       0.074   0.199   0.664  1.00 98.94           C  
ATOM   2626  N   HIS A 334       4.000  -0.666  -1.800  1.00 98.88           N  
ATOM   2627  CA  HIS A 334       5.247  -1.099  -1.151  1.00 98.88           C  
ATOM   2628  C   HIS A 334       4.961  -1.863   0.144  1.00 98.88           C  
ATOM   2629  CB  HIS A 334       6.164   0.099  -0.905  1.00 98.88           C  
ATOM   2630  O   HIS A 334       4.303  -1.336   1.035  1.00 98.88           O  
ATOM   2631  CG  HIS A 334       6.860   0.603  -2.139  1.00 98.88           C  
ATOM   2632  CD2 HIS A 334       6.248   1.073  -3.261  1.00 98.88           C  
ATOM   2633  ND1 HIS A 334       8.242   0.663  -2.324  1.00 98.88           N  
ATOM   2634  CE1 HIS A 334       8.428   1.143  -3.562  1.00 98.88           C  
ATOM   2635  NE2 HIS A 334       7.245   1.404  -4.142  1.00 98.88           N  
ATOM   2636  N   ALA A 335       5.499  -3.075   0.264  1.00 98.56           N  
ATOM   2637  CA  ALA A 335       5.163  -4.036   1.317  1.00 98.56           C  
ATOM   2638  C   ALA A 335       6.412  -4.556   2.064  1.00 98.56           C  
ATOM   2639  CB  ALA A 335       4.303  -5.133   0.673  1.00 98.56           C  
ATOM   2640  O   ALA A 335       6.407  -5.624   2.657  1.00 98.56           O  
ATOM   2641  N   GLY A 336       7.508  -3.792   2.063  1.00 97.50           N  
ATOM   2642  CA  GLY A 336       8.757  -4.206   2.715  1.00 97.50           C  
ATOM   2643  C   GLY A 336       9.543  -5.230   1.898  1.00 97.50           C  
ATOM   2644  O   GLY A 336       9.206  -5.526   0.760  1.00 97.50           O  
ATOM   2645  N   THR A 337      10.660  -5.704   2.444  1.00 98.19           N  
ATOM   2646  CA  THR A 337      11.563  -6.636   1.734  1.00 98.19           C  
ATOM   2647  C   THR A 337      12.053  -7.786   2.598  1.00 98.19           C  
ATOM   2648  CB  THR A 337      12.804  -5.915   1.186  1.00 98.19           C  
ATOM   2649  O   THR A 337      12.610  -8.730   2.048  1.00 98.19           O  
ATOM   2650  CG2 THR A 337      12.492  -4.921   0.075  1.00 98.19           C  
ATOM   2651  OG1 THR A 337      13.437  -5.188   2.210  1.00 98.19           O  
ATOM   2652  N   VAL A 338      11.877  -7.702   3.921  1.00 97.62           N  
ATOM   2653  CA  VAL A 338      12.473  -8.574   4.948  1.00 97.62           C  
ATOM   2654  C   VAL A 338      14.005  -8.498   5.010  1.00 97.62           C  
ATOM   2655  CB  VAL A 338      11.937 -10.018   4.835  1.00 97.62           C  
ATOM   2656  O   VAL A 338      14.567  -8.237   6.064  1.00 97.62           O  
ATOM   2657  CG1 VAL A 338      12.436 -10.906   5.976  1.00 97.62           C  
ATOM   2658  CG2 VAL A 338      10.400 -10.047   4.846  1.00 97.62           C  
ATOM   2659  N   VAL A 339      14.684  -8.662   3.876  1.00 97.69           N  
ATOM   2660  CA  VAL A 339      16.151  -8.762   3.767  1.00 97.69           C  
ATOM   2661  C   VAL A 339      16.840  -7.468   3.316  1.00 97.69           C  
ATOM   2662  CB  VAL A 339      16.522  -9.928   2.831  1.00 97.69           C  
ATOM   2663  O   VAL A 339      18.065  -7.389   3.268  1.00 97.69           O  
ATOM   2664  CG1 VAL A 339      15.952 -11.258   3.344  1.00 97.69           C  
ATOM   2665  CG2 VAL A 339      16.025  -9.723   1.390  1.00 97.69           C  
ATOM   2666  N   GLY A 340      16.065  -6.457   2.919  1.00 97.62           N  
ATOM   2667  CA  GLY A 340      16.588  -5.182   2.444  1.00 97.62           C  
ATOM   2668  C   GLY A 340      16.893  -4.195   3.569  1.00 97.62           C  
ATOM   2669  O   GLY A 340      16.861  -4.495   4.756  1.00 97.62           O  
ATOM   2670  N   LYS A 341      17.176  -2.952   3.184  1.00 96.81           N  
ATOM   2671  CA  LYS A 341      17.666  -1.916   4.115  1.00 96.81           C  
ATOM   2672  C   LYS A 341      16.600  -1.303   5.032  1.00 96.81           C  
ATOM   2673  CB  LYS A 341      18.388  -0.825   3.318  1.00 96.81           C  
ATOM   2674  O   LYS A 341      16.936  -0.487   5.886  1.00 96.81           O  
ATOM   2675  CG  LYS A 341      17.381   0.035   2.539  1.00 96.81           C  
ATOM   2676  CD  LYS A 341      18.082   1.096   1.705  1.00 96.81           C  
ATOM   2677  CE  LYS A 341      17.001   1.950   1.044  1.00 96.81           C  
ATOM   2678  NZ  LYS A 341      17.603   3.132   0.395  1.00 96.81           N  
ATOM   2679  N   LEU A 342      15.321  -1.553   4.755  1.00 96.62           N  
ATOM   2680  CA  LEU A 342      14.201  -1.041   5.546  1.00 96.62           C  
ATOM   2681  C   LEU A 342      13.636  -2.179   6.384  1.00 96.62           C  
ATOM   2682  CB  LEU A 342      13.102  -0.430   4.658  1.00 96.62           C  
ATOM   2683  O   LEU A 342      13.645  -3.322   5.941  1.00 96.62           O  
ATOM   2684  CG  LEU A 342      13.552   0.816   3.874  1.00 96.62           C  
ATOM   2685  CD1 LEU A 342      13.617   0.524   2.372  1.00 96.62           C  
ATOM   2686  CD2 LEU A 342      12.595   1.989   4.090  1.00 96.62           C  
ATOM   2687  N   GLU A 343      13.108  -1.842   7.556  1.00 93.44           N  
ATOM   2688  CA  GLU A 343      12.529  -2.828   8.464  1.00 93.44           C  
ATOM   2689  C   GLU A 343      11.414  -3.654   7.808  1.00 93.44           C  
ATOM   2690  CB  GLU A 343      12.030  -2.117   9.726  1.00 93.44           C  
ATOM   2691  O   GLU A 343      10.609  -3.145   7.020  1.00 93.44           O  
ATOM   2692  CG  GLU A 343      11.534  -3.110  10.788  1.00 93.44           C  
ATOM   2693  CD  GLU A 343      11.422  -2.429  12.145  1.00 93.44           C  
ATOM   2694  OE1 GLU A 343      10.333  -2.357  12.728  1.00 93.44           O  
ATOM   2695  OE2 GLU A 343      12.449  -1.882  12.611  1.00 93.44           O  
ATOM   2696  N   GLY A 344      11.381  -4.932   8.173  1.00 93.06           N  
ATOM   2697  CA  GLY A 344      10.323  -5.873   7.846  1.00 93.06           C  
ATOM   2698  C   GLY A 344      10.594  -7.193   8.551  1.00 93.06           C  
ATOM   2699  O   GLY A 344      11.453  -7.956   8.124  1.00 93.06           O  
ATOM   2700  N   GLU A 345       9.886  -7.455   9.643  1.00 96.06           N  
ATOM   2701  CA  GLU A 345       9.861  -8.787  10.248  1.00 96.06           C  
ATOM   2702  C   GLU A 345       9.091  -9.734   9.304  1.00 96.06           C  
ATOM   2703  CB  GLU A 345       9.288  -8.653  11.667  1.00 96.06           C  
ATOM   2704  O   GLU A 345       8.134  -9.315   8.642  1.00 96.06           O  
ATOM   2705  CG  GLU A 345       9.510  -9.863  12.582  1.00 96.06           C  
ATOM   2706  CD  GLU A 345       8.734 -11.081  12.092  1.00 96.06           C  
ATOM   2707  OE1 GLU A 345       9.401 -12.091  11.787  1.00 96.06           O  
ATOM   2708  OE2 GLU A 345       7.513 -10.939  11.879  1.00 96.06           O  
ATOM   2709  N   ARG A 346       9.560 -10.977   9.156  1.00 96.50           N  
ATOM   2710  CA  ARG A 346       9.105 -11.897   8.109  1.00 96.50           C  
ATOM   2711  C   ARG A 346       7.643 -12.291   8.298  1.00 96.50           C  
ATOM   2712  CB  ARG A 346      10.028 -13.126   8.078  1.00 96.50           C  
ATOM   2713  O   ARG A 346       6.876 -12.160   7.347  1.00 96.50           O  
ATOM   2714  CG  ARG A 346       9.622 -14.145   7.003  1.00 96.50           C  
ATOM   2715  CD  ARG A 346      10.621 -15.308   6.951  1.00 96.50           C  
ATOM   2716  NE  ARG A 346      10.080 -16.426   6.160  1.00 96.50           N  
ATOM   2717  NH1 ARG A 346      11.657 -16.656   4.468  1.00 96.50           N  
ATOM   2718  NH2 ARG A 346       9.850 -17.907   4.477  1.00 96.50           N  
ATOM   2719  CZ  ARG A 346      10.545 -16.982   5.055  1.00 96.50           C  
ATOM   2720  N   ASP A 347       7.256 -12.729   9.489  1.00 97.38           N  
ATOM   2721  CA  ASP A 347       5.907 -13.246   9.739  1.00 97.38           C  
ATOM   2722  C   ASP A 347       4.859 -12.125   9.705  1.00 97.38           C  
ATOM   2723  CB  ASP A 347       5.882 -14.029  11.061  1.00 97.38           C  
ATOM   2724  O   ASP A 347       3.789 -12.284   9.112  1.00 97.38           O  
ATOM   2725  CG  ASP A 347       6.742 -15.301  11.016  1.00 97.38           C  
ATOM   2726  OD1 ASP A 347       6.843 -15.903   9.917  1.00 97.38           O  
ATOM   2727  OD2 ASP A 347       7.306 -15.670  12.072  1.00 97.38           O  
ATOM   2728  N   ILE A 348       5.205 -10.938  10.218  1.00 97.44           N  
ATOM   2729  CA  ILE A 348       4.409  -9.714  10.047  1.00 97.44           C  
ATOM   2730  C   ILE A 348       4.228  -9.383   8.561  1.00 97.44           C  
ATOM   2731  CB  ILE A 348       5.066  -8.531  10.803  1.00 97.44           C  
ATOM   2732  O   ILE A 348       3.124  -9.025   8.137  1.00 97.44           O  
ATOM   2733  CG1 ILE A 348       4.907  -8.736  12.318  1.00 97.44           C  
ATOM   2734  CG2 ILE A 348       4.429  -7.192  10.401  1.00 97.44           C  
ATOM   2735  CD1 ILE A 348       5.626  -7.724  13.222  1.00 97.44           C  
ATOM   2736  N   THR A 349       5.305  -9.487   7.775  1.00 98.19           N  
ATOM   2737  CA  THR A 349       5.279  -9.169   6.342  1.00 98.19           C  
ATOM   2738  C   THR A 349       4.372 -10.113   5.575  1.00 98.19           C  
ATOM   2739  CB  THR A 349       6.687  -9.118   5.728  1.00 98.19           C  
ATOM   2740  O   THR A 349       3.539  -9.649   4.798  1.00 98.19           O  
ATOM   2741  CG2 THR A 349       6.681  -8.792   4.233  1.00 98.19           C  
ATOM   2742  OG1 THR A 349       7.455  -8.114   6.361  1.00 98.19           O  
ATOM   2743  N   LEU A 350       4.475 -11.417   5.834  1.00 98.12           N  
ATOM   2744  CA  LEU A 350       3.589 -12.413   5.240  1.00 98.12           C  
ATOM   2745  C   LEU A 350       2.121 -12.110   5.572  1.00 98.12           C  
ATOM   2746  CB  LEU A 350       4.016 -13.812   5.713  1.00 98.12           C  
ATOM   2747  O   LEU A 350       1.297 -12.053   4.666  1.00 98.12           O  
ATOM   2748  CG  LEU A 350       5.374 -14.279   5.155  1.00 98.12           C  
ATOM   2749  CD1 LEU A 350       5.816 -15.568   5.848  1.00 98.12           C  
ATOM   2750  CD2 LEU A 350       5.317 -14.545   3.649  1.00 98.12           C  
ATOM   2751  N   GLY A 351       1.813 -11.775   6.831  1.00 98.31           N  
ATOM   2752  CA  GLY A 351       0.447 -11.449   7.246  1.00 98.31           C  
ATOM   2753  C   GLY A 351      -0.189 -10.294   6.466  1.00 98.31           C  
ATOM   2754  O   GLY A 351      -1.317 -10.410   5.990  1.00 98.31           O  
ATOM   2755  N   PHE A 352       0.511  -9.164   6.293  1.00 98.12           N  
ATOM   2756  CA  PHE A 352      -0.065  -8.055   5.520  1.00 98.12           C  
ATOM   2757  C   PHE A 352       0.024  -8.245   4.000  1.00 98.12           C  
ATOM   2758  CB  PHE A 352       0.443  -6.693   6.007  1.00 98.12           C  
ATOM   2759  O   PHE A 352      -0.712  -7.576   3.277  1.00 98.12           O  
ATOM   2760  CG  PHE A 352       1.923  -6.430   5.848  1.00 98.12           C  
ATOM   2761  CD1 PHE A 352       2.729  -6.198   6.979  1.00 98.12           C  
ATOM   2762  CD2 PHE A 352       2.500  -6.385   4.569  1.00 98.12           C  
ATOM   2763  CE1 PHE A 352       4.093  -5.891   6.827  1.00 98.12           C  
ATOM   2764  CE2 PHE A 352       3.874  -6.170   4.432  1.00 98.12           C  
ATOM   2765  CZ  PHE A 352       4.673  -5.891   5.549  1.00 98.12           C  
ATOM   2766  N   VAL A 353       0.891  -9.133   3.501  1.00 98.69           N  
ATOM   2767  CA  VAL A 353       0.899  -9.542   2.089  1.00 98.69           C  
ATOM   2768  C   VAL A 353      -0.347 -10.373   1.771  1.00 98.69           C  
ATOM   2769  CB  VAL A 353       2.208 -10.280   1.743  1.00 98.69           C  
ATOM   2770  O   VAL A 353      -1.003 -10.093   0.768  1.00 98.69           O  
ATOM   2771  CG1 VAL A 353       2.114 -11.070   0.438  1.00 98.69           C  
ATOM   2772  CG2 VAL A 353       3.358  -9.275   1.584  1.00 98.69           C  
ATOM   2773  N   ASP A 354      -0.729 -11.305   2.643  1.00 98.69           N  
ATOM   2774  CA  ASP A 354      -1.966 -12.085   2.503  1.00 98.69           C  
ATOM   2775  C   ASP A 354      -3.187 -11.144   2.513  1.00 98.69           C  
ATOM   2776  CB  ASP A 354      -2.041 -13.148   3.617  1.00 98.69           C  
ATOM   2777  O   ASP A 354      -4.021 -11.174   1.611  1.00 98.69           O  
ATOM   2778  CG  ASP A 354      -0.881 -14.165   3.603  1.00 98.69           C  
ATOM   2779  OD1 ASP A 354      -0.171 -14.285   2.572  1.00 98.69           O  
ATOM   2780  OD2 ASP A 354      -0.638 -14.776   4.676  1.00 98.69           O  
ATOM   2781  N   LEU A 355      -3.225 -10.171   3.435  1.00 98.88           N  
ATOM   2782  CA  LEU A 355      -4.274  -9.135   3.482  1.00 98.88           C  
ATOM   2783  C   LEU A 355      -4.364  -8.257   2.223  1.00 98.88           C  
ATOM   2784  CB  LEU A 355      -4.045  -8.235   4.706  1.00 98.88           C  
ATOM   2785  O   LEU A 355      -5.427  -7.692   1.949  1.00 98.88           O  
ATOM   2786  CG  LEU A 355      -4.349  -8.902   6.058  1.00 98.88           C  
ATOM   2787  CD1 LEU A 355      -3.866  -7.981   7.185  1.00 98.88           C  
ATOM   2788  CD2 LEU A 355      -5.850  -9.158   6.212  1.00 98.88           C  
ATOM   2789  N   LEU A 356      -3.273  -8.105   1.470  1.00 98.88           N  
ATOM   2790  CA  LEU A 356      -3.260  -7.347   0.220  1.00 98.88           C  
ATOM   2791  C   LEU A 356      -3.744  -8.178  -0.968  1.00 98.88           C  
ATOM   2792  CB  LEU A 356      -1.845  -6.799  -0.036  1.00 98.88           C  
ATOM   2793  O   LEU A 356      -4.378  -7.612  -1.856  1.00 98.88           O  
ATOM   2794  CG  LEU A 356      -1.498  -5.576   0.826  1.00 98.88           C  
ATOM   2795  CD1 LEU A 356       0.011  -5.321   0.770  1.00 98.88           C  
ATOM   2796  CD2 LEU A 356      -2.223  -4.313   0.348  1.00 98.88           C  
ATOM   2797  N   ARG A 357      -3.457  -9.482  -0.998  1.00 98.69           N  
ATOM   2798  CA  ARG A 357      -3.688 -10.331  -2.175  1.00 98.69           C  
ATOM   2799  C   ARG A 357      -4.950 -11.169  -2.085  1.00 98.69           C  
ATOM   2800  CB  ARG A 357      -2.489 -11.255  -2.384  1.00 98.69           C  
ATOM   2801  O   ARG A 357      -5.700 -11.230  -3.057  1.00 98.69           O  
ATOM   2802  CG  ARG A 357      -1.208 -10.474  -2.696  1.00 98.69           C  
ATOM   2803  CD  ARG A 357      -0.110 -11.434  -3.138  1.00 98.69           C  
ATOM   2804  NE  ARG A 357       0.239 -12.389  -2.069  1.00 98.69           N  
ATOM   2805  NH1 ARG A 357       2.050 -13.222  -3.135  1.00 98.69           N  
ATOM   2806  NH2 ARG A 357       1.538 -13.983  -1.082  1.00 98.69           N  
ATOM   2807  CZ  ARG A 357       1.270 -13.205  -2.094  1.00 98.69           C  
ATOM   2808  N   ASP A 358      -5.171 -11.792  -0.939  1.00 98.75           N  
ATOM   2809  CA  ASP A 358      -6.127 -12.883  -0.817  1.00 98.75           C  
ATOM   2810  C   ASP A 358      -7.548 -12.337  -0.673  1.00 98.75           C  
ATOM   2811  CB  ASP A 358      -5.726 -13.815   0.337  1.00 98.75           C  
ATOM   2812  O   ASP A 358      -7.758 -11.196  -0.247  1.00 98.75           O  
ATOM   2813  CG  ASP A 358      -4.331 -14.445   0.172  1.00 98.75           C  
ATOM   2814  OD1 ASP A 358      -3.742 -14.333  -0.931  1.00 98.75           O  
ATOM   2815  OD2 ASP A 358      -3.855 -15.031   1.163  1.00 98.75           O  
ATOM   2816  N   ASP A 359      -8.538 -13.136  -1.066  1.00 98.81           N  
ATOM   2817  CA  ASP A 359      -9.952 -12.774  -0.918  1.00 98.81           C  
ATOM   2818  C   ASP A 359     -10.447 -13.020   0.514  1.00 98.81           C  
ATOM   2819  CB  ASP A 359     -10.785 -13.554  -1.943  1.00 98.81           C  
ATOM   2820  O   ASP A 359     -11.264 -12.269   1.033  1.00 98.81           O  
ATOM   2821  CG  ASP A 359     -12.198 -12.981  -2.114  1.00 98.81           C  
ATOM   2822  OD1 ASP A 359     -12.322 -11.738  -2.219  1.00 98.81           O  
ATOM   2823  OD2 ASP A 359     -13.145 -13.781  -2.259  1.00 98.81           O  
ATOM   2824  N   PHE A 360      -9.891 -14.024   1.191  1.00 98.81           N  
ATOM   2825  CA  PHE A 360     -10.251 -14.383   2.556  1.00 98.81           C  
ATOM   2826  C   PHE A 360      -8.995 -14.696   3.363  1.00 98.81           C  
ATOM   2827  CB  PHE A 360     -11.207 -15.576   2.518  1.00 98.81           C  
ATOM   2828  O   PHE A 360      -8.203 -15.550   2.974  1.00 98.81           O  
ATOM   2829  CG  PHE A 360     -11.810 -15.906   3.865  1.00 98.81           C  
ATOM   2830  CD1 PHE A 360     -11.206 -16.859   4.705  1.00 98.81           C  
ATOM   2831  CD2 PHE A 360     -13.006 -15.280   4.259  1.00 98.81           C  
ATOM   2832  CE1 PHE A 360     -11.823 -17.215   5.916  1.00 98.81           C  
ATOM   2833  CE2 PHE A 360     -13.611 -15.620   5.481  1.00 98.81           C  
ATOM   2834  CZ  PHE A 360     -13.027 -16.601   6.300  1.00 98.81           C  
ATOM   2835  N   VAL A 361      -8.822 -14.009   4.490  1.00 98.81           N  
ATOM   2836  CA  VAL A 361      -7.666 -14.167   5.377  1.00 98.81           C  
ATOM   2837  C   VAL A 361      -8.162 -14.515   6.770  1.00 98.81           C  
ATOM   2838  CB  VAL A 361      -6.801 -12.896   5.388  1.00 98.81           C  
ATOM   2839  O   VAL A 361      -8.877 -13.726   7.386  1.00 98.81           O  
ATOM   2840  CG1 VAL A 361      -5.553 -13.084   6.253  1.00 98.81           C  
ATOM   2841  CG2 VAL A 361      -6.332 -12.534   3.976  1.00 98.81           C  
ATOM   2842  N   GLU A 362      -7.795 -15.691   7.270  1.00 98.69           N  
ATOM   2843  CA  GLU A 362      -8.172 -16.142   8.610  1.00 98.69           C  
ATOM   2844  C   GLU A 362      -7.422 -15.382   9.710  1.00 98.69           C  
ATOM   2845  CB  GLU A 362      -7.970 -17.659   8.757  1.00 98.69           C  
ATOM   2846  O   GLU A 362      -6.312 -14.885   9.521  1.00 98.69           O  
ATOM   2847  CG  GLU A 362      -9.009 -18.428   7.929  1.00 98.69           C  
ATOM   2848  CD  GLU A 362      -8.999 -19.948   8.160  1.00 98.69           C  
ATOM   2849  OE1 GLU A 362      -9.990 -20.583   7.733  1.00 98.69           O  
ATOM   2850  OE2 GLU A 362      -8.045 -20.462   8.784  1.00 98.69           O  
ATOM   2851  N   GLN A 363      -8.039 -15.300  10.890  1.00 98.50           N  
ATOM   2852  CA  GLN A 363      -7.352 -14.838  12.087  1.00 98.50           C  
ATOM   2853  C   GLN A 363      -6.117 -15.709  12.364  1.00 98.50           C  
ATOM   2854  CB  GLN A 363      -8.322 -14.865  13.276  1.00 98.50           C  
ATOM   2855  O   GLN A 363      -6.239 -16.899  12.640  1.00 98.50           O  
ATOM   2856  CG  GLN A 363      -7.648 -14.369  14.563  1.00 98.50           C  
ATOM   2857  CD  GLN A 363      -8.562 -14.459  15.778  1.00 98.50           C  
ATOM   2858  NE2 GLN A 363      -8.594 -13.465  16.631  1.00 98.50           N  
ATOM   2859  OE1 GLN A 363      -9.284 -15.409  16.016  1.00 98.50           O  
ATOM   2860  N   ASP A 364      -4.945 -15.081  12.399  1.00 98.25           N  
ATOM   2861  CA  ASP A 364      -3.678 -15.723  12.732  1.00 98.25           C  
ATOM   2862  C   ASP A 364      -2.774 -14.758  13.514  1.00 98.25           C  
ATOM   2863  CB  ASP A 364      -2.990 -16.241  11.462  1.00 98.25           C  
ATOM   2864  O   ASP A 364      -2.094 -13.884  12.963  1.00 98.25           O  
ATOM   2865  CG  ASP A 364      -1.641 -16.897  11.777  1.00 98.25           C  
ATOM   2866  OD1 ASP A 364      -1.327 -17.095  12.981  1.00 98.25           O  
ATOM   2867  OD2 ASP A 364      -0.864 -17.129  10.833  1.00 98.25           O  
ATOM   2868  N   ARG A 365      -2.730 -14.934  14.840  1.00 96.50           N  
ATOM   2869  CA  ARG A 365      -1.891 -14.113  15.725  1.00 96.50           C  
ATOM   2870  C   ARG A 365      -0.394 -14.336  15.496  1.00 96.50           C  
ATOM   2871  CB  ARG A 365      -2.274 -14.344  17.198  1.00 96.50           C  
ATOM   2872  O   ARG A 365       0.368 -13.418  15.791  1.00 96.50           O  
ATOM   2873  CG  ARG A 365      -3.683 -13.836  17.562  1.00 96.50           C  
ATOM   2874  CD  ARG A 365      -3.847 -12.309  17.463  1.00 96.50           C  
ATOM   2875  NE  ARG A 365      -2.991 -11.581  18.429  1.00 96.50           N  
ATOM   2876  NH1 ARG A 365      -4.443 -11.537  20.219  1.00 96.50           N  
ATOM   2877  NH2 ARG A 365      -2.497 -10.507  20.391  1.00 96.50           N  
ATOM   2878  CZ  ARG A 365      -3.308 -11.220  19.665  1.00 96.50           C  
ATOM   2879  N   SER A 366       0.017 -15.472  14.920  1.00 96.88           N  
ATOM   2880  CA  SER A 366       1.419 -15.750  14.570  1.00 96.88           C  
ATOM   2881  C   SER A 366       1.915 -14.952  13.360  1.00 96.88           C  
ATOM   2882  CB  SER A 366       1.648 -17.250  14.354  1.00 96.88           C  
ATOM   2883  O   SER A 366       3.117 -14.862  13.149  1.00 96.88           O  
ATOM   2884  OG  SER A 366       1.228 -17.693  13.083  1.00 96.88           O  
ATOM   2885  N   ARG A 367       1.006 -14.297  12.626  1.00 97.75           N  
ATOM   2886  CA  ARG A 367       1.298 -13.286  11.591  1.00 97.75           C  
ATOM   2887  C   ARG A 367       0.737 -11.900  11.932  1.00 97.75           C  
ATOM   2888  CB  ARG A 367       0.794 -13.807  10.241  1.00 97.75           C  
ATOM   2889  O   ARG A 367       0.731 -10.977  11.116  1.00 97.75           O  
ATOM   2890  CG  ARG A 367       1.612 -15.010   9.759  1.00 97.75           C  
ATOM   2891  CD  ARG A 367       1.168 -15.403   8.350  1.00 97.75           C  
ATOM   2892  NE  ARG A 367       2.031 -16.463   7.817  1.00 97.75           N  
ATOM   2893  NH1 ARG A 367       1.330 -16.398   5.606  1.00 97.75           N  
ATOM   2894  NH2 ARG A 367       2.872 -17.860   6.253  1.00 97.75           N  
ATOM   2895  CZ  ARG A 367       2.061 -16.890   6.569  1.00 97.75           C  
ATOM   2896  N   GLY A 368       0.248 -11.729  13.162  1.00 97.69           N  
ATOM   2897  CA  GLY A 368      -0.334 -10.479  13.651  1.00 97.69           C  
ATOM   2898  C   GLY A 368      -1.699 -10.130  13.054  1.00 97.69           C  
ATOM   2899  O   GLY A 368      -2.087  -8.965  13.098  1.00 97.69           O  
ATOM   2900  N   ILE A 369      -2.429 -11.100  12.502  1.00 98.69           N  
ATOM   2901  CA  ILE A 369      -3.799 -10.924  12.011  1.00 98.69           C  
ATOM   2902  C   ILE A 369      -4.754 -11.151  13.189  1.00 98.69           C  
ATOM   2903  CB  ILE A 369      -4.070 -11.865  10.817  1.00 98.69           C  
ATOM   2904  O   ILE A 369      -4.890 -12.262  13.703  1.00 98.69           O  
ATOM   2905  CG1 ILE A 369      -3.114 -11.583   9.633  1.00 98.69           C  
ATOM   2906  CG2 ILE A 369      -5.526 -11.684  10.350  1.00 98.69           C  
ATOM   2907  CD1 ILE A 369      -2.976 -12.782   8.689  1.00 98.69           C  
ATOM   2908  N   TYR A 370      -5.402 -10.083  13.656  1.00 98.62           N  
ATOM   2909  CA  TYR A 370      -6.274 -10.136  14.837  1.00 98.62           C  
ATOM   2910  C   TYR A 370      -7.700 -10.536  14.491  1.00 98.62           C  
ATOM   2911  CB  TYR A 370      -6.305  -8.782  15.544  1.00 98.62           C  
ATOM   2912  O   TYR A 370      -8.415 -11.019  15.369  1.00 98.62           O  
ATOM   2913  CG  TYR A 370      -5.073  -8.472  16.360  1.00 98.62           C  
ATOM   2914  CD1 TYR A 370      -5.139  -8.547  17.762  1.00 98.62           C  
ATOM   2915  CD2 TYR A 370      -3.867  -8.112  15.731  1.00 98.62           C  
ATOM   2916  CE1 TYR A 370      -4.002  -8.261  18.533  1.00 98.62           C  
ATOM   2917  CE2 TYR A 370      -2.717  -7.849  16.499  1.00 98.62           C  
ATOM   2918  OH  TYR A 370      -1.690  -7.702  18.671  1.00 98.62           O  
ATOM   2919  CZ  TYR A 370      -2.788  -7.924  17.906  1.00 98.62           C  
ATOM   2920  N   PHE A 371      -8.115 -10.338  13.244  1.00 98.88           N  
ATOM   2921  CA  PHE A 371      -9.461 -10.641  12.785  1.00 98.88           C  
ATOM   2922  C   PHE A 371      -9.426 -11.334  11.432  1.00 98.88           C  
ATOM   2923  CB  PHE A 371     -10.272  -9.348  12.664  1.00 98.88           C  
ATOM   2924  O   PHE A 371      -8.678 -10.917  10.547  1.00 98.88           O  
ATOM   2925  CG  PHE A 371     -10.280  -8.467  13.898  1.00 98.88           C  
ATOM   2926  CD1 PHE A 371     -11.094  -8.795  14.998  1.00 98.88           C  
ATOM   2927  CD2 PHE A 371      -9.502  -7.296  13.925  1.00 98.88           C  
ATOM   2928  CE1 PHE A 371     -11.148  -7.938  16.111  1.00 98.88           C  
ATOM   2929  CE2 PHE A 371      -9.559  -6.438  15.035  1.00 98.88           C  
ATOM   2930  CZ  PHE A 371     -10.390  -6.753  16.122  1.00 98.88           C  
ATOM   2931  N   THR A 372     -10.307 -12.317  11.255  1.00 98.88           N  
ATOM   2932  CA  THR A 372     -10.636 -12.828   9.927  1.00 98.88           C  
ATOM   2933  C   THR A 372     -11.160 -11.684   9.056  1.00 98.88           C  
ATOM   2934  CB  THR A 372     -11.667 -13.959  10.014  1.00 98.88           C  
ATOM   2935  O   THR A 372     -12.004 -10.897   9.498  1.00 98.88           O  
ATOM   2936  CG2 THR A 372     -12.070 -14.532   8.661  1.00 98.88           C  
ATOM   2937  OG1 THR A 372     -11.129 -15.023  10.768  1.00 98.88           O  
ATOM   2938  N   GLN A 373     -10.658 -11.585   7.829  1.00 98.94           N  
ATOM   2939  CA  GLN A 373     -11.020 -10.560   6.859  1.00 98.94           C  
ATOM   2940  C   GLN A 373     -11.485 -11.218   5.560  1.00 98.94           C  
ATOM   2941  CB  GLN A 373      -9.818  -9.623   6.638  1.00 98.94           C  
ATOM   2942  O   GLN A 373     -10.691 -11.837   4.860  1.00 98.94           O  
ATOM   2943  CG  GLN A 373     -10.121  -8.467   5.669  1.00 98.94           C  
ATOM   2944  CD  GLN A 373     -11.219  -7.553   6.199  1.00 98.94           C  
ATOM   2945  NE2 GLN A 373     -12.409  -7.614   5.649  1.00 98.94           N  
ATOM   2946  OE1 GLN A 373     -11.029  -6.812   7.160  1.00 98.94           O  
ATOM   2947  N   ASP A 374     -12.761 -11.033   5.236  1.00 98.81           N  
ATOM   2948  CA  ASP A 374     -13.344 -11.357   3.933  1.00 98.81           C  
ATOM   2949  C   ASP A 374     -13.378 -10.080   3.086  1.00 98.81           C  
ATOM   2950  CB  ASP A 374     -14.745 -11.946   4.158  1.00 98.81           C  
ATOM   2951  O   ASP A 374     -13.867  -9.046   3.551  1.00 98.81           O  
ATOM   2952  CG  ASP A 374     -15.441 -12.428   2.880  1.00 98.81           C  
ATOM   2953  OD1 ASP A 374     -14.907 -12.181   1.779  1.00 98.81           O  
ATOM   2954  OD2 ASP A 374     -16.546 -12.991   3.027  1.00 98.81           O  
ATOM   2955  N   TRP A 375     -12.815 -10.126   1.883  1.00 98.88           N  
ATOM   2956  CA  TRP A 375     -12.752  -9.014   0.941  1.00 98.88           C  
ATOM   2957  C   TRP A 375     -13.879  -9.023  -0.084  1.00 98.88           C  
ATOM   2958  CB  TRP A 375     -11.380  -8.987   0.273  1.00 98.88           C  
ATOM   2959  O   TRP A 375     -13.998  -8.049  -0.830  1.00 98.88           O  
ATOM   2960  CG  TRP A 375     -10.289  -8.565   1.197  1.00 98.88           C  
ATOM   2961  CD1 TRP A 375      -9.342  -9.368   1.726  1.00 98.88           C  
ATOM   2962  CD2 TRP A 375     -10.051  -7.240   1.748  1.00 98.88           C  
ATOM   2963  CE2 TRP A 375      -8.865  -7.295   2.533  1.00 98.88           C  
ATOM   2964  CE3 TRP A 375     -10.717  -5.998   1.659  1.00 98.88           C  
ATOM   2965  NE1 TRP A 375      -8.473  -8.616   2.489  1.00 98.88           N  
ATOM   2966  CH2 TRP A 375      -9.021  -4.937   3.056  1.00 98.88           C  
ATOM   2967  CZ2 TRP A 375      -8.329  -6.160   3.147  1.00 98.88           C  
ATOM   2968  CZ3 TRP A 375     -10.217  -4.861   2.320  1.00 98.88           C  
ATOM   2969  N   VAL A 376     -14.731 -10.054  -0.102  1.00 98.50           N  
ATOM   2970  CA  VAL A 376     -15.923 -10.163  -0.958  1.00 98.50           C  
ATOM   2971  C   VAL A 376     -15.665  -9.721  -2.400  1.00 98.50           C  
ATOM   2972  CB  VAL A 376     -17.173  -9.523  -0.323  1.00 98.50           C  
ATOM   2973  O   VAL A 376     -16.394  -8.901  -2.980  1.00 98.50           O  
ATOM   2974  CG1 VAL A 376     -17.644 -10.365   0.861  1.00 98.50           C  
ATOM   2975  CG2 VAL A 376     -16.991  -8.073   0.154  1.00 98.50           C  
ATOM   2976  N   SER A 377     -14.594 -10.283  -2.966  1.00 98.62           N  
ATOM   2977  CA  SER A 377     -14.120 -10.076  -4.334  1.00 98.62           C  
ATOM   2978  C   SER A 377     -13.559  -8.684  -4.632  1.00 98.62           C  
ATOM   2979  CB  SER A 377     -15.177 -10.506  -5.357  1.00 98.62           C  
ATOM   2980  O   SER A 377     -13.447  -8.305  -5.802  1.00 98.62           O  
ATOM   2981  OG  SER A 377     -15.791 -11.727  -4.989  1.00 98.62           O  
ATOM   2982  N   LEU A 378     -13.193  -7.900  -3.612  1.00 98.56           N  
ATOM   2983  CA  LEU A 378     -12.398  -6.693  -3.824  1.00 98.56           C  
ATOM   2984  C   LEU A 378     -11.038  -7.104  -4.417  1.00 98.56           C  
ATOM   2985  CB  LEU A 378     -12.225  -5.917  -2.507  1.00 98.56           C  
ATOM   2986  O   LEU A 378     -10.359  -7.945  -3.815  1.00 98.56           O  
ATOM   2987  CG  LEU A 378     -11.769  -4.464  -2.720  1.00 98.56           C  
ATOM   2988  CD1 LEU A 378     -12.912  -3.622  -3.300  1.00 98.56           C  
ATOM   2989  CD2 LEU A 378     -11.351  -3.841  -1.391  1.00 98.56           C  
ATOM   2990  N   PRO A 379     -10.604  -6.536  -5.560  1.00 98.81           N  
ATOM   2991  CA  PRO A 379      -9.382  -6.985  -6.218  1.00 98.81           C  
ATOM   2992  C   PRO A 379      -8.167  -6.986  -5.282  1.00 98.81           C  
ATOM   2993  CB  PRO A 379      -9.188  -6.060  -7.420  1.00 98.81           C  
ATOM   2994  O   PRO A 379      -8.052  -6.148  -4.380  1.00 98.81           O  
ATOM   2995  CG  PRO A 379     -10.607  -5.601  -7.750  1.00 98.81           C  
ATOM   2996  CD  PRO A 379     -11.297  -5.556  -6.388  1.00 98.81           C  
ATOM   2997  N   GLY A 380      -7.263  -7.940  -5.494  1.00 98.81           N  
ATOM   2998  CA  GLY A 380      -5.978  -7.973  -4.802  1.00 98.81           C  
ATOM   2999  C   GLY A 380      -5.072  -6.822  -5.246  1.00 98.81           C  
ATOM   3000  O   GLY A 380      -5.172  -6.332  -6.373  1.00 98.81           O  
ATOM   3001  N   VAL A 381      -4.158  -6.422  -4.370  1.00 98.94           N  
ATOM   3002  CA  VAL A 381      -3.112  -5.422  -4.608  1.00 98.94           C  
ATOM   3003  C   VAL A 381      -1.778  -6.141  -4.757  1.00 98.94           C  
ATOM   3004  CB  VAL A 381      -3.032  -4.425  -3.438  1.00 98.94           C  
ATOM   3005  O   VAL A 381      -1.430  -6.975  -3.924  1.00 98.94           O  
ATOM   3006  CG1 VAL A 381      -1.977  -3.335  -3.670  1.00 98.94           C  
ATOM   3007  CG2 VAL A 381      -4.365  -3.724  -3.195  1.00 98.94           C  
ATOM   3008  N   LEU A 382      -0.999  -5.789  -5.777  1.00 98.69           N  
ATOM   3009  CA  LEU A 382       0.345  -6.324  -5.988  1.00 98.69           C  
ATOM   3010  C   LEU A 382       1.320  -5.764  -4.927  1.00 98.69           C  
ATOM   3011  CB  LEU A 382       0.787  -6.006  -7.435  1.00 98.69           C  
ATOM   3012  O   LEU A 382       1.609  -4.558  -4.932  1.00 98.69           O  
ATOM   3013  CG  LEU A 382       0.708  -7.215  -8.380  1.00 98.69           C  
ATOM   3014  CD1 LEU A 382       0.652  -6.776  -9.839  1.00 98.69           C  
ATOM   3015  CD2 LEU A 382       1.916  -8.127  -8.199  1.00 98.69           C  
ATOM   3016  N   PRO A 383       1.862  -6.594  -4.012  1.00 98.88           N  
ATOM   3017  CA  PRO A 383       2.886  -6.154  -3.076  1.00 98.88           C  
ATOM   3018  C   PRO A 383       4.199  -5.861  -3.811  1.00 98.88           C  
ATOM   3019  CB  PRO A 383       3.033  -7.289  -2.059  1.00 98.88           C  
ATOM   3020  O   PRO A 383       4.667  -6.626  -4.657  1.00 98.88           O  
ATOM   3021  CG  PRO A 383       2.678  -8.526  -2.879  1.00 98.88           C  
ATOM   3022  CD  PRO A 383       1.572  -8.006  -3.794  1.00 98.88           C  
ATOM   3023  N   VAL A 384       4.827  -4.742  -3.461  1.00 98.94           N  
ATOM   3024  CA  VAL A 384       6.093  -4.293  -4.046  1.00 98.94           C  
ATOM   3025  C   VAL A 384       7.201  -4.419  -3.009  1.00 98.94           C  
ATOM   3026  CB  VAL A 384       5.994  -2.857  -4.586  1.00 98.94           C  
ATOM   3027  O   VAL A 384       7.187  -3.723  -1.989  1.00 98.94           O  
ATOM   3028  CG1 VAL A 384       7.298  -2.409  -5.252  1.00 98.94           C  
ATOM   3029  CG2 VAL A 384       4.844  -2.678  -5.575  1.00 98.94           C  
ATOM   3030  N   ALA A 385       8.196  -5.253  -3.296  1.00 98.81           N  
ATOM   3031  CA  ALA A 385       9.398  -5.385  -2.490  1.00 98.81           C  
ATOM   3032  C   ALA A 385      10.491  -4.449  -3.021  1.00 98.81           C  
ATOM   3033  CB  ALA A 385       9.818  -6.857  -2.446  1.00 98.81           C  
ATOM   3034  O   ALA A 385      11.012  -4.637  -4.120  1.00 98.81           O  
ATOM   3035  N   SER A 386      10.835  -3.407  -2.259  1.00 98.44           N  
ATOM   3036  CA  SER A 386      11.765  -2.360  -2.698  1.00 98.44           C  
ATOM   3037  C   SER A 386      12.667  -1.855  -1.574  1.00 98.44           C  
ATOM   3038  CB  SER A 386      10.967  -1.184  -3.266  1.00 98.44           C  
ATOM   3039  O   SER A 386      12.218  -1.605  -0.457  1.00 98.44           O  
ATOM   3040  OG  SER A 386      11.789  -0.287  -3.999  1.00 98.44           O  
ATOM   3041  N   GLY A 387      13.940  -1.622  -1.907  1.00 95.94           N  
ATOM   3042  CA  GLY A 387      14.892  -0.901  -1.059  1.00 95.94           C  
ATOM   3043  C   GLY A 387      16.038  -1.754  -0.517  1.00 95.94           C  
ATOM   3044  O   GLY A 387      15.872  -2.537   0.407  1.00 95.94           O  
ATOM   3045  N   GLY A 388      17.252  -1.514  -1.025  1.00 97.56           N  
ATOM   3046  CA  GLY A 388      18.466  -2.175  -0.522  1.00 97.56           C  
ATOM   3047  C   GLY A 388      18.579  -3.658  -0.884  1.00 97.56           C  
ATOM   3048  O   GLY A 388      19.321  -4.373  -0.233  1.00 97.56           O  
ATOM   3049  N   ILE A 389      17.856  -4.117  -1.905  1.00 98.75           N  
ATOM   3050  CA  ILE A 389      17.925  -5.493  -2.411  1.00 98.75           C  
ATOM   3051  C   ILE A 389      18.809  -5.585  -3.667  1.00 98.75           C  
ATOM   3052  CB  ILE A 389      16.509  -6.075  -2.605  1.00 98.75           C  
ATOM   3053  O   ILE A 389      18.993  -4.592  -4.377  1.00 98.75           O  
ATOM   3054  CG1 ILE A 389      15.633  -5.196  -3.529  1.00 98.75           C  
ATOM   3055  CG2 ILE A 389      15.858  -6.266  -1.221  1.00 98.75           C  
ATOM   3056  CD1 ILE A 389      14.301  -5.847  -3.916  1.00 98.75           C  
ATOM   3057  N   HIS A 390      19.362  -6.774  -3.921  1.00 98.81           N  
ATOM   3058  CA  HIS A 390      20.261  -7.112  -5.035  1.00 98.81           C  
ATOM   3059  C   HIS A 390      20.140  -8.607  -5.379  1.00 98.81           C  
ATOM   3060  CB  HIS A 390      21.712  -6.744  -4.680  1.00 98.81           C  
ATOM   3061  O   HIS A 390      19.399  -9.328  -4.715  1.00 98.81           O  
ATOM   3062  CG  HIS A 390      22.218  -7.325  -3.385  1.00 98.81           C  
ATOM   3063  CD2 HIS A 390      22.412  -6.613  -2.237  1.00 98.81           C  
ATOM   3064  ND1 HIS A 390      22.626  -8.620  -3.132  1.00 98.81           N  
ATOM   3065  CE1 HIS A 390      23.060  -8.676  -1.858  1.00 98.81           C  
ATOM   3066  NE2 HIS A 390      22.934  -7.474  -1.286  1.00 98.81           N  
ATOM   3067  N   VAL A 391      20.875  -9.082  -6.390  1.00 98.75           N  
ATOM   3068  CA  VAL A 391      20.738 -10.433  -6.976  1.00 98.75           C  
ATOM   3069  C   VAL A 391      20.826 -11.595  -5.972  1.00 98.75           C  
ATOM   3070  CB  VAL A 391      21.748 -10.636  -8.124  1.00 98.75           C  
ATOM   3071  O   VAL A 391      20.060 -12.544  -6.085  1.00 98.75           O  
ATOM   3072  CG1 VAL A 391      21.454  -9.670  -9.279  1.00 98.75           C  
ATOM   3073  CG2 VAL A 391      23.211 -10.449  -7.690  1.00 98.75           C  
ATOM   3074  N   TRP A 392      21.673 -11.508  -4.939  1.00 98.62           N  
ATOM   3075  CA  TRP A 392      21.750 -12.531  -3.877  1.00 98.62           C  
ATOM   3076  C   TRP A 392      20.486 -12.653  -3.018  1.00 98.62           C  
ATOM   3077  CB  TRP A 392      22.951 -12.258  -2.970  1.00 98.62           C  
ATOM   3078  O   TRP A 392      20.248 -13.699  -2.425  1.00 98.62           O  
ATOM   3079  CG  TRP A 392      24.275 -12.432  -3.633  1.00 98.62           C  
ATOM   3080  CD1 TRP A 392      25.191 -11.471  -3.893  1.00 98.62           C  
ATOM   3081  CD2 TRP A 392      24.861 -13.687  -4.085  1.00 98.62           C  
ATOM   3082  CE2 TRP A 392      26.150 -13.409  -4.623  1.00 98.62           C  
ATOM   3083  CE3 TRP A 392      24.438 -15.035  -4.071  1.00 98.62           C  
ATOM   3084  NE1 TRP A 392      26.295 -12.045  -4.493  1.00 98.62           N  
ATOM   3085  CH2 TRP A 392      26.519 -15.742  -5.133  1.00 98.62           C  
ATOM   3086  CZ2 TRP A 392      26.982 -14.416  -5.127  1.00 98.62           C  
ATOM   3087  CZ3 TRP A 392      25.254 -16.052  -4.601  1.00 98.62           C  
ATOM   3088  N   HIS A 393      19.649 -11.617  -2.972  1.00 98.75           N  
ATOM   3089  CA  HIS A 393      18.367 -11.658  -2.269  1.00 98.75           C  
ATOM   3090  C   HIS A 393      17.252 -12.303  -3.106  1.00 98.75           C  
ATOM   3091  CB  HIS A 393      17.996 -10.237  -1.818  1.00 98.75           C  
ATOM   3092  O   HIS A 393      16.180 -12.576  -2.572  1.00 98.75           O  
ATOM   3093  CG  HIS A 393      18.970  -9.652  -0.821  1.00 98.75           C  
ATOM   3094  CD2 HIS A 393      19.401 -10.254   0.332  1.00 98.75           C  
ATOM   3095  ND1 HIS A 393      19.582  -8.416  -0.871  1.00 98.75           N  
ATOM   3096  CE1 HIS A 393      20.346  -8.279   0.225  1.00 98.75           C  
ATOM   3097  NE2 HIS A 393      20.269  -9.379   0.981  1.00 98.75           N  
ATOM   3098  N   MET A 394      17.476 -12.562  -4.400  1.00 98.81           N  
ATOM   3099  CA  MET A 394      16.438 -13.045  -5.314  1.00 98.81           C  
ATOM   3100  C   MET A 394      15.756 -14.352  -4.866  1.00 98.81           C  
ATOM   3101  CB  MET A 394      17.009 -13.175  -6.733  1.00 98.81           C  
ATOM   3102  O   MET A 394      14.524 -14.395  -4.924  1.00 98.81           O  
ATOM   3103  CG  MET A 394      15.900 -13.229  -7.779  1.00 98.81           C  
ATOM   3104  SD  MET A 394      15.021 -11.660  -8.006  1.00 98.81           S  
ATOM   3105  CE  MET A 394      16.290 -10.720  -8.893  1.00 98.81           C  
ATOM   3106  N   PRO A 395      16.474 -15.381  -4.362  1.00 98.62           N  
ATOM   3107  CA  PRO A 395      15.828 -16.604  -3.885  1.00 98.62           C  
ATOM   3108  C   PRO A 395      14.877 -16.341  -2.713  1.00 98.62           C  
ATOM   3109  CB  PRO A 395      16.961 -17.560  -3.494  1.00 98.62           C  
ATOM   3110  O   PRO A 395      13.723 -16.759  -2.755  1.00 98.62           O  
ATOM   3111  CG  PRO A 395      18.171 -17.041  -4.270  1.00 98.62           C  
ATOM   3112  CD  PRO A 395      17.925 -15.539  -4.317  1.00 98.62           C  
ATOM   3113  N   ALA A 396      15.328 -15.575  -1.712  1.00 97.69           N  
ATOM   3114  CA  ALA A 396      14.520 -15.228  -0.544  1.00 97.69           C  
ATOM   3115  C   ALA A 396      13.298 -14.383  -0.926  1.00 97.69           C  
ATOM   3116  CB  ALA A 396      15.408 -14.496   0.472  1.00 97.69           C  
ATOM   3117  O   ALA A 396      12.200 -14.637  -0.451  1.00 97.69           O  
ATOM   3118  N   LEU A 397      13.459 -13.405  -1.821  1.00 98.56           N  
ATOM   3119  CA  LEU A 397      12.346 -12.574  -2.288  1.00 98.56           C  
ATOM   3120  C   LEU A 397      11.307 -13.388  -3.070  1.00 98.56           C  
ATOM   3121  CB  LEU A 397      12.899 -11.440  -3.162  1.00 98.56           C  
ATOM   3122  O   LEU A 397      10.111 -13.193  -2.876  1.00 98.56           O  
ATOM   3123  CG  LEU A 397      13.745 -10.404  -2.403  1.00 98.56           C  
ATOM   3124  CD1 LEU A 397      14.438  -9.498  -3.420  1.00 98.56           C  
ATOM   3125  CD2 LEU A 397      12.907  -9.537  -1.463  1.00 98.56           C  
ATOM   3126  N   THR A 398      11.763 -14.309  -3.924  1.00 98.25           N  
ATOM   3127  CA  THR A 398      10.884 -15.198  -4.702  1.00 98.25           C  
ATOM   3128  C   THR A 398      10.110 -16.152  -3.792  1.00 98.25           C  
ATOM   3129  CB  THR A 398      11.697 -16.011  -5.724  1.00 98.25           C  
ATOM   3130  O   THR A 398       8.952 -16.449  -4.066  1.00 98.25           O  
ATOM   3131  CG2 THR A 398      10.826 -16.860  -6.652  1.00 98.25           C  
ATOM   3132  OG1 THR A 398      12.448 -15.153  -6.554  1.00 98.25           O  
ATOM   3133  N   GLU A 399      10.730 -16.611  -2.704  1.00 94.69           N  
ATOM   3134  CA  GLU A 399      10.097 -17.477  -1.708  1.00 94.69           C  
ATOM   3135  C   GLU A 399       9.097 -16.714  -0.827  1.00 94.69           C  
ATOM   3136  CB  GLU A 399      11.214 -18.170  -0.913  1.00 94.69           C  
ATOM   3137  O   GLU A 399       7.961 -17.151  -0.685  1.00 94.69           O  
ATOM   3138  CG  GLU A 399      10.724 -19.245   0.068  1.00 94.69           C  
ATOM   3139  CD  GLU A 399      10.305 -18.694   1.437  1.00 94.69           C  
ATOM   3140  OE1 GLU A 399       9.369 -19.235   2.057  1.00 94.69           O  
ATOM   3141  OE2 GLU A 399      10.982 -17.780   1.973  1.00 94.69           O  
ATOM   3142  N   ILE A 400       9.477 -15.543  -0.306  1.00 94.56           N  
ATOM   3143  CA  ILE A 400       8.639 -14.746   0.604  1.00 94.56           C  
ATOM   3144  C   ILE A 400       7.418 -14.169  -0.117  1.00 94.56           C  
ATOM   3145  CB  ILE A 400       9.484 -13.623   1.252  1.00 94.56           C  
ATOM   3146  O   ILE A 400       6.303 -14.238   0.394  1.00 94.56           O  
ATOM   3147  CG1 ILE A 400      10.534 -14.227   2.213  1.00 94.56           C  
ATOM   3148  CG2 ILE A 400       8.615 -12.603   2.020  1.00 94.56           C  
ATOM   3149  CD1 ILE A 400      11.657 -13.251   2.589  1.00 94.56           C  
ATOM   3150  N   PHE A 401       7.622 -13.550  -1.282  1.00 98.06           N  
ATOM   3151  CA  PHE A 401       6.564 -12.794  -1.951  1.00 98.06           C  
ATOM   3152  C   PHE A 401       5.847 -13.594  -3.039  1.00 98.06           C  
ATOM   3153  CB  PHE A 401       7.122 -11.468  -2.482  1.00 98.06           C  
ATOM   3154  O   PHE A 401       4.728 -13.236  -3.397  1.00 98.06           O  
ATOM   3155  CG  PHE A 401       7.556 -10.500  -1.399  1.00 98.06           C  
ATOM   3156  CD1 PHE A 401       6.593  -9.709  -0.743  1.00 98.06           C  
ATOM   3157  CD2 PHE A 401       8.910 -10.403  -1.028  1.00 98.06           C  
ATOM   3158  CE1 PHE A 401       6.982  -8.826   0.279  1.00 98.06           C  
ATOM   3159  CE2 PHE A 401       9.298  -9.529   0.004  1.00 98.06           C  
ATOM   3160  CZ  PHE A 401       8.333  -8.740   0.655  1.00 98.06           C  
ATOM   3161  N   GLY A 402       6.429 -14.679  -3.553  1.00 97.88           N  
ATOM   3162  CA  GLY A 402       5.835 -15.454  -4.642  1.00 97.88           C  
ATOM   3163  C   GLY A 402       5.658 -14.650  -5.936  1.00 97.88           C  
ATOM   3164  O   GLY A 402       6.148 -13.526  -6.073  1.00 97.88           O  
ATOM   3165  N   ASP A 403       4.952 -15.238  -6.905  1.00 98.62           N  
ATOM   3166  CA  ASP A 403       4.863 -14.680  -8.260  1.00 98.62           C  
ATOM   3167  C   ASP A 403       4.113 -13.354  -8.312  1.00 98.62           C  
ATOM   3168  CB  ASP A 403       4.239 -15.698  -9.233  1.00 98.62           C  
ATOM   3169  O   ASP A 403       4.533 -12.454  -9.036  1.00 98.62           O  
ATOM   3170  CG  ASP A 403       5.181 -16.863  -9.542  1.00 98.62           C  
ATOM   3171  OD1 ASP A 403       6.398 -16.737  -9.285  1.00 98.62           O  
ATOM   3172  OD2 ASP A 403       4.729 -17.915 -10.032  1.00 98.62           O  
ATOM   3173  N   ASP A 404       3.034 -13.207  -7.543  1.00 98.81           N  
ATOM   3174  CA  ASP A 404       2.240 -11.978  -7.443  1.00 98.81           C  
ATOM   3175  C   ASP A 404       2.935 -10.935  -6.574  1.00 98.81           C  
ATOM   3176  CB  ASP A 404       0.806 -12.303  -7.004  1.00 98.81           C  
ATOM   3177  O   ASP A 404       2.503 -10.624  -5.465  1.00 98.81           O  
ATOM   3178  CG  ASP A 404       0.026 -13.045  -8.091  1.00 98.81           C  
ATOM   3179  OD1 ASP A 404       0.325 -12.808  -9.286  1.00 98.81           O  
ATOM   3180  OD2 ASP A 404      -0.868 -13.831  -7.739  1.00 98.81           O  
ATOM   3181  N   SER A 405       4.037 -10.405  -7.105  1.00 98.81           N  
ATOM   3182  CA  SER A 405       4.816  -9.324  -6.518  1.00 98.81           C  
ATOM   3183  C   SER A 405       5.575  -8.511  -7.573  1.00 98.81           C  
ATOM   3184  CB  SER A 405       5.778  -9.907  -5.481  1.00 98.81           C  
ATOM   3185  O   SER A 405       5.770  -8.944  -8.713  1.00 98.81           O  
ATOM   3186  OG  SER A 405       6.745 -10.762  -6.065  1.00 98.81           O  
ATOM   3187  N   VAL A 406       6.029  -7.316  -7.186  1.00 98.94           N  
ATOM   3188  CA  VAL A 406       6.999  -6.519  -7.954  1.00 98.94           C  
ATOM   3189  C   VAL A 406       8.288  -6.388  -7.142  1.00 98.94           C  
ATOM   3190  CB  VAL A 406       6.460  -5.121  -8.309  1.00 98.94           C  
ATOM   3191  O   VAL A 406       8.276  -5.804  -6.060  1.00 98.94           O  
ATOM   3192  CG1 VAL A 406       7.441  -4.360  -9.218  1.00 98.94           C  
ATOM   3193  CG2 VAL A 406       5.081  -5.103  -8.981  1.00 98.94           C  
ATOM   3194  N   LEU A 407       9.419  -6.856  -7.668  1.00 98.94           N  
ATOM   3195  CA  LEU A 407      10.729  -6.740  -7.017  1.00 98.94           C  
ATOM   3196  C   LEU A 407      11.511  -5.565  -7.619  1.00 98.94           C  
ATOM   3197  CB  LEU A 407      11.501  -8.066  -7.119  1.00 98.94           C  
ATOM   3198  O   LEU A 407      11.765  -5.524  -8.825  1.00 98.94           O  
ATOM   3199  CG  LEU A 407      10.730  -9.339  -6.720  1.00 98.94           C  
ATOM   3200  CD1 LEU A 407      11.659 -10.545  -6.845  1.00 98.94           C  
ATOM   3201  CD2 LEU A 407      10.190  -9.279  -5.294  1.00 98.94           C  
ATOM   3202  N   GLN A 408      11.877  -4.578  -6.796  1.00 98.88           N  
ATOM   3203  CA  GLN A 408      12.458  -3.316  -7.259  1.00 98.88           C  
ATOM   3204  C   GLN A 408      13.926  -3.115  -6.873  1.00 98.88           C  
ATOM   3205  CB  GLN A 408      11.624  -2.122  -6.803  1.00 98.88           C  
ATOM   3206  O   GLN A 408      14.273  -2.876  -5.712  1.00 98.88           O  
ATOM   3207  CG  GLN A 408      10.243  -2.087  -7.456  1.00 98.88           C  
ATOM   3208  CD  GLN A 408       9.510  -0.776  -7.209  1.00 98.88           C  
ATOM   3209  NE2 GLN A 408       8.484  -0.511  -7.985  1.00 98.88           N  
ATOM   3210  OE1 GLN A 408       9.847   0.035  -6.349  1.00 98.88           O  
ATOM   3211  N   PHE A 409      14.783  -3.053  -7.889  1.00 98.88           N  
ATOM   3212  CA  PHE A 409      16.234  -2.956  -7.752  1.00 98.88           C  
ATOM   3213  C   PHE A 409      16.743  -1.597  -8.243  1.00 98.88           C  
ATOM   3214  CB  PHE A 409      16.882  -4.131  -8.498  1.00 98.88           C  
ATOM   3215  O   PHE A 409      17.283  -1.488  -9.336  1.00 98.88           O  
ATOM   3216  CG  PHE A 409      16.464  -5.484  -7.964  1.00 98.88           C  
ATOM   3217  CD1 PHE A 409      17.196  -6.091  -6.928  1.00 98.88           C  
ATOM   3218  CD2 PHE A 409      15.332  -6.131  -8.493  1.00 98.88           C  
ATOM   3219  CE1 PHE A 409      16.795  -7.338  -6.417  1.00 98.88           C  
ATOM   3220  CE2 PHE A 409      14.937  -7.378  -7.983  1.00 98.88           C  
ATOM   3221  CZ  PHE A 409      15.663  -7.979  -6.943  1.00 98.88           C  
ATOM   3222  N   GLY A 410      16.585  -0.539  -7.439  1.00 98.31           N  
ATOM   3223  CA  GLY A 410      17.127   0.791  -7.771  1.00 98.31           C  
ATOM   3224  C   GLY A 410      18.661   0.794  -7.833  1.00 98.31           C  
ATOM   3225  O   GLY A 410      19.265   0.733  -8.900  1.00 98.31           O  
ATOM   3226  N   GLY A 411      19.307   0.810  -6.661  1.00 98.31           N  
ATOM   3227  CA  GLY A 411      20.770   0.691  -6.570  1.00 98.31           C  
ATOM   3228  C   GLY A 411      21.299  -0.628  -7.149  1.00 98.31           C  
ATOM   3229  O   GLY A 411      22.339  -0.623  -7.793  1.00 98.31           O  
ATOM   3230  N   GLY A 412      20.534  -1.718  -7.007  1.00 98.56           N  
ATOM   3231  CA  GLY A 412      20.853  -3.036  -7.571  1.00 98.56           C  
ATOM   3232  C   GLY A 412      20.802  -3.128  -9.105  1.00 98.56           C  
ATOM   3233  O   GLY A 412      21.152  -4.167  -9.649  1.00 98.56           O  
ATOM   3234  N   THR A 413      20.376  -2.070  -9.807  1.00 98.94           N  
ATOM   3235  CA  THR A 413      20.458  -1.963 -11.276  1.00 98.94           C  
ATOM   3236  C   THR A 413      21.443  -0.867 -11.675  1.00 98.94           C  
ATOM   3237  CB  THR A 413      19.082  -1.682 -11.904  1.00 98.94           C  
ATOM   3238  O   THR A 413      22.429  -1.133 -12.355  1.00 98.94           O  
ATOM   3239  CG2 THR A 413      19.121  -1.592 -13.426  1.00 98.94           C  
ATOM   3240  OG1 THR A 413      18.178  -2.706 -11.581  1.00 98.94           O  
ATOM   3241  N   LEU A 414      21.214   0.372 -11.222  1.00 98.69           N  
ATOM   3242  CA  LEU A 414      22.011   1.538 -11.638  1.00 98.69           C  
ATOM   3243  C   LEU A 414      23.428   1.544 -11.046  1.00 98.69           C  
ATOM   3244  CB  LEU A 414      21.281   2.842 -11.261  1.00 98.69           C  
ATOM   3245  O   LEU A 414      24.289   2.263 -11.540  1.00 98.69           O  
ATOM   3246  CG  LEU A 414      20.177   3.266 -12.241  1.00 98.69           C  
ATOM   3247  CD1 LEU A 414      18.985   2.320 -12.233  1.00 98.69           C  
ATOM   3248  CD2 LEU A 414      19.640   4.638 -11.849  1.00 98.69           C  
ATOM   3249  N   GLY A 415      23.668   0.778  -9.979  1.00 98.56           N  
ATOM   3250  CA  GLY A 415      24.987   0.603  -9.370  1.00 98.56           C  
ATOM   3251  C   GLY A 415      25.808  -0.533  -9.980  1.00 98.56           C  
ATOM   3252  O   GLY A 415      26.896  -0.811  -9.485  1.00 98.56           O  
ATOM   3253  N   HIS A 416      25.301  -1.211 -11.015  1.00 98.81           N  
ATOM   3254  CA  HIS A 416      26.036  -2.273 -11.689  1.00 98.81           C  
ATOM   3255  C   HIS A 416      27.291  -1.709 -12.389  1.00 98.81           C  
ATOM   3256  CB  HIS A 416      25.101  -2.975 -12.679  1.00 98.81           C  
ATOM   3257  O   HIS A 416      27.190  -0.689 -13.080  1.00 98.81           O  
ATOM   3258  CG  HIS A 416      25.724  -4.204 -13.275  1.00 98.81           C  
ATOM   3259  CD2 HIS A 416      25.665  -5.461 -12.747  1.00 98.81           C  
ATOM   3260  ND1 HIS A 416      26.543  -4.260 -14.378  1.00 98.81           N  
ATOM   3261  CE1 HIS A 416      26.990  -5.523 -14.498  1.00 98.81           C  
ATOM   3262  NE2 HIS A 416      26.485  -6.279 -13.520  1.00 98.81           N  
ATOM   3263  N   PRO A 417      28.467  -2.360 -12.284  1.00 98.56           N  
ATOM   3264  CA  PRO A 417      29.737  -1.805 -12.768  1.00 98.56           C  
ATOM   3265  C   PRO A 417      29.787  -1.597 -14.287  1.00 98.56           C  
ATOM   3266  CB  PRO A 417      30.813  -2.796 -12.302  1.00 98.56           C  
ATOM   3267  O   PRO A 417      30.611  -0.832 -14.778  1.00 98.56           O  
ATOM   3268  CG  PRO A 417      30.054  -4.114 -12.154  1.00 98.56           C  
ATOM   3269  CD  PRO A 417      28.701  -3.642 -11.634  1.00 98.56           C  
ATOM   3270  N   TRP A 418      28.910  -2.264 -15.040  1.00 98.75           N  
ATOM   3271  CA  TRP A 418      28.826  -2.161 -16.505  1.00 98.75           C  
ATOM   3272  C   TRP A 418      27.646  -1.304 -16.996  1.00 98.75           C  
ATOM   3273  CB  TRP A 418      28.846  -3.564 -17.119  1.00 98.75           C  
ATOM   3274  O   TRP A 418      27.339  -1.288 -18.184  1.00 98.75           O  
ATOM   3275  CG  TRP A 418      29.950  -4.478 -16.676  1.00 98.75           C  
ATOM   3276  CD1 TRP A 418      31.122  -4.122 -16.095  1.00 98.75           C  
ATOM   3277  CD2 TRP A 418      30.015  -5.926 -16.832  1.00 98.75           C  
ATOM   3278  CE2 TRP A 418      31.253  -6.387 -16.293  1.00 98.75           C  
ATOM   3279  CE3 TRP A 418      29.160  -6.890 -17.404  1.00 98.75           C  
ATOM   3280  NE1 TRP A 418      31.875  -5.248 -15.834  1.00 98.75           N  
ATOM   3281  CH2 TRP A 418      30.747  -8.674 -16.881  1.00 98.75           C  
ATOM   3282  CZ2 TRP A 418      31.626  -7.736 -16.311  1.00 98.75           C  
ATOM   3283  CZ3 TRP A 418      29.524  -8.247 -17.429  1.00 98.75           C  
ATOM   3284  N   GLY A 419      26.977  -0.587 -16.090  1.00 98.56           N  
ATOM   3285  CA  GLY A 419      25.847   0.286 -16.405  1.00 98.56           C  
ATOM   3286  C   GLY A 419      24.475  -0.384 -16.288  1.00 98.56           C  
ATOM   3287  O   GLY A 419      24.346  -1.562 -15.951  1.00 98.56           O  
ATOM   3288  N   ASN A 420      23.433   0.406 -16.560  1.00 98.81           N  
ATOM   3289  CA  ASN A 420      22.045   0.079 -16.222  1.00 98.81           C  
ATOM   3290  C   ASN A 420      21.506  -1.161 -16.946  1.00 98.81           C  
ATOM   3291  CB  ASN A 420      21.145   1.274 -16.571  1.00 98.81           C  
ATOM   3292  O   ASN A 420      20.853  -1.984 -16.312  1.00 98.81           O  
ATOM   3293  CG  ASN A 420      21.436   2.570 -15.847  1.00 98.81           C  
ATOM   3294  ND2 ASN A 420      20.586   3.556 -16.017  1.00 98.81           N  
ATOM   3295  OD1 ASN A 420      22.428   2.747 -15.166  1.00 98.81           O  
ATOM   3296  N   ALA A 421      21.757  -1.294 -18.254  1.00 98.88           N  
ATOM   3297  CA  ALA A 421      21.238  -2.423 -19.023  1.00 98.88           C  
ATOM   3298  C   ALA A 421      21.832  -3.762 -18.546  1.00 98.88           C  
ATOM   3299  CB  ALA A 421      21.393  -2.160 -20.524  1.00 98.88           C  
ATOM   3300  O   ALA A 421      21.045  -4.651 -18.234  1.00 98.88           O  
ATOM   3301  N   PRO A 422      23.161  -3.911 -18.358  1.00 98.88           N  
ATOM   3302  CA  PRO A 422      23.718  -5.092 -17.694  1.00 98.88           C  
ATOM   3303  C   PRO A 422      23.161  -5.347 -16.289  1.00 98.88           C  
ATOM   3304  CB  PRO A 422      25.225  -4.847 -17.657  1.00 98.88           C  
ATOM   3305  O   PRO A 422      22.843  -6.483 -15.955  1.00 98.88           O  
ATOM   3306  CG  PRO A 422      25.455  -4.065 -18.942  1.00 98.88           C  
ATOM   3307  CD  PRO A 422      24.245  -3.136 -18.957  1.00 98.88           C  
ATOM   3308  N   GLY A 423      22.960  -4.302 -15.477  1.00 98.88           N  
ATOM   3309  CA  GLY A 423      22.326  -4.456 -14.163  1.00 98.88           C  
ATOM   3310  C   GLY A 423      20.898  -5.005 -14.246  1.00 98.88           C  
ATOM   3311  O   GLY A 423      20.496  -5.840 -13.438  1.00 98.88           O  
ATOM   3312  N   ALA A 424      20.133  -4.573 -15.248  1.00 98.94           N  
ATOM   3313  CA  ALA A 424      18.790  -5.074 -15.503  1.00 98.94           C  
ATOM   3314  C   ALA A 424      18.812  -6.541 -15.960  1.00 98.94           C  
ATOM   3315  CB  ALA A 424      18.125  -4.152 -16.524  1.00 98.94           C  
ATOM   3316  O   ALA A 424      18.028  -7.340 -15.444  1.00 98.94           O  
ATOM   3317  N   VAL A 425      19.757  -6.904 -16.837  1.00 98.94           N  
ATOM   3318  CA  VAL A 425      19.971  -8.289 -17.286  1.00 98.94           C  
ATOM   3319  C   VAL A 425      20.299  -9.185 -16.095  1.00 98.94           C  
ATOM   3320  CB  VAL A 425      21.079  -8.374 -18.358  1.00 98.94           C  
ATOM   3321  O   VAL A 425      19.655 -10.216 -15.922  1.00 98.94           O  
ATOM   3322  CG1 VAL A 425      21.454  -9.821 -18.704  1.00 98.94           C  
ATOM   3323  CG2 VAL A 425      20.650  -7.701 -19.668  1.00 98.94           C  
ATOM   3324  N   ALA A 426      21.223  -8.772 -15.223  1.00 98.94           N  
ATOM   3325  CA  ALA A 426      21.596  -9.528 -14.029  1.00 98.94           C  
ATOM   3326  C   ALA A 426      20.384  -9.835 -13.131  1.00 98.94           C  
ATOM   3327  CB  ALA A 426      22.658  -8.727 -13.268  1.00 98.94           C  
ATOM   3328  O   ALA A 426      20.182 -10.981 -12.724  1.00 98.94           O  
ATOM   3329  N   ASN A 427      19.538  -8.833 -12.861  1.00 98.94           N  
ATOM   3330  CA  ASN A 427      18.325  -9.021 -12.061  1.00 98.94           C  
ATOM   3331  C   ASN A 427      17.305  -9.935 -12.761  1.00 98.94           C  
ATOM   3332  CB  ASN A 427      17.724  -7.648 -11.707  1.00 98.94           C  
ATOM   3333  O   ASN A 427      16.710 -10.794 -12.110  1.00 98.94           O  
ATOM   3334  CG  ASN A 427      18.580  -6.885 -10.708  1.00 98.94           C  
ATOM   3335  ND2 ASN A 427      18.870  -5.631 -10.953  1.00 98.94           N  
ATOM   3336  OD1 ASN A 427      19.006  -7.402  -9.688  1.00 98.94           O  
ATOM   3337  N   ARG A 428      17.122  -9.796 -14.081  1.00 98.94           N  
ATOM   3338  CA  ARG A 428      16.214 -10.648 -14.864  1.00 98.94           C  
ATOM   3339  C   ARG A 428      16.666 -12.106 -14.878  1.00 98.94           C  
ATOM   3340  CB  ARG A 428      16.054 -10.058 -16.276  1.00 98.94           C  
ATOM   3341  O   ARG A 428      15.859 -12.984 -14.583  1.00 98.94           O  
ATOM   3342  CG  ARG A 428      15.048 -10.810 -17.161  1.00 98.94           C  
ATOM   3343  CD  ARG A 428      13.601 -10.708 -16.657  1.00 98.94           C  
ATOM   3344  NE  ARG A 428      12.694 -11.435 -17.555  1.00 98.94           N  
ATOM   3345  NH1 ARG A 428      11.831  -9.739 -18.884  1.00 98.94           N  
ATOM   3346  NH2 ARG A 428      11.359 -11.863 -19.311  1.00 98.94           N  
ATOM   3347  CZ  ARG A 428      11.978 -10.996 -18.570  1.00 98.94           C  
ATOM   3348  N   VAL A 429      17.949 -12.354 -15.139  1.00 98.94           N  
ATOM   3349  CA  VAL A 429      18.540 -13.700 -15.143  1.00 98.94           C  
ATOM   3350  C   VAL A 429      18.429 -14.353 -13.766  1.00 98.94           C  
ATOM   3351  CB  VAL A 429      20.009 -13.651 -15.607  1.00 98.94           C  
ATOM   3352  O   VAL A 429      17.993 -15.498 -13.671  1.00 98.94           O  
ATOM   3353  CG1 VAL A 429      20.701 -15.001 -15.396  1.00 98.94           C  
ATOM   3354  CG2 VAL A 429      20.096 -13.308 -17.099  1.00 98.94           C  
ATOM   3355  N   ALA A 430      18.776 -13.631 -12.694  1.00 98.94           N  
ATOM   3356  CA  ALA A 430      18.658 -14.150 -11.333  1.00 98.94           C  
ATOM   3357  C   ALA A 430      17.216 -14.560 -11.003  1.00 98.94           C  
ATOM   3358  CB  ALA A 430      19.166 -13.088 -10.352  1.00 98.94           C  
ATOM   3359  O   ALA A 430      17.000 -15.622 -10.417  1.00 98.94           O  
ATOM   3360  N   LEU A 431      16.232 -13.739 -11.391  1.00 98.88           N  
ATOM   3361  CA  LEU A 431      14.823 -14.033 -11.149  1.00 98.88           C  
ATOM   3362  C   LEU A 431      14.365 -15.278 -11.909  1.00 98.88           C  
ATOM   3363  CB  LEU A 431      13.962 -12.813 -11.519  1.00 98.88           C  
ATOM   3364  O   LEU A 431      13.790 -16.184 -11.309  1.00 98.88           O  
ATOM   3365  CG  LEU A 431      12.462 -13.077 -11.293  1.00 98.88           C  
ATOM   3366  CD1 LEU A 431      12.167 -13.353  -9.821  1.00 98.88           C  
ATOM   3367  CD2 LEU A 431      11.635 -11.880 -11.738  1.00 98.88           C  
ATOM   3368  N   GLU A 432      14.621 -15.338 -13.216  1.00 98.88           N  
ATOM   3369  CA  GLU A 432      14.188 -16.468 -14.042  1.00 98.88           C  
ATOM   3370  C   GLU A 432      14.867 -17.777 -13.617  1.00 98.88           C  
ATOM   3371  CB  GLU A 432      14.424 -16.167 -15.529  1.00 98.88           C  
ATOM   3372  O   GLU A 432      14.213 -18.819 -13.600  1.00 98.88           O  
ATOM   3373  CG  GLU A 432      13.446 -15.096 -16.046  1.00 98.88           C  
ATOM   3374  CD  GLU A 432      13.530 -14.856 -17.562  1.00 98.88           C  
ATOM   3375  OE1 GLU A 432      12.669 -14.082 -18.060  1.00 98.88           O  
ATOM   3376  OE2 GLU A 432      14.450 -15.386 -18.215  1.00 98.88           O  
ATOM   3377  N   ALA A 433      16.130 -17.731 -13.177  1.00 98.88           N  
ATOM   3378  CA  ALA A 433      16.813 -18.886 -12.598  1.00 98.88           C  
ATOM   3379  C   ALA A 433      16.144 -19.368 -11.298  1.00 98.88           C  
ATOM   3380  CB  ALA A 433      18.287 -18.531 -12.373  1.00 98.88           C  
ATOM   3381  O   ALA A 433      15.936 -20.569 -11.132  1.00 98.88           O  
ATOM   3382  N   CYS A 434      15.759 -18.449 -10.401  1.00 98.88           N  
ATOM   3383  CA  CYS A 434      15.052 -18.795  -9.163  1.00 98.88           C  
ATOM   3384  C   CYS A 434      13.668 -19.389  -9.445  1.00 98.88           C  
ATOM   3385  CB  CYS A 434      14.919 -17.559  -8.260  1.00 98.88           C  
ATOM   3386  O   CYS A 434      13.317 -20.425  -8.887  1.00 98.88           O  
ATOM   3387  SG  CYS A 434      16.543 -17.037  -7.648  1.00 98.88           S  
ATOM   3388  N   VAL A 435      12.890 -18.767 -10.335  1.00 98.81           N  
ATOM   3389  CA  VAL A 435      11.557 -19.257 -10.714  1.00 98.81           C  
ATOM   3390  C   VAL A 435      11.652 -20.639 -11.357  1.00 98.81           C  
ATOM   3391  CB  VAL A 435      10.863 -18.252 -11.649  1.00 98.81           C  
ATOM   3392  O   VAL A 435      10.904 -21.539 -10.978  1.00 98.81           O  
ATOM   3393  CG1 VAL A 435       9.588 -18.814 -12.286  1.00 98.81           C  
ATOM   3394  CG2 VAL A 435      10.480 -16.984 -10.874  1.00 98.81           C  
ATOM   3395  N   LYS A 436      12.600 -20.839 -12.280  1.00 98.69           N  
ATOM   3396  CA  LYS A 436      12.838 -22.144 -12.904  1.00 98.69           C  
ATOM   3397  C   LYS A 436      13.182 -23.203 -11.854  1.00 98.69           C  
ATOM   3398  CB  LYS A 436      13.928 -22.008 -13.975  1.00 98.69           C  
ATOM   3399  O   LYS A 436      12.511 -24.226 -11.800  1.00 98.69           O  
ATOM   3400  CG  LYS A 436      14.173 -23.352 -14.667  1.00 98.69           C  
ATOM   3401  CD  LYS A 436      15.304 -23.272 -15.693  1.00 98.69           C  
ATOM   3402  CE  LYS A 436      15.577 -24.715 -16.109  1.00 98.69           C  
ATOM   3403  NZ  LYS A 436      16.782 -24.870 -16.944  1.00 98.69           N  
ATOM   3404  N   ALA A 437      14.163 -22.933 -10.994  1.00 98.56           N  
ATOM   3405  CA  ALA A 437      14.593 -23.858  -9.949  1.00 98.56           C  
ATOM   3406  C   ALA A 437      13.453 -24.226  -8.983  1.00 98.56           C  
ATOM   3407  CB  ALA A 437      15.758 -23.202  -9.204  1.00 98.56           C  
ATOM   3408  O   ALA A 437      13.256 -25.402  -8.683  1.00 98.56           O  
ATOM   3409  N   ARG A 438      12.661 -23.238  -8.546  1.00 98.50           N  
ATOM   3410  CA  ARG A 438      11.470 -23.461  -7.714  1.00 98.50           C  
ATOM   3411  C   ARG A 438      10.465 -24.372  -8.415  1.00 98.50           C  
ATOM   3412  CB  ARG A 438      10.827 -22.106  -7.403  1.00 98.50           C  
ATOM   3413  O   ARG A 438       9.962 -25.311  -7.808  1.00 98.50           O  
ATOM   3414  CG  ARG A 438       9.598 -22.215  -6.482  1.00 98.50           C  
ATOM   3415  CD  ARG A 438       8.756 -20.939  -6.542  1.00 98.50           C  
ATOM   3416  NE  ARG A 438       8.118 -20.770  -7.865  1.00 98.50           N  
ATOM   3417  NH1 ARG A 438       7.513 -18.568  -7.649  1.00 98.50           N  
ATOM   3418  NH2 ARG A 438       6.969 -19.692  -9.488  1.00 98.50           N  
ATOM   3419  CZ  ARG A 438       7.540 -19.678  -8.323  1.00 98.50           C  
ATOM   3420  N   ASN A 439      10.176 -24.105  -9.687  1.00 98.50           N  
ATOM   3421  CA  ASN A 439       9.215 -24.890 -10.463  1.00 98.50           C  
ATOM   3422  C   ASN A 439       9.730 -26.315 -10.760  1.00 98.50           C  
ATOM   3423  CB  ASN A 439       8.867 -24.121 -11.749  1.00 98.50           C  
ATOM   3424  O   ASN A 439       8.927 -27.222 -10.952  1.00 98.50           O  
ATOM   3425  CG  ASN A 439       8.127 -22.805 -11.532  1.00 98.50           C  
ATOM   3426  ND2 ASN A 439       7.894 -22.079 -12.603  1.00 98.50           N  
ATOM   3427  OD1 ASN A 439       7.737 -22.400 -10.441  1.00 98.50           O  
ATOM   3428  N   GLU A 440      11.049 -26.526 -10.750  1.00 98.38           N  
ATOM   3429  CA  GLU A 440      11.702 -27.844 -10.808  1.00 98.38           C  
ATOM   3430  C   GLU A 440      11.755 -28.557  -9.439  1.00 98.38           C  
ATOM   3431  CB  GLU A 440      13.106 -27.694 -11.433  1.00 98.38           C  
ATOM   3432  O   GLU A 440      12.253 -29.678  -9.347  1.00 98.38           O  
ATOM   3433  CG  GLU A 440      13.040 -27.372 -12.938  1.00 98.38           C  
ATOM   3434  CD  GLU A 440      14.401 -27.053 -13.585  1.00 98.38           C  
ATOM   3435  OE1 GLU A 440      14.452 -27.006 -14.840  1.00 98.38           O  
ATOM   3436  OE2 GLU A 440      15.395 -26.781 -12.874  1.00 98.38           O  
ATOM   3437  N   GLY A 441      11.220 -27.942  -8.377  1.00 97.81           N  
ATOM   3438  CA  GLY A 441      11.111 -28.531  -7.040  1.00 97.81           C  
ATOM   3439  C   GLY A 441      12.304 -28.278  -6.115  1.00 97.81           C  
ATOM   3440  O   GLY A 441      12.380 -28.906  -5.059  1.00 97.81           O  
ATOM   3441  N   ARG A 442      13.230 -27.379  -6.479  1.00 97.94           N  
ATOM   3442  CA  ARG A 442      14.357 -26.995  -5.611  1.00 97.94           C  
ATOM   3443  C   ARG A 442      13.898 -26.102  -4.462  1.00 97.94           C  
ATOM   3444  CB  ARG A 442      15.486 -26.319  -6.401  1.00 97.94           C  
ATOM   3445  O   ARG A 442      13.022 -25.250  -4.626  1.00 97.94           O  
ATOM   3446  CG  ARG A 442      16.056 -27.234  -7.496  1.00 97.94           C  
ATOM   3447  CD  ARG A 442      17.315 -26.652  -8.152  1.00 97.94           C  
ATOM   3448  NE  ARG A 442      18.438 -26.555  -7.201  1.00 97.94           N  
ATOM   3449  NH1 ARG A 442      19.991 -25.578  -8.576  1.00 97.94           N  
ATOM   3450  NH2 ARG A 442      20.540 -26.221  -6.488  1.00 97.94           N  
ATOM   3451  CZ  ARG A 442      19.656 -26.105  -7.429  1.00 97.94           C  
ATOM   3452  N   ASP A 443      14.545 -26.248  -3.311  1.00 97.06           N  
ATOM   3453  CA  ASP A 443      14.265 -25.442  -2.123  1.00 97.06           C  
ATOM   3454  C   ASP A 443      15.043 -24.119  -2.192  1.00 97.06           C  
ATOM   3455  CB  ASP A 443      14.584 -26.270  -0.867  1.00 97.06           C  
ATOM   3456  O   ASP A 443      16.238 -24.066  -1.901  1.00 97.06           O  
ATOM   3457  CG  ASP A 443      14.278 -25.549   0.452  1.00 97.06           C  
ATOM   3458  OD1 ASP A 443      14.204 -24.297   0.457  1.00 97.06           O  
ATOM   3459  OD2 ASP A 443      14.206 -26.254   1.484  1.00 97.06           O  
ATOM   3460  N   LEU A 444      14.371 -23.021  -2.558  1.00 97.06           N  
ATOM   3461  CA  LEU A 444      15.010 -21.703  -2.669  1.00 97.06           C  
ATOM   3462  C   LEU A 444      15.620 -21.201  -1.352  1.00 97.06           C  
ATOM   3463  CB  LEU A 444      14.003 -20.655  -3.175  1.00 97.06           C  
ATOM   3464  O   LEU A 444      16.608 -20.462  -1.394  1.00 97.06           O  
ATOM   3465  CG  LEU A 444      13.477 -20.840  -4.608  1.00 97.06           C  
ATOM   3466  CD1 LEU A 444      12.687 -19.587  -4.993  1.00 97.06           C  
ATOM   3467  CD2 LEU A 444      14.601 -21.033  -5.625  1.00 97.06           C  
ATOM   3468  N   ALA A 445      15.070 -21.590  -0.199  1.00 93.62           N  
ATOM   3469  CA  ALA A 445      15.576 -21.156   1.100  1.00 93.62           C  
ATOM   3470  C   ALA A 445      16.912 -21.833   1.442  1.00 93.62           C  
ATOM   3471  CB  ALA A 445      14.506 -21.431   2.164  1.00 93.62           C  
ATOM   3472  O   ALA A 445      17.754 -21.235   2.116  1.00 93.62           O  
ATOM   3473  N   ARG A 446      17.133 -23.061   0.956  1.00 96.06           N  
ATOM   3474  CA  ARG A 446      18.356 -23.841   1.216  1.00 96.06           C  
ATOM   3475  C   ARG A 446      19.370 -23.768   0.079  1.00 96.06           C  
ATOM   3476  CB  ARG A 446      17.968 -25.294   1.513  1.00 96.06           C  
ATOM   3477  O   ARG A 446      20.569 -23.685   0.332  1.00 96.06           O  
ATOM   3478  CG  ARG A 446      17.081 -25.394   2.763  1.00 96.06           C  
ATOM   3479  CD  ARG A 446      16.705 -26.844   3.065  1.00 96.06           C  
ATOM   3480  NE  ARG A 446      17.837 -27.597   3.640  1.00 96.06           N  
ATOM   3481  NH1 ARG A 446      16.576 -29.278   4.536  1.00 96.06           N  
ATOM   3482  NH2 ARG A 446      18.797 -29.295   4.813  1.00 96.06           N  
ATOM   3483  CZ  ARG A 446      17.734 -28.717   4.326  1.00 96.06           C  
ATOM   3484  N   GLU A 447      18.896 -23.779  -1.160  1.00 97.81           N  
ATOM   3485  CA  GLU A 447      19.703 -23.910  -2.379  1.00 97.81           C  
ATOM   3486  C   GLU A 447      19.881 -22.581  -3.131  1.00 97.81           C  
ATOM   3487  CB  GLU A 447      19.074 -24.965  -3.300  1.00 97.81           C  
ATOM   3488  O   GLU A 447      20.610 -22.515  -4.120  1.00 97.81           O  
ATOM   3489  CG  GLU A 447      18.914 -26.347  -2.647  1.00 97.81           C  
ATOM   3490  CD  GLU A 447      18.264 -27.308  -3.643  1.00 97.81           C  
ATOM   3491  OE1 GLU A 447      17.086 -27.674  -3.436  1.00 97.81           O  
ATOM   3492  OE2 GLU A 447      18.923 -27.600  -4.669  1.00 97.81           O  
ATOM   3493  N   GLY A 448      19.260 -21.491  -2.664  1.00 97.38           N  
ATOM   3494  CA  GLY A 448      19.227 -20.203  -3.364  1.00 97.38           C  
ATOM   3495  C   GLY A 448      20.597 -19.671  -3.797  1.00 97.38           C  
ATOM   3496  O   GLY A 448      20.776 -19.251  -4.940  1.00 97.38           O  
ATOM   3497  N   ASN A 449      21.597 -19.737  -2.915  1.00 97.50           N  
ATOM   3498  CA  ASN A 449      22.954 -19.289  -3.242  1.00 97.50           C  
ATOM   3499  C   ASN A 449      23.622 -20.149  -4.324  1.00 97.50           C  
ATOM   3500  CB  ASN A 449      23.813 -19.292  -1.966  1.00 97.50           C  
ATOM   3501  O   ASN A 449      24.430 -19.639  -5.096  1.00 97.50           O  
ATOM   3502  CG  ASN A 449      23.541 -18.114  -1.053  1.00 97.50           C  
ATOM   3503  ND2 ASN A 449      23.901 -18.212   0.205  1.00 97.50           N  
ATOM   3504  OD1 ASN A 449      23.052 -17.078  -1.456  1.00 97.50           O  
ATOM   3505  N   GLU A 450      23.332 -21.448  -4.371  1.00 98.38           N  
ATOM   3506  CA  GLU A 450      23.857 -22.337  -5.408  1.00 98.38           C  
ATOM   3507  C   GLU A 450      23.207 -22.038  -6.757  1.00 98.38           C  
ATOM   3508  CB  GLU A 450      23.670 -23.792  -4.974  1.00 98.38           C  
ATOM   3509  O   GLU A 450      23.930 -21.836  -7.728  1.00 98.38           O  
ATOM   3510  CG  GLU A 450      24.268 -24.775  -5.989  1.00 98.38           C  
ATOM   3511  CD  GLU A 450      24.291 -26.208  -5.446  1.00 98.38           C  
ATOM   3512  OE1 GLU A 450      25.173 -26.972  -5.893  1.00 98.38           O  
ATOM   3513  OE2 GLU A 450      23.469 -26.501  -4.551  1.00 98.38           O  
ATOM   3514  N   ILE A 451      21.881 -21.869  -6.791  1.00 98.75           N  
ATOM   3515  CA  ILE A 451      21.126 -21.495  -7.999  1.00 98.75           C  
ATOM   3516  C   ILE A 451      21.698 -20.219  -8.635  1.00 98.75           C  
ATOM   3517  CB  ILE A 451      19.631 -21.322  -7.637  1.00 98.75           C  
ATOM   3518  O   ILE A 451      21.950 -20.174  -9.841  1.00 98.75           O  
ATOM   3519  CG1 ILE A 451      19.009 -22.679  -7.238  1.00 98.75           C  
ATOM   3520  CG2 ILE A 451      18.832 -20.706  -8.804  1.00 98.75           C  
ATOM   3521  CD1 ILE A 451      17.739 -22.550  -6.394  1.00 98.75           C  
ATOM   3522  N   ILE A 452      21.968 -19.188  -7.825  1.00 98.75           N  
ATOM   3523  CA  ILE A 452      22.561 -17.935  -8.315  1.00 98.75           C  
ATOM   3524  C   ILE A 452      23.978 -18.155  -8.866  1.00 98.75           C  
ATOM   3525  CB  ILE A 452      22.514 -16.856  -7.210  1.00 98.75           C  
ATOM   3526  O   ILE A 452      24.301 -17.644  -9.940  1.00 98.75           O  
ATOM   3527  CG1 ILE A 452      21.069 -16.437  -6.851  1.00 98.75           C  
ATOM   3528  CG2 ILE A 452      23.330 -15.611  -7.596  1.00 98.75           C  
ATOM   3529  CD1 ILE A 452      20.239 -15.845  -7.998  1.00 98.75           C  
ATOM   3530  N   ARG A 453      24.817 -18.949  -8.185  1.00 98.56           N  
ATOM   3531  CA  ARG A 453      26.171 -19.284  -8.671  1.00 98.56           C  
ATOM   3532  C   ARG A 453      26.153 -20.122  -9.946  1.00 98.56           C  
ATOM   3533  CB  ARG A 453      26.958 -20.047  -7.600  1.00 98.56           C  
ATOM   3534  O   ARG A 453      27.069 -20.024 -10.755  1.00 98.56           O  
ATOM   3535  CG  ARG A 453      27.384 -19.156  -6.434  1.00 98.56           C  
ATOM   3536  CD  ARG A 453      28.143 -20.000  -5.408  1.00 98.56           C  
ATOM   3537  NE  ARG A 453      28.246 -19.310  -4.108  1.00 98.56           N  
ATOM   3538  NH1 ARG A 453      27.042 -20.818  -2.849  1.00 98.56           N  
ATOM   3539  NH2 ARG A 453      27.918 -19.011  -1.878  1.00 98.56           N  
ATOM   3540  CZ  ARG A 453      27.735 -19.717  -2.958  1.00 98.56           C  
ATOM   3541  N   GLU A 454      25.157 -20.979 -10.128  1.00 98.62           N  
ATOM   3542  CA  GLU A 454      24.988 -21.756 -11.356  1.00 98.62           C  
ATOM   3543  C   GLU A 454      24.595 -20.855 -12.523  1.00 98.62           C  
ATOM   3544  CB  GLU A 454      23.945 -22.857 -11.145  1.00 98.62           C  
ATOM   3545  O   GLU A 454      25.205 -20.941 -13.590  1.00 98.62           O  
ATOM   3546  CG  GLU A 454      24.503 -23.978 -10.262  1.00 98.62           C  
ATOM   3547  CD  GLU A 454      23.463 -25.066  -9.970  1.00 98.62           C  
ATOM   3548  OE1 GLU A 454      23.913 -26.209  -9.774  1.00 98.62           O  
ATOM   3549  OE2 GLU A 454      22.244 -24.773  -9.958  1.00 98.62           O  
ATOM   3550  N   ALA A 455      23.649 -19.939 -12.303  1.00 98.69           N  
ATOM   3551  CA  ALA A 455      23.248 -18.948 -13.295  1.00 98.69           C  
ATOM   3552  C   ALA A 455      24.404 -18.008 -13.687  1.00 98.69           C  
ATOM   3553  CB  ALA A 455      22.027 -18.200 -12.758  1.00 98.69           C  
ATOM   3554  O   ALA A 455      24.593 -17.691 -14.863  1.00 98.69           O  
ATOM   3555  N   SER A 456      25.248 -17.616 -12.726  1.00 98.38           N  
ATOM   3556  CA  SER A 456      26.386 -16.728 -12.988  1.00 98.38           C  
ATOM   3557  C   SER A 456      27.485 -17.362 -13.850  1.00 98.38           C  
ATOM   3558  CB  SER A 456      26.964 -16.190 -11.675  1.00 98.38           C  
ATOM   3559  O   SER A 456      28.340 -16.646 -14.360  1.00 98.38           O  
ATOM   3560  OG  SER A 456      27.727 -17.158 -10.980  1.00 98.38           O  
ATOM   3561  N   LYS A 457      27.495 -18.691 -14.043  1.00 98.56           N  
ATOM   3562  CA  LYS A 457      28.466 -19.356 -14.935  1.00 98.56           C  
ATOM   3563  C   LYS A 457      28.230 -19.028 -16.411  1.00 98.56           C  
ATOM   3564  CB  LYS A 457      28.433 -20.880 -14.741  1.00 98.56           C  
ATOM   3565  O   LYS A 457      29.171 -19.104 -17.194  1.00 98.56           O  
ATOM   3566  CG  LYS A 457      28.976 -21.321 -13.375  1.00 98.56           C  
ATOM   3567  CD  LYS A 457      28.690 -22.809 -13.132  1.00 98.56           C  
ATOM   3568  CE  LYS A 457      29.086 -23.208 -11.705  1.00 98.56           C  
ATOM   3569  NZ  LYS A 457      28.621 -24.581 -11.369  1.00 98.56           N  
ATOM   3570  N   TRP A 458      26.996 -18.693 -16.791  1.00 98.38           N  
ATOM   3571  CA  TRP A 458      26.619 -18.410 -18.180  1.00 98.38           C  
ATOM   3572  C   TRP A 458      26.066 -16.996 -18.402  1.00 98.38           C  
ATOM   3573  CB  TRP A 458      25.664 -19.501 -18.672  1.00 98.38           C  
ATOM   3574  O   TRP A 458      25.934 -16.592 -19.554  1.00 98.38           O  
ATOM   3575  CG  TRP A 458      24.422 -19.678 -17.857  1.00 98.38           C  
ATOM   3576  CD1 TRP A 458      24.225 -20.637 -16.925  1.00 98.38           C  
ATOM   3577  CD2 TRP A 458      23.205 -18.872 -17.871  1.00 98.38           C  
ATOM   3578  CE2 TRP A 458      22.295 -19.422 -16.920  1.00 98.38           C  
ATOM   3579  CE3 TRP A 458      22.774 -17.737 -18.593  1.00 98.38           C  
ATOM   3580  NE1 TRP A 458      22.960 -20.508 -16.392  1.00 98.38           N  
ATOM   3581  CH2 TRP A 458      20.614 -17.771 -17.455  1.00 98.38           C  
ATOM   3582  CZ2 TRP A 458      21.021 -18.882 -16.698  1.00 98.38           C  
ATOM   3583  CZ3 TRP A 458      21.494 -17.191 -18.386  1.00 98.38           C  
ATOM   3584  N   SER A 459      25.799 -16.222 -17.343  1.00 98.69           N  
ATOM   3585  CA  SER A 459      25.526 -14.779 -17.433  1.00 98.69           C  
ATOM   3586  C   SER A 459      26.668 -13.965 -16.808  1.00 98.69           C  
ATOM   3587  CB  SER A 459      24.184 -14.431 -16.795  1.00 98.69           C  
ATOM   3588  O   SER A 459      26.764 -13.880 -15.577  1.00 98.69           O  
ATOM   3589  OG  SER A 459      23.996 -13.020 -16.761  1.00 98.69           O  
ATOM   3590  N   PRO A 460      27.527 -13.337 -17.634  1.00 98.75           N  
ATOM   3591  CA  PRO A 460      28.589 -12.455 -17.157  1.00 98.75           C  
ATOM   3592  C   PRO A 460      28.064 -11.257 -16.357  1.00 98.75           C  
ATOM   3593  CB  PRO A 460      29.330 -11.996 -18.419  1.00 98.75           C  
ATOM   3594  O   PRO A 460      28.695 -10.849 -15.383  1.00 98.75           O  
ATOM   3595  CG  PRO A 460      29.056 -13.107 -19.428  1.00 98.75           C  
ATOM   3596  CD  PRO A 460      27.631 -13.515 -19.076  1.00 98.75           C  
ATOM   3597  N   GLU A 461      26.904 -10.711 -16.731  1.00 98.88           N  
ATOM   3598  CA  GLU A 461      26.257  -9.606 -16.020  1.00 98.88           C  
ATOM   3599  C   GLU A 461      25.872 -10.025 -14.601  1.00 98.88           C  
ATOM   3600  CB  GLU A 461      24.996  -9.125 -16.760  1.00 98.88           C  
ATOM   3601  O   GLU A 461      26.163  -9.316 -13.638  1.00 98.88           O  
ATOM   3602  CG  GLU A 461      25.233  -8.617 -18.191  1.00 98.88           C  
ATOM   3603  CD  GLU A 461      25.438  -9.715 -19.246  1.00 98.88           C  
ATOM   3604  OE1 GLU A 461      25.836  -9.333 -20.367  1.00 98.88           O  
ATOM   3605  OE2 GLU A 461      25.234 -10.914 -18.926  1.00 98.88           O  
ATOM   3606  N   LEU A 462      25.279 -11.215 -14.445  1.00 98.88           N  
ATOM   3607  CA  LEU A 462      24.973 -11.744 -13.121  1.00 98.88           C  
ATOM   3608  C   LEU A 462      26.247 -11.999 -12.311  1.00 98.88           C  
ATOM   3609  CB  LEU A 462      24.104 -13.004 -13.246  1.00 98.88           C  
ATOM   3610  O   LEU A 462      26.290 -11.643 -11.137  1.00 98.88           O  
ATOM   3611  CG  LEU A 462      23.726 -13.612 -11.882  1.00 98.88           C  
ATOM   3612  CD1 LEU A 462      22.997 -12.619 -10.978  1.00 98.88           C  
ATOM   3613  CD2 LEU A 462      22.810 -14.814 -12.085  1.00 98.88           C  
ATOM   3614  N   ALA A 463      27.299 -12.556 -12.917  1.00 98.81           N  
ATOM   3615  CA  ALA A 463      28.574 -12.772 -12.232  1.00 98.81           C  
ATOM   3616  C   ALA A 463      29.177 -11.465 -11.695  1.00 98.81           C  
ATOM   3617  CB  ALA A 463      29.541 -13.477 -13.188  1.00 98.81           C  
ATOM   3618  O   ALA A 463      29.603 -11.410 -10.539  1.00 98.81           O  
ATOM   3619  N   ALA A 464      29.156 -10.399 -12.500  1.00 98.75           N  
ATOM   3620  CA  ALA A 464      29.625  -9.082 -12.086  1.00 98.75           C  
ATOM   3621  C   ALA A 464      28.779  -8.506 -10.937  1.00 98.75           C  
ATOM   3622  CB  ALA A 464      29.635  -8.168 -13.313  1.00 98.75           C  
ATOM   3623  O   ALA A 464      29.336  -8.037  -9.945  1.00 98.75           O  
ATOM   3624  N   ALA A 465      27.448  -8.594 -11.021  1.00 98.75           N  
ATOM   3625  CA  ALA A 465      26.549  -8.172  -9.943  1.00 98.75           C  
ATOM   3626  C   ALA A 465      26.790  -8.956  -8.640  1.00 98.75           C  
ATOM   3627  CB  ALA A 465      25.107  -8.368 -10.424  1.00 98.75           C  
ATOM   3628  O   ALA A 465      26.825  -8.381  -7.548  1.00 98.75           O  
ATOM   3629  N   CYS A 466      26.969 -10.273  -8.756  1.00 98.69           N  
ATOM   3630  CA  CYS A 466      27.246 -11.164  -7.640  1.00 98.69           C  
ATOM   3631  C   CYS A 466      28.541 -10.786  -6.924  1.00 98.69           C  
ATOM   3632  CB  CYS A 466      27.315 -12.604  -8.163  1.00 98.69           C  
ATOM   3633  O   CYS A 466      28.544 -10.720  -5.696  1.00 98.69           O  
ATOM   3634  SG  CYS A 466      25.642 -13.276  -8.324  1.00 98.69           S  
ATOM   3635  N   GLU A 467      29.613 -10.507  -7.665  1.00 98.56           N  
ATOM   3636  CA  GLU A 467      30.905 -10.148  -7.079  1.00 98.56           C  
ATOM   3637  C   GLU A 467      30.838  -8.828  -6.302  1.00 98.56           C  
ATOM   3638  CB  GLU A 467      31.965 -10.115  -8.193  1.00 98.56           C  
ATOM   3639  O   GLU A 467      31.379  -8.734  -5.201  1.00 98.56           O  
ATOM   3640  CG  GLU A 467      33.393  -9.817  -7.708  1.00 98.56           C  
ATOM   3641  CD  GLU A 467      33.916 -10.782  -6.628  1.00 98.56           C  
ATOM   3642  OE1 GLU A 467      34.863 -10.416  -5.899  1.00 98.56           O  
ATOM   3643  OE2 GLU A 467      33.375 -11.897  -6.432  1.00 98.56           O  
ATOM   3644  N   VAL A 468      30.113  -7.835  -6.826  1.00 98.25           N  
ATOM   3645  CA  VAL A 468      30.004  -6.503  -6.209  1.00 98.25           C  
ATOM   3646  C   VAL A 468      29.248  -6.530  -4.876  1.00 98.25           C  
ATOM   3647  CB  VAL A 468      29.358  -5.518  -7.204  1.00 98.25           C  
ATOM   3648  O   VAL A 468      29.598  -5.780  -3.967  1.00 98.25           O  
ATOM   3649  CG1 VAL A 468      29.086  -4.130  -6.612  1.00 98.25           C  
ATOM   3650  CG2 VAL A 468      30.294  -5.278  -8.395  1.00 98.25           C  
ATOM   3651  N   TRP A 469      28.216  -7.370  -4.736  1.00 98.44           N  
ATOM   3652  CA  TRP A 469      27.304  -7.321  -3.580  1.00 98.44           C  
ATOM   3653  C   TRP A 469      27.301  -8.573  -2.691  1.00 98.44           C  
ATOM   3654  CB  TRP A 469      25.894  -6.927  -4.043  1.00 98.44           C  
ATOM   3655  O   TRP A 469      26.433  -8.693  -1.831  1.00 98.44           O  
ATOM   3656  CG  TRP A 469      25.770  -5.591  -4.713  1.00 98.44           C  
ATOM   3657  CD1 TRP A 469      26.250  -4.420  -4.233  1.00 98.44           C  
ATOM   3658  CD2 TRP A 469      25.137  -5.267  -5.988  1.00 98.44           C  
ATOM   3659  CE2 TRP A 469      25.277  -3.865  -6.219  1.00 98.44           C  
ATOM   3660  CE3 TRP A 469      24.473  -6.018  -6.982  1.00 98.44           C  
ATOM   3661  NE1 TRP A 469      25.962  -3.400  -5.118  1.00 98.44           N  
ATOM   3662  CH2 TRP A 469      24.135  -4.018  -8.344  1.00 98.44           C  
ATOM   3663  CZ2 TRP A 469      24.792  -3.241  -7.377  1.00 98.44           C  
ATOM   3664  CZ3 TRP A 469      23.961  -5.398  -8.138  1.00 98.44           C  
ATOM   3665  N   LYS A 470      28.244  -9.510  -2.855  1.00 96.88           N  
ATOM   3666  CA  LYS A 470      28.267 -10.782  -2.095  1.00 96.88           C  
ATOM   3667  C   LYS A 470      28.358 -10.640  -0.572  1.00 96.88           C  
ATOM   3668  CB  LYS A 470      29.386 -11.701  -2.616  1.00 96.88           C  
ATOM   3669  O   LYS A 470      27.920 -11.540   0.134  1.00 96.88           O  
ATOM   3670  CG  LYS A 470      30.789 -11.136  -2.357  1.00 96.88           C  
ATOM   3671  CD  LYS A 470      31.866 -11.924  -3.101  1.00 96.88           C  
ATOM   3672  CE  LYS A 470      33.215 -11.230  -2.910  1.00 96.88           C  
ATOM   3673  NZ  LYS A 470      34.245 -11.856  -3.764  1.00 96.88           N  
ATOM   3674  N   GLU A 471      28.917  -9.541  -0.073  1.00 97.19           N  
ATOM   3675  CA  GLU A 471      29.099  -9.305   1.371  1.00 97.19           C  
ATOM   3676  C   GLU A 471      28.027  -8.382   1.970  1.00 97.19           C  
ATOM   3677  CB  GLU A 471      30.506  -8.748   1.649  1.00 97.19           C  
ATOM   3678  O   GLU A 471      28.026  -8.124   3.173  1.00 97.19           O  
ATOM   3679  CG  GLU A 471      31.613  -9.641   1.073  1.00 97.19           C  
ATOM   3680  CD  GLU A 471      33.028  -9.248   1.514  1.00 97.19           C  
ATOM   3681  OE1 GLU A 471      33.918 -10.116   1.360  1.00 97.19           O  
ATOM   3682  OE2 GLU A 471      33.220  -8.088   1.940  1.00 97.19           O  
ATOM   3683  N   ILE A 472      27.117  -7.854   1.147  1.00 97.81           N  
ATOM   3684  CA  ILE A 472      26.146  -6.854   1.588  1.00 97.81           C  
ATOM   3685  C   ILE A 472      24.915  -7.551   2.166  1.00 97.81           C  
ATOM   3686  CB  ILE A 472      25.805  -5.872   0.449  1.00 97.81           C  
ATOM   3687  O   ILE A 472      24.188  -8.242   1.461  1.00 97.81           O  
ATOM   3688  CG1 ILE A 472      27.062  -5.212  -0.169  1.00 97.81           C  
ATOM   3689  CG2 ILE A 472      24.824  -4.792   0.945  1.00 97.81           C  
ATOM   3690  CD1 ILE A 472      27.975  -4.461   0.811  1.00 97.81           C  
ATOM   3691  N   VAL A 473      24.670  -7.331   3.458  1.00 96.50           N  
ATOM   3692  CA  VAL A 473      23.489  -7.810   4.189  1.00 96.50           C  
ATOM   3693  C   VAL A 473      22.998  -6.738   5.161  1.00 96.50           C  
ATOM   3694  CB  VAL A 473      23.764  -9.132   4.939  1.00 96.50           C  
ATOM   3695  O   VAL A 473      23.781  -5.917   5.643  1.00 96.50           O  
ATOM   3696  CG1 VAL A 473      24.075 -10.282   3.974  1.00 96.50           C  
ATOM   3697  CG2 VAL A 473      24.910  -9.030   5.958  1.00 96.50           C  
ATOM   3698  N   PHE A 474      21.703  -6.751   5.481  1.00 97.19           N  
ATOM   3699  CA  PHE A 474      21.074  -5.794   6.397  1.00 97.19           C  
ATOM   3700  C   PHE A 474      20.487  -6.510   7.619  1.00 97.19           C  
ATOM   3701  CB  PHE A 474      20.036  -4.953   5.639  1.00 97.19           C  
ATOM   3702  O   PHE A 474      19.277  -6.630   7.767  1.00 97.19           O  
ATOM   3703  CG  PHE A 474      20.630  -4.085   4.549  1.00 97.19           C  
ATOM   3704  CD1 PHE A 474      21.219  -2.847   4.871  1.00 97.19           C  
ATOM   3705  CD2 PHE A 474      20.631  -4.533   3.216  1.00 97.19           C  
ATOM   3706  CE1 PHE A 474      21.812  -2.062   3.865  1.00 97.19           C  
ATOM   3707  CE2 PHE A 474      21.241  -3.757   2.216  1.00 97.19           C  
ATOM   3708  CZ  PHE A 474      21.828  -2.521   2.536  1.00 97.19           C  
ATOM   3709  N   ASN A 475      21.356  -6.979   8.516  1.00 95.94           N  
ATOM   3710  CA  ASN A 475      20.944  -7.728   9.705  1.00 95.94           C  
ATOM   3711  C   ASN A 475      20.883  -6.818  10.935  1.00 95.94           C  
ATOM   3712  CB  ASN A 475      21.883  -8.928   9.894  1.00 95.94           C  
ATOM   3713  O   ASN A 475      21.886  -6.599  11.613  1.00 95.94           O  
ATOM   3714  CG  ASN A 475      21.730  -9.961   8.793  1.00 95.94           C  
ATOM   3715  ND2 ASN A 475      22.757 -10.731   8.525  1.00 95.94           N  
ATOM   3716  OD1 ASN A 475      20.703 -10.101   8.159  1.00 95.94           O  
ATOM   3717  N   PHE A 476      19.690  -6.306  11.228  1.00 97.00           N  
ATOM   3718  CA  PHE A 476      19.408  -5.497  12.412  1.00 97.00           C  
ATOM   3719  C   PHE A 476      18.179  -6.048  13.135  1.00 97.00           C  
ATOM   3720  CB  PHE A 476      19.218  -4.028  12.012  1.00 97.00           C  
ATOM   3721  O   PHE A 476      17.283  -6.606  12.504  1.00 97.00           O  
ATOM   3722  CG  PHE A 476      20.451  -3.403  11.386  1.00 97.00           C  
ATOM   3723  CD1 PHE A 476      21.461  -2.863  12.204  1.00 97.00           C  
ATOM   3724  CD2 PHE A 476      20.609  -3.397   9.986  1.00 97.00           C  
ATOM   3725  CE1 PHE A 476      22.622  -2.318  11.627  1.00 97.00           C  
ATOM   3726  CE2 PHE A 476      21.772  -2.857   9.409  1.00 97.00           C  
ATOM   3727  CZ  PHE A 476      22.778  -2.317  10.230  1.00 97.00           C  
ATOM   3728  N   ALA A 477      18.125  -5.888  14.458  1.00 96.62           N  
ATOM   3729  CA  ALA A 477      16.932  -6.245  15.218  1.00 96.62           C  
ATOM   3730  C   ALA A 477      15.741  -5.383  14.764  1.00 96.62           C  
ATOM   3731  CB  ALA A 477      17.220  -6.092  16.716  1.00 96.62           C  
ATOM   3732  O   ALA A 477      15.865  -4.159  14.666  1.00 96.62           O  
ATOM   3733  N   ALA A 478      14.602  -6.024  14.494  1.00 96.12           N  
ATOM   3734  CA  ALA A 478      13.365  -5.329  14.157  1.00 96.12           C  
ATOM   3735  C   ALA A 478      12.808  -4.587  15.383  1.00 96.12           C  
ATOM   3736  CB  ALA A 478      12.361  -6.334  13.580  1.00 96.12           C  
ATOM   3737  O   ALA A 478      12.872  -5.093  16.506  1.00 96.12           O  
ATOM   3738  N   VAL A 479      12.274  -3.385  15.160  1.00 97.56           N  
ATOM   3739  CA  VAL A 479      11.585  -2.592  16.185  1.00 97.56           C  
ATOM   3740  C   VAL A 479      10.151  -3.088  16.362  1.00 97.56           C  
ATOM   3741  CB  VAL A 479      11.603  -1.096  15.817  1.00 97.56           C  
ATOM   3742  O   VAL A 479       9.704  -3.291  17.492  1.00 97.56           O  
ATOM   3743  CG1 VAL A 479      10.863  -0.243  16.852  1.00 97.56           C  
ATOM   3744  CG2 VAL A 479      13.041  -0.560  15.722  1.00 97.56           C  
ATOM   3745  N   ASP A 480       9.438  -3.301  15.257  1.00 96.50           N  
ATOM   3746  CA  ASP A 480       8.118  -3.916  15.254  1.00 96.50           C  
ATOM   3747  C   ASP A 480       8.236  -5.440  15.174  1.00 96.50           C  
ATOM   3748  CB  ASP A 480       7.272  -3.339  14.119  1.00 96.50           C  
ATOM   3749  O   ASP A 480       8.774  -6.003  14.220  1.00 96.50           O  
ATOM   3750  CG  ASP A 480       5.784  -3.655  14.280  1.00 96.50           C  
ATOM   3751  OD1 ASP A 480       5.304  -3.924  15.409  1.00 96.50           O  
ATOM   3752  OD2 ASP A 480       5.041  -3.460  13.300  1.00 96.50           O  
ATOM   3753  N   VAL A 481       7.746  -6.110  16.213  1.00 96.94           N  
ATOM   3754  CA  VAL A 481       7.778  -7.567  16.365  1.00 96.94           C  
ATOM   3755  C   VAL A 481       6.452  -8.045  16.935  1.00 96.94           C  
ATOM   3756  CB  VAL A 481       8.947  -8.046  17.256  1.00 96.94           C  
ATOM   3757  O   VAL A 481       5.805  -7.335  17.709  1.00 96.94           O  
ATOM   3758  CG1 VAL A 481      10.308  -7.738  16.625  1.00 96.94           C  
ATOM   3759  CG2 VAL A 481       8.925  -7.459  18.676  1.00 96.94           C  
ATOM   3760  N   LEU A 482       6.057  -9.275  16.615  1.00 95.50           N  
ATOM   3761  CA  LEU A 482       4.847  -9.876  17.176  1.00 95.50           C  
ATOM   3762  C   LEU A 482       4.932 -10.020  18.699  1.00 95.50           C  
ATOM   3763  CB  LEU A 482       4.569 -11.219  16.486  1.00 95.50           C  
ATOM   3764  O   LEU A 482       6.008  -9.962  19.303  1.00 95.50           O  
ATOM   3765  CG  LEU A 482       4.256 -11.056  14.992  1.00 95.50           C  
ATOM   3766  CD1 LEU A 482       4.172 -12.420  14.343  1.00 95.50           C  
ATOM   3767  CD2 LEU A 482       2.929 -10.331  14.750  1.00 95.50           C  
ATOM   3768  N   ASP A 483       3.774 -10.137  19.341  1.00 91.25           N  
ATOM   3769  CA  ASP A 483       3.704 -10.561  20.739  1.00 91.25           C  
ATOM   3770  C   ASP A 483       4.035 -12.058  20.797  1.00 91.25           C  
ATOM   3771  CB  ASP A 483       2.324 -10.227  21.325  1.00 91.25           C  
ATOM   3772  O   ASP A 483       3.503 -12.827  19.997  1.00 91.25           O  
ATOM   3773  CG  ASP A 483       1.996  -8.737  21.206  1.00 91.25           C  
ATOM   3774  OD1 ASP A 483       2.841  -7.883  21.569  1.00 91.25           O  
ATOM   3775  OD2 ASP A 483       0.907  -8.393  20.701  1.00 91.25           O  
ATOM   3776  N   LYS A 484       4.956 -12.445  21.685  1.00 76.00           N  
ATOM   3777  CA  LYS A 484       5.415 -13.830  21.856  1.00 76.00           C  
ATOM   3778  C   LYS A 484       4.780 -14.481  23.071  1.00 76.00           C  
ATOM   3779  CB  LYS A 484       6.943 -13.911  21.958  1.00 76.00           C  
ATOM   3780  O   LYS A 484       4.599 -13.761  24.082  1.00 76.00           O  
ATOM   3781  CG  LYS A 484       7.632 -13.628  20.620  1.00 76.00           C  
ATOM   3782  CD  LYS A 484       9.140 -13.867  20.746  1.00 76.00           C  
ATOM   3783  CE  LYS A 484       9.795 -13.628  19.385  1.00 76.00           C  
ATOM   3784  NZ  LYS A 484      11.252 -13.893  19.422  1.00 76.00           N  
ATOM   3785  OXT LYS A 484       4.578 -15.706  22.959  1.00 76.00           O  
TER    3786      LYS A 484                                                      
ENDMDL                                                                          
END                                                                             
