# Supplementary material for: Computational and experimental approaches to explore defense related enzymes conferring resistance in Fusarium infected chilli plants by regulating plant metabolism through nutritional products
Source: PLoS One. 2025 Jan 14;20(1):e0309738. doi: 10.1371/journal.pone.0309738 (PMC11731765; doi:10.1371/journal.pone.0309738)
Supplement: S2 File — (ZIP) [file pone.0309738.s002.zip › USMAN PAPER/Structure of Enzymes/superoxide dismutase.pdb]

HEADER                                            01-JUN-22                     
TITLE     ALPHAFOLD MONOMER V2.0 PREDICTION FOR SUPEROXIDE DISMUTASE [MN],      
TITLE    2 MITOCHONDRIAL (O49066)                                               
COMPND    MOL_ID: 1;                                                            
COMPND   2 MOLECULE: SUPEROXIDE DISMUTASE [MN], MITOCHONDRIAL;                  
COMPND   3 CHAIN: A                                                             
SOURCE    MOL_ID: 1;                                                            
SOURCE   2 ORGANISM_SCIENTIFIC: CAPSICUM ANNUUM;                                
SOURCE   3 ORGANISM_TAXID: 4072                                                 
REMARK   1                                                                      
REMARK   1 REFERENCE 1                                                          
REMARK   1  AUTH   JOHN JUMPER, RICHARD EVANS, ALEXANDER PRITZEL, TIM GREEN,    
REMARK   1  AUTH 2 MICHAEL FIGURNOV, OLAF RONNEBERGER, KATHRYN TUNYASUVUNAKOOL, 
REMARK   1  AUTH 3 RUSS BATES, AUGUSTIN ZIDEK, ANNA POTAPENKO, ALEX BRIDGLAND,  
REMARK   1  AUTH 4 CLEMENS MEYER, SIMON A A KOHL, ANDREW J BALLARD,             
REMARK   1  AUTH 5 ANDREW COWIE, BERNARDINO ROMERA-PAREDES, STANISLAV NIKOLOV,  
REMARK   1  AUTH 6 RISHUB JAIN, JONAS ADLER, TREVOR BACK, STIG PETERSEN,        
REMARK   1  AUTH 7 DAVID REIMAN, ELLEN CLANCY, MICHAL ZIELINSKI,                
REMARK   1  AUTH 8 MARTIN STEINEGGER, MICHALINA PACHOLSKA, TAMAS BERGHAMMER,    
REMARK   1  AUTH 9 DAVID SILVER, ORIOL VINYALS, ANDREW W SENIOR,                
REMARK   1  AUTH10 KORAY KAVUKCUOGLU, PUSHMEET KOHLI, DEMIS HASSABIS            
REMARK   1  TITL   HIGHLY ACCURATE PROTEIN STRUCTURE PREDICTION WITH ALPHAFOLD  
REMARK   1  REF    NATURE                        V. 596   583 2021              
REMARK   1  REFN                   ISSN 0028-0836                               
REMARK   1  PMID   34265844                                                     
REMARK   1  DOI    10.1038/s41586-021-03819-2                                   
REMARK   1                                                                      
REMARK   1 DISCLAIMERS                                                          
REMARK   1 ALPHAFOLD DATA, COPYRIGHT (2021) DEEPMIND TECHNOLOGIES LIMITED. THE  
REMARK   1 INFORMATION PROVIDED IS THEORETICAL MODELLING ONLY AND CAUTION SHOULD
REMARK   1 BE EXERCISED IN ITS USE. IT IS PROVIDED "AS-IS" WITHOUT ANY WARRANTY 
REMARK   1 OF ANY KIND, WHETHER EXPRESSED OR IMPLIED. NO WARRANTY IS GIVEN THAT 
REMARK   1 USE OF THE INFORMATION SHALL NOT INFRINGE THE RIGHTS OF ANY THIRD    
REMARK   1 PARTY. THE INFORMATION IS NOT INTENDED TO BE A SUBSTITUTE FOR        
REMARK   1 PROFESSIONAL MEDICAL ADVICE, DIAGNOSIS, OR TREATMENT, AND DOES NOT   
REMARK   1 CONSTITUTE MEDICAL OR OTHER PROFESSIONAL ADVICE. IT IS AVAILABLE FOR 
REMARK   1 ACADEMIC AND COMMERCIAL PURPOSES, UNDER CC-BY 4.0 LICENCE.           
DBREF  XXXX A    1   228  UNP    O49066   SODM_CAPAN       1    228             
SEQRES   1 A  228  MET ALA LEU ARG ASN LEU MET THR LYS LYS PRO PHE ALA          
SEQRES   2 A  228  GLY ILE LEU THR PHE ARG GLN GLN LEU ARG CYS VAL GLN          
SEQRES   3 A  228  THR PHE SER LEU PRO ASP LEU SER TYR ASP TYR GLY ALA          
SEQRES   4 A  228  LEU GLU PRO ALA ILE SER GLY GLU ILE MET GLN LEU HIS          
SEQRES   5 A  228  HIS GLN LYS HIS HIS GLN THR TYR ILE THR ASN TYR ASN          
SEQRES   6 A  228  ASN ALA LEU GLN GLN LEU HIS ASP ALA ILE ASN LYS GLY          
SEQRES   7 A  228  ASP SER PRO THR VAL ALA LYS LEU GLN GLY ALA ILE LYS          
SEQRES   8 A  228  PHE ASN GLY GLY GLY HIS ILE ASN HIS SER VAL PHE TRP          
SEQRES   9 A  228  LYS ASN LEU ALA PRO THR ARG GLU GLY GLY GLY GLU PRO          
SEQRES  10 A  228  PRO LYS GLY SER LEU GLY SER ALA ILE ASP THR ASN PHE          
SEQRES  11 A  228  GLY SER LEU GLU ALA VAL ILE GLN LYS MET ASN ALA GLU          
SEQRES  12 A  228  GLY ALA ALA LEU GLN GLY SER GLY TRP VAL TRP LEU GLY          
SEQRES  13 A  228  LEU ASP LYS GLU LEU LYS ARG LEU VAL ILE GLU THR THR          
SEQRES  14 A  228  ALA ASN GLN ASP PRO LEU VAL ILE LYS GLY PRO ASN LEU          
SEQRES  15 A  228  VAL PRO LEU LEU GLY ILE ASP VAL TRP GLU HIS ALA TYR          
SEQRES  16 A  228  TYR LEU GLN TYR LYS ASN VAL LYS PRO ASP TYR LEU LYS          
SEQRES  17 A  228  ASN ILE TRP LYS VAL ILE ASN TRP LYS TYR ALA ALA GLU          
SEQRES  18 A  228  VAL TYR GLU LYS GLU CYS PRO                                  
CRYST1    1.000    1.000    1.000  90.00  90.00  90.00 P 1           1          
ORIGX1      1.000000  0.000000  0.000000        0.00000                         
ORIGX2      0.000000  1.000000  0.000000        0.00000                         
ORIGX3      0.000000  0.000000  1.000000        0.00000                         
SCALE1      1.000000  0.000000  0.000000        0.00000                         
SCALE2      0.000000  1.000000  0.000000        0.00000                         
SCALE3      0.000000  0.000000  1.000000        0.00000                         
MODEL        1                                                                  
ATOM      1  N   MET A   1      55.071  51.476 -24.395  1.00 42.50           N  
ATOM      2  CA  MET A   1      55.538  51.138 -23.032  1.00 42.50           C  
ATOM      3  C   MET A   1      54.711  49.967 -22.531  1.00 42.50           C  
ATOM      4  CB  MET A   1      55.418  52.345 -22.087  1.00 42.50           C  
ATOM      5  O   MET A   1      53.493  50.056 -22.549  1.00 42.50           O  
ATOM      6  CG  MET A   1      56.788  52.899 -21.692  1.00 42.50           C  
ATOM      7  SD  MET A   1      56.652  54.464 -20.798  1.00 42.50           S  
ATOM      8  CE  MET A   1      58.383  54.752 -20.343  1.00 42.50           C  
ATOM      9  N   ALA A   2      55.360  48.854 -22.198  1.00 42.03           N  
ATOM     10  CA  ALA A   2      54.722  47.635 -21.713  1.00 42.03           C  
ATOM     11  C   ALA A   2      54.388  47.737 -20.215  1.00 42.03           C  
ATOM     12  CB  ALA A   2      55.698  46.478 -21.976  1.00 42.03           C  
ATOM     13  O   ALA A   2      55.206  48.246 -19.452  1.00 42.03           O  
ATOM     14  N   LEU A   3      53.257  47.169 -19.788  1.00 43.56           N  
ATOM     15  CA  LEU A   3      53.023  46.772 -18.398  1.00 43.56           C  
ATOM     16  C   LEU A   3      52.422  45.365 -18.374  1.00 43.56           C  
ATOM     17  CB  LEU A   3      52.198  47.828 -17.635  1.00 43.56           C  
ATOM     18  O   LEU A   3      51.402  45.071 -18.991  1.00 43.56           O  
ATOM     19  CG  LEU A   3      53.075  48.669 -16.676  1.00 43.56           C  
ATOM     20  CD1 LEU A   3      52.766  50.158 -16.804  1.00 43.56           C  
ATOM     21  CD2 LEU A   3      52.865  48.244 -15.221  1.00 43.56           C  
ATOM     22  N   ARG A   4      53.179  44.486 -17.721  1.00 44.15           N  
ATOM     23  CA  ARG A   4      52.997  43.044 -17.582  1.00 44.15           C  
ATOM     24  C   ARG A   4      51.943  42.758 -16.514  1.00 44.15           C  
ATOM     25  CB  ARG A   4      54.342  42.449 -17.115  1.00 44.15           C  
ATOM     26  O   ARG A   4      52.035  43.327 -15.435  1.00 44.15           O  
ATOM     27  CG  ARG A   4      55.516  42.603 -18.098  1.00 44.15           C  
ATOM     28  CD  ARG A   4      56.820  42.179 -17.407  1.00 44.15           C  
ATOM     29  NE  ARG A   4      57.951  42.095 -18.352  1.00 44.15           N  
ATOM     30  NH1 ARG A   4      59.334  40.811 -17.036  1.00 44.15           N  
ATOM     31  NH2 ARG A   4      59.978  41.357 -19.098  1.00 44.15           N  
ATOM     32  CZ  ARG A   4      59.078  41.426 -18.158  1.00 44.15           C  
ATOM     33  N   ASN A   5      51.069  41.784 -16.755  1.00 46.72           N  
ATOM     34  CA  ASN A   5      50.395  41.046 -15.687  1.00 46.72           C  
ATOM     35  C   ASN A   5      50.883  39.593 -15.722  1.00 46.72           C  
ATOM     36  CB  ASN A   5      48.863  41.203 -15.793  1.00 46.72           C  
ATOM     37  O   ASN A   5      50.527  38.821 -16.609  1.00 46.72           O  
ATOM     38  CG  ASN A   5      48.332  42.386 -14.993  1.00 46.72           C  
ATOM     39  ND2 ASN A   5      47.145  42.858 -15.288  1.00 46.72           N  
ATOM     40  OD1 ASN A   5      48.951  42.878 -14.068  1.00 46.72           O  
ATOM     41  N   LEU A   6      51.750  39.250 -14.766  1.00 44.00           N  
ATOM     42  CA  LEU A   6      52.111  37.876 -14.427  1.00 44.00           C  
ATOM     43  C   LEU A   6      51.091  37.373 -13.397  1.00 44.00           C  
ATOM     44  CB  LEU A   6      53.540  37.820 -13.823  1.00 44.00           C  
ATOM     45  O   LEU A   6      51.067  37.866 -12.273  1.00 44.00           O  
ATOM     46  CG  LEU A   6      54.606  37.145 -14.704  1.00 44.00           C  
ATOM     47  CD1 LEU A   6      55.275  38.148 -15.645  1.00 44.00           C  
ATOM     48  CD2 LEU A   6      55.689  36.513 -13.826  1.00 44.00           C  
ATOM     49  N   MET A   7      50.295  36.365 -13.743  1.00 47.35           N  
ATOM     50  CA  MET A   7      49.624  35.524 -12.750  1.00 47.35           C  
ATOM     51  C   MET A   7      49.980  34.066 -13.021  1.00 47.35           C  
ATOM     52  CB  MET A   7      48.110  35.777 -12.698  1.00 47.35           C  
ATOM     53  O   MET A   7      49.481  33.429 -13.945  1.00 47.35           O  
ATOM     54  CG  MET A   7      47.786  37.026 -11.871  1.00 47.35           C  
ATOM     55  SD  MET A   7      46.033  37.158 -11.427  1.00 47.35           S  
ATOM     56  CE  MET A   7      46.148  38.358 -10.070  1.00 47.35           C  
ATOM     57  N   THR A   8      50.899  33.555 -12.208  1.00 41.91           N  
ATOM     58  CA  THR A   8      51.335  32.163 -12.163  1.00 41.91           C  
ATOM     59  C   THR A   8      50.313  31.332 -11.386  1.00 41.91           C  
ATOM     60  CB  THR A   8      52.728  32.081 -11.503  1.00 41.91           C  
ATOM     61  O   THR A   8      50.174  31.468 -10.173  1.00 41.91           O  
ATOM     62  CG2 THR A   8      53.841  32.426 -12.492  1.00 41.91           C  
ATOM     63  OG1 THR A   8      52.850  33.017 -10.451  1.00 41.91           O  
ATOM     64  N   LYS A   9      49.595  30.433 -12.068  1.00 42.42           N  
ATOM     65  CA  LYS A   9      48.805  29.380 -11.412  1.00 42.42           C  
ATOM     66  C   LYS A   9      49.690  28.146 -11.216  1.00 42.42           C  
ATOM     67  CB  LYS A   9      47.523  29.068 -12.208  1.00 42.42           C  
ATOM     68  O   LYS A   9      50.096  27.518 -12.188  1.00 42.42           O  
ATOM     69  CG  LYS A   9      46.456  30.166 -12.046  1.00 42.42           C  
ATOM     70  CD  LYS A   9      45.135  29.772 -12.727  1.00 42.42           C  
ATOM     71  CE  LYS A   9      44.056  30.835 -12.475  1.00 42.42           C  
ATOM     72  NZ  LYS A   9      42.758  30.472 -13.103  1.00 42.42           N  
ATOM     73  N   LYS A  10      50.006  27.815  -9.959  1.00 41.90           N  
ATOM     74  CA  LYS A  10      50.643  26.543  -9.578  1.00 41.90           C  
ATOM     75  C   LYS A  10      49.609  25.404  -9.616  1.00 41.90           C  
ATOM     76  CB  LYS A  10      51.251  26.625  -8.165  1.00 41.90           C  
ATOM     77  O   LYS A  10      48.526  25.584  -9.059  1.00 41.90           O  
ATOM     78  CG  LYS A  10      52.672  27.205  -8.133  1.00 41.90           C  
ATOM     79  CD  LYS A  10      53.220  27.180  -6.696  1.00 41.90           C  
ATOM     80  CE  LYS A  10      54.690  27.617  -6.652  1.00 41.90           C  
ATOM     81  NZ  LYS A  10      55.225  27.601  -5.265  1.00 41.90           N  
ATOM     82  N   PRO A  11      49.929  24.235 -10.197  1.00 43.36           N  
ATOM     83  CA  PRO A  11      49.059  23.066 -10.159  1.00 43.36           C  
ATOM     84  C   PRO A  11      49.312  22.245  -8.885  1.00 43.36           C  
ATOM     85  CB  PRO A  11      49.383  22.301 -11.444  1.00 43.36           C  
ATOM     86  O   PRO A  11      50.402  21.714  -8.683  1.00 43.36           O  
ATOM     87  CG  PRO A  11      50.863  22.610 -11.687  1.00 43.36           C  
ATOM     88  CD  PRO A  11      51.075  23.990 -11.063  1.00 43.36           C  
ATOM     89  N   PHE A  12      48.301  22.121  -8.024  1.00 45.09           N  
ATOM     90  CA  PHE A  12      48.286  21.107  -6.966  1.00 45.09           C  
ATOM     91  C   PHE A  12      47.836  19.773  -7.576  1.00 45.09           C  
ATOM     92  CB  PHE A  12      47.398  21.557  -5.790  1.00 45.09           C  
ATOM     93  O   PHE A  12      46.646  19.520  -7.737  1.00 45.09           O  
ATOM     94  CG  PHE A  12      48.168  22.185  -4.643  1.00 45.09           C  
ATOM     95  CD1 PHE A  12      48.627  21.375  -3.585  1.00 45.09           C  
ATOM     96  CD2 PHE A  12      48.418  23.570  -4.617  1.00 45.09           C  
ATOM     97  CE1 PHE A  12      49.325  21.946  -2.506  1.00 45.09           C  
ATOM     98  CE2 PHE A  12      49.114  24.141  -3.536  1.00 45.09           C  
ATOM     99  CZ  PHE A  12      49.565  23.330  -2.479  1.00 45.09           C  
ATOM    100  N   ALA A  13      48.798  18.926  -7.943  1.00 46.78           N  
ATOM    101  CA  ALA A  13      48.558  17.545  -8.349  1.00 46.78           C  
ATOM    102  C   ALA A  13      48.548  16.639  -7.106  1.00 46.78           C  
ATOM    103  CB  ALA A  13      49.609  17.143  -9.393  1.00 46.78           C  
ATOM    104  O   ALA A  13      49.554  16.034  -6.750  1.00 46.78           O  
ATOM    105  N   GLY A  14      47.411  16.579  -6.413  1.00 43.75           N  
ATOM    106  CA  GLY A  14      47.138  15.549  -5.412  1.00 43.75           C  
ATOM    107  C   GLY A  14      46.365  14.407  -6.062  1.00 43.75           C  
ATOM    108  O   GLY A  14      45.146  14.485  -6.181  1.00 43.75           O  
ATOM    109  N   ILE A  15      47.060  13.362  -6.515  1.00 46.86           N  
ATOM    110  CA  ILE A  15      46.427  12.137  -7.021  1.00 46.86           C  
ATOM    111  C   ILE A  15      45.932  11.346  -5.802  1.00 46.86           C  
ATOM    112  CB  ILE A  15      47.400  11.339  -7.932  1.00 46.86           C  
ATOM    113  O   ILE A  15      46.655  10.523  -5.246  1.00 46.86           O  
ATOM    114  CG1 ILE A  15      47.789  12.168  -9.182  1.00 46.86           C  
ATOM    115  CG2 ILE A  15      46.774  10.002  -8.377  1.00 46.86           C  
ATOM    116  CD1 ILE A  15      48.952  11.575  -9.989  1.00 46.86           C  
ATOM    117  N   LEU A  16      44.700  11.607  -5.355  1.00 47.13           N  
ATOM    118  CA  LEU A  16      43.972  10.647  -4.528  1.00 47.13           C  
ATOM    119  C   LEU A  16      43.423   9.569  -5.463  1.00 47.13           C  
ATOM    120  CB  LEU A  16      42.853  11.312  -3.691  1.00 47.13           C  
ATOM    121  O   LEU A  16      42.418   9.768  -6.145  1.00 47.13           O  
ATOM    122  CG  LEU A  16      43.172  11.398  -2.183  1.00 47.13           C  
ATOM    123  CD1 LEU A  16      43.699  12.782  -1.808  1.00 47.13           C  
ATOM    124  CD2 LEU A  16      41.924  11.106  -1.349  1.00 47.13           C  
ATOM    125  N   THR A  17      44.081   8.414  -5.503  1.00 45.38           N  
ATOM    126  CA  THR A  17      43.512   7.210  -6.111  1.00 45.38           C  
ATOM    127  C   THR A  17      42.322   6.759  -5.266  1.00 45.38           C  
ATOM    128  CB  THR A  17      44.554   6.086  -6.227  1.00 45.38           C  
ATOM    129  O   THR A  17      42.480   6.028  -4.287  1.00 45.38           O  
ATOM    130  CG2 THR A  17      45.621   6.388  -7.275  1.00 45.38           C  
ATOM    131  OG1 THR A  17      45.207   5.907  -4.991  1.00 45.38           O  
ATOM    132  N   PHE A  18      41.118   7.205  -5.623  1.00 53.26           N  
ATOM    133  CA  PHE A  18      39.892   6.595  -5.124  1.00 53.26           C  
ATOM    134  C   PHE A  18      39.838   5.163  -5.659  1.00 53.26           C  
ATOM    135  CB  PHE A  18      38.657   7.418  -5.532  1.00 53.26           C  
ATOM    136  O   PHE A  18      39.602   4.938  -6.845  1.00 53.26           O  
ATOM    137  CG  PHE A  18      38.149   8.334  -4.434  1.00 53.26           C  
ATOM    138  CD1 PHE A  18      37.119   7.896  -3.578  1.00 53.26           C  
ATOM    139  CD2 PHE A  18      38.707   9.614  -4.256  1.00 53.26           C  
ATOM    140  CE1 PHE A  18      36.645   8.735  -2.554  1.00 53.26           C  
ATOM    141  CE2 PHE A  18      38.231  10.453  -3.231  1.00 53.26           C  
ATOM    142  CZ  PHE A  18      37.201  10.014  -2.381  1.00 53.26           C  
ATOM    143  N   ARG A  19      40.068   4.178  -4.784  1.00 50.32           N  
ATOM    144  CA  ARG A  19      39.663   2.795  -5.049  1.00 50.32           C  
ATOM    145  C   ARG A  19      38.163   2.823  -5.339  1.00 50.32           C  
ATOM    146  CB  ARG A  19      39.971   1.889  -3.836  1.00 50.32           C  
ATOM    147  O   ARG A  19      37.373   3.056  -4.426  1.00 50.32           O  
ATOM    148  CG  ARG A  19      41.213   1.009  -4.031  1.00 50.32           C  
ATOM    149  CD  ARG A  19      41.401   0.100  -2.807  1.00 50.32           C  
ATOM    150  NE  ARG A  19      42.470  -0.899  -3.009  1.00 50.32           N  
ATOM    151  NH1 ARG A  19      41.903  -2.303  -1.276  1.00 50.32           N  
ATOM    152  NH2 ARG A  19      43.623  -2.824  -2.592  1.00 50.32           N  
ATOM    153  CZ  ARG A  19      42.660  -1.998  -2.295  1.00 50.32           C  
ATOM    154  N   GLN A  20      37.773   2.597  -6.592  1.00 57.18           N  
ATOM    155  CA  GLN A  20      36.389   2.293  -6.933  1.00 57.18           C  
ATOM    156  C   GLN A  20      36.031   0.985  -6.222  1.00 57.18           C  
ATOM    157  CB  GLN A  20      36.220   2.178  -8.458  1.00 57.18           C  
ATOM    158  O   GLN A  20      36.416  -0.100  -6.651  1.00 57.18           O  
ATOM    159  CG  GLN A  20      36.175   3.544  -9.167  1.00 57.18           C  
ATOM    160  CD  GLN A  20      36.060   3.410 -10.686  1.00 57.18           C  
ATOM    161  NE2 GLN A  20      35.534   4.397 -11.377  1.00 57.18           N  
ATOM    162  OE1 GLN A  20      36.454   2.424 -11.284  1.00 57.18           O  
ATOM    163  N   GLN A  21      35.353   1.080  -5.079  1.00 53.24           N  
ATOM    164  CA  GLN A  21      34.645  -0.071  -4.539  1.00 53.24           C  
ATOM    165  C   GLN A  21      33.585  -0.437  -5.573  1.00 53.24           C  
ATOM    166  CB  GLN A  21      34.012   0.260  -3.178  1.00 53.24           C  
ATOM    167  O   GLN A  21      32.701   0.373  -5.851  1.00 53.24           O  
ATOM    168  CG  GLN A  21      35.039   0.227  -2.034  1.00 53.24           C  
ATOM    169  CD  GLN A  21      34.442   0.647  -0.690  1.00 53.24           C  
ATOM    170  NE2 GLN A  21      35.084   0.325   0.412  1.00 53.24           N  
ATOM    171  OE1 GLN A  21      33.407   1.286  -0.600  1.00 53.24           O  
ATOM    172  N   LEU A  22      33.700  -1.631  -6.155  1.00 54.76           N  
ATOM    173  CA  LEU A  22      32.637  -2.258  -6.932  1.00 54.76           C  
ATOM    174  C   LEU A  22      31.404  -2.338  -6.025  1.00 54.76           C  
ATOM    175  CB  LEU A  22      33.099  -3.662  -7.378  1.00 54.76           C  
ATOM    176  O   LEU A  22      31.286  -3.241  -5.198  1.00 54.76           O  
ATOM    177  CG  LEU A  22      34.175  -3.671  -8.480  1.00 54.76           C  
ATOM    178  CD1 LEU A  22      34.837  -5.048  -8.546  1.00 54.76           C  
ATOM    179  CD2 LEU A  22      33.577  -3.360  -9.852  1.00 54.76           C  
ATOM    180  N   ARG A  23      30.518  -1.345  -6.107  1.00 67.11           N  
ATOM    181  CA  ARG A  23      29.232  -1.401  -5.420  1.00 67.11           C  
ATOM    182  C   ARG A  23      28.353  -2.329  -6.241  1.00 67.11           C  
ATOM    183  CB  ARG A  23      28.625  -0.001  -5.241  1.00 67.11           C  
ATOM    184  O   ARG A  23      27.875  -1.948  -7.300  1.00 67.11           O  
ATOM    185  CG  ARG A  23      29.384   0.820  -4.187  1.00 67.11           C  
ATOM    186  CD  ARG A  23      28.599   2.087  -3.827  1.00 67.11           C  
ATOM    187  NE  ARG A  23      29.279   2.866  -2.773  1.00 67.11           N  
ATOM    188  NH1 ARG A  23      27.451   4.042  -2.020  1.00 67.11           N  
ATOM    189  NH2 ARG A  23      29.447   4.385  -1.084  1.00 67.11           N  
ATOM    190  CZ  ARG A  23      28.724   3.759  -1.969  1.00 67.11           C  
ATOM    191  N   CYS A  24      28.191  -3.563  -5.776  1.00 77.71           N  
ATOM    192  CA  CYS A  24      27.199  -4.463  -6.349  1.00 77.71           C  
ATOM    193  C   CYS A  24      25.803  -3.853  -6.151  1.00 77.71           C  
ATOM    194  CB  CYS A  24      27.329  -5.844  -5.698  1.00 77.71           C  
ATOM    195  O   CYS A  24      25.505  -3.318  -5.077  1.00 77.71           O  
ATOM    196  SG  CYS A  24      26.315  -7.029  -6.621  1.00 77.71           S  
ATOM    197  N   VAL A  25      24.960  -3.921  -7.180  1.00 83.02           N  
ATOM    198  CA  VAL A  25      23.558  -3.518  -7.075  1.00 83.02           C  
ATOM    199  C   VAL A  25      22.838  -4.555  -6.219  1.00 83.02           C  
ATOM    200  CB  VAL A  25      22.908  -3.376  -8.464  1.00 83.02           C  
ATOM    201  O   VAL A  25      22.809  -5.738  -6.556  1.00 83.02           O  
ATOM    202  CG1 VAL A  25      21.452  -2.907  -8.360  1.00 83.02           C  
ATOM    203  CG2 VAL A  25      23.660  -2.343  -9.310  1.00 83.02           C  
ATOM    204  N   GLN A  26      22.274  -4.127  -5.088  1.00 88.42           N  
ATOM    205  CA  GLN A  26      21.431  -5.004  -4.279  1.00 88.42           C  
ATOM    206  C   GLN A  26      20.211  -5.440  -5.094  1.00 88.42           C  
ATOM    207  CB  GLN A  26      21.001  -4.317  -2.977  1.00 88.42           C  
ATOM    208  O   GLN A  26      19.570  -4.622  -5.751  1.00 88.42           O  
ATOM    209  CG  GLN A  26      22.170  -4.173  -1.991  1.00 88.42           C  
ATOM    210  CD  GLN A  26      21.733  -3.610  -0.641  1.00 88.42           C  
ATOM    211  NE2 GLN A  26      22.525  -3.775   0.395  1.00 88.42           N  
ATOM    212  OE1 GLN A  26      20.692  -3.000  -0.480  1.00 88.42           O  
ATOM    213  N   THR A  27      19.910  -6.735  -5.049  1.00 94.54           N  
ATOM    214  CA  THR A  27      18.746  -7.325  -5.714  1.00 94.54           C  
ATOM    215  C   THR A  27      17.659  -7.573  -4.679  1.00 94.54           C  
ATOM    216  CB  THR A  27      19.142  -8.627  -6.421  1.00 94.54           C  
ATOM    217  O   THR A  27      17.917  -8.190  -3.647  1.00 94.54           O  
ATOM    218  CG2 THR A  27      17.995  -9.297  -7.171  1.00 94.54           C  
ATOM    219  OG1 THR A  27      20.128  -8.345  -7.389  1.00 94.54           O  
ATOM    220  N   PHE A  28      16.449  -7.104  -4.962  1.00 97.52           N  
ATOM    221  CA  PHE A  28      15.266  -7.349  -4.144  1.00 97.52           C  
ATOM    222  C   PHE A  28      14.604  -8.671  -4.540  1.00 97.52           C  
ATOM    223  CB  PHE A  28      14.306  -6.160  -4.273  1.00 97.52           C  
ATOM    224  O   PHE A  28      14.629  -9.063  -5.709  1.00 97.52           O  
ATOM    225  CG  PHE A  28      14.896  -4.868  -3.743  1.00 97.52           C  
ATOM    226  CD1 PHE A  28      14.779  -4.552  -2.377  1.00 97.52           C  
ATOM    227  CD2 PHE A  28      15.606  -4.003  -4.597  1.00 97.52           C  
ATOM    228  CE1 PHE A  28      15.351  -3.373  -1.869  1.00 97.52           C  
ATOM    229  CE2 PHE A  28      16.197  -2.836  -4.083  1.00 97.52           C  
ATOM    230  CZ  PHE A  28      16.063  -2.515  -2.723  1.00 97.52           C  
ATOM    231  N   SER A  29      13.989  -9.348  -3.578  1.00 97.82           N  
ATOM    232  CA  SER A  29      13.231 -10.583  -3.783  1.00 97.82           C  
ATOM    233  C   SER A  29      11.812 -10.447  -3.240  1.00 97.82           C  
ATOM    234  CB  SER A  29      13.957 -11.776  -3.151  1.00 97.82           C  
ATOM    235  O   SER A  29      11.497  -9.519  -2.491  1.00 97.82           O  
ATOM    236  OG  SER A  29      14.138 -11.576  -1.764  1.00 97.82           O  
ATOM    237  N   LEU A  30      10.941 -11.366  -3.654  1.00 98.38           N  
ATOM    238  CA  LEU A  30       9.573 -11.435  -3.160  1.00 98.38           C  
ATOM    239  C   LEU A  30       9.595 -11.949  -1.708  1.00 98.38           C  
ATOM    240  CB  LEU A  30       8.772 -12.334  -4.118  1.00 98.38           C  
ATOM    241  O   LEU A  30      10.136 -13.033  -1.489  1.00 98.38           O  
ATOM    242  CG  LEU A  30       7.263 -12.361  -3.840  1.00 98.38           C  
ATOM    243  CD1 LEU A  30       6.607 -11.027  -4.199  1.00 98.38           C  
ATOM    244  CD2 LEU A  30       6.601 -13.441  -4.696  1.00 98.38           C  
ATOM    245  N   PRO A  31       9.085 -11.189  -0.719  1.00 97.47           N  
ATOM    246  CA  PRO A  31       9.023 -11.657   0.660  1.00 97.47           C  
ATOM    247  C   PRO A  31       7.958 -12.743   0.798  1.00 97.47           C  
ATOM    248  CB  PRO A  31       8.674 -10.420   1.494  1.00 97.47           C  
ATOM    249  O   PRO A  31       6.861 -12.580   0.280  1.00 97.47           O  
ATOM    250  CG  PRO A  31       7.866  -9.554   0.527  1.00 97.47           C  
ATOM    251  CD  PRO A  31       8.494  -9.863  -0.832  1.00 97.47           C  
ATOM    252  N   ASP A  32       8.244 -13.811   1.535  1.00 97.94           N  
ATOM    253  CA  ASP A  32       7.228 -14.819   1.834  1.00 97.94           C  
ATOM    254  C   ASP A  32       6.099 -14.231   2.694  1.00 97.94           C  
ATOM    255  CB  ASP A  32       7.860 -16.043   2.512  1.00 97.94           C  
ATOM    256  O   ASP A  32       6.329 -13.397   3.579  1.00 97.94           O  
ATOM    257  CG  ASP A  32       8.824 -16.797   1.590  1.00 97.94           C  
ATOM    258  OD1 ASP A  32       8.492 -16.949   0.392  1.00 97.94           O  
ATOM    259  OD2 ASP A  32       9.890 -17.214   2.096  1.00 97.94           O  
ATOM    260  N   LEU A  33       4.868 -14.686   2.449  1.00 98.43           N  
ATOM    261  CA  LEU A  33       3.731 -14.372   3.310  1.00 98.43           C  
ATOM    262  C   LEU A  33       3.786 -15.241   4.570  1.00 98.43           C  
ATOM    263  CB  LEU A  33       2.397 -14.558   2.564  1.00 98.43           C  
ATOM    264  O   LEU A  33       4.087 -16.430   4.501  1.00 98.43           O  
ATOM    265  CG  LEU A  33       2.232 -13.726   1.279  1.00 98.43           C  
ATOM    266  CD1 LEU A  33       0.807 -13.893   0.752  1.00 98.43           C  
ATOM    267  CD2 LEU A  33       2.465 -12.233   1.502  1.00 98.43           C  
ATOM    268  N   SER A  34       3.441 -14.666   5.723  1.00 97.24           N  
ATOM    269  CA  SER A  34       3.374 -15.402   6.995  1.00 97.24           C  
ATOM    270  C   SER A  34       2.093 -16.232   7.158  1.00 97.24           C  
ATOM    271  CB  SER A  34       3.559 -14.435   8.167  1.00 97.24           C  
ATOM    272  O   SER A  34       1.868 -16.798   8.223  1.00 97.24           O  
ATOM    273  OG  SER A  34       2.517 -13.480   8.206  1.00 97.24           O  
ATOM    274  N   TYR A  35       1.242 -16.275   6.133  1.00 98.39           N  
ATOM    275  CA  TYR A  35      -0.052 -16.948   6.118  1.00 98.39           C  
ATOM    276  C   TYR A  35      -0.373 -17.466   4.708  1.00 98.39           C  
ATOM    277  CB  TYR A  35      -1.140 -15.986   6.631  1.00 98.39           C  
ATOM    278  O   TYR A  35       0.131 -16.950   3.708  1.00 98.39           O  
ATOM    279  CG  TYR A  35      -1.137 -14.605   5.991  1.00 98.39           C  
ATOM    280  CD1 TYR A  35      -0.558 -13.519   6.675  1.00 98.39           C  
ATOM    281  CD2 TYR A  35      -1.665 -14.412   4.700  1.00 98.39           C  
ATOM    282  CE1 TYR A  35      -0.466 -12.256   6.062  1.00 98.39           C  
ATOM    283  CE2 TYR A  35      -1.571 -13.152   4.083  1.00 98.39           C  
ATOM    284  OH  TYR A  35      -0.809 -10.876   4.135  1.00 98.39           O  
ATOM    285  CZ  TYR A  35      -0.961 -12.074   4.755  1.00 98.39           C  
ATOM    286  N   ASP A  36      -1.242 -18.475   4.631  1.00 98.35           N  
ATOM    287  CA  ASP A  36      -1.710 -19.038   3.361  1.00 98.35           C  
ATOM    288  C   ASP A  36      -2.581 -18.039   2.586  1.00 98.35           C  
ATOM    289  CB  ASP A  36      -2.512 -20.324   3.609  1.00 98.35           C  
ATOM    290  O   ASP A  36      -3.280 -17.215   3.177  1.00 98.35           O  
ATOM    291  CG  ASP A  36      -1.679 -21.445   4.231  1.00 98.35           C  
ATOM    292  OD1 ASP A  36      -0.534 -21.635   3.769  1.00 98.35           O  
ATOM    293  OD2 ASP A  36      -2.211 -22.101   5.154  1.00 98.35           O  
ATOM    294  N   TYR A  37      -2.625 -18.154   1.256  1.00 98.62           N  
ATOM    295  CA  TYR A  37      -3.378 -17.217   0.411  1.00 98.62           C  
ATOM    296  C   TYR A  37      -4.867 -17.108   0.783  1.00 98.62           C  
ATOM    297  CB  TYR A  37      -3.206 -17.600  -1.067  1.00 98.62           C  
ATOM    298  O   TYR A  37      -5.413 -16.011   0.760  1.00 98.62           O  
ATOM    299  CG  TYR A  37      -1.798 -17.400  -1.596  1.00 98.62           C  
ATOM    300  CD1 TYR A  37      -1.221 -16.118  -1.554  1.00 98.62           C  
ATOM    301  CD2 TYR A  37      -1.057 -18.479  -2.116  1.00 98.62           C  
ATOM    302  CE1 TYR A  37       0.089 -15.906  -2.009  1.00 98.62           C  
ATOM    303  CE2 TYR A  37       0.265 -18.277  -2.557  1.00 98.62           C  
ATOM    304  OH  TYR A  37       2.136 -16.809  -2.853  1.00 98.62           O  
ATOM    305  CZ  TYR A  37       0.841 -16.990  -2.490  1.00 98.62           C  
ATOM    306  N   GLY A  38      -5.513 -18.210   1.177  1.00 98.54           N  
ATOM    307  CA  GLY A  38      -6.920 -18.217   1.604  1.00 98.54           C  
ATOM    308  C   GLY A  38      -7.161 -17.795   3.060  1.00 98.54           C  
ATOM    309  O   GLY A  38      -8.304 -17.757   3.502  1.00 98.54           O  
ATOM    310  N   ALA A  39      -6.119 -17.483   3.837  1.00 98.65           N  
ATOM    311  CA  ALA A  39      -6.252 -17.244   5.277  1.00 98.65           C  
ATOM    312  C   ALA A  39      -6.961 -15.922   5.635  1.00 98.65           C  
ATOM    313  CB  ALA A  39      -4.859 -17.328   5.903  1.00 98.65           C  
ATOM    314  O   ALA A  39      -7.325 -15.716   6.794  1.00 98.65           O  
ATOM    315  N   LEU A  40      -7.155 -15.034   4.654  1.00 98.74           N  
ATOM    316  CA  LEU A  40      -7.849 -13.751   4.808  1.00 98.74           C  
ATOM    317  C   LEU A  40      -9.320 -13.809   4.361  1.00 98.74           C  
ATOM    318  CB  LEU A  40      -7.076 -12.653   4.058  1.00 98.74           C  
ATOM    319  O   LEU A  40     -10.009 -12.786   4.355  1.00 98.74           O  
ATOM    320  CG  LEU A  40      -5.578 -12.541   4.397  1.00 98.74           C  
ATOM    321  CD1 LEU A  40      -5.030 -11.292   3.720  1.00 98.74           C  
ATOM    322  CD2 LEU A  40      -5.275 -12.441   5.893  1.00 98.74           C  
ATOM    323  N   GLU A  41      -9.823 -14.980   3.971  1.00 98.63           N  
ATOM    324  CA  GLU A  41     -11.220 -15.138   3.584  1.00 98.63           C  
ATOM    325  C   GLU A  41     -12.172 -14.977   4.785  1.00 98.63           C  
ATOM    326  CB  GLU A  41     -11.450 -16.473   2.862  1.00 98.63           C  
ATOM    327  O   GLU A  41     -11.848 -15.381   5.903  1.00 98.63           O  
ATOM    328  CG  GLU A  41     -10.853 -16.401   1.451  1.00 98.63           C  
ATOM    329  CD  GLU A  41     -11.102 -17.642   0.586  1.00 98.63           C  
ATOM    330  OE1 GLU A  41     -10.566 -17.630  -0.550  1.00 98.63           O  
ATOM    331  OE2 GLU A  41     -11.844 -18.549   1.023  1.00 98.63           O  
ATOM    332  N   PRO A  42     -13.368 -14.387   4.581  1.00 98.01           N  
ATOM    333  CA  PRO A  42     -13.916 -13.914   3.307  1.00 98.01           C  
ATOM    334  C   PRO A  42     -13.531 -12.464   2.955  1.00 98.01           C  
ATOM    335  CB  PRO A  42     -15.429 -14.075   3.482  1.00 98.01           C  
ATOM    336  O   PRO A  42     -14.084 -11.913   2.008  1.00 98.01           O  
ATOM    337  CG  PRO A  42     -15.628 -13.716   4.954  1.00 98.01           C  
ATOM    338  CD  PRO A  42     -14.385 -14.304   5.621  1.00 98.01           C  
ATOM    339  N   ALA A  43     -12.643 -11.801   3.705  1.00 98.52           N  
ATOM    340  CA  ALA A  43     -12.316 -10.393   3.463  1.00 98.52           C  
ATOM    341  C   ALA A  43     -11.527 -10.184   2.160  1.00 98.52           C  
ATOM    342  CB  ALA A  43     -11.563  -9.831   4.671  1.00 98.52           C  
ATOM    343  O   ALA A  43     -11.816  -9.244   1.421  1.00 98.52           O  
ATOM    344  N   ILE A  44     -10.574 -11.066   1.851  1.00 98.72           N  
ATOM    345  CA  ILE A  44      -9.860 -11.091   0.569  1.00 98.72           C  
ATOM    346  C   ILE A  44      -9.709 -12.549   0.130  1.00 98.72           C  
ATOM    347  CB  ILE A  44      -8.481 -10.389   0.650  1.00 98.72           C  
ATOM    348  O   ILE A  44      -9.204 -13.371   0.890  1.00 98.72           O  
ATOM    349  CG1 ILE A  44      -8.559  -8.984   1.296  1.00 98.72           C  
ATOM    350  CG2 ILE A  44      -7.900 -10.290  -0.775  1.00 98.72           C  
ATOM    351  CD1 ILE A  44      -7.197  -8.301   1.471  1.00 98.72           C  
ATOM    352  N   SER A  45     -10.159 -12.870  -1.083  1.00 98.65           N  
ATOM    353  CA  SER A  45     -10.091 -14.229  -1.635  1.00 98.65           C  
ATOM    354  C   SER A  45      -8.656 -14.716  -1.826  1.00 98.65           C  
ATOM    355  CB  SER A  45     -10.855 -14.326  -2.957  1.00 98.65           C  
ATOM    356  O   SER A  45      -7.765 -13.933  -2.178  1.00 98.65           O  
ATOM    357  OG  SER A  45     -10.198 -13.578  -3.960  1.00 98.65           O  
ATOM    358  N   GLY A  46      -8.453 -16.029  -1.696  1.00 98.67           N  
ATOM    359  CA  GLY A  46      -7.154 -16.645  -1.952  1.00 98.67           C  
ATOM    360  C   GLY A  46      -6.636 -16.431  -3.373  1.00 98.67           C  
ATOM    361  O   GLY A  46      -5.437 -16.236  -3.563  1.00 98.67           O  
ATOM    362  N   GLU A  47      -7.528 -16.375  -4.366  1.00 98.73           N  
ATOM    363  CA  GLU A  47      -7.160 -16.089  -5.756  1.00 98.73           C  
ATOM    364  C   GLU A  47      -6.540 -14.691  -5.906  1.00 98.73           C  
ATOM    365  CB  GLU A  47      -8.400 -16.239  -6.651  1.00 98.73           C  
ATOM    366  O   GLU A  47      -5.473 -14.550  -6.513  1.00 98.73           O  
ATOM    367  CG  GLU A  47      -8.044 -16.081  -8.137  1.00 98.73           C  
ATOM    368  CD  GLU A  47      -9.254 -16.204  -9.076  1.00 98.73           C  
ATOM    369  OE1 GLU A  47      -9.020 -16.516 -10.266  1.00 98.73           O  
ATOM    370  OE2 GLU A  47     -10.393 -15.934  -8.631  1.00 98.73           O  
ATOM    371  N   ILE A  48      -7.160 -13.666  -5.301  1.00 98.77           N  
ATOM    372  CA  ILE A  48      -6.596 -12.309  -5.270  1.00 98.77           C  
ATOM    373  C   ILE A  48      -5.228 -12.348  -4.606  1.00 98.77           C  
ATOM    374  CB  ILE A  48      -7.527 -11.305  -4.555  1.00 98.77           C  
ATOM    375  O   ILE A  48      -4.263 -11.886  -5.204  1.00 98.77           O  
ATOM    376  CG1 ILE A  48      -8.750 -11.018  -5.448  1.00 98.77           C  
ATOM    377  CG2 ILE A  48      -6.802  -9.984  -4.222  1.00 98.77           C  
ATOM    378  CD1 ILE A  48      -9.860 -10.225  -4.751  1.00 98.77           C  
ATOM    379  N   MET A  49      -5.118 -12.921  -3.406  1.00 98.79           N  
ATOM    380  CA  MET A  49      -3.856 -12.924  -2.663  1.00 98.79           C  
ATOM    381  C   MET A  49      -2.732 -13.612  -3.443  1.00 98.79           C  
ATOM    382  CB  MET A  49      -4.064 -13.573  -1.288  1.00 98.79           C  
ATOM    383  O   MET A  49      -1.614 -13.096  -3.496  1.00 98.79           O  
ATOM    384  CG  MET A  49      -4.967 -12.734  -0.380  1.00 98.79           C  
ATOM    385  SD  MET A  49      -4.382 -11.037  -0.089  1.00 98.79           S  
ATOM    386  CE  MET A  49      -2.857 -11.372   0.828  1.00 98.79           C  
ATOM    387  N   GLN A  50      -3.028 -14.722  -4.121  1.00 98.68           N  
ATOM    388  CA  GLN A  50      -2.052 -15.436  -4.935  1.00 98.68           C  
ATOM    389  C   GLN A  50      -1.584 -14.612  -6.140  1.00 98.68           C  
ATOM    390  CB  GLN A  50      -2.644 -16.783  -5.363  1.00 98.68           C  
ATOM    391  O   GLN A  50      -0.379 -14.483  -6.363  1.00 98.68           O  
ATOM    392  CG  GLN A  50      -1.570 -17.621  -6.063  1.00 98.68           C  
ATOM    393  CD  GLN A  50      -2.039 -18.998  -6.501  1.00 98.68           C  
ATOM    394  NE2 GLN A  50      -1.176 -19.731  -7.166  1.00 98.68           N  
ATOM    395  OE1 GLN A  50      -3.146 -19.446  -6.266  1.00 98.68           O  
ATOM    396  N   LEU A  51      -2.503 -14.038  -6.922  1.00 98.78           N  
ATOM    397  CA  LEU A  51      -2.148 -13.234  -8.096  1.00 98.78           C  
ATOM    398  C   LEU A  51      -1.455 -11.928  -7.693  1.00 98.78           C  
ATOM    399  CB  LEU A  51      -3.416 -12.954  -8.921  1.00 98.78           C  
ATOM    400  O   LEU A  51      -0.440 -11.545  -8.278  1.00 98.78           O  
ATOM    401  CG  LEU A  51      -4.003 -14.197  -9.616  1.00 98.78           C  
ATOM    402  CD1 LEU A  51      -5.354 -13.843 -10.224  1.00 98.78           C  
ATOM    403  CD2 LEU A  51      -3.092 -14.712 -10.736  1.00 98.78           C  
ATOM    404  N   HIS A  52      -1.960 -11.267  -6.659  1.00 98.79           N  
ATOM    405  CA  HIS A  52      -1.434 -10.012  -6.140  1.00 98.79           C  
ATOM    406  C   HIS A  52       0.009 -10.182  -5.632  1.00 98.79           C  
ATOM    407  CB  HIS A  52      -2.427  -9.522  -5.078  1.00 98.79           C  
ATOM    408  O   HIS A  52       0.898  -9.404  -5.984  1.00 98.79           O  
ATOM    409  CG  HIS A  52      -2.322  -8.081  -4.690  1.00 98.79           C  
ATOM    410  CD2 HIS A  52      -1.430  -7.157  -5.155  1.00 98.79           C  
ATOM    411  ND1 HIS A  52      -3.152  -7.441  -3.796  1.00 98.79           N  
ATOM    412  CE1 HIS A  52      -2.769  -6.158  -3.721  1.00 98.79           C  
ATOM    413  NE2 HIS A  52      -1.730  -5.959  -4.532  1.00 98.79           N  
ATOM    414  N   HIS A  53       0.284 -11.267  -4.908  1.00 98.81           N  
ATOM    415  CA  HIS A  53       1.621 -11.587  -4.424  1.00 98.81           C  
ATOM    416  C   HIS A  53       2.545 -12.135  -5.529  1.00 98.81           C  
ATOM    417  CB  HIS A  53       1.469 -12.567  -3.258  1.00 98.81           C  
ATOM    418  O   HIS A  53       3.576 -11.543  -5.850  1.00 98.81           O  
ATOM    419  CG  HIS A  53       2.779 -12.890  -2.613  1.00 98.81           C  
ATOM    420  CD2 HIS A  53       3.622 -11.979  -2.050  1.00 98.81           C  
ATOM    421  ND1 HIS A  53       3.367 -14.131  -2.501  1.00 98.81           N  
ATOM    422  CE1 HIS A  53       4.552 -13.963  -1.890  1.00 98.81           C  
ATOM    423  NE2 HIS A  53       4.748 -12.665  -1.628  1.00 98.81           N  
ATOM    424  N   GLN A  54       2.175 -13.255  -6.159  1.00 98.46           N  
ATOM    425  CA  GLN A  54       3.069 -14.000  -7.057  1.00 98.46           C  
ATOM    426  C   GLN A  54       3.178 -13.405  -8.462  1.00 98.46           C  
ATOM    427  CB  GLN A  54       2.621 -15.463  -7.187  1.00 98.46           C  
ATOM    428  O   GLN A  54       4.104 -13.759  -9.195  1.00 98.46           O  
ATOM    429  CG  GLN A  54       2.594 -16.206  -5.851  1.00 98.46           C  
ATOM    430  CD  GLN A  54       2.341 -17.702  -6.029  1.00 98.46           C  
ATOM    431  NE2 GLN A  54       3.078 -18.549  -5.340  1.00 98.46           N  
ATOM    432  OE1 GLN A  54       1.507 -18.148  -6.806  1.00 98.46           O  
ATOM    433  N   LYS A  55       2.231 -12.556  -8.880  1.00 98.68           N  
ATOM    434  CA  LYS A  55       2.263 -11.897 -10.193  1.00 98.68           C  
ATOM    435  C   LYS A  55       2.560 -10.415 -10.043  1.00 98.68           C  
ATOM    436  CB  LYS A  55       1.004 -12.194 -11.036  1.00 98.68           C  
ATOM    437  O   LYS A  55       3.632  -9.994 -10.461  1.00 98.68           O  
ATOM    438  CG  LYS A  55       0.676 -13.689 -11.181  1.00 98.68           C  
ATOM    439  CD  LYS A  55       1.798 -14.460 -11.889  1.00 98.68           C  
ATOM    440  CE  LYS A  55       1.429 -15.937 -12.015  1.00 98.68           C  
ATOM    441  NZ  LYS A  55       2.550 -16.712 -12.601  1.00 98.68           N  
ATOM    442  N   HIS A  56       1.681  -9.642  -9.409  1.00 98.78           N  
ATOM    443  CA  HIS A  56       1.836  -8.183  -9.363  1.00 98.78           C  
ATOM    444  C   HIS A  56       3.101  -7.755  -8.601  1.00 98.78           C  
ATOM    445  CB  HIS A  56       0.560  -7.521  -8.825  1.00 98.78           C  
ATOM    446  O   HIS A  56       3.978  -7.121  -9.193  1.00 98.78           O  
ATOM    447  CG  HIS A  56      -0.616  -7.683  -9.752  1.00 98.78           C  
ATOM    448  CD2 HIS A  56      -1.579  -8.655  -9.721  1.00 98.78           C  
ATOM    449  ND1 HIS A  56      -0.913  -6.861 -10.812  1.00 98.78           N  
ATOM    450  CE1 HIS A  56      -2.022  -7.331 -11.406  1.00 98.78           C  
ATOM    451  NE2 HIS A  56      -2.453  -8.438 -10.788  1.00 98.78           N  
ATOM    452  N   HIS A  57       3.262  -8.169  -7.337  1.00 98.79           N  
ATOM    453  CA  HIS A  57       4.448  -7.810  -6.551  1.00 98.79           C  
ATOM    454  C   HIS A  57       5.747  -8.359  -7.164  1.00 98.79           C  
ATOM    455  CB  HIS A  57       4.259  -8.233  -5.089  1.00 98.79           C  
ATOM    456  O   HIS A  57       6.731  -7.626  -7.292  1.00 98.79           O  
ATOM    457  CG  HIS A  57       5.316  -7.729  -4.135  1.00 98.79           C  
ATOM    458  CD2 HIS A  57       6.189  -6.691  -4.326  1.00 98.79           C  
ATOM    459  ND1 HIS A  57       5.537  -8.204  -2.862  1.00 98.79           N  
ATOM    460  CE1 HIS A  57       6.484  -7.445  -2.287  1.00 98.79           C  
ATOM    461  NE2 HIS A  57       6.930  -6.528  -3.154  1.00 98.79           N  
ATOM    462  N   GLN A  58       5.736  -9.608  -7.641  1.00 98.72           N  
ATOM    463  CA  GLN A  58       6.885 -10.196  -8.334  1.00 98.72           C  
ATOM    464  C   GLN A  58       7.285  -9.406  -9.591  1.00 98.72           C  
ATOM    465  CB  GLN A  58       6.569 -11.656  -8.683  1.00 98.72           C  
ATOM    466  O   GLN A  58       8.475  -9.179  -9.814  1.00 98.72           O  
ATOM    467  CG  GLN A  58       7.735 -12.403  -9.350  1.00 98.72           C  
ATOM    468  CD  GLN A  58       9.007 -12.396  -8.508  1.00 98.72           C  
ATOM    469  NE2 GLN A  58       9.995 -11.598  -8.848  1.00 98.72           N  
ATOM    470  OE1 GLN A  58       9.129 -13.091  -7.519  1.00 98.72           O  
ATOM    471  N   THR A  59       6.324  -8.955 -10.405  1.00 98.82           N  
ATOM    472  CA  THR A  59       6.604  -8.121 -11.583  1.00 98.82           C  
ATOM    473  C   THR A  59       7.223  -6.780 -11.191  1.00 98.82           C  
ATOM    474  CB  THR A  59       5.335  -7.908 -12.426  1.00 98.82           C  
ATOM    475  O   THR A  59       8.198  -6.370 -11.826  1.00 98.82           O  
ATOM    476  CG2 THR A  59       5.542  -6.948 -13.598  1.00 98.82           C  
ATOM    477  OG1 THR A  59       4.941  -9.128 -13.011  1.00 98.82           O  
ATOM    478  N   TYR A  60       6.728  -6.124 -10.134  1.00 98.80           N  
ATOM    479  CA  TYR A  60       7.348  -4.896  -9.627  1.00 98.80           C  
ATOM    480  C   TYR A  60       8.804  -5.138  -9.222  1.00 98.80           C  
ATOM    481  CB  TYR A  60       6.539  -4.307  -8.458  1.00 98.80           C  
ATOM    482  O   TYR A  60       9.685  -4.407  -9.660  1.00 98.80           O  
ATOM    483  CG  TYR A  60       5.116  -3.902  -8.797  1.00 98.80           C  
ATOM    484  CD1 TYR A  60       4.840  -3.180  -9.976  1.00 98.80           C  
ATOM    485  CD2 TYR A  60       4.059  -4.241  -7.929  1.00 98.80           C  
ATOM    486  CE1 TYR A  60       3.513  -2.856 -10.312  1.00 98.80           C  
ATOM    487  CE2 TYR A  60       2.729  -3.944  -8.279  1.00 98.80           C  
ATOM    488  OH  TYR A  60       1.172  -2.948  -9.810  1.00 98.80           O  
ATOM    489  CZ  TYR A  60       2.454  -3.251  -9.472  1.00 98.80           C  
ATOM    490  N   ILE A  61       9.094  -6.210  -8.486  1.00 98.69           N  
ATOM    491  CA  ILE A  61      10.467  -6.547  -8.083  1.00 98.69           C  
ATOM    492  C   ILE A  61      11.369  -6.805  -9.294  1.00 98.69           C  
ATOM    493  CB  ILE A  61      10.435  -7.749  -7.124  1.00 98.69           C  
ATOM    494  O   ILE A  61      12.455  -6.233  -9.386  1.00 98.69           O  
ATOM    495  CG1 ILE A  61       9.856  -7.296  -5.769  1.00 98.69           C  
ATOM    496  CG2 ILE A  61      11.840  -8.344  -6.925  1.00 98.69           C  
ATOM    497  CD1 ILE A  61       9.302  -8.473  -4.972  1.00 98.69           C  
ATOM    498  N   THR A  62      10.927  -7.626 -10.252  1.00 98.67           N  
ATOM    499  CA  THR A  62      11.705  -7.933 -11.461  1.00 98.67           C  
ATOM    500  C   THR A  62      12.051  -6.662 -12.234  1.00 98.67           C  
ATOM    501  CB  THR A  62      10.930  -8.908 -12.361  1.00 98.67           C  
ATOM    502  O   THR A  62      13.212  -6.431 -12.573  1.00 98.67           O  
ATOM    503  CG2 THR A  62      11.644  -9.213 -13.678  1.00 98.67           C  
ATOM    504  OG1 THR A  62      10.766 -10.140 -11.695  1.00 98.67           O  
ATOM    505  N   ASN A  63      11.063  -5.800 -12.471  1.00 98.75           N  
ATOM    506  CA  ASN A  63      11.272  -4.550 -13.193  1.00 98.75           C  
ATOM    507  C   ASN A  63      12.113  -3.551 -12.393  1.00 98.75           C  
ATOM    508  CB  ASN A  63       9.906  -3.955 -13.521  1.00 98.75           C  
ATOM    509  O   ASN A  63      12.912  -2.822 -12.982  1.00 98.75           O  
ATOM    510  CG  ASN A  63       9.142  -4.723 -14.576  1.00 98.75           C  
ATOM    511  ND2 ASN A  63       7.851  -4.506 -14.637  1.00 98.75           N  
ATOM    512  OD1 ASN A  63       9.688  -5.476 -15.368  1.00 98.75           O  
ATOM    513  N   TYR A  64      11.963  -3.524 -11.067  1.00 98.54           N  
ATOM    514  CA  TYR A  64      12.752  -2.660 -10.202  1.00 98.54           C  
ATOM    515  C   TYR A  64      14.232  -3.048 -10.236  1.00 98.54           C  
ATOM    516  CB  TYR A  64      12.191  -2.680  -8.773  1.00 98.54           C  
ATOM    517  O   TYR A  64      15.073  -2.198 -10.521  1.00 98.54           O  
ATOM    518  CG  TYR A  64      12.864  -1.726  -7.807  1.00 98.54           C  
ATOM    519  CD1 TYR A  64      12.984  -2.082  -6.449  1.00 98.54           C  
ATOM    520  CD2 TYR A  64      13.340  -0.472  -8.244  1.00 98.54           C  
ATOM    521  CE1 TYR A  64      13.573  -1.190  -5.533  1.00 98.54           C  
ATOM    522  CE2 TYR A  64      13.949   0.407  -7.336  1.00 98.54           C  
ATOM    523  OH  TYR A  64      14.648   0.915  -5.106  1.00 98.54           O  
ATOM    524  CZ  TYR A  64      14.057   0.057  -5.977  1.00 98.54           C  
ATOM    525  N   ASN A  65      14.546  -4.335 -10.070  1.00 98.49           N  
ATOM    526  CA  ASN A  65      15.911  -4.855 -10.179  1.00 98.49           C  
ATOM    527  C   ASN A  65      16.530  -4.544 -11.553  1.00 98.49           C  
ATOM    528  CB  ASN A  65      15.881  -6.370  -9.920  1.00 98.49           C  
ATOM    529  O   ASN A  65      17.652  -4.043 -11.631  1.00 98.49           O  
ATOM    530  CG  ASN A  65      15.599  -6.725  -8.473  1.00 98.49           C  
ATOM    531  ND2 ASN A  65      15.053  -7.893  -8.240  1.00 98.49           N  
ATOM    532  OD1 ASN A  65      15.908  -5.994  -7.548  1.00 98.49           O  
ATOM    533  N   ASN A  66      15.776  -4.754 -12.638  1.00 98.41           N  
ATOM    534  CA  ASN A  66      16.229  -4.430 -13.993  1.00 98.41           C  
ATOM    535  C   ASN A  66      16.522  -2.930 -14.168  1.00 98.41           C  
ATOM    536  CB  ASN A  66      15.162  -4.889 -15.003  1.00 98.41           C  
ATOM    537  O   ASN A  66      17.500  -2.564 -14.822  1.00 98.41           O  
ATOM    538  CG  ASN A  66      15.077  -6.396 -15.159  1.00 98.41           C  
ATOM    539  ND2 ASN A  66      14.024  -6.890 -15.767  1.00 98.41           N  
ATOM    540  OD1 ASN A  66      15.961  -7.146 -14.789  1.00 98.41           O  
ATOM    541  N   ALA A  67      15.684  -2.057 -13.601  1.00 98.33           N  
ATOM    542  CA  ALA A  67      15.875  -0.612 -13.669  1.00 98.33           C  
ATOM    543  C   ALA A  67      17.079  -0.150 -12.832  1.00 98.33           C  
ATOM    544  CB  ALA A  67      14.578   0.079 -13.237  1.00 98.33           C  
ATOM    545  O   ALA A  67      17.822   0.725 -13.271  1.00 98.33           O  
ATOM    546  N   LEU A  68      17.312  -0.757 -11.664  1.00 98.12           N  
ATOM    547  CA  LEU A  68      18.476  -0.469 -10.823  1.00 98.12           C  
ATOM    548  C   LEU A  68      19.789  -0.911 -11.474  1.00 98.12           C  
ATOM    549  CB  LEU A  68      18.313  -1.148  -9.456  1.00 98.12           C  
ATOM    550  O   LEU A  68      20.769  -0.168 -11.416  1.00 98.12           O  
ATOM    551  CG  LEU A  68      17.237  -0.536  -8.547  1.00 98.12           C  
ATOM    552  CD1 LEU A  68      17.178  -1.365  -7.269  1.00 98.12           C  
ATOM    553  CD2 LEU A  68      17.543   0.919  -8.177  1.00 98.12           C  
ATOM    554  N   GLN A  69      19.809  -2.068 -12.142  1.00 97.63           N  
ATOM    555  CA  GLN A  69      20.982  -2.510 -12.898  1.00 97.63           C  
ATOM    556  C   GLN A  69      21.299  -1.541 -14.047  1.00 97.63           C  
ATOM    557  CB  GLN A  69      20.758  -3.942 -13.409  1.00 97.63           C  
ATOM    558  O   GLN A  69      22.437  -1.098 -14.191  1.00 97.63           O  
ATOM    559  CG  GLN A  69      21.990  -4.499 -14.141  1.00 97.63           C  
ATOM    560  CD  GLN A  69      23.235  -4.522 -13.259  1.00 97.63           C  
ATOM    561  NE2 GLN A  69      24.323  -3.901 -13.659  1.00 97.63           N  
ATOM    562  OE1 GLN A  69      23.245  -5.081 -12.175  1.00 97.63           O  
ATOM    563  N   GLN A  70      20.286  -1.142 -14.822  1.00 98.02           N  
ATOM    564  CA  GLN A  70      20.462  -0.156 -15.893  1.00 98.02           C  
ATOM    565  C   GLN A  70      20.909   1.208 -15.357  1.00 98.02           C  
ATOM    566  CB  GLN A  70      19.151   0.008 -16.668  1.00 98.02           C  
ATOM    567  O   GLN A  70      21.746   1.862 -15.978  1.00 98.02           O  
ATOM    568  CG  GLN A  70      18.844  -1.197 -17.557  1.00 98.02           C  
ATOM    569  CD  GLN A  70      17.448  -1.080 -18.151  1.00 98.02           C  
ATOM    570  NE2 GLN A  70      16.541  -1.950 -17.769  1.00 98.02           N  
ATOM    571  OE1 GLN A  70      17.140  -0.198 -18.938  1.00 98.02           O  
ATOM    572  N   LEU A  71      20.385   1.632 -14.201  1.00 97.86           N  
ATOM    573  CA  LEU A  71      20.789   2.878 -13.555  1.00 97.86           C  
ATOM    574  C   LEU A  71      22.267   2.831 -13.174  1.00 97.86           C  
ATOM    575  CB  LEU A  71      19.906   3.135 -12.320  1.00 97.86           C  
ATOM    576  O   LEU A  71      23.003   3.772 -13.462  1.00 97.86           O  
ATOM    577  CG  LEU A  71      20.337   4.378 -11.517  1.00 97.86           C  
ATOM    578  CD1 LEU A  71      20.085   5.664 -12.303  1.00 97.86           C  
ATOM    579  CD2 LEU A  71      19.609   4.473 -10.181  1.00 97.86           C  
ATOM    580  N   HIS A  72      22.700   1.740 -12.547  1.00 97.16           N  
ATOM    581  CA  HIS A  72      24.093   1.540 -12.171  1.00 97.16           C  
ATOM    582  C   HIS A  72      25.023   1.614 -13.390  1.00 97.16           C  
ATOM    583  CB  HIS A  72      24.189   0.198 -11.448  1.00 97.16           C  
ATOM    584  O   HIS A  72      26.025   2.331 -13.364  1.00 97.16           O  
ATOM    585  CG  HIS A  72      25.598  -0.209 -11.131  1.00 97.16           C  
ATOM    586  CD2 HIS A  72      26.357   0.216 -10.076  1.00 97.16           C  
ATOM    587  ND1 HIS A  72      26.361  -1.084 -11.868  1.00 97.16           N  
ATOM    588  CE1 HIS A  72      27.540  -1.219 -11.240  1.00 97.16           C  
ATOM    589  NE2 HIS A  72      27.605  -0.406 -10.173  1.00 97.16           N  
ATOM    590  N   ASP A  73      24.660   0.956 -14.492  1.00 97.19           N  
ATOM    591  CA  ASP A  73      25.453   0.982 -15.721  1.00 97.19           C  
ATOM    592  C   ASP A  73      25.481   2.374 -16.369  1.00 97.19           C  
ATOM    593  CB  ASP A  73      24.911  -0.058 -16.710  1.00 97.19           C  
ATOM    594  O   ASP A  73      26.530   2.809 -16.846  1.00 97.19           O  
ATOM    595  CG  ASP A  73      25.051  -1.504 -16.219  1.00 97.19           C  
ATOM    596  OD1 ASP A  73      25.812  -1.755 -15.254  1.00 97.19           O  
ATOM    597  OD2 ASP A  73      24.414  -2.370 -16.853  1.00 97.19           O  
ATOM    598  N   ALA A  74      24.354   3.091 -16.369  1.00 97.86           N  
ATOM    599  CA  ALA A  74      24.264   4.451 -16.897  1.00 97.86           C  
ATOM    600  C   ALA A  74      25.114   5.438 -16.081  1.00 97.86           C  
ATOM    601  CB  ALA A  74      22.791   4.865 -16.940  1.00 97.86           C  
ATOM    602  O   ALA A  74      25.849   6.236 -16.663  1.00 97.86           O  
ATOM    603  N   ILE A  75      25.085   5.338 -14.746  1.00 97.48           N  
ATOM    604  CA  ILE A  75      25.940   6.132 -13.850  1.00 97.48           C  
ATOM    605  C   ILE A  75      27.417   5.859 -14.145  1.00 97.48           C  
ATOM    606  CB  ILE A  75      25.586   5.858 -12.368  1.00 97.48           C  
ATOM    607  O   ILE A  75      28.186   6.802 -14.326  1.00 97.48           O  
ATOM    608  CG1 ILE A  75      24.210   6.478 -12.034  1.00 97.48           C  
ATOM    609  CG2 ILE A  75      26.660   6.421 -11.413  1.00 97.48           C  
ATOM    610  CD1 ILE A  75      23.651   6.056 -10.668  1.00 97.48           C  
ATOM    611  N   ASN A  76      27.812   4.587 -14.261  1.00 96.49           N  
ATOM    612  CA  ASN A  76      29.203   4.214 -14.532  1.00 96.49           C  
ATOM    613  C   ASN A  76      29.699   4.688 -15.909  1.00 96.49           C  
ATOM    614  CB  ASN A  76      29.341   2.691 -14.388  1.00 96.49           C  
ATOM    615  O   ASN A  76      30.890   4.942 -16.075  1.00 96.49           O  
ATOM    616  CG  ASN A  76      29.253   2.225 -12.946  1.00 96.49           C  
ATOM    617  ND2 ASN A  76      28.840   1.002 -12.734  1.00 96.49           N  
ATOM    618  OD1 ASN A  76      29.576   2.932 -12.006  1.00 96.49           O  
ATOM    619  N   LYS A  77      28.798   4.829 -16.889  1.00 97.40           N  
ATOM    620  CA  LYS A  77      29.099   5.357 -18.232  1.00 97.40           C  
ATOM    621  C   LYS A  77      29.013   6.884 -18.332  1.00 97.40           C  
ATOM    622  CB  LYS A  77      28.154   4.702 -19.251  1.00 97.40           C  
ATOM    623  O   LYS A  77      29.390   7.431 -19.364  1.00 97.40           O  
ATOM    624  CG  LYS A  77      28.466   3.213 -19.462  1.00 97.40           C  
ATOM    625  CD  LYS A  77      27.343   2.554 -20.269  1.00 97.40           C  
ATOM    626  CE  LYS A  77      27.589   1.047 -20.376  1.00 97.40           C  
ATOM    627  NZ  LYS A  77      26.410   0.352 -20.947  1.00 97.40           N  
ATOM    628  N   GLY A  78      28.502   7.572 -17.308  1.00 97.31           N  
ATOM    629  CA  GLY A  78      28.196   9.004 -17.386  1.00 97.31           C  
ATOM    630  C   GLY A  78      27.031   9.343 -18.330  1.00 97.31           C  
ATOM    631  O   GLY A  78      26.948  10.466 -18.821  1.00 97.31           O  
ATOM    632  N   ASP A  79      26.132   8.391 -18.596  1.00 98.26           N  
ATOM    633  CA  ASP A  79      24.967   8.555 -19.475  1.00 98.26           C  
ATOM    634  C   ASP A  79      23.800   9.209 -18.714  1.00 98.26           C  
ATOM    635  CB  ASP A  79      24.604   7.198 -20.096  1.00 98.26           C  
ATOM    636  O   ASP A  79      22.867   8.551 -18.240  1.00 98.26           O  
ATOM    637  CG  ASP A  79      23.419   7.247 -21.070  1.00 98.26           C  
ATOM    638  OD1 ASP A  79      22.785   8.310 -21.246  1.00 98.26           O  
ATOM    639  OD2 ASP A  79      23.088   6.170 -21.612  1.00 98.26           O  
ATOM    640  N   SER A  80      23.869  10.533 -18.558  1.00 98.16           N  
ATOM    641  CA  SER A  80      22.840  11.296 -17.847  1.00 98.16           C  
ATOM    642  C   SER A  80      21.443  11.245 -18.494  1.00 98.16           C  
ATOM    643  CB  SER A  80      23.299  12.729 -17.561  1.00 98.16           C  
ATOM    644  O   SER A  80      20.473  11.185 -17.730  1.00 98.16           O  
ATOM    645  OG  SER A  80      23.544  13.474 -18.735  1.00 98.16           O  
ATOM    646  N   PRO A  81      21.269  11.190 -19.837  1.00 98.62           N  
ATOM    647  CA  PRO A  81      19.954  10.956 -20.436  1.00 98.62           C  
ATOM    648  C   PRO A  81      19.302   9.644 -19.989  1.00 98.62           C  
ATOM    649  CB  PRO A  81      20.174  10.967 -21.952  1.00 98.62           C  
ATOM    650  O   PRO A  81      18.122   9.639 -19.629  1.00 98.62           O  
ATOM    651  CG  PRO A  81      21.399  11.857 -22.121  1.00 98.62           C  
ATOM    652  CD  PRO A  81      22.231  11.507 -20.893  1.00 98.62           C  
ATOM    653  N   THR A  82      20.050   8.536 -19.960  1.00 98.52           N  
ATOM    654  CA  THR A  82      19.509   7.249 -19.498  1.00 98.52           C  
ATOM    655  C   THR A  82      19.184   7.279 -18.006  1.00 98.52           C  
ATOM    656  CB  THR A  82      20.451   6.091 -19.841  1.00 98.52           C  
ATOM    657  O   THR A  82      18.123   6.793 -17.610  1.00 98.52           O  
ATOM    658  CG2 THR A  82      19.956   4.741 -19.323  1.00 98.52           C  
ATOM    659  OG1 THR A  82      20.506   5.965 -21.241  1.00 98.52           O  
ATOM    660  N   VAL A  83      20.026   7.913 -17.179  1.00 98.49           N  
ATOM    661  CA  VAL A  83      19.733   8.124 -15.748  1.00 98.49           C  
ATOM    662  C   VAL A  83      18.393   8.845 -15.561  1.00 98.49           C  
ATOM    663  CB  VAL A  83      20.870   8.902 -15.053  1.00 98.49           C  
ATOM    664  O   VAL A  83      17.557   8.389 -14.780  1.00 98.49           O  
ATOM    665  CG1 VAL A  83      20.506   9.339 -13.626  1.00 98.49           C  
ATOM    666  CG2 VAL A  83      22.144   8.055 -14.960  1.00 98.49           C  
ATOM    667  N   ALA A  84      18.153   9.932 -16.301  1.00 98.42           N  
ATOM    668  CA  ALA A  84      16.894  10.672 -16.231  1.00 98.42           C  
ATOM    669  C   ALA A  84      15.698   9.828 -16.713  1.00 98.42           C  
ATOM    670  CB  ALA A  84      17.047  11.968 -17.036  1.00 98.42           C  
ATOM    671  O   ALA A  84      14.664   9.778 -16.047  1.00 98.42           O  
ATOM    672  N   LYS A  85      15.850   9.099 -17.827  1.00 98.39           N  
ATOM    673  CA  LYS A  85      14.803   8.227 -18.391  1.00 98.39           C  
ATOM    674  C   LYS A  85      14.339   7.139 -17.413  1.00 98.39           C  
ATOM    675  CB  LYS A  85      15.342   7.619 -19.697  1.00 98.39           C  
ATOM    676  O   LYS A  85      13.159   6.794 -17.395  1.00 98.39           O  
ATOM    677  CG  LYS A  85      14.329   6.704 -20.401  1.00 98.39           C  
ATOM    678  CD  LYS A  85      14.936   6.107 -21.674  1.00 98.39           C  
ATOM    679  CE  LYS A  85      13.963   5.095 -22.286  1.00 98.39           C  
ATOM    680  NZ  LYS A  85      14.560   4.422 -23.466  1.00 98.39           N  
ATOM    681  N   LEU A  86      15.245   6.592 -16.601  1.00 98.48           N  
ATOM    682  CA  LEU A  86      14.950   5.486 -15.682  1.00 98.48           C  
ATOM    683  C   LEU A  86      14.158   5.900 -14.433  1.00 98.48           C  
ATOM    684  CB  LEU A  86      16.270   4.800 -15.292  1.00 98.48           C  
ATOM    685  O   LEU A  86      13.596   5.027 -13.767  1.00 98.48           O  
ATOM    686  CG  LEU A  86      16.888   3.964 -16.426  1.00 98.48           C  
ATOM    687  CD1 LEU A  86      18.320   3.611 -16.048  1.00 98.48           C  
ATOM    688  CD2 LEU A  86      16.122   2.659 -16.663  1.00 98.48           C  
ATOM    689  N   GLN A  87      14.060   7.198 -14.122  1.00 98.02           N  
ATOM    690  CA  GLN A  87      13.406   7.685 -12.899  1.00 98.02           C  
ATOM    691  C   GLN A  87      11.961   7.190 -12.759  1.00 98.02           C  
ATOM    692  CB  GLN A  87      13.425   9.219 -12.870  1.00 98.02           C  
ATOM    693  O   GLN A  87      11.569   6.744 -11.682  1.00 98.02           O  
ATOM    694  CG  GLN A  87      14.834   9.786 -12.652  1.00 98.02           C  
ATOM    695  CD  GLN A  87      14.839  11.308 -12.542  1.00 98.02           C  
ATOM    696  NE2 GLN A  87      15.867  11.889 -11.964  1.00 98.02           N  
ATOM    697  OE1 GLN A  87      13.931  12.009 -12.952  1.00 98.02           O  
ATOM    698  N   GLY A  88      11.184   7.199 -13.847  1.00 97.80           N  
ATOM    699  CA  GLY A  88       9.798   6.721 -13.832  1.00 97.80           C  
ATOM    700  C   GLY A  88       9.684   5.226 -13.518  1.00 97.80           C  
ATOM    701  O   GLY A  88       8.865   4.829 -12.691  1.00 97.80           O  
ATOM    702  N   ALA A  89      10.543   4.397 -14.121  1.00 98.43           N  
ATOM    703  CA  ALA A  89      10.548   2.951 -13.894  1.00 98.43           C  
ATOM    704  C   ALA A  89      10.977   2.597 -12.464  1.00 98.43           C  
ATOM    705  CB  ALA A  89      11.466   2.289 -14.929  1.00 98.43           C  
ATOM    706  O   ALA A  89      10.369   1.727 -11.842  1.00 98.43           O  
ATOM    707  N   ILE A  90      11.985   3.296 -11.936  1.00 98.23           N  
ATOM    708  CA  ILE A  90      12.445   3.155 -10.550  1.00 98.23           C  
ATOM    709  C   ILE A  90      11.338   3.547  -9.577  1.00 98.23           C  
ATOM    710  CB  ILE A  90      13.714   4.007 -10.342  1.00 98.23           C  
ATOM    711  O   ILE A  90      11.045   2.788  -8.658  1.00 98.23           O  
ATOM    712  CG1 ILE A  90      14.890   3.301 -11.045  1.00 98.23           C  
ATOM    713  CG2 ILE A  90      14.021   4.264  -8.852  1.00 98.23           C  
ATOM    714  CD1 ILE A  90      16.086   4.224 -11.252  1.00 98.23           C  
ATOM    715  N   LYS A  91      10.695   4.699  -9.797  1.00 98.16           N  
ATOM    716  CA  LYS A  91       9.627   5.193  -8.926  1.00 98.16           C  
ATOM    717  C   LYS A  91       8.440   4.233  -8.900  1.00 98.16           C  
ATOM    718  CB  LYS A  91       9.221   6.603  -9.376  1.00 98.16           C  
ATOM    719  O   LYS A  91       8.010   3.835  -7.826  1.00 98.16           O  
ATOM    720  CG  LYS A  91       8.263   7.259  -8.372  1.00 98.16           C  
ATOM    721  CD  LYS A  91       7.764   8.610  -8.893  1.00 98.16           C  
ATOM    722  CE  LYS A  91       6.875   9.251  -7.823  1.00 98.16           C  
ATOM    723  NZ  LYS A  91       5.713   9.953  -8.407  1.00 98.16           N  
ATOM    724  N   PHE A  92       7.948   3.824 -10.069  1.00 98.66           N  
ATOM    725  CA  PHE A  92       6.766   2.971 -10.168  1.00 98.66           C  
ATOM    726  C   PHE A  92       7.013   1.559  -9.621  1.00 98.66           C  
ATOM    727  CB  PHE A  92       6.308   2.936 -11.630  1.00 98.66           C  
ATOM    728  O   PHE A  92       6.247   1.071  -8.798  1.00 98.66           O  
ATOM    729  CG  PHE A  92       5.047   2.128 -11.845  1.00 98.66           C  
ATOM    730  CD1 PHE A  92       5.125   0.797 -12.297  1.00 98.66           C  
ATOM    731  CD2 PHE A  92       3.791   2.707 -11.586  1.00 98.66           C  
ATOM    732  CE1 PHE A  92       3.951   0.054 -12.502  1.00 98.66           C  
ATOM    733  CE2 PHE A  92       2.619   1.959 -11.785  1.00 98.66           C  
ATOM    734  CZ  PHE A  92       2.696   0.632 -12.239  1.00 98.66           C  
ATOM    735  N   ASN A  93       8.091   0.895 -10.044  1.00 98.79           N  
ATOM    736  CA  ASN A  93       8.340  -0.493  -9.646  1.00 98.79           C  
ATOM    737  C   ASN A  93       8.941  -0.598  -8.237  1.00 98.79           C  
ATOM    738  CB  ASN A  93       9.221  -1.170 -10.698  1.00 98.79           C  
ATOM    739  O   ASN A  93       8.571  -1.491  -7.480  1.00 98.79           O  
ATOM    740  CG  ASN A  93       8.542  -1.281 -12.045  1.00 98.79           C  
ATOM    741  ND2 ASN A  93       8.941  -0.469 -12.992  1.00 98.79           N  
ATOM    742  OD1 ASN A  93       7.651  -2.083 -12.273  1.00 98.79           O  
ATOM    743  N   GLY A  94       9.818   0.336  -7.858  1.00 98.44           N  
ATOM    744  CA  GLY A  94      10.337   0.422  -6.494  1.00 98.44           C  
ATOM    745  C   GLY A  94       9.241   0.779  -5.496  1.00 98.44           C  
ATOM    746  O   GLY A  94       9.134   0.143  -4.454  1.00 98.44           O  
ATOM    747  N   GLY A  95       8.367   1.723  -5.849  1.00 98.55           N  
ATOM    748  CA  GLY A  95       7.167   2.029  -5.078  1.00 98.55           C  
ATOM    749  C   GLY A  95       6.230   0.828  -4.940  1.00 98.55           C  
ATOM    750  O   GLY A  95       5.800   0.515  -3.835  1.00 98.55           O  
ATOM    751  N   GLY A  96       6.030   0.068  -6.023  1.00 98.76           N  
ATOM    752  CA  GLY A  96       5.272  -1.182  -5.990  1.00 98.76           C  
ATOM    753  C   GLY A  96       5.868  -2.177  -4.996  1.00 98.76           C  
ATOM    754  O   GLY A  96       5.151  -2.702  -4.151  1.00 98.76           O  
ATOM    755  N   HIS A  97       7.186  -2.377  -5.015  1.00 98.70           N  
ATOM    756  CA  HIS A  97       7.851  -3.239  -4.038  1.00 98.70           C  
ATOM    757  C   HIS A  97       7.715  -2.734  -2.588  1.00 98.70           C  
ATOM    758  CB  HIS A  97       9.321  -3.416  -4.433  1.00 98.70           C  
ATOM    759  O   HIS A  97       7.373  -3.509  -1.693  1.00 98.70           O  
ATOM    760  CG  HIS A  97      10.078  -4.262  -3.442  1.00 98.70           C  
ATOM    761  CD2 HIS A  97      11.259  -3.946  -2.828  1.00 98.70           C  
ATOM    762  ND1 HIS A  97       9.664  -5.467  -2.924  1.00 98.70           N  
ATOM    763  CE1 HIS A  97      10.577  -5.878  -2.032  1.00 98.70           C  
ATOM    764  NE2 HIS A  97      11.569  -4.979  -1.938  1.00 98.70           N  
ATOM    765  N   ILE A  98       7.948  -1.439  -2.350  1.00 98.37           N  
ATOM    766  CA  ILE A  98       7.863  -0.821  -1.017  1.00 98.37           C  
ATOM    767  C   ILE A  98       6.450  -0.965  -0.449  1.00 98.37           C  
ATOM    768  CB  ILE A  98       8.305   0.662  -1.084  1.00 98.37           C  
ATOM    769  O   ILE A  98       6.283  -1.455   0.668  1.00 98.37           O  
ATOM    770  CG1 ILE A  98       9.827   0.752  -1.340  1.00 98.37           C  
ATOM    771  CG2 ILE A  98       7.950   1.428   0.208  1.00 98.37           C  
ATOM    772  CD1 ILE A  98      10.277   2.130  -1.845  1.00 98.37           C  
ATOM    773  N   ASN A  99       5.437  -0.585  -1.228  1.00 98.84           N  
ATOM    774  CA  ASN A  99       4.055  -0.559  -0.767  1.00 98.84           C  
ATOM    775  C   ASN A  99       3.552  -1.963  -0.438  1.00 98.84           C  
ATOM    776  CB  ASN A  99       3.166   0.120  -1.820  1.00 98.84           C  
ATOM    777  O   ASN A  99       3.004  -2.176   0.641  1.00 98.84           O  
ATOM    778  CG  ASN A  99       3.482   1.584  -2.043  1.00 98.84           C  
ATOM    779  ND2 ASN A  99       2.804   2.217  -2.970  1.00 98.84           N  
ATOM    780  OD1 ASN A  99       4.303   2.181  -1.365  1.00 98.84           O  
ATOM    781  N   HIS A 100       3.810  -2.943  -1.309  1.00 98.85           N  
ATOM    782  CA  HIS A 100       3.361  -4.316  -1.076  1.00 98.85           C  
ATOM    783  C   HIS A 100       4.111  -4.971   0.091  1.00 98.85           C  
ATOM    784  CB  HIS A 100       3.486  -5.142  -2.354  1.00 98.85           C  
ATOM    785  O   HIS A 100       3.510  -5.701   0.872  1.00 98.85           O  
ATOM    786  CG  HIS A 100       2.517  -4.737  -3.428  1.00 98.85           C  
ATOM    787  CD2 HIS A 100       1.418  -5.422  -3.868  1.00 98.85           C  
ATOM    788  ND1 HIS A 100       2.618  -3.615  -4.206  1.00 98.85           N  
ATOM    789  CE1 HIS A 100       1.631  -3.624  -5.102  1.00 98.85           C  
ATOM    790  NE2 HIS A 100       0.916  -4.738  -4.976  1.00 98.85           N  
ATOM    791  N   SER A 101       5.400  -4.670   0.279  1.00 98.50           N  
ATOM    792  CA  SER A 101       6.169  -5.176   1.428  1.00 98.50           C  
ATOM    793  C   SER A 101       5.610  -4.715   2.780  1.00 98.50           C  
ATOM    794  CB  SER A 101       7.630  -4.740   1.321  1.00 98.50           C  
ATOM    795  O   SER A 101       5.767  -5.419   3.780  1.00 98.50           O  
ATOM    796  OG  SER A 101       8.214  -5.296   0.163  1.00 98.50           O  
ATOM    797  N   VAL A 102       4.960  -3.547   2.810  1.00 98.42           N  
ATOM    798  CA  VAL A 102       4.212  -3.039   3.968  1.00 98.42           C  
ATOM    799  C   VAL A 102       2.814  -3.668   4.018  1.00 98.42           C  
ATOM    800  CB  VAL A 102       4.181  -1.496   3.931  1.00 98.42           C  
ATOM    801  O   VAL A 102       2.432  -4.216   5.051  1.00 98.42           O  
ATOM    802  CG1 VAL A 102       3.310  -0.897   5.033  1.00 98.42           C  
ATOM    803  CG2 VAL A 102       5.593  -0.916   4.096  1.00 98.42           C  
ATOM    804  N   PHE A 103       2.100  -3.699   2.889  1.00 98.83           N  
ATOM    805  CA  PHE A 103       0.748  -4.253   2.757  1.00 98.83           C  
ATOM    806  C   PHE A 103       0.618  -5.680   3.296  1.00 98.83           C  
ATOM    807  CB  PHE A 103       0.354  -4.240   1.277  1.00 98.83           C  
ATOM    808  O   PHE A 103      -0.264  -5.948   4.106  1.00 98.83           O  
ATOM    809  CG  PHE A 103      -1.045  -4.740   0.976  1.00 98.83           C  
ATOM    810  CD1 PHE A 103      -1.235  -5.829   0.106  1.00 98.83           C  
ATOM    811  CD2 PHE A 103      -2.163  -4.112   1.552  1.00 98.83           C  
ATOM    812  CE1 PHE A 103      -2.534  -6.274  -0.194  1.00 98.83           C  
ATOM    813  CE2 PHE A 103      -3.462  -4.551   1.246  1.00 98.83           C  
ATOM    814  CZ  PHE A 103      -3.650  -5.627   0.362  1.00 98.83           C  
ATOM    815  N   TRP A 104       1.527  -6.589   2.927  1.00 98.78           N  
ATOM    816  CA  TRP A 104       1.456  -7.986   3.375  1.00 98.78           C  
ATOM    817  C   TRP A 104       1.533  -8.132   4.892  1.00 98.78           C  
ATOM    818  CB  TRP A 104       2.580  -8.798   2.730  1.00 98.78           C  
ATOM    819  O   TRP A 104       0.875  -9.004   5.456  1.00 98.78           O  
ATOM    820  CG  TRP A 104       2.621  -8.745   1.239  1.00 98.78           C  
ATOM    821  CD1 TRP A 104       3.739  -8.559   0.505  1.00 98.78           C  
ATOM    822  CD2 TRP A 104       1.516  -8.814   0.286  1.00 98.78           C  
ATOM    823  CE2 TRP A 104       2.049  -8.600  -1.019  1.00 98.78           C  
ATOM    824  CE3 TRP A 104       0.125  -9.035   0.379  1.00 98.78           C  
ATOM    825  NE1 TRP A 104       3.395  -8.418  -0.820  1.00 98.78           N  
ATOM    826  CH2 TRP A 104      -0.122  -8.806  -2.034  1.00 98.78           C  
ATOM    827  CZ2 TRP A 104       1.255  -8.595  -2.169  1.00 98.78           C  
ATOM    828  CZ3 TRP A 104      -0.685  -9.033  -0.769  1.00 98.78           C  
ATOM    829  N   LYS A 105       2.306  -7.258   5.546  1.00 98.57           N  
ATOM    830  CA  LYS A 105       2.454  -7.212   7.006  1.00 98.57           C  
ATOM    831  C   LYS A 105       1.301  -6.477   7.681  1.00 98.57           C  
ATOM    832  CB  LYS A 105       3.780  -6.542   7.365  1.00 98.57           C  
ATOM    833  O   LYS A 105       0.998  -6.762   8.835  1.00 98.57           O  
ATOM    834  CG  LYS A 105       4.992  -7.311   6.834  1.00 98.57           C  
ATOM    835  CD  LYS A 105       6.267  -6.572   7.228  1.00 98.57           C  
ATOM    836  CE  LYS A 105       7.471  -7.330   6.678  1.00 98.57           C  
ATOM    837  NZ  LYS A 105       8.726  -6.625   7.015  1.00 98.57           N  
ATOM    838  N   ASN A 106       0.637  -5.566   6.966  1.00 98.74           N  
ATOM    839  CA  ASN A 106      -0.600  -4.921   7.403  1.00 98.74           C  
ATOM    840  C   ASN A 106      -1.824  -5.833   7.349  1.00 98.74           C  
ATOM    841  CB  ASN A 106      -0.877  -3.657   6.574  1.00 98.74           C  
ATOM    842  O   ASN A 106      -2.897  -5.402   7.765  1.00 98.74           O  
ATOM    843  CG  ASN A 106       0.074  -2.520   6.827  1.00 98.74           C  
ATOM    844  ND2 ASN A 106       0.466  -2.299   8.059  1.00 98.74           N  
ATOM    845  OD1 ASN A 106       0.366  -1.743   5.938  1.00 98.74           O  
ATOM    846  N   LEU A 107      -1.677  -7.070   6.884  1.00 98.84           N  
ATOM    847  CA  LEU A 107      -2.736  -8.064   6.873  1.00 98.84           C  
ATOM    848  C   LEU A 107      -2.392  -9.217   7.815  1.00 98.84           C  
ATOM    849  CB  LEU A 107      -2.971  -8.537   5.435  1.00 98.84           C  
ATOM    850  O   LEU A 107      -1.232  -9.601   7.951  1.00 98.84           O  
ATOM    851  CG  LEU A 107      -3.397  -7.439   4.445  1.00 98.84           C  
ATOM    852  CD1 LEU A 107      -3.405  -8.021   3.035  1.00 98.84           C  
ATOM    853  CD2 LEU A 107      -4.784  -6.878   4.748  1.00 98.84           C  
ATOM    854  N   ALA A 108      -3.409  -9.760   8.474  1.00 98.69           N  
ATOM    855  CA  ALA A 108      -3.313 -10.957   9.295  1.00 98.69           C  
ATOM    856  C   ALA A 108      -4.639 -11.733   9.248  1.00 98.69           C  
ATOM    857  CB  ALA A 108      -2.950 -10.579  10.737  1.00 98.69           C  
ATOM    858  O   ALA A 108      -5.710 -11.118   9.204  1.00 98.69           O  
ATOM    859  N   PRO A 109      -4.600 -13.075   9.301  1.00 98.64           N  
ATOM    860  CA  PRO A 109      -5.799 -13.884   9.490  1.00 98.64           C  
ATOM    861  C   PRO A 109      -6.539 -13.478  10.768  1.00 98.64           C  
ATOM    862  CB  PRO A 109      -5.298 -15.331   9.573  1.00 98.64           C  
ATOM    863  O   PRO A 109      -5.913 -13.190  11.788  1.00 98.64           O  
ATOM    864  CG  PRO A 109      -3.978 -15.292   8.808  1.00 98.64           C  
ATOM    865  CD  PRO A 109      -3.424 -13.923   9.170  1.00 98.64           C  
ATOM    866  N   THR A 110      -7.873 -13.531  10.774  1.00 98.17           N  
ATOM    867  CA  THR A 110      -8.664 -13.201  11.978  1.00 98.17           C  
ATOM    868  C   THR A 110      -8.282 -14.075  13.181  1.00 98.17           C  
ATOM    869  CB  THR A 110     -10.164 -13.332  11.684  1.00 98.17           C  
ATOM    870  O   THR A 110      -8.226 -13.590  14.305  1.00 98.17           O  
ATOM    871  CG2 THR A 110     -11.054 -12.904  12.848  1.00 98.17           C  
ATOM    872  OG1 THR A 110     -10.505 -12.530  10.576  1.00 98.17           O  
ATOM    873  N   ARG A 111      -7.920 -15.348  12.953  1.00 97.51           N  
ATOM    874  CA  ARG A 111      -7.419 -16.262  14.002  1.00 97.51           C  
ATOM    875  C   ARG A 111      -6.081 -15.836  14.634  1.00 97.51           C  
ATOM    876  CB  ARG A 111      -7.329 -17.697  13.453  1.00 97.51           C  
ATOM    877  O   ARG A 111      -5.711 -16.365  15.674  1.00 97.51           O  
ATOM    878  CG  ARG A 111      -6.286 -17.831  12.331  1.00 97.51           C  
ATOM    879  CD  ARG A 111      -6.007 -19.286  11.959  1.00 97.51           C  
ATOM    880  NE  ARG A 111      -4.803 -19.369  11.115  1.00 97.51           N  
ATOM    881  NH1 ARG A 111      -5.067 -21.518  10.334  1.00 97.51           N  
ATOM    882  NH2 ARG A 111      -3.333 -20.258   9.668  1.00 97.51           N  
ATOM    883  CZ  ARG A 111      -4.414 -20.387  10.376  1.00 97.51           C  
ATOM    884  N   GLU A 112      -5.357 -14.925  13.990  1.00 97.43           N  
ATOM    885  CA  GLU A 112      -4.060 -14.378  14.412  1.00 97.43           C  
ATOM    886  C   GLU A 112      -4.179 -12.901  14.842  1.00 97.43           C  
ATOM    887  CB  GLU A 112      -3.033 -14.596  13.282  1.00 97.43           C  
ATOM    888  O   GLU A 112      -3.178 -12.194  14.942  1.00 97.43           O  
ATOM    889  CG  GLU A 112      -2.574 -16.061  13.196  1.00 97.43           C  
ATOM    890  CD  GLU A 112      -1.942 -16.399  11.840  1.00 97.43           C  
ATOM    891  OE1 GLU A 112      -2.363 -17.437  11.253  1.00 97.43           O  
ATOM    892  OE2 GLU A 112      -1.080 -15.611  11.393  1.00 97.43           O  
ATOM    893  N   GLY A 113      -5.402 -12.428  15.111  1.00 97.43           N  
ATOM    894  CA  GLY A 113      -5.678 -11.061  15.561  1.00 97.43           C  
ATOM    895  C   GLY A 113      -5.973 -10.070  14.432  1.00 97.43           C  
ATOM    896  O   GLY A 113      -6.050  -8.866  14.674  1.00 97.43           O  
ATOM    897  N   GLY A 114      -6.156 -10.547  13.195  1.00 98.42           N  
ATOM    898  CA  GLY A 114      -6.642  -9.720  12.092  1.00 98.42           C  
ATOM    899  C   GLY A 114      -7.956  -9.024  12.451  1.00 98.42           C  
ATOM    900  O   GLY A 114      -8.924  -9.674  12.845  1.00 98.42           O  
ATOM    901  N   GLY A 115      -7.976  -7.699  12.326  1.00 98.32           N  
ATOM    902  CA  GLY A 115      -9.115  -6.849  12.665  1.00 98.32           C  
ATOM    903  C   GLY A 115      -9.286  -6.537  14.154  1.00 98.32           C  
ATOM    904  O   GLY A 115     -10.193  -5.780  14.497  1.00 98.32           O  
ATOM    905  N   GLU A 116      -8.430  -7.050  15.046  1.00 98.07           N  
ATOM    906  CA  GLU A 116      -8.448  -6.632  16.450  1.00 98.07           C  
ATOM    907  C   GLU A 116      -8.000  -5.165  16.582  1.00 98.07           C  
ATOM    908  CB  GLU A 116      -7.562  -7.511  17.340  1.00 98.07           C  
ATOM    909  O   GLU A 116      -6.923  -4.825  16.091  1.00 98.07           O  
ATOM    910  CG  GLU A 116      -8.143  -8.916  17.546  1.00 98.07           C  
ATOM    911  CD  GLU A 116      -7.370  -9.732  18.598  1.00 98.07           C  
ATOM    912  OE1 GLU A 116      -7.567 -10.966  18.619  1.00 98.07           O  
ATOM    913  OE2 GLU A 116      -6.651  -9.129  19.436  1.00 98.07           O  
ATOM    914  N   PRO A 117      -8.773  -4.286  17.250  1.00 97.05           N  
ATOM    915  CA  PRO A 117      -8.425  -2.874  17.397  1.00 97.05           C  
ATOM    916  C   PRO A 117      -7.022  -2.641  17.989  1.00 97.05           C  
ATOM    917  CB  PRO A 117      -9.509  -2.285  18.305  1.00 97.05           C  
ATOM    918  O   PRO A 117      -6.604  -3.389  18.882  1.00 97.05           O  
ATOM    919  CG  PRO A 117     -10.723  -3.156  17.999  1.00 97.05           C  
ATOM    920  CD  PRO A 117     -10.105  -4.533  17.782  1.00 97.05           C  
ATOM    921  N   PRO A 118      -6.308  -1.577  17.564  1.00 96.37           N  
ATOM    922  CA  PRO A 118      -5.007  -1.237  18.119  1.00 96.37           C  
ATOM    923  C   PRO A 118      -5.138  -0.902  19.607  1.00 96.37           C  
ATOM    924  CB  PRO A 118      -4.492  -0.045  17.307  1.00 96.37           C  
ATOM    925  O   PRO A 118      -6.054  -0.197  20.032  1.00 96.37           O  
ATOM    926  CG  PRO A 118      -5.771   0.627  16.814  1.00 96.37           C  
ATOM    927  CD  PRO A 118      -6.778  -0.513  16.691  1.00 96.37           C  
ATOM    928  N   LYS A 119      -4.189  -1.397  20.402  1.00 89.99           N  
ATOM    929  CA  LYS A 119      -4.068  -1.119  21.840  1.00 89.99           C  
ATOM    930  C   LYS A 119      -2.808  -0.288  22.099  1.00 89.99           C  
ATOM    931  CB  LYS A 119      -4.086  -2.445  22.628  1.00 89.99           C  
ATOM    932  O   LYS A 119      -1.990  -0.091  21.202  1.00 89.99           O  
ATOM    933  CG  LYS A 119      -5.413  -3.210  22.468  1.00 89.99           C  
ATOM    934  CD  LYS A 119      -5.374  -4.588  23.147  1.00 89.99           C  
ATOM    935  CE  LYS A 119      -6.665  -5.349  22.811  1.00 89.99           C  
ATOM    936  NZ  LYS A 119      -6.558  -6.807  23.080  1.00 89.99           N  
ATOM    937  N   GLY A 120      -2.645   0.187  23.332  1.00 95.91           N  
ATOM    938  CA  GLY A 120      -1.442   0.907  23.751  1.00 95.91           C  
ATOM    939  C   GLY A 120      -1.256   2.239  23.022  1.00 95.91           C  
ATOM    940  O   GLY A 120      -2.232   2.916  22.693  1.00 95.91           O  
ATOM    941  N   SER A 121       0.001   2.611  22.774  1.00 96.65           N  
ATOM    942  CA  SER A 121       0.377   3.946  22.295  1.00 96.65           C  
ATOM    943  C   SER A 121      -0.260   4.321  20.955  1.00 96.65           C  
ATOM    944  CB  SER A 121       1.902   4.038  22.180  1.00 96.65           C  
ATOM    945  O   SER A 121      -0.677   5.465  20.787  1.00 96.65           O  
ATOM    946  OG  SER A 121       2.504   3.654  23.400  1.00 96.65           O  
ATOM    947  N   LEU A 122      -0.396   3.368  20.023  1.00 97.77           N  
ATOM    948  CA  LEU A 122      -1.064   3.626  18.744  1.00 97.77           C  
ATOM    949  C   LEU A 122      -2.568   3.875  18.932  1.00 97.77           C  
ATOM    950  CB  LEU A 122      -0.801   2.465  17.767  1.00 97.77           C  
ATOM    951  O   LEU A 122      -3.109   4.796  18.325  1.00 97.77           O  
ATOM    952  CG  LEU A 122      -1.507   2.642  16.404  1.00 97.77           C  
ATOM    953  CD1 LEU A 122      -1.057   3.906  15.667  1.00 97.77           C  
ATOM    954  CD2 LEU A 122      -1.219   1.450  15.497  1.00 97.77           C  
ATOM    955  N   GLY A 123      -3.234   3.092  19.787  1.00 97.99           N  
ATOM    956  CA  GLY A 123      -4.650   3.300  20.108  1.00 97.99           C  
ATOM    957  C   GLY A 123      -4.894   4.693  20.700  1.00 97.99           C  
ATOM    958  O   GLY A 123      -5.735   5.438  20.206  1.00 97.99           O  
ATOM    959  N   SER A 124      -4.074   5.108  21.672  1.00 97.69           N  
ATOM    960  CA  SER A 124      -4.152   6.458  22.250  1.00 97.69           C  
ATOM    961  C   SER A 124      -3.853   7.577  21.244  1.00 97.69           C  
ATOM    962  CB  SER A 124      -3.182   6.589  23.425  1.00 97.69           C  
ATOM    963  O   SER A 124      -4.485   8.634  21.295  1.00 97.69           O  
ATOM    964  OG  SER A 124      -3.480   5.635  24.425  1.00 97.69           O  
ATOM    965  N   ALA A 125      -2.908   7.371  20.320  1.00 97.84           N  
ATOM    966  CA  ALA A 125      -2.625   8.330  19.252  1.00 97.84           C  
ATOM    967  C   ALA A 125      -3.801   8.473  18.272  1.00 97.84           C  
ATOM    968  CB  ALA A 125      -1.344   7.901  18.533  1.00 97.84           C  
ATOM    969  O   ALA A 125      -4.130   9.590  17.869  1.00 97.84           O  
ATOM    970  N   ILE A 126      -4.475   7.368  17.939  1.00 98.57           N  
ATOM    971  CA  ILE A 126      -5.700   7.374  17.128  1.00 98.57           C  
ATOM    972  C   ILE A 126      -6.795   8.187  17.819  1.00 98.57           C  
ATOM    973  CB  ILE A 126      -6.137   5.926  16.809  1.00 98.57           C  
ATOM    974  O   ILE A 126      -7.355   9.094  17.199  1.00 98.57           O  
ATOM    975  CG1 ILE A 126      -5.205   5.358  15.717  1.00 98.57           C  
ATOM    976  CG2 ILE A 126      -7.612   5.845  16.379  1.00 98.57           C  
ATOM    977  CD1 ILE A 126      -5.326   3.847  15.521  1.00 98.57           C  
ATOM    978  N   ASP A 127      -7.046   7.935  19.104  1.00 98.23           N  
ATOM    979  CA  ASP A 127      -8.052   8.678  19.866  1.00 98.23           C  
ATOM    980  C   ASP A 127      -7.699  10.173  19.955  1.00 98.23           C  
ATOM    981  CB  ASP A 127      -8.208   8.064  21.265  1.00 98.23           C  
ATOM    982  O   ASP A 127      -8.556  11.033  19.771  1.00 98.23           O  
ATOM    983  CG  ASP A 127      -8.820   6.656  21.261  1.00 98.23           C  
ATOM    984  OD1 ASP A 127      -9.505   6.299  20.271  1.00 98.23           O  
ATOM    985  OD2 ASP A 127      -8.606   5.953  22.275  1.00 98.23           O  
ATOM    986  N   THR A 128      -6.420  10.509  20.139  1.00 97.91           N  
ATOM    987  CA  THR A 128      -5.956  11.905  20.218  1.00 97.91           C  
ATOM    988  C   THR A 128      -6.059  12.643  18.880  1.00 97.91           C  
ATOM    989  CB  THR A 128      -4.507  11.960  20.727  1.00 97.91           C  
ATOM    990  O   THR A 128      -6.391  13.827  18.854  1.00 97.91           O  
ATOM    991  CG2 THR A 128      -3.967  13.384  20.880  1.00 97.91           C  
ATOM    992  OG1 THR A 128      -4.427  11.369  22.002  1.00 97.91           O  
ATOM    993  N   ASN A 129      -5.736  11.993  17.757  1.00 98.22           N  
ATOM    994  CA  ASN A 129      -5.649  12.664  16.453  1.00 98.22           C  
ATOM    995  C   ASN A 129      -6.947  12.613  15.640  1.00 98.22           C  
ATOM    996  CB  ASN A 129      -4.454  12.107  15.658  1.00 98.22           C  
ATOM    997  O   ASN A 129      -7.185  13.516  14.838  1.00 98.22           O  
ATOM    998  CG  ASN A 129      -3.101  12.337  16.310  1.00 98.22           C  
ATOM    999  ND2 ASN A 129      -2.923  13.376  17.097  1.00 98.22           N  
ATOM   1000  OD1 ASN A 129      -2.145  11.623  16.070  1.00 98.22           O  
ATOM   1001  N   PHE A 130      -7.782  11.594  15.848  1.00 98.36           N  
ATOM   1002  CA  PHE A 130      -9.010  11.376  15.079  1.00 98.36           C  
ATOM   1003  C   PHE A 130     -10.261  11.204  15.948  1.00 98.36           C  
ATOM   1004  CB  PHE A 130      -8.807  10.163  14.165  1.00 98.36           C  
ATOM   1005  O   PHE A 130     -11.367  11.144  15.415  1.00 98.36           O  
ATOM   1006  CG  PHE A 130      -7.700  10.344  13.146  1.00 98.36           C  
ATOM   1007  CD1 PHE A 130      -7.934  11.094  11.978  1.00 98.36           C  
ATOM   1008  CD2 PHE A 130      -6.445   9.746  13.353  1.00 98.36           C  
ATOM   1009  CE1 PHE A 130      -6.914  11.253  11.023  1.00 98.36           C  
ATOM   1010  CE2 PHE A 130      -5.447   9.868  12.374  1.00 98.36           C  
ATOM   1011  CZ  PHE A 130      -5.667  10.636  11.221  1.00 98.36           C  
ATOM   1012  N   GLY A 131     -10.117  11.122  17.272  1.00 98.44           N  
ATOM   1013  CA  GLY A 131     -11.220  10.941  18.218  1.00 98.44           C  
ATOM   1014  C   GLY A 131     -11.660   9.488  18.405  1.00 98.44           C  
ATOM   1015  O   GLY A 131     -12.162   9.150  19.470  1.00 98.44           O  
ATOM   1016  N   SER A 132     -11.496   8.629  17.394  1.00 98.36           N  
ATOM   1017  CA  SER A 132     -11.763   7.188  17.496  1.00 98.36           C  
ATOM   1018  C   SER A 132     -11.183   6.407  16.315  1.00 98.36           C  
ATOM   1019  CB  SER A 132     -13.277   6.925  17.549  1.00 98.36           C  
ATOM   1020  O   SER A 132     -10.953   6.958  15.234  1.00 98.36           O  
ATOM   1021  OG  SER A 132     -13.900   7.362  16.355  1.00 98.36           O  
ATOM   1022  N   LEU A 133     -11.045   5.088  16.484  1.00 98.50           N  
ATOM   1023  CA  LEU A 133     -10.742   4.166  15.384  1.00 98.50           C  
ATOM   1024  C   LEU A 133     -11.796   4.210  14.267  1.00 98.50           C  
ATOM   1025  CB  LEU A 133     -10.619   2.747  15.963  1.00 98.50           C  
ATOM   1026  O   LEU A 133     -11.450   4.164  13.089  1.00 98.50           O  
ATOM   1027  CG  LEU A 133     -10.357   1.667  14.898  1.00 98.50           C  
ATOM   1028  CD1 LEU A 133      -9.023   1.881  14.189  1.00 98.50           C  
ATOM   1029  CD2 LEU A 133     -10.352   0.290  15.555  1.00 98.50           C  
ATOM   1030  N   GLU A 134     -13.074   4.334  14.624  1.00 98.52           N  
ATOM   1031  CA  GLU A 134     -14.171   4.420  13.656  1.00 98.52           C  
ATOM   1032  C   GLU A 134     -13.999   5.639  12.732  1.00 98.52           C  
ATOM   1033  CB  GLU A 134     -15.494   4.473  14.437  1.00 98.52           C  
ATOM   1034  O   GLU A 134     -14.155   5.526  11.518  1.00 98.52           O  
ATOM   1035  CG  GLU A 134     -16.752   4.514  13.558  1.00 98.52           C  
ATOM   1036  CD  GLU A 134     -16.958   3.276  12.669  1.00 98.52           C  
ATOM   1037  OE1 GLU A 134     -17.703   3.425  11.669  1.00 98.52           O  
ATOM   1038  OE2 GLU A 134     -16.394   2.207  12.991  1.00 98.52           O  
ATOM   1039  N   ALA A 135     -13.582   6.787  13.279  1.00 98.72           N  
ATOM   1040  CA  ALA A 135     -13.302   7.986  12.491  1.00 98.72           C  
ATOM   1041  C   ALA A 135     -12.126   7.792  11.513  1.00 98.72           C  
ATOM   1042  CB  ALA A 135     -13.050   9.153  13.451  1.00 98.72           C  
ATOM   1043  O   ALA A 135     -12.189   8.269  10.376  1.00 98.72           O  
ATOM   1044  N   VAL A 136     -11.079   7.057  11.916  1.00 98.78           N  
ATOM   1045  CA  VAL A 136      -9.968   6.677  11.021  1.00 98.78           C  
ATOM   1046  C   VAL A 136     -10.476   5.807   9.876  1.00 98.78           C  
ATOM   1047  CB  VAL A 136      -8.836   5.953  11.781  1.00 98.78           C  
ATOM   1048  O   VAL A 136     -10.230   6.128   8.714  1.00 98.78           O  
ATOM   1049  CG1 VAL A 136      -7.757   5.365  10.859  1.00 98.78           C  
ATOM   1050  CG2 VAL A 136      -8.141   6.928  12.728  1.00 98.78           C  
ATOM   1051  N   ILE A 137     -11.223   4.746  10.190  1.00 98.78           N  
ATOM   1052  CA  ILE A 137     -11.780   3.812   9.202  1.00 98.78           C  
ATOM   1053  C   ILE A 137     -12.670   4.552   8.199  1.00 98.78           C  
ATOM   1054  CB  ILE A 137     -12.536   2.677   9.933  1.00 98.78           C  
ATOM   1055  O   ILE A 137     -12.510   4.391   6.988  1.00 98.78           O  
ATOM   1056  CG1 ILE A 137     -11.503   1.757  10.624  1.00 98.78           C  
ATOM   1057  CG2 ILE A 137     -13.447   1.890   8.972  1.00 98.78           C  
ATOM   1058  CD1 ILE A 137     -12.109   0.633  11.474  1.00 98.78           C  
ATOM   1059  N   GLN A 138     -13.575   5.407   8.681  1.00 98.74           N  
ATOM   1060  CA  GLN A 138     -14.464   6.195   7.828  1.00 98.74           C  
ATOM   1061  C   GLN A 138     -13.687   7.129   6.897  1.00 98.74           C  
ATOM   1062  CB  GLN A 138     -15.436   7.000   8.698  1.00 98.74           C  
ATOM   1063  O   GLN A 138     -13.965   7.164   5.697  1.00 98.74           O  
ATOM   1064  CG  GLN A 138     -16.508   6.100   9.328  1.00 98.74           C  
ATOM   1065  CD  GLN A 138     -17.440   6.855  10.267  1.00 98.74           C  
ATOM   1066  NE2 GLN A 138     -18.330   6.156  10.933  1.00 98.74           N  
ATOM   1067  OE1 GLN A 138     -17.410   8.070  10.402  1.00 98.74           O  
ATOM   1068  N   LYS A 139     -12.685   7.848   7.419  1.00 98.78           N  
ATOM   1069  CA  LYS A 139     -11.867   8.770   6.621  1.00 98.78           C  
ATOM   1070  C   LYS A 139     -11.016   8.032   5.587  1.00 98.78           C  
ATOM   1071  CB  LYS A 139     -11.049   9.650   7.573  1.00 98.78           C  
ATOM   1072  O   LYS A 139     -11.023   8.426   4.424  1.00 98.78           O  
ATOM   1073  CG  LYS A 139     -10.193  10.697   6.843  1.00 98.78           C  
ATOM   1074  CD  LYS A 139      -9.719  11.762   7.844  1.00 98.78           C  
ATOM   1075  CE  LYS A 139      -8.603  12.659   7.298  1.00 98.78           C  
ATOM   1076  NZ  LYS A 139      -9.060  13.516   6.187  1.00 98.78           N  
ATOM   1077  N   MET A 140     -10.358   6.935   5.963  1.00 98.82           N  
ATOM   1078  CA  MET A 140      -9.576   6.121   5.023  1.00 98.82           C  
ATOM   1079  C   MET A 140     -10.453   5.495   3.934  1.00 98.82           C  
ATOM   1080  CB  MET A 140      -8.802   5.025   5.767  1.00 98.82           C  
ATOM   1081  O   MET A 140     -10.085   5.525   2.761  1.00 98.82           O  
ATOM   1082  CG  MET A 140      -7.655   5.616   6.591  1.00 98.82           C  
ATOM   1083  SD  MET A 140      -6.429   4.429   7.189  1.00 98.82           S  
ATOM   1084  CE  MET A 140      -5.617   3.996   5.628  1.00 98.82           C  
ATOM   1085  N   ASN A 141     -11.640   4.992   4.285  1.00 98.77           N  
ATOM   1086  CA  ASN A 141     -12.587   4.468   3.302  1.00 98.77           C  
ATOM   1087  C   ASN A 141     -13.066   5.560   2.341  1.00 98.77           C  
ATOM   1088  CB  ASN A 141     -13.779   3.817   4.024  1.00 98.77           C  
ATOM   1089  O   ASN A 141     -13.113   5.329   1.134  1.00 98.77           O  
ATOM   1090  CG  ASN A 141     -13.428   2.492   4.672  1.00 98.77           C  
ATOM   1091  ND2 ASN A 141     -14.310   1.947   5.476  1.00 98.77           N  
ATOM   1092  OD1 ASN A 141     -12.385   1.911   4.439  1.00 98.77           O  
ATOM   1093  N   ALA A 142     -13.399   6.749   2.852  1.00 98.72           N  
ATOM   1094  CA  ALA A 142     -13.840   7.869   2.026  1.00 98.72           C  
ATOM   1095  C   ALA A 142     -12.743   8.327   1.051  1.00 98.72           C  
ATOM   1096  CB  ALA A 142     -14.304   9.006   2.944  1.00 98.72           C  
ATOM   1097  O   ALA A 142     -13.007   8.483  -0.141  1.00 98.72           O  
ATOM   1098  N   GLU A 143     -11.505   8.486   1.525  1.00 98.62           N  
ATOM   1099  CA  GLU A 143     -10.379   8.923   0.693  1.00 98.62           C  
ATOM   1100  C   GLU A 143      -9.944   7.854  -0.319  1.00 98.62           C  
ATOM   1101  CB  GLU A 143      -9.211   9.363   1.586  1.00 98.62           C  
ATOM   1102  O   GLU A 143      -9.749   8.164  -1.496  1.00 98.62           O  
ATOM   1103  CG  GLU A 143      -9.534  10.689   2.294  1.00 98.62           C  
ATOM   1104  CD  GLU A 143      -8.355  11.277   3.077  1.00 98.62           C  
ATOM   1105  OE1 GLU A 143      -8.635  12.078   4.007  1.00 98.62           O  
ATOM   1106  OE2 GLU A 143      -7.193  10.973   2.739  1.00 98.62           O  
ATOM   1107  N   GLY A 144      -9.886   6.579   0.082  1.00 98.53           N  
ATOM   1108  CA  GLY A 144      -9.609   5.467  -0.833  1.00 98.53           C  
ATOM   1109  C   GLY A 144     -10.698   5.286  -1.900  1.00 98.53           C  
ATOM   1110  O   GLY A 144     -10.407   4.987  -3.065  1.00 98.53           O  
ATOM   1111  N   ALA A 145     -11.966   5.516  -1.542  1.00 98.05           N  
ATOM   1112  CA  ALA A 145     -13.072   5.483  -2.493  1.00 98.05           C  
ATOM   1113  C   ALA A 145     -13.005   6.654  -3.487  1.00 98.05           C  
ATOM   1114  CB  ALA A 145     -14.403   5.452  -1.735  1.00 98.05           C  
ATOM   1115  O   ALA A 145     -13.194   6.434  -4.686  1.00 98.05           O  
ATOM   1116  N   ALA A 146     -12.684   7.859  -3.007  1.00 97.96           N  
ATOM   1117  CA  ALA A 146     -12.589   9.080  -3.807  1.00 97.96           C  
ATOM   1118  C   ALA A 146     -11.344   9.147  -4.710  1.00 97.96           C  
ATOM   1119  CB  ALA A 146     -12.637  10.277  -2.851  1.00 97.96           C  
ATOM   1120  O   ALA A 146     -11.324   9.934  -5.658  1.00 97.96           O  
ATOM   1121  N   LEU A 147     -10.321   8.324  -4.446  1.00 96.98           N  
ATOM   1122  CA  LEU A 147      -9.120   8.243  -5.275  1.00 96.98           C  
ATOM   1123  C   LEU A 147      -9.490   7.894  -6.725  1.00 96.98           C  
ATOM   1124  CB  LEU A 147      -8.125   7.254  -4.636  1.00 96.98           C  
ATOM   1125  O   LEU A 147     -10.091   6.848  -6.999  1.00 96.98           O  
ATOM   1126  CG  LEU A 147      -6.684   7.381  -5.173  1.00 96.98           C  
ATOM   1127  CD1 LEU A 147      -5.688   6.839  -4.151  1.00 96.98           C  
ATOM   1128  CD2 LEU A 147      -6.444   6.602  -6.466  1.00 96.98           C  
ATOM   1129  N   GLN A 148      -9.131   8.793  -7.645  1.00 93.51           N  
ATOM   1130  CA  GLN A 148      -9.342   8.630  -9.081  1.00 93.51           C  
ATOM   1131  C   GLN A 148      -8.230   7.775  -9.694  1.00 93.51           C  
ATOM   1132  CB  GLN A 148      -9.400   9.999  -9.775  1.00 93.51           C  
ATOM   1133  O   GLN A 148      -7.052   8.118  -9.605  1.00 93.51           O  
ATOM   1134  CG  GLN A 148     -10.629  10.826  -9.371  1.00 93.51           C  
ATOM   1135  CD  GLN A 148     -10.710  12.155 -10.118  1.00 93.51           C  
ATOM   1136  NE2 GLN A 148     -11.858  12.795 -10.129  1.00 93.51           N  
ATOM   1137  OE1 GLN A 148      -9.763  12.653 -10.703  1.00 93.51           O  
ATOM   1138  N   GLY A 149      -8.614   6.684 -10.358  1.00 94.80           N  
ATOM   1139  CA  GLY A 149      -7.670   5.729 -10.932  1.00 94.80           C  
ATOM   1140  C   GLY A 149      -7.015   4.848  -9.869  1.00 94.80           C  
ATOM   1141  O   GLY A 149      -7.634   4.498  -8.865  1.00 94.80           O  
ATOM   1142  N   SER A 150      -5.769   4.467 -10.125  1.00 97.72           N  
ATOM   1143  CA  SER A 150      -5.009   3.560  -9.271  1.00 97.72           C  
ATOM   1144  C   SER A 150      -4.239   4.294  -8.180  1.00 97.72           C  
ATOM   1145  CB  SER A 150      -4.012   2.781 -10.109  1.00 97.72           C  
ATOM   1146  O   SER A 150      -3.698   5.377  -8.419  1.00 97.72           O  
ATOM   1147  OG  SER A 150      -4.644   2.006 -11.105  1.00 97.72           O  
ATOM   1148  N   GLY A 151      -4.106   3.683  -7.004  1.00 98.45           N  
ATOM   1149  CA  GLY A 151      -3.378   4.300  -5.903  1.00 98.45           C  
ATOM   1150  C   GLY A 151      -3.441   3.524  -4.600  1.00 98.45           C  
ATOM   1151  O   GLY A 151      -3.790   2.345  -4.573  1.00 98.45           O  
ATOM   1152  N   TRP A 152      -3.113   4.233  -3.526  1.00 98.84           N  
ATOM   1153  CA  TRP A 152      -3.074   3.736  -2.158  1.00 98.84           C  
ATOM   1154  C   TRP A 152      -3.669   4.768  -1.204  1.00 98.84           C  
ATOM   1155  CB  TRP A 152      -1.622   3.457  -1.768  1.00 98.84           C  
ATOM   1156  O   TRP A 152      -3.524   5.974  -1.422  1.00 98.84           O  
ATOM   1157  CG  TRP A 152      -0.952   2.354  -2.516  1.00 98.84           C  
ATOM   1158  CD1 TRP A 152      -0.481   2.413  -3.783  1.00 98.84           C  
ATOM   1159  CD2 TRP A 152      -0.692   1.002  -2.053  1.00 98.84           C  
ATOM   1160  CE2 TRP A 152      -0.128   0.262  -3.130  1.00 98.84           C  
ATOM   1161  CE3 TRP A 152      -0.884   0.325  -0.832  1.00 98.84           C  
ATOM   1162  NE1 TRP A 152      -0.003   1.171  -4.153  1.00 98.84           N  
ATOM   1163  CH2 TRP A 152      -0.000  -1.743  -1.788  1.00 98.84           C  
ATOM   1164  CZ2 TRP A 152       0.200  -1.091  -3.015  1.00 98.84           C  
ATOM   1165  CZ3 TRP A 152      -0.540  -1.031  -0.699  1.00 98.84           C  
ATOM   1166  N   VAL A 153      -4.286   4.296  -0.123  1.00 98.84           N  
ATOM   1167  CA  VAL A 153      -4.650   5.124   1.035  1.00 98.84           C  
ATOM   1168  C   VAL A 153      -3.865   4.660   2.256  1.00 98.84           C  
ATOM   1169  CB  VAL A 153      -6.173   5.173   1.252  1.00 98.84           C  
ATOM   1170  O   VAL A 153      -3.738   3.461   2.505  1.00 98.84           O  
ATOM   1171  CG1 VAL A 153      -6.801   3.808   1.550  1.00 98.84           C  
ATOM   1172  CG2 VAL A 153      -6.550   6.156   2.365  1.00 98.84           C  
ATOM   1173  N   TRP A 154      -3.314   5.612   3.001  1.00 98.85           N  
ATOM   1174  CA  TRP A 154      -2.347   5.377   4.065  1.00 98.85           C  
ATOM   1175  C   TRP A 154      -2.821   5.961   5.385  1.00 98.85           C  
ATOM   1176  CB  TRP A 154      -1.000   6.006   3.692  1.00 98.85           C  
ATOM   1177  O   TRP A 154      -3.307   7.086   5.417  1.00 98.85           O  
ATOM   1178  CG  TRP A 154      -0.385   5.475   2.440  1.00 98.85           C  
ATOM   1179  CD1 TRP A 154      -0.519   6.015   1.208  1.00 98.85           C  
ATOM   1180  CD2 TRP A 154       0.409   4.266   2.270  1.00 98.85           C  
ATOM   1181  CE2 TRP A 154       0.700   4.118   0.883  1.00 98.85           C  
ATOM   1182  CE3 TRP A 154       0.890   3.271   3.148  1.00 98.85           C  
ATOM   1183  NE1 TRP A 154       0.152   5.236   0.290  1.00 98.85           N  
ATOM   1184  CH2 TRP A 154       1.830   2.016   1.279  1.00 98.85           C  
ATOM   1185  CZ2 TRP A 154       1.388   3.006   0.384  1.00 98.85           C  
ATOM   1186  CZ3 TRP A 154       1.602   2.159   2.658  1.00 98.85           C  
ATOM   1187  N   LEU A 155      -2.586   5.228   6.471  1.00 98.80           N  
ATOM   1188  CA  LEU A 155      -2.388   5.801   7.796  1.00 98.80           C  
ATOM   1189  C   LEU A 155      -0.878   5.899   8.016  1.00 98.80           C  
ATOM   1190  CB  LEU A 155      -3.060   4.919   8.856  1.00 98.80           C  
ATOM   1191  O   LEU A 155      -0.170   4.888   7.984  1.00 98.80           O  
ATOM   1192  CG  LEU A 155      -2.938   5.441  10.298  1.00 98.80           C  
ATOM   1193  CD1 LEU A 155      -3.726   6.733  10.514  1.00 98.80           C  
ATOM   1194  CD2 LEU A 155      -3.475   4.384  11.263  1.00 98.80           C  
ATOM   1195  N   GLY A 156      -0.385   7.113   8.225  1.00 98.38           N  
ATOM   1196  CA  GLY A 156       1.026   7.381   8.466  1.00 98.38           C  
ATOM   1197  C   GLY A 156       1.277   8.074   9.797  1.00 98.38           C  
ATOM   1198  O   GLY A 156       0.389   8.728  10.337  1.00 98.38           O  
ATOM   1199  N   LEU A 157       2.502   7.961  10.305  1.00 98.28           N  
ATOM   1200  CA  LEU A 157       3.039   8.820  11.358  1.00 98.28           C  
ATOM   1201  C   LEU A 157       3.856   9.937  10.707  1.00 98.28           C  
ATOM   1202  CB  LEU A 157       3.876   7.971  12.336  1.00 98.28           C  
ATOM   1203  O   LEU A 157       4.825   9.662  10.003  1.00 98.28           O  
ATOM   1204  CG  LEU A 157       4.739   8.771  13.333  1.00 98.28           C  
ATOM   1205  CD1 LEU A 157       3.886   9.602  14.292  1.00 98.28           C  
ATOM   1206  CD2 LEU A 157       5.606   7.814  14.151  1.00 98.28           C  
ATOM   1207  N   ASP A 158       3.495  11.186  10.978  1.00 97.70           N  
ATOM   1208  CA  ASP A 158       4.351  12.339  10.728  1.00 97.70           C  
ATOM   1209  C   ASP A 158       5.287  12.524  11.928  1.00 97.70           C  
ATOM   1210  CB  ASP A 158       3.472  13.567  10.459  1.00 97.70           C  
ATOM   1211  O   ASP A 158       4.858  12.936  13.010  1.00 97.70           O  
ATOM   1212  CG  ASP A 158       4.277  14.798  10.041  1.00 97.70           C  
ATOM   1213  OD1 ASP A 158       5.424  14.954  10.523  1.00 97.70           O  
ATOM   1214  OD2 ASP A 158       3.703  15.609   9.286  1.00 97.70           O  
ATOM   1215  N   LYS A 159       6.571  12.188  11.750  1.00 96.44           N  
ATOM   1216  CA  LYS A 159       7.580  12.255  12.821  1.00 96.44           C  
ATOM   1217  C   LYS A 159       7.920  13.684  13.242  1.00 96.44           C  
ATOM   1218  CB  LYS A 159       8.861  11.524  12.390  1.00 96.44           C  
ATOM   1219  O   LYS A 159       8.384  13.889  14.362  1.00 96.44           O  
ATOM   1220  CG  LYS A 159       8.632  10.020  12.191  1.00 96.44           C  
ATOM   1221  CD  LYS A 159       9.917   9.283  11.795  1.00 96.44           C  
ATOM   1222  CE  LYS A 159      10.901   9.150  12.958  1.00 96.44           C  
ATOM   1223  NZ  LYS A 159      11.910   8.103  12.671  1.00 96.44           N  
ATOM   1224  N   GLU A 160       7.706  14.662  12.367  1.00 94.74           N  
ATOM   1225  CA  GLU A 160       7.992  16.069  12.642  1.00 94.74           C  
ATOM   1226  C   GLU A 160       6.856  16.702  13.447  1.00 94.74           C  
ATOM   1227  CB  GLU A 160       8.237  16.780  11.307  1.00 94.74           C  
ATOM   1228  O   GLU A 160       7.094  17.303  14.495  1.00 94.74           O  
ATOM   1229  CG  GLU A 160       8.596  18.264  11.458  1.00 94.74           C  
ATOM   1230  CD  GLU A 160       8.968  18.917  10.116  1.00 94.74           C  
ATOM   1231  OE1 GLU A 160       9.333  20.113  10.150  1.00 94.74           O  
ATOM   1232  OE2 GLU A 160       8.940  18.217   9.073  1.00 94.74           O  
ATOM   1233  N   LEU A 161       5.612  16.489  13.010  1.00 95.24           N  
ATOM   1234  CA  LEU A 161       4.417  16.972  13.708  1.00 95.24           C  
ATOM   1235  C   LEU A 161       3.986  16.075  14.877  1.00 95.24           C  
ATOM   1236  CB  LEU A 161       3.275  17.156  12.697  1.00 95.24           C  
ATOM   1237  O   LEU A 161       3.073  16.444  15.616  1.00 95.24           O  
ATOM   1238  CG  LEU A 161       3.543  18.191  11.589  1.00 95.24           C  
ATOM   1239  CD1 LEU A 161       2.290  18.314  10.716  1.00 95.24           C  
ATOM   1240  CD2 LEU A 161       3.853  19.580  12.155  1.00 95.24           C  
ATOM   1241  N   LYS A 162       4.621  14.908  15.040  1.00 95.43           N  
ATOM   1242  CA  LYS A 162       4.326  13.896  16.069  1.00 95.43           C  
ATOM   1243  C   LYS A 162       2.845  13.519  16.119  1.00 95.43           C  
ATOM   1244  CB  LYS A 162       4.851  14.340  17.439  1.00 95.43           C  
ATOM   1245  O   LYS A 162       2.239  13.455  17.188  1.00 95.43           O  
ATOM   1246  CG  LYS A 162       6.341  14.682  17.421  1.00 95.43           C  
ATOM   1247  CD  LYS A 162       6.813  14.899  18.858  1.00 95.43           C  
ATOM   1248  CE  LYS A 162       8.308  15.207  18.863  1.00 95.43           C  
ATOM   1249  NZ  LYS A 162       8.849  15.164  20.242  1.00 95.43           N  
ATOM   1250  N   ARG A 163       2.250  13.306  14.948  1.00 96.81           N  
ATOM   1251  CA  ARG A 163       0.830  12.968  14.821  1.00 96.81           C  
ATOM   1252  C   ARG A 163       0.592  11.981  13.698  1.00 96.81           C  
ATOM   1253  CB  ARG A 163      -0.015  14.241  14.652  1.00 96.81           C  
ATOM   1254  O   ARG A 163       1.357  11.907  12.739  1.00 96.81           O  
ATOM   1255  CG  ARG A 163       0.189  14.916  13.289  1.00 96.81           C  
ATOM   1256  CD  ARG A 163      -0.657  16.183  13.193  1.00 96.81           C  
ATOM   1257  NE  ARG A 163      -0.575  16.751  11.836  1.00 96.81           N  
ATOM   1258  NH1 ARG A 163      -2.766  17.409  11.608  1.00 96.81           N  
ATOM   1259  NH2 ARG A 163      -1.326  17.708   9.923  1.00 96.81           N  
ATOM   1260  CZ  ARG A 163      -1.556  17.285  11.134  1.00 96.81           C  
ATOM   1261  N   LEU A 164      -0.515  11.270  13.803  1.00 98.45           N  
ATOM   1262  CA  LEU A 164      -1.022  10.442  12.731  1.00 98.45           C  
ATOM   1263  C   LEU A 164      -1.640  11.306  11.624  1.00 98.45           C  
ATOM   1264  CB  LEU A 164      -2.020   9.436  13.307  1.00 98.45           C  
ATOM   1265  O   LEU A 164      -2.269  12.336  11.884  1.00 98.45           O  
ATOM   1266  CG  LEU A 164      -1.471   8.518  14.410  1.00 98.45           C  
ATOM   1267  CD1 LEU A 164      -2.582   7.568  14.845  1.00 98.45           C  
ATOM   1268  CD2 LEU A 164      -0.281   7.693  13.927  1.00 98.45           C  
ATOM   1269  N   VAL A 165      -1.471  10.865  10.383  1.00 98.31           N  
ATOM   1270  CA  VAL A 165      -2.031  11.483   9.178  1.00 98.31           C  
ATOM   1271  C   VAL A 165      -2.686  10.418   8.308  1.00 98.31           C  
ATOM   1272  CB  VAL A 165      -0.976  12.279   8.382  1.00 98.31           C  
ATOM   1273  O   VAL A 165      -2.263   9.263   8.308  1.00 98.31           O  
ATOM   1274  CG1 VAL A 165      -0.424  13.450   9.207  1.00 98.31           C  
ATOM   1275  CG2 VAL A 165       0.203  11.428   7.893  1.00 98.31           C  
ATOM   1276  N   ILE A 166      -3.714  10.812   7.560  1.00 98.73           N  
ATOM   1277  CA  ILE A 166      -4.286   9.991   6.492  1.00 98.73           C  
ATOM   1278  C   ILE A 166      -3.970  10.682   5.172  1.00 98.73           C  
ATOM   1279  CB  ILE A 166      -5.789   9.718   6.702  1.00 98.73           C  
ATOM   1280  O   ILE A 166      -4.193  11.884   5.046  1.00 98.73           O  
ATOM   1281  CG1 ILE A 166      -5.996   8.827   7.947  1.00 98.73           C  
ATOM   1282  CG2 ILE A 166      -6.399   9.026   5.470  1.00 98.73           C  
ATOM   1283  CD1 ILE A 166      -7.442   8.814   8.446  1.00 98.73           C  
ATOM   1284  N   GLU A 167      -3.407   9.931   4.231  1.00 98.48           N  
ATOM   1285  CA  GLU A 167      -2.958  10.438   2.935  1.00 98.48           C  
ATOM   1286  C   GLU A 167      -3.266   9.438   1.822  1.00 98.48           C  
ATOM   1287  CB  GLU A 167      -1.440  10.696   2.961  1.00 98.48           C  
ATOM   1288  O   GLU A 167      -3.226   8.224   2.021  1.00 98.48           O  
ATOM   1289  CG  GLU A 167      -1.006  11.907   3.802  1.00 98.48           C  
ATOM   1290  CD  GLU A 167      -1.450  13.265   3.226  1.00 98.48           C  
ATOM   1291  OE1 GLU A 167      -1.352  14.267   3.964  1.00 98.48           O  
ATOM   1292  OE2 GLU A 167      -1.759  13.349   2.006  1.00 98.48           O  
ATOM   1293  N   THR A 168      -3.479   9.944   0.611  1.00 98.57           N  
ATOM   1294  CA  THR A 168      -3.574   9.125  -0.604  1.00 98.57           C  
ATOM   1295  C   THR A 168      -2.363   9.340  -1.502  1.00 98.57           C  
ATOM   1296  CB  THR A 168      -4.847   9.431  -1.397  1.00 98.57           C  
ATOM   1297  O   THR A 168      -1.905  10.477  -1.667  1.00 98.57           O  
ATOM   1298  CG2 THR A 168      -6.130   9.057  -0.651  1.00 98.57           C  
ATOM   1299  OG1 THR A 168      -4.876  10.799  -1.741  1.00 98.57           O  
ATOM   1300  N   THR A 169      -1.892   8.282  -2.158  1.00 98.60           N  
ATOM   1301  CA  THR A 169      -0.862   8.364  -3.203  1.00 98.60           C  
ATOM   1302  C   THR A 169      -1.353   7.748  -4.509  1.00 98.60           C  
ATOM   1303  CB  THR A 169       0.477   7.750  -2.769  1.00 98.60           C  
ATOM   1304  O   THR A 169      -2.081   6.758  -4.514  1.00 98.60           O  
ATOM   1305  CG2 THR A 169       1.089   8.464  -1.567  1.00 98.60           C  
ATOM   1306  OG1 THR A 169       0.363   6.392  -2.436  1.00 98.60           O  
ATOM   1307  N   ALA A 170      -0.979   8.357  -5.636  1.00 98.14           N  
ATOM   1308  CA  ALA A 170      -1.358   7.873  -6.959  1.00 98.14           C  
ATOM   1309  C   ALA A 170      -0.427   6.747  -7.428  1.00 98.14           C  
ATOM   1310  CB  ALA A 170      -1.369   9.048  -7.943  1.00 98.14           C  
ATOM   1311  O   ALA A 170       0.764   6.721  -7.112  1.00 98.14           O  
ATOM   1312  N   ASN A 171      -0.949   5.856  -8.265  1.00 98.09           N  
ATOM   1313  CA  ASN A 171      -0.220   4.729  -8.835  1.00 98.09           C  
ATOM   1314  C   ASN A 171       0.460   3.874  -7.750  1.00 98.09           C  
ATOM   1315  CB  ASN A 171       0.737   5.240  -9.933  1.00 98.09           C  
ATOM   1316  O   ASN A 171      -0.193   3.413  -6.823  1.00 98.09           O  
ATOM   1317  CG  ASN A 171       0.008   5.981 -11.028  1.00 98.09           C  
ATOM   1318  ND2 ASN A 171       0.419   7.188 -11.338  1.00 98.09           N  
ATOM   1319  OD1 ASN A 171      -0.921   5.478 -11.628  1.00 98.09           O  
ATOM   1320  N   GLN A 172       1.761   3.626  -7.887  1.00 98.59           N  
ATOM   1321  CA  GLN A 172       2.569   2.894  -6.915  1.00 98.59           C  
ATOM   1322  C   GLN A 172       3.436   3.828  -6.063  1.00 98.59           C  
ATOM   1323  CB  GLN A 172       3.393   1.817  -7.644  1.00 98.59           C  
ATOM   1324  O   GLN A 172       4.404   3.385  -5.457  1.00 98.59           O  
ATOM   1325  CG  GLN A 172       2.583   0.644  -8.228  1.00 98.59           C  
ATOM   1326  CD  GLN A 172       1.795  -0.143  -7.179  1.00 98.59           C  
ATOM   1327  NE2 GLN A 172       0.934  -1.052  -7.566  1.00 98.59           N  
ATOM   1328  OE1 GLN A 172       1.907   0.058  -5.983  1.00 98.59           O  
ATOM   1329  N   ASP A 173       3.132   5.129  -6.023  1.00 98.46           N  
ATOM   1330  CA  ASP A 173       3.936   6.074  -5.256  1.00 98.46           C  
ATOM   1331  C   ASP A 173       3.897   5.698  -3.760  1.00 98.46           C  
ATOM   1332  CB  ASP A 173       3.451   7.514  -5.475  1.00 98.46           C  
ATOM   1333  O   ASP A 173       2.807   5.584  -3.189  1.00 98.46           O  
ATOM   1334  CG  ASP A 173       3.787   8.108  -6.848  1.00 98.46           C  
ATOM   1335  OD1 ASP A 173       4.454   7.464  -7.693  1.00 98.46           O  
ATOM   1336  OD2 ASP A 173       3.533   9.320  -7.043  1.00 98.46           O  
ATOM   1337  N   PRO A 174       5.054   5.494  -3.105  1.00 97.83           N  
ATOM   1338  CA  PRO A 174       5.094   5.227  -1.674  1.00 97.83           C  
ATOM   1339  C   PRO A 174       4.822   6.499  -0.873  1.00 97.83           C  
ATOM   1340  CB  PRO A 174       6.484   4.638  -1.414  1.00 97.83           C  
ATOM   1341  O   PRO A 174       5.094   7.607  -1.343  1.00 97.83           O  
ATOM   1342  CG  PRO A 174       7.350   5.294  -2.491  1.00 97.83           C  
ATOM   1343  CD  PRO A 174       6.394   5.446  -3.672  1.00 97.83           C  
ATOM   1344  N   LEU A 175       4.342   6.347   0.368  1.00 98.42           N  
ATOM   1345  CA  LEU A 175       3.975   7.475   1.238  1.00 98.42           C  
ATOM   1346  C   LEU A 175       5.095   8.523   1.380  1.00 98.42           C  
ATOM   1347  CB  LEU A 175       3.548   6.930   2.615  1.00 98.42           C  
ATOM   1348  O   LEU A 175       4.817   9.717   1.411  1.00 98.42           O  
ATOM   1349  CG  LEU A 175       3.076   8.025   3.593  1.00 98.42           C  
ATOM   1350  CD1 LEU A 175       1.840   8.769   3.086  1.00 98.42           C  
ATOM   1351  CD2 LEU A 175       2.750   7.404   4.947  1.00 98.42           C  
ATOM   1352  N   VAL A 176       6.364   8.101   1.374  1.00 96.48           N  
ATOM   1353  CA  VAL A 176       7.540   8.989   1.473  1.00 96.48           C  
ATOM   1354  C   VAL A 176       7.598  10.074   0.382  1.00 96.48           C  
ATOM   1355  CB  VAL A 176       8.829   8.142   1.498  1.00 96.48           C  
ATOM   1356  O   VAL A 176       8.203  11.122   0.589  1.00 96.48           O  
ATOM   1357  CG1 VAL A 176       9.107   7.437   0.164  1.00 96.48           C  
ATOM   1358  CG2 VAL A 176      10.062   8.952   1.905  1.00 96.48           C  
ATOM   1359  N   ILE A 177       6.927   9.884  -0.764  1.00 96.09           N  
ATOM   1360  CA  ILE A 177       6.813  10.909  -1.821  1.00 96.09           C  
ATOM   1361  C   ILE A 177       6.056  12.153  -1.331  1.00 96.09           C  
ATOM   1362  CB  ILE A 177       6.141  10.297  -3.076  1.00 96.09           C  
ATOM   1363  O   ILE A 177       6.266  13.247  -1.851  1.00 96.09           O  
ATOM   1364  CG1 ILE A 177       7.007   9.187  -3.714  1.00 96.09           C  
ATOM   1365  CG2 ILE A 177       5.779  11.339  -4.151  1.00 96.09           C  
ATOM   1366  CD1 ILE A 177       8.378   9.630  -4.249  1.00 96.09           C  
ATOM   1367  N   LYS A 178       5.192  12.002  -0.325  1.00 97.05           N  
ATOM   1368  CA  LYS A 178       4.424  13.095   0.281  1.00 97.05           C  
ATOM   1369  C   LYS A 178       5.216  13.854   1.349  1.00 97.05           C  
ATOM   1370  CB  LYS A 178       3.122  12.511   0.846  1.00 97.05           C  
ATOM   1371  O   LYS A 178       4.861  14.984   1.664  1.00 97.05           O  
ATOM   1372  CG  LYS A 178       2.185  11.970  -0.253  1.00 97.05           C  
ATOM   1373  CD  LYS A 178       1.353  13.057  -0.951  1.00 97.05           C  
ATOM   1374  CE  LYS A 178       0.427  13.639   0.117  1.00 97.05           C  
ATOM   1375  NZ  LYS A 178      -0.780  14.320  -0.385  1.00 97.05           N  
ATOM   1376  N   GLY A 179       6.294  13.268   1.867  1.00 95.74           N  
ATOM   1377  CA  GLY A 179       7.187  13.902   2.830  1.00 95.74           C  
ATOM   1378  C   GLY A 179       8.181  12.902   3.432  1.00 95.74           C  
ATOM   1379  O   GLY A 179       7.788  11.781   3.755  1.00 95.74           O  
ATOM   1380  N   PRO A 180       9.457  13.285   3.636  1.00 94.29           N  
ATOM   1381  CA  PRO A 180      10.492  12.371   4.131  1.00 94.29           C  
ATOM   1382  C   PRO A 180      10.281  11.928   5.588  1.00 94.29           C  
ATOM   1383  CB  PRO A 180      11.807  13.141   3.968  1.00 94.29           C  
ATOM   1384  O   PRO A 180      10.840  10.917   6.002  1.00 94.29           O  
ATOM   1385  CG  PRO A 180      11.378  14.601   4.107  1.00 94.29           C  
ATOM   1386  CD  PRO A 180      10.012  14.615   3.425  1.00 94.29           C  
ATOM   1387  N   ASN A 181       9.474  12.670   6.354  1.00 95.89           N  
ATOM   1388  CA  ASN A 181       9.165  12.394   7.760  1.00 95.89           C  
ATOM   1389  C   ASN A 181       7.918  11.513   7.942  1.00 95.89           C  
ATOM   1390  CB  ASN A 181       9.050  13.741   8.505  1.00 95.89           C  
ATOM   1391  O   ASN A 181       7.545  11.227   9.080  1.00 95.89           O  
ATOM   1392  CG  ASN A 181      10.360  14.511   8.511  1.00 95.89           C  
ATOM   1393  ND2 ASN A 181      10.336  15.820   8.424  1.00 95.89           N  
ATOM   1394  OD1 ASN A 181      11.438  13.940   8.572  1.00 95.89           O  
ATOM   1395  N   LEU A 182       7.270  11.097   6.846  1.00 97.95           N  
ATOM   1396  CA  LEU A 182       6.085  10.248   6.882  1.00 97.95           C  
ATOM   1397  C   LEU A 182       6.471   8.768   6.904  1.00 97.95           C  
ATOM   1398  CB  LEU A 182       5.156  10.551   5.697  1.00 97.95           C  
ATOM   1399  O   LEU A 182       7.087   8.253   5.969  1.00 97.95           O  
ATOM   1400  CG  LEU A 182       4.602  11.984   5.645  1.00 97.95           C  
ATOM   1401  CD1 LEU A 182       3.670  12.105   4.443  1.00 97.95           C  
ATOM   1402  CD2 LEU A 182       3.826  12.350   6.908  1.00 97.95           C  
ATOM   1403  N   VAL A 183       6.046   8.071   7.953  1.00 98.04           N  
ATOM   1404  CA  VAL A 183       6.216   6.624   8.114  1.00 98.04           C  
ATOM   1405  C   VAL A 183       4.893   5.923   7.820  1.00 98.04           C  
ATOM   1406  CB  VAL A 183       6.682   6.287   9.536  1.00 98.04           C  
ATOM   1407  O   VAL A 183       3.909   6.222   8.497  1.00 98.04           O  
ATOM   1408  CG1 VAL A 183       6.771   4.777   9.784  1.00 98.04           C  
ATOM   1409  CG2 VAL A 183       8.056   6.899   9.810  1.00 98.04           C  
ATOM   1410  N   PRO A 184       4.829   4.979   6.865  1.00 98.40           N  
ATOM   1411  CA  PRO A 184       3.619   4.199   6.639  1.00 98.40           C  
ATOM   1412  C   PRO A 184       3.399   3.223   7.803  1.00 98.40           C  
ATOM   1413  CB  PRO A 184       3.849   3.491   5.302  1.00 98.40           C  
ATOM   1414  O   PRO A 184       4.231   2.353   8.052  1.00 98.40           O  
ATOM   1415  CG  PRO A 184       5.367   3.314   5.243  1.00 98.40           C  
ATOM   1416  CD  PRO A 184       5.897   4.550   5.970  1.00 98.40           C  
ATOM   1417  N   LEU A 185       2.273   3.361   8.504  1.00 98.47           N  
ATOM   1418  CA  LEU A 185       1.840   2.405   9.530  1.00 98.47           C  
ATOM   1419  C   LEU A 185       0.911   1.359   8.924  1.00 98.47           C  
ATOM   1420  CB  LEU A 185       1.112   3.135  10.668  1.00 98.47           C  
ATOM   1421  O   LEU A 185       1.018   0.173   9.229  1.00 98.47           O  
ATOM   1422  CG  LEU A 185       1.920   4.243  11.355  1.00 98.47           C  
ATOM   1423  CD1 LEU A 185       1.051   4.856  12.446  1.00 98.47           C  
ATOM   1424  CD2 LEU A 185       3.211   3.717  11.980  1.00 98.47           C  
ATOM   1425  N   LEU A 186       0.009   1.814   8.054  1.00 98.33           N  
ATOM   1426  CA  LEU A 186      -0.935   0.988   7.322  1.00 98.33           C  
ATOM   1427  C   LEU A 186      -1.160   1.554   5.924  1.00 98.33           C  
ATOM   1428  CB  LEU A 186      -2.217   0.870   8.153  1.00 98.33           C  
ATOM   1429  O   LEU A 186      -1.378   2.754   5.780  1.00 98.33           O  
ATOM   1430  CG  LEU A 186      -3.334   0.044   7.498  1.00 98.33           C  
ATOM   1431  CD1 LEU A 186      -4.099  -0.657   8.603  1.00 98.33           C  
ATOM   1432  CD2 LEU A 186      -4.346   0.907   6.745  1.00 98.33           C  
ATOM   1433  N   GLY A 187      -1.135   0.694   4.909  1.00 98.74           N  
ATOM   1434  CA  GLY A 187      -1.512   1.033   3.537  1.00 98.74           C  
ATOM   1435  C   GLY A 187      -2.559   0.075   2.995  1.00 98.74           C  
ATOM   1436  O   GLY A 187      -2.447  -1.130   3.198  1.00 98.74           O  
ATOM   1437  N   ILE A 188      -3.558   0.599   2.289  1.00 98.85           N  
ATOM   1438  CA  ILE A 188      -4.544  -0.202   1.559  1.00 98.85           C  
ATOM   1439  C   ILE A 188      -4.340   0.031   0.065  1.00 98.85           C  
ATOM   1440  CB  ILE A 188      -5.986   0.117   2.012  1.00 98.85           C  
ATOM   1441  O   ILE A 188      -4.446   1.169  -0.405  1.00 98.85           O  
ATOM   1442  CG1 ILE A 188      -6.166  -0.145   3.526  1.00 98.85           C  
ATOM   1443  CG2 ILE A 188      -6.982  -0.699   1.166  1.00 98.85           C  
ATOM   1444  CD1 ILE A 188      -7.502   0.335   4.109  1.00 98.85           C  
ATOM   1445  N   ASP A 189      -4.068  -1.050  -0.667  1.00 98.85           N  
ATOM   1446  CA  ASP A 189      -4.002  -1.032  -2.127  1.00 98.85           C  
ATOM   1447  C   ASP A 189      -5.414  -0.841  -2.698  1.00 98.85           C  
ATOM   1448  CB  ASP A 189      -3.363  -2.329  -2.666  1.00 98.85           C  
ATOM   1449  O   ASP A 189      -6.295  -1.667  -2.446  1.00 98.85           O  
ATOM   1450  CG  ASP A 189      -3.021  -2.205  -4.158  1.00 98.85           C  
ATOM   1451  OD1 ASP A 189      -3.550  -1.269  -4.787  1.00 98.85           O  
ATOM   1452  OD2 ASP A 189      -2.255  -3.021  -4.706  1.00 98.85           O  
ATOM   1453  N   VAL A 190      -5.632   0.244  -3.449  1.00 98.40           N  
ATOM   1454  CA  VAL A 190      -6.897   0.527  -4.146  1.00 98.40           C  
ATOM   1455  C   VAL A 190      -6.779   0.430  -5.670  1.00 98.40           C  
ATOM   1456  CB  VAL A 190      -7.562   1.836  -3.675  1.00 98.40           C  
ATOM   1457  O   VAL A 190      -7.676   0.879  -6.389  1.00 98.40           O  
ATOM   1458  CG1 VAL A 190      -7.891   1.787  -2.179  1.00 98.40           C  
ATOM   1459  CG2 VAL A 190      -6.740   3.096  -3.940  1.00 98.40           C  
ATOM   1460  N   TRP A 191      -5.715  -0.190  -6.184  1.00 98.59           N  
ATOM   1461  CA  TRP A 191      -5.684  -0.713  -7.546  1.00 98.59           C  
ATOM   1462  C   TRP A 191      -6.774  -1.771  -7.735  1.00 98.59           C  
ATOM   1463  CB  TRP A 191      -4.321  -1.345  -7.848  1.00 98.59           C  
ATOM   1464  O   TRP A 191      -7.035  -2.583  -6.849  1.00 98.59           O  
ATOM   1465  CG  TRP A 191      -3.173  -0.405  -8.056  1.00 98.59           C  
ATOM   1466  CD1 TRP A 191      -2.583   0.381  -7.127  1.00 98.59           C  
ATOM   1467  CD2 TRP A 191      -2.487  -0.112  -9.304  1.00 98.59           C  
ATOM   1468  CE2 TRP A 191      -1.479   0.867  -9.052  1.00 98.59           C  
ATOM   1469  CE3 TRP A 191      -2.678  -0.518 -10.643  1.00 98.59           C  
ATOM   1470  NE1 TRP A 191      -1.575   1.120  -7.703  1.00 98.59           N  
ATOM   1471  CH2 TRP A 191      -0.958   1.032 -11.411  1.00 98.59           C  
ATOM   1472  CZ2 TRP A 191      -0.712   1.424 -10.085  1.00 98.59           C  
ATOM   1473  CZ3 TRP A 191      -1.932   0.057 -11.687  1.00 98.59           C  
ATOM   1474  N   GLU A 192      -7.389  -1.814  -8.920  1.00 98.19           N  
ATOM   1475  CA  GLU A 192      -8.456  -2.782  -9.210  1.00 98.19           C  
ATOM   1476  C   GLU A 192      -7.999  -4.236  -9.019  1.00 98.19           C  
ATOM   1477  CB  GLU A 192      -9.009  -2.567 -10.627  1.00 98.19           C  
ATOM   1478  O   GLU A 192      -8.776  -5.056  -8.535  1.00 98.19           O  
ATOM   1479  CG  GLU A 192      -9.805  -1.259 -10.738  1.00 98.19           C  
ATOM   1480  CD  GLU A 192     -10.504  -1.118 -12.096  1.00 98.19           C  
ATOM   1481  OE1 GLU A 192     -11.743  -0.930 -12.097  1.00 98.19           O  
ATOM   1482  OE2 GLU A 192      -9.790  -1.193 -13.120  1.00 98.19           O  
ATOM   1483  N   HIS A 193      -6.729  -4.572  -9.287  1.00 98.33           N  
ATOM   1484  CA  HIS A 193      -6.224  -5.935  -9.063  1.00 98.33           C  
ATOM   1485  C   HIS A 193      -6.352  -6.405  -7.607  1.00 98.33           C  
ATOM   1486  CB  HIS A 193      -4.774  -6.075  -9.560  1.00 98.33           C  
ATOM   1487  O   HIS A 193      -6.424  -7.609  -7.372  1.00 98.33           O  
ATOM   1488  CG  HIS A 193      -3.739  -5.254  -8.820  1.00 98.33           C  
ATOM   1489  CD2 HIS A 193      -3.428  -5.349  -7.494  1.00 98.33           C  
ATOM   1490  ND1 HIS A 193      -2.938  -4.262  -9.396  1.00 98.33           N  
ATOM   1491  CE1 HIS A 193      -2.198  -3.769  -8.384  1.00 98.33           C  
ATOM   1492  NE2 HIS A 193      -2.487  -4.387  -7.228  1.00 98.33           N  
ATOM   1493  N   ALA A 194      -6.415  -5.486  -6.637  1.00 98.65           N  
ATOM   1494  CA  ALA A 194      -6.492  -5.819  -5.219  1.00 98.65           C  
ATOM   1495  C   ALA A 194      -7.890  -6.292  -4.788  1.00 98.65           C  
ATOM   1496  CB  ALA A 194      -6.028  -4.603  -4.410  1.00 98.65           C  
ATOM   1497  O   ALA A 194      -8.031  -6.876  -3.717  1.00 98.65           O  
ATOM   1498  N   TYR A 195      -8.928  -6.059  -5.601  1.00 98.35           N  
ATOM   1499  CA  TYR A 195     -10.307  -6.362  -5.206  1.00 98.35           C  
ATOM   1500  C   TYR A 195     -11.225  -6.851  -6.325  1.00 98.35           C  
ATOM   1501  CB  TYR A 195     -10.905  -5.124  -4.534  1.00 98.35           C  
ATOM   1502  O   TYR A 195     -12.235  -7.493  -6.036  1.00 98.35           O  
ATOM   1503  CG  TYR A 195     -11.002  -3.882  -5.394  1.00 98.35           C  
ATOM   1504  CD1 TYR A 195      -9.997  -2.903  -5.305  1.00 98.35           C  
ATOM   1505  CD2 TYR A 195     -12.097  -3.695  -6.261  1.00 98.35           C  
ATOM   1506  CE1 TYR A 195     -10.083  -1.736  -6.081  1.00 98.35           C  
ATOM   1507  CE2 TYR A 195     -12.184  -2.527  -7.042  1.00 98.35           C  
ATOM   1508  OH  TYR A 195     -11.250  -0.409  -7.685  1.00 98.35           O  
ATOM   1509  CZ  TYR A 195     -11.176  -1.545  -6.948  1.00 98.35           C  
ATOM   1510  N   TYR A 196     -10.923  -6.578  -7.595  1.00 98.31           N  
ATOM   1511  CA  TYR A 196     -11.892  -6.712  -8.684  1.00 98.31           C  
ATOM   1512  C   TYR A 196     -12.369  -8.150  -8.899  1.00 98.31           C  
ATOM   1513  CB  TYR A 196     -11.294  -6.137  -9.970  1.00 98.31           C  
ATOM   1514  O   TYR A 196     -13.530  -8.362  -9.235  1.00 98.31           O  
ATOM   1515  CG  TYR A 196     -12.308  -5.850 -11.052  1.00 98.31           C  
ATOM   1516  CD1 TYR A 196     -12.715  -6.855 -11.950  1.00 98.31           C  
ATOM   1517  CD2 TYR A 196     -12.825  -4.546 -11.167  1.00 98.31           C  
ATOM   1518  CE1 TYR A 196     -13.653  -6.554 -12.957  1.00 98.31           C  
ATOM   1519  CE2 TYR A 196     -13.744  -4.237 -12.181  1.00 98.31           C  
ATOM   1520  OH  TYR A 196     -15.048  -4.946 -14.059  1.00 98.31           O  
ATOM   1521  CZ  TYR A 196     -14.161  -5.242 -13.076  1.00 98.31           C  
ATOM   1522  N   LEU A 197     -11.534  -9.167  -8.663  1.00 98.43           N  
ATOM   1523  CA  LEU A 197     -11.968 -10.563  -8.820  1.00 98.43           C  
ATOM   1524  C   LEU A 197     -13.128 -10.923  -7.878  1.00 98.43           C  
ATOM   1525  CB  LEU A 197     -10.777 -11.517  -8.639  1.00 98.43           C  
ATOM   1526  O   LEU A 197     -14.047 -11.626  -8.303  1.00 98.43           O  
ATOM   1527  CG  LEU A 197      -9.726 -11.431  -9.759  1.00 98.43           C  
ATOM   1528  CD1 LEU A 197      -8.536 -12.316  -9.416  1.00 98.43           C  
ATOM   1529  CD2 LEU A 197     -10.280 -11.886 -11.113  1.00 98.43           C  
ATOM   1530  N   GLN A 198     -13.149 -10.356  -6.670  1.00 98.62           N  
ATOM   1531  CA  GLN A 198     -14.141 -10.634  -5.632  1.00 98.62           C  
ATOM   1532  C   GLN A 198     -15.251  -9.574  -5.559  1.00 98.62           C  
ATOM   1533  CB  GLN A 198     -13.381 -10.763  -4.307  1.00 98.62           C  
ATOM   1534  O   GLN A 198     -16.427  -9.918  -5.495  1.00 98.62           O  
ATOM   1535  CG  GLN A 198     -14.296 -11.100  -3.126  1.00 98.62           C  
ATOM   1536  CD  GLN A 198     -13.525 -11.280  -1.827  1.00 98.62           C  
ATOM   1537  NE2 GLN A 198     -14.232 -11.484  -0.743  1.00 98.62           N  
ATOM   1538  OE1 GLN A 198     -12.305 -11.241  -1.774  1.00 98.62           O  
ATOM   1539  N   TYR A 199     -14.888  -8.291  -5.600  1.00 98.53           N  
ATOM   1540  CA  TYR A 199     -15.794  -7.155  -5.389  1.00 98.53           C  
ATOM   1541  C   TYR A 199     -16.233  -6.471  -6.691  1.00 98.53           C  
ATOM   1542  CB  TYR A 199     -15.125  -6.166  -4.428  1.00 98.53           C  
ATOM   1543  O   TYR A 199     -17.056  -5.554  -6.663  1.00 98.53           O  
ATOM   1544  CG  TYR A 199     -14.842  -6.758  -3.061  1.00 98.53           C  
ATOM   1545  CD1 TYR A 199     -15.880  -6.819  -2.114  1.00 98.53           C  
ATOM   1546  CD2 TYR A 199     -13.568  -7.272  -2.741  1.00 98.53           C  
ATOM   1547  CE1 TYR A 199     -15.638  -7.362  -0.841  1.00 98.53           C  
ATOM   1548  CE2 TYR A 199     -13.318  -7.805  -1.462  1.00 98.53           C  
ATOM   1549  OH  TYR A 199     -14.157  -8.356   0.727  1.00 98.53           O  
ATOM   1550  CZ  TYR A 199     -14.358  -7.845  -0.510  1.00 98.53           C  
ATOM   1551  N   LYS A 200     -15.707  -6.913  -7.843  1.00 97.93           N  
ATOM   1552  CA  LYS A 200     -15.993  -6.344  -9.169  1.00 97.93           C  
ATOM   1553  C   LYS A 200     -15.801  -4.822  -9.146  1.00 97.93           C  
ATOM   1554  CB  LYS A 200     -17.382  -6.830  -9.663  1.00 97.93           C  
ATOM   1555  O   LYS A 200     -14.786  -4.327  -8.665  1.00 97.93           O  
ATOM   1556  CG  LYS A 200     -17.618  -8.352  -9.610  1.00 97.93           C  
ATOM   1557  CD  LYS A 200     -16.627  -9.150 -10.467  1.00 97.93           C  
ATOM   1558  CE  LYS A 200     -16.851 -10.656 -10.298  1.00 97.93           C  
ATOM   1559  NZ  LYS A 200     -15.627 -11.431 -10.618  1.00 97.93           N  
ATOM   1560  N   ASN A 201     -16.785  -4.072  -9.625  1.00 95.96           N  
ATOM   1561  CA  ASN A 201     -16.784  -2.614  -9.663  1.00 95.96           C  
ATOM   1562  C   ASN A 201     -17.115  -1.941  -8.311  1.00 95.96           C  
ATOM   1563  CB  ASN A 201     -17.753  -2.191 -10.780  1.00 95.96           C  
ATOM   1564  O   ASN A 201     -17.206  -0.715  -8.257  1.00 95.96           O  
ATOM   1565  CG  ASN A 201     -19.183  -2.614 -10.485  1.00 95.96           C  
ATOM   1566  ND2 ASN A 201     -20.064  -1.686 -10.204  1.00 95.96           N  
ATOM   1567  OD1 ASN A 201     -19.511  -3.789 -10.474  1.00 95.96           O  
ATOM   1568  N   VAL A 202     -17.322  -2.696  -7.225  1.00 97.39           N  
ATOM   1569  CA  VAL A 202     -17.761  -2.166  -5.922  1.00 97.39           C  
ATOM   1570  C   VAL A 202     -16.570  -1.982  -4.971  1.00 97.39           C  
ATOM   1571  CB  VAL A 202     -18.918  -2.989  -5.305  1.00 97.39           C  
ATOM   1572  O   VAL A 202     -16.492  -2.588  -3.905  1.00 97.39           O  
ATOM   1573  CG1 VAL A 202     -19.642  -2.143  -4.245  1.00 97.39           C  
ATOM   1574  CG2 VAL A 202     -19.972  -3.396  -6.347  1.00 97.39           C  
ATOM   1575  N   LYS A 203     -15.633  -1.093  -5.336  1.00 97.46           N  
ATOM   1576  CA  LYS A 203     -14.479  -0.704  -4.491  1.00 97.46           C  
ATOM   1577  C   LYS A 203     -14.853  -0.399  -3.021  1.00 97.46           C  
ATOM   1578  CB  LYS A 203     -13.715   0.462  -5.158  1.00 97.46           C  
ATOM   1579  O   LYS A 203     -14.112  -0.828  -2.135  1.00 97.46           O  
ATOM   1580  CG  LYS A 203     -12.515   0.951  -4.322  1.00 97.46           C  
ATOM   1581  CD  LYS A 203     -11.614   1.994  -5.009  1.00 97.46           C  
ATOM   1582  CE  LYS A 203     -12.360   3.250  -5.489  1.00 97.46           C  
ATOM   1583  NZ  LYS A 203     -11.435   4.387  -5.752  1.00 97.46           N  
ATOM   1584  N   PRO A 204     -15.976   0.288  -2.710  1.00 98.26           N  
ATOM   1585  CA  PRO A 204     -16.371   0.534  -1.322  1.00 98.26           C  
ATOM   1586  C   PRO A 204     -16.611  -0.732  -0.487  1.00 98.26           C  
ATOM   1587  CB  PRO A 204     -17.638   1.391  -1.398  1.00 98.26           C  
ATOM   1588  O   PRO A 204     -16.348  -0.712   0.712  1.00 98.26           O  
ATOM   1589  CG  PRO A 204     -17.478   2.126  -2.725  1.00 98.26           C  
ATOM   1590  CD  PRO A 204     -16.842   1.053  -3.601  1.00 98.26           C  
ATOM   1591  N   ASP A 205     -17.053  -1.840  -1.089  1.00 98.56           N  
ATOM   1592  CA  ASP A 205     -17.276  -3.089  -0.351  1.00 98.56           C  
ATOM   1593  C   ASP A 205     -15.954  -3.744   0.055  1.00 98.56           C  
ATOM   1594  CB  ASP A 205     -18.131  -4.070  -1.166  1.00 98.56           C  
ATOM   1595  O   ASP A 205     -15.841  -4.259   1.169  1.00 98.56           O  
ATOM   1596  CG  ASP A 205     -19.629  -3.757  -1.144  1.00 98.56           C  
ATOM   1597  OD1 ASP A 205     -20.036  -2.798  -0.447  1.00 98.56           O  
ATOM   1598  OD2 ASP A 205     -20.371  -4.530  -1.785  1.00 98.56           O  
ATOM   1599  N   TYR A 206     -14.930  -3.664  -0.795  1.00 98.68           N  
ATOM   1600  CA  TYR A 206     -13.571  -4.063  -0.430  1.00 98.68           C  
ATOM   1601  C   TYR A 206     -13.040  -3.220   0.732  1.00 98.68           C  
ATOM   1602  CB  TYR A 206     -12.668  -3.938  -1.654  1.00 98.68           C  
ATOM   1603  O   TYR A 206     -12.640  -3.768   1.760  1.00 98.68           O  
ATOM   1604  CG  TYR A 206     -11.190  -3.936  -1.333  1.00 98.68           C  
ATOM   1605  CD1 TYR A 206     -10.433  -2.785  -1.610  1.00 98.68           C  
ATOM   1606  CD2 TYR A 206     -10.573  -5.071  -0.768  1.00 98.68           C  
ATOM   1607  CE1 TYR A 206      -9.052  -2.780  -1.367  1.00 98.68           C  
ATOM   1608  CE2 TYR A 206      -9.184  -5.067  -0.529  1.00 98.68           C  
ATOM   1609  OH  TYR A 206      -7.064  -3.929  -0.710  1.00 98.68           O  
ATOM   1610  CZ  TYR A 206      -8.415  -3.929  -0.858  1.00 98.68           C  
ATOM   1611  N   LEU A 207     -13.131  -1.891   0.611  1.00 98.70           N  
ATOM   1612  CA  LEU A 207     -12.712  -0.960   1.661  1.00 98.70           C  
ATOM   1613  C   LEU A 207     -13.479  -1.183   2.968  1.00 98.70           C  
ATOM   1614  CB  LEU A 207     -12.890   0.482   1.159  1.00 98.70           C  
ATOM   1615  O   LEU A 207     -12.913  -1.044   4.041  1.00 98.70           O  
ATOM   1616  CG  LEU A 207     -11.851   0.906   0.108  1.00 98.70           C  
ATOM   1617  CD1 LEU A 207     -12.232   2.264  -0.478  1.00 98.70           C  
ATOM   1618  CD2 LEU A 207     -10.451   1.023   0.711  1.00 98.70           C  
ATOM   1619  N   LYS A 208     -14.742  -1.605   2.915  1.00 98.56           N  
ATOM   1620  CA  LYS A 208     -15.512  -1.973   4.107  1.00 98.56           C  
ATOM   1621  C   LYS A 208     -15.043  -3.288   4.740  1.00 98.56           C  
ATOM   1622  CB  LYS A 208     -16.989  -2.019   3.710  1.00 98.56           C  
ATOM   1623  O   LYS A 208     -15.081  -3.418   5.961  1.00 98.56           O  
ATOM   1624  CG  LYS A 208     -17.909  -2.333   4.894  1.00 98.56           C  
ATOM   1625  CD  LYS A 208     -19.362  -2.306   4.422  1.00 98.56           C  
ATOM   1626  CE  LYS A 208     -20.294  -2.681   5.574  1.00 98.56           C  
ATOM   1627  NZ  LYS A 208     -21.705  -2.670   5.119  1.00 98.56           N  
ATOM   1628  N   ASN A 209     -14.649  -4.279   3.941  1.00 98.72           N  
ATOM   1629  CA  ASN A 209     -14.341  -5.624   4.434  1.00 98.72           C  
ATOM   1630  C   ASN A 209     -12.882  -5.817   4.855  1.00 98.72           C  
ATOM   1631  CB  ASN A 209     -14.764  -6.662   3.389  1.00 98.72           C  
ATOM   1632  O   ASN A 209     -12.639  -6.623   5.754  1.00 98.72           O  
ATOM   1633  CG  ASN A 209     -16.253  -6.932   3.427  1.00 98.72           C  
ATOM   1634  ND2 ASN A 209     -16.998  -6.428   2.475  1.00 98.72           N  
ATOM   1635  OD1 ASN A 209     -16.771  -7.559   4.348  1.00 98.72           O  
ATOM   1636  N   ILE A 210     -11.934  -5.082   4.268  1.00 98.82           N  
ATOM   1637  CA  ILE A 210     -10.501  -5.260   4.545  1.00 98.82           C  
ATOM   1638  C   ILE A 210     -10.147  -5.070   6.027  1.00 98.82           C  
ATOM   1639  CB  ILE A 210      -9.664  -4.350   3.626  1.00 98.82           C  
ATOM   1640  O   ILE A 210      -9.282  -5.767   6.549  1.00 98.82           O  
ATOM   1641  CG1 ILE A 210      -8.197  -4.822   3.657  1.00 98.82           C  
ATOM   1642  CG2 ILE A 210      -9.798  -2.856   3.972  1.00 98.82           C  
ATOM   1643  CD1 ILE A 210      -7.310  -4.099   2.648  1.00 98.82           C  
ATOM   1644  N   TRP A 211     -10.882  -4.220   6.750  1.00 98.78           N  
ATOM   1645  CA  TRP A 211     -10.687  -3.974   8.186  1.00 98.78           C  
ATOM   1646  C   TRP A 211     -10.782  -5.227   9.060  1.00 98.78           C  
ATOM   1647  CB  TRP A 211     -11.680  -2.911   8.652  1.00 98.78           C  
ATOM   1648  O   TRP A 211     -10.189  -5.253  10.132  1.00 98.78           O  
ATOM   1649  CG  TRP A 211     -11.519  -1.625   7.915  1.00 98.78           C  
ATOM   1650  CD1 TRP A 211     -12.333  -1.178   6.938  1.00 98.78           C  
ATOM   1651  CD2 TRP A 211     -10.419  -0.668   7.994  1.00 98.78           C  
ATOM   1652  CE2 TRP A 211     -10.649   0.352   7.027  1.00 98.78           C  
ATOM   1653  CE3 TRP A 211      -9.240  -0.568   8.765  1.00 98.78           C  
ATOM   1654  NE1 TRP A 211     -11.796  -0.035   6.387  1.00 98.78           N  
ATOM   1655  CH2 TRP A 211      -8.634   1.513   7.642  1.00 98.78           C  
ATOM   1656  CZ2 TRP A 211      -9.786   1.435   6.846  1.00 98.78           C  
ATOM   1657  CZ3 TRP A 211      -8.354   0.512   8.587  1.00 98.78           C  
ATOM   1658  N   LYS A 212     -11.459  -6.287   8.598  1.00 98.56           N  
ATOM   1659  CA  LYS A 212     -11.567  -7.578   9.303  1.00 98.56           C  
ATOM   1660  C   LYS A 212     -10.256  -8.368   9.351  1.00 98.56           C  
ATOM   1661  CB  LYS A 212     -12.621  -8.444   8.608  1.00 98.56           C  
ATOM   1662  O   LYS A 212     -10.160  -9.334  10.099  1.00 98.56           O  
ATOM   1663  CG  LYS A 212     -14.028  -7.840   8.666  1.00 98.56           C  
ATOM   1664  CD  LYS A 212     -14.957  -8.668   7.777  1.00 98.56           C  
ATOM   1665  CE  LYS A 212     -16.377  -8.109   7.841  1.00 98.56           C  
ATOM   1666  NZ  LYS A 212     -17.233  -8.749   6.815  1.00 98.56           N  
ATOM   1667  N   VAL A 213      -9.287  -7.993   8.521  1.00 98.76           N  
ATOM   1668  CA  VAL A 213      -7.990  -8.667   8.388  1.00 98.76           C  
ATOM   1669  C   VAL A 213      -6.819  -7.700   8.534  1.00 98.76           C  
ATOM   1670  CB  VAL A 213      -7.905  -9.475   7.081  1.00 98.76           C  
ATOM   1671  O   VAL A 213      -5.682  -8.071   8.269  1.00 98.76           O  
ATOM   1672  CG1 VAL A 213      -8.876 -10.660   7.125  1.00 98.76           C  
ATOM   1673  CG2 VAL A 213      -8.181  -8.638   5.826  1.00 98.76           C  
ATOM   1674  N   ILE A 214      -7.063  -6.463   8.974  1.00 98.80           N  
ATOM   1675  CA  ILE A 214      -5.987  -5.509   9.240  1.00 98.80           C  
ATOM   1676  C   ILE A 214      -5.186  -5.940  10.470  1.00 98.80           C  
ATOM   1677  CB  ILE A 214      -6.534  -4.073   9.357  1.00 98.80           C  
ATOM   1678  O   ILE A 214      -5.730  -6.163  11.550  1.00 98.80           O  
ATOM   1679  CG1 ILE A 214      -6.932  -3.489   7.981  1.00 98.80           C  
ATOM   1680  CG2 ILE A 214      -5.531  -3.147  10.057  1.00 98.80           C  
ATOM   1681  CD1 ILE A 214      -5.871  -3.515   6.870  1.00 98.80           C  
ATOM   1682  N   ASN A 215      -3.869  -5.997  10.312  1.00 98.65           N  
ATOM   1683  CA  ASN A 215      -2.916  -6.294  11.366  1.00 98.65           C  
ATOM   1684  C   ASN A 215      -2.507  -5.017  12.115  1.00 98.65           C  
ATOM   1685  CB  ASN A 215      -1.724  -7.026  10.745  1.00 98.65           C  
ATOM   1686  O   ASN A 215      -1.464  -4.409  11.849  1.00 98.65           O  
ATOM   1687  CG  ASN A 215      -0.745  -7.529  11.784  1.00 98.65           C  
ATOM   1688  ND2 ASN A 215       0.288  -8.203  11.351  1.00 98.65           N  
ATOM   1689  OD1 ASN A 215      -0.879  -7.307  12.978  1.00 98.65           O  
ATOM   1690  N   TRP A 216      -3.328  -4.619  13.086  1.00 98.44           N  
ATOM   1691  CA  TRP A 216      -3.030  -3.482  13.958  1.00 98.44           C  
ATOM   1692  C   TRP A 216      -1.819  -3.711  14.862  1.00 98.44           C  
ATOM   1693  CB  TRP A 216      -4.263  -3.159  14.796  1.00 98.44           C  
ATOM   1694  O   TRP A 216      -1.179  -2.740  15.261  1.00 98.44           O  
ATOM   1695  CG  TRP A 216      -5.351  -2.499  14.017  1.00 98.44           C  
ATOM   1696  CD1 TRP A 216      -6.517  -3.067  13.639  1.00 98.44           C  
ATOM   1697  CD2 TRP A 216      -5.365  -1.148  13.469  1.00 98.44           C  
ATOM   1698  CE2 TRP A 216      -6.593  -0.964  12.767  1.00 98.44           C  
ATOM   1699  CE3 TRP A 216      -4.460  -0.065  13.488  1.00 98.44           C  
ATOM   1700  NE1 TRP A 216      -7.268  -2.154  12.927  1.00 98.44           N  
ATOM   1701  CH2 TRP A 216      -5.986   1.296  12.151  1.00 98.44           C  
ATOM   1702  CZ2 TRP A 216      -6.897   0.228  12.097  1.00 98.44           C  
ATOM   1703  CZ3 TRP A 216      -4.772   1.148  12.845  1.00 98.44           C  
ATOM   1704  N   LYS A 217      -1.463  -4.969  15.152  1.00 97.82           N  
ATOM   1705  CA  LYS A 217      -0.258  -5.297  15.920  1.00 97.82           C  
ATOM   1706  C   LYS A 217       1.002  -4.864  15.170  1.00 97.82           C  
ATOM   1707  CB  LYS A 217      -0.257  -6.792  16.265  1.00 97.82           C  
ATOM   1708  O   LYS A 217       1.834  -4.182  15.753  1.00 97.82           O  
ATOM   1709  CG  LYS A 217       0.991  -7.185  17.060  1.00 97.82           C  
ATOM   1710  CD  LYS A 217       0.999  -8.689  17.327  1.00 97.82           C  
ATOM   1711  CE  LYS A 217       2.340  -9.045  17.966  1.00 97.82           C  
ATOM   1712  NZ  LYS A 217       2.480 -10.508  18.125  1.00 97.82           N  
ATOM   1713  N   TYR A 218       1.108  -5.168  13.876  1.00 97.85           N  
ATOM   1714  CA  TYR A 218       2.243  -4.703  13.073  1.00 97.85           C  
ATOM   1715  C   TYR A 218       2.290  -3.171  12.971  1.00 97.85           C  
ATOM   1716  CB  TYR A 218       2.203  -5.344  11.683  1.00 97.85           C  
ATOM   1717  O   TYR A 218       3.350  -2.573  13.144  1.00 97.85           O  
ATOM   1718  CG  TYR A 218       3.289  -4.821  10.765  1.00 97.85           C  
ATOM   1719  CD1 TYR A 218       2.959  -3.991   9.679  1.00 97.85           C  
ATOM   1720  CD2 TYR A 218       4.638  -5.107  11.043  1.00 97.85           C  
ATOM   1721  CE1 TYR A 218       3.966  -3.453   8.857  1.00 97.85           C  
ATOM   1722  CE2 TYR A 218       5.653  -4.556  10.240  1.00 97.85           C  
ATOM   1723  OH  TYR A 218       6.306  -3.197   8.380  1.00 97.85           O  
ATOM   1724  CZ  TYR A 218       5.317  -3.732   9.143  1.00 97.85           C  
ATOM   1725  N   ALA A 219       1.143  -2.514  12.758  1.00 98.28           N  
ATOM   1726  CA  ALA A 219       1.086  -1.050  12.754  1.00 98.28           C  
ATOM   1727  C   ALA A 219       1.544  -0.453  14.101  1.00 98.28           C  
ATOM   1728  CB  ALA A 219      -0.336  -0.606  12.392  1.00 98.28           C  
ATOM   1729  O   ALA A 219       2.257   0.551  14.113  1.00 98.28           O  
ATOM   1730  N   ALA A 220       1.179  -1.081  15.226  1.00 98.02           N  
ATOM   1731  CA  ALA A 220       1.621  -0.678  16.559  1.00 98.02           C  
ATOM   1732  C   ALA A 220       3.130  -0.891  16.760  1.00 98.02           C  
ATOM   1733  CB  ALA A 220       0.792  -1.419  17.615  1.00 98.02           C  
ATOM   1734  O   ALA A 220       3.789   0.007  17.268  1.00 98.02           O  
ATOM   1735  N   GLU A 221       3.699  -2.007  16.297  1.00 97.31           N  
ATOM   1736  CA  GLU A 221       5.148  -2.265  16.354  1.00 97.31           C  
ATOM   1737  C   GLU A 221       5.951  -1.214  15.568  1.00 97.31           C  
ATOM   1738  CB  GLU A 221       5.453  -3.660  15.775  1.00 97.31           C  
ATOM   1739  O   GLU A 221       6.974  -0.716  16.044  1.00 97.31           O  
ATOM   1740  CG  GLU A 221       5.017  -4.831  16.675  1.00 97.31           C  
ATOM   1741  CD  GLU A 221       5.079  -6.203  15.971  1.00 97.31           C  
ATOM   1742  OE1 GLU A 221       4.596  -7.194  16.579  1.00 97.31           O  
ATOM   1743  OE2 GLU A 221       5.600  -6.285  14.832  1.00 97.31           O  
ATOM   1744  N   VAL A 222       5.486  -0.840  14.368  1.00 97.82           N  
ATOM   1745  CA  VAL A 222       6.111   0.237  13.581  1.00 97.82           C  
ATOM   1746  C   VAL A 222       5.962   1.576  14.299  1.00 97.82           C  
ATOM   1747  CB  VAL A 222       5.534   0.319  12.153  1.00 97.82           C  
ATOM   1748  O   VAL A 222       6.933   2.324  14.391  1.00 97.82           O  
ATOM   1749  CG1 VAL A 222       6.171   1.462  11.348  1.00 97.82           C  
ATOM   1750  CG2 VAL A 222       5.807  -0.970  11.365  1.00 97.82           C  
ATOM   1751  N   TYR A 223       4.775   1.866  14.839  1.00 97.92           N  
ATOM   1752  CA  TYR A 223       4.530   3.087  15.599  1.00 97.92           C  
ATOM   1753  C   TYR A 223       5.459   3.187  16.814  1.00 97.92           C  
ATOM   1754  CB  TYR A 223       3.055   3.163  16.012  1.00 97.92           C  
ATOM   1755  O   TYR A 223       6.115   4.203  16.977  1.00 97.92           O  
ATOM   1756  CG  TYR A 223       2.715   4.433  16.765  1.00 97.92           C  
ATOM   1757  CD1 TYR A 223       2.765   4.457  18.172  1.00 97.92           C  
ATOM   1758  CD2 TYR A 223       2.398   5.603  16.051  1.00 97.92           C  
ATOM   1759  CE1 TYR A 223       2.523   5.661  18.861  1.00 97.92           C  
ATOM   1760  CE2 TYR A 223       2.126   6.799  16.740  1.00 97.92           C  
ATOM   1761  OH  TYR A 223       2.003   8.005  18.798  1.00 97.92           O  
ATOM   1762  CZ  TYR A 223       2.206   6.833  18.145  1.00 97.92           C  
ATOM   1763  N   GLU A 224       5.584   2.141  17.629  1.00 96.62           N  
ATOM   1764  CA  GLU A 224       6.460   2.121  18.809  1.00 96.62           C  
ATOM   1765  C   GLU A 224       7.939   2.295  18.452  1.00 96.62           C  
ATOM   1766  CB  GLU A 224       6.276   0.794  19.558  1.00 96.62           C  
ATOM   1767  O   GLU A 224       8.669   2.979  19.165  1.00 96.62           O  
ATOM   1768  CG  GLU A 224       4.949   0.748  20.328  1.00 96.62           C  
ATOM   1769  CD  GLU A 224       4.678  -0.612  20.992  1.00 96.62           C  
ATOM   1770  OE1 GLU A 224       3.546  -0.763  21.511  1.00 96.62           O  
ATOM   1771  OE2 GLU A 224       5.590  -1.471  21.022  1.00 96.62           O  
ATOM   1772  N   LYS A 225       8.381   1.713  17.333  1.00 96.84           N  
ATOM   1773  CA  LYS A 225       9.761   1.845  16.857  1.00 96.84           C  
ATOM   1774  C   LYS A 225      10.084   3.248  16.333  1.00 96.84           C  
ATOM   1775  CB  LYS A 225       9.988   0.774  15.785  1.00 96.84           C  
ATOM   1776  O   LYS A 225      11.225   3.691  16.442  1.00 96.84           O  
ATOM   1777  CG  LYS A 225      11.401   0.855  15.202  1.00 96.84           C  
ATOM   1778  CD  LYS A 225      11.614  -0.230  14.156  1.00 96.84           C  
ATOM   1779  CE  LYS A 225      12.958   0.053  13.493  1.00 96.84           C  
ATOM   1780  NZ  LYS A 225      13.170  -0.851  12.346  1.00 96.84           N  
ATOM   1781  N   GLU A 226       9.117   3.901  15.697  1.00 94.91           N  
ATOM   1782  CA  GLU A 226       9.321   5.172  14.992  1.00 94.91           C  
ATOM   1783  C   GLU A 226       8.825   6.392  15.779  1.00 94.91           C  
ATOM   1784  CB  GLU A 226       8.667   5.095  13.603  1.00 94.91           C  
ATOM   1785  O   GLU A 226       9.163   7.524  15.412  1.00 94.91           O  
ATOM   1786  CG  GLU A 226       9.299   4.018  12.697  1.00 94.91           C  
ATOM   1787  CD  GLU A 226      10.761   4.292  12.313  1.00 94.91           C  
ATOM   1788  OE1 GLU A 226      11.478   3.296  12.039  1.00 94.91           O  
ATOM   1789  OE2 GLU A 226      11.164   5.488  12.258  1.00 94.91           O  
ATOM   1790  N   CYS A 227       8.048   6.175  16.846  1.00 77.69           N  
ATOM   1791  CA  CYS A 227       7.610   7.214  17.766  1.00 77.69           C  
ATOM   1792  C   CYS A 227       8.842   7.820  18.460  1.00 77.69           C  
ATOM   1793  CB  CYS A 227       6.602   6.653  18.781  1.00 77.69           C  
ATOM   1794  O   CYS A 227       9.661   7.074  19.002  1.00 77.69           O  
ATOM   1795  SG  CYS A 227       5.889   7.995  19.781  1.00 77.69           S  
ATOM   1796  N   PRO A 228       9.005   9.153  18.417  1.00 61.88           N  
ATOM   1797  CA  PRO A 228      10.119   9.833  19.067  1.00 61.88           C  
ATOM   1798  C   PRO A 228      10.030   9.806  20.595  1.00 61.88           C  
ATOM   1799  CB  PRO A 228      10.073  11.265  18.531  1.00 61.88           C  
ATOM   1800  O   PRO A 228       8.911   9.637  21.133  1.00 61.88           O  
ATOM   1801  CG  PRO A 228       8.586  11.482  18.262  1.00 61.88           C  
ATOM   1802  CD  PRO A 228       8.119  10.115  17.783  1.00 61.88           C  
ATOM   1803  OXT PRO A 228      11.088  10.115  21.184  1.00 61.88           O  
TER    1804      PRO A 228                                                      
ENDMDL                                                                          
END                                                                             
