# Supplementary material for: Computational and experimental approaches to explore defense related enzymes conferring resistance in Fusarium infected chilli plants by regulating plant metabolism through nutritional products
Source: PLoS One. 2025 Jan 14;20(1):e0309738. doi: 10.1371/journal.pone.0309738 (PMC11731765; doi:10.1371/journal.pone.0309738)
Supplement: S2 File — (ZIP) [file pone.0309738.s002.zip › USMAN PAPER/Structure of Enzymes/catalase.pdb]

HEADER                                            01-JUN-22                     
TITLE     ALPHAFOLD MONOMER V2.0 PREDICTION FOR CATALASE (Q9M5L6)               
COMPND    MOL_ID: 1;                                                            
COMPND   2 MOLECULE: CATALASE;                                                  
COMPND   3 CHAIN: A                                                             
SOURCE    MOL_ID: 1;                                                            
SOURCE   2 ORGANISM_SCIENTIFIC: CAPSICUM ANNUUM;                                
SOURCE   3 ORGANISM_TAXID: 4072                                                 
REMARK   1                                                                      
REMARK   1 REFERENCE 1                                                          
REMARK   1  AUTH   JOHN JUMPER, RICHARD EVANS, ALEXANDER PRITZEL, TIM GREEN,    
REMARK   1  AUTH 2 MICHAEL FIGURNOV, OLAF RONNEBERGER, KATHRYN TUNYASUVUNAKOOL, 
REMARK   1  AUTH 3 RUSS BATES, AUGUSTIN ZIDEK, ANNA POTAPENKO, ALEX BRIDGLAND,  
REMARK   1  AUTH 4 CLEMENS MEYER, SIMON A A KOHL, ANDREW J BALLARD,             
REMARK   1  AUTH 5 ANDREW COWIE, BERNARDINO ROMERA-PAREDES, STANISLAV NIKOLOV,  
REMARK   1  AUTH 6 RISHUB JAIN, JONAS ADLER, TREVOR BACK, STIG PETERSEN,        
REMARK   1  AUTH 7 DAVID REIMAN, ELLEN CLANCY, MICHAL ZIELINSKI,                
REMARK   1  AUTH 8 MARTIN STEINEGGER, MICHALINA PACHOLSKA, TAMAS BERGHAMMER,    
REMARK   1  AUTH 9 DAVID SILVER, ORIOL VINYALS, ANDREW W SENIOR,                
REMARK   1  AUTH10 KORAY KAVUKCUOGLU, PUSHMEET KOHLI, DEMIS HASSABIS            
REMARK   1  TITL   HIGHLY ACCURATE PROTEIN STRUCTURE PREDICTION WITH ALPHAFOLD  
REMARK   1  REF    NATURE                        V. 596   583 2021              
REMARK   1  REFN                   ISSN 0028-0836                               
REMARK   1  PMID   34265844                                                     
REMARK   1  DOI    10.1038/s41586-021-03819-2                                   
REMARK   1                                                                      
REMARK   1 DISCLAIMERS                                                          
REMARK   1 ALPHAFOLD DATA, COPYRIGHT (2021) DEEPMIND TECHNOLOGIES LIMITED. THE  
REMARK   1 INFORMATION PROVIDED IS THEORETICAL MODELLING ONLY AND CAUTION SHOULD
REMARK   1 BE EXERCISED IN ITS USE. IT IS PROVIDED "AS-IS" WITHOUT ANY WARRANTY 
REMARK   1 OF ANY KIND, WHETHER EXPRESSED OR IMPLIED. NO WARRANTY IS GIVEN THAT 
REMARK   1 USE OF THE INFORMATION SHALL NOT INFRINGE THE RIGHTS OF ANY THIRD    
REMARK   1 PARTY. THE INFORMATION IS NOT INTENDED TO BE A SUBSTITUTE FOR        
REMARK   1 PROFESSIONAL MEDICAL ADVICE, DIAGNOSIS, OR TREATMENT, AND DOES NOT   
REMARK   1 CONSTITUTE MEDICAL OR OTHER PROFESSIONAL ADVICE. IT IS AVAILABLE FOR 
REMARK   1 ACADEMIC AND COMMERCIAL PURPOSES, UNDER CC-BY 4.0 LICENCE.           
DBREF  XXXX A    1   492  UNP    Q9M5L6   CATA_CAPAN       1    492             
SEQRES   1 A  492  MET ASP LEU SER LYS TYR ARG PRO SER SER ALA TYR ASP          
SEQRES   2 A  492  SER PRO PHE LEU THR THR ASN ALA GLY GLY PRO VAL TYR          
SEQRES   3 A  492  ASN ASN VAL SER SER LEU THR VAL GLY PRO ARG GLY PRO          
SEQRES   4 A  492  VAL LEU LEU GLU ASP TYR HIS LEU ILE GLU LYS LEU ALA          
SEQRES   5 A  492  THR PHE VAL ARG GLU ARG ILE PRO GLU ARG VAL VAL HIS          
SEQRES   6 A  492  ALA ARG GLY ALA SER ALA LYS GLY PHE PHE GLU VAL THR          
SEQRES   7 A  492  HIS ASP ILE SER HIS LEU THR CYS ALA ASP PHE LEU ARG          
SEQRES   8 A  492  ALA PRO GLY VAL GLN THR PRO VAL ILE CYS ARG PHE SER          
SEQRES   9 A  492  THR VAL VAL HIS GLU ARG GLY SER PRO GLU SER ILE ARG          
SEQRES  10 A  492  ASP ILE ARG GLY PHE ALA VAL LYS PHE TYR THR ARG GLU          
SEQRES  11 A  492  GLY ASN PHE ASP LEU VAL GLY ASN ASN VAL PRO VAL PHE          
SEQRES  12 A  492  PHE ASN ARG ASP ALA LYS SER PHE PRO ASP THR ILE ARG          
SEQRES  13 A  492  ALA LEU LYS PRO ASN PRO LYS SER HIS ILE GLN GLU ASN          
SEQRES  14 A  492  TRP ARG ILE LEU ASP PHE PHE SER PHE LEU PRO GLU SER          
SEQRES  15 A  492  LEU HIS THR PHE ALA PHE PHE TYR ASP ASP VAL CYS LEU          
SEQRES  16 A  492  PRO THR ASP TYR ARG HIS MET GLU GLY PHE GLY VAL HIS          
SEQRES  17 A  492  ALA TYR GLN LEU ILE ASN LYS ALA GLY LYS ALA HIS TYR          
SEQRES  18 A  492  VAL LYS PHE HIS TRP LYS PRO THR CYS GLY VAL LYS SER          
SEQRES  19 A  492  MET THR GLU GLU GLU ALA ILE ARG VAL GLY GLY THR ASN          
SEQRES  20 A  492  HIS SER HIS ALA THR LYS ASP LEU TYR ASP SER ILE ALA          
SEQRES  21 A  492  ALA GLY ASN TYR PRO GLU TRP LYS LEU PHE ILE GLN ILE          
SEQRES  22 A  492  MET ASN PRO GLU ASP VAL ASP LYS PHE ASP PHE ASP PRO          
SEQRES  23 A  492  LEU ASP VAL THR LYS THR TRP PRO GLU ASP ILE LEU PRO          
SEQRES  24 A  492  LEU MET PRO VAL GLY ARG LEU VAL LEU ASN ARG ASN ILE          
SEQRES  25 A  492  ASP ASN PHE PHE ALA GLU ASN GLU GLN LEU ALA PHE ASN          
SEQRES  26 A  492  PRO GLY HIS ILE VAL PRO GLY VAL TYR TYR SER GLU ASP          
SEQRES  27 A  492  LYS LEU LEU GLN THR ARG ILE PHE ALA TYR ALA ASP THR          
SEQRES  28 A  492  GLN ARG HIS ARG ILE GLY PRO ASN TYR MET GLN LEU PRO          
SEQRES  29 A  492  VAL ASN ALA PRO LYS CYS ALA HIS HIS ASN ASN HIS ARG          
SEQRES  30 A  492  ASP GLY ALA MET ASN PHE MET HIS ARG ASP GLU GLU VAL          
SEQRES  31 A  492  ASP TYR LEU PRO SER ARG PHE ASP PRO CYS ARG PRO ALA          
SEQRES  32 A  492  GLU GLN TYR PRO ILE PRO SER CYS VAL LEU THR GLY ARG          
SEQRES  33 A  492  ARG GLU LYS CYS VAL ILE PRO LYS GLU ASN ASN PHE LYS          
SEQRES  34 A  492  GLN ALA GLY GLU ARG TYR ARG SER TRP ALA PRO ASP ARG          
SEQRES  35 A  492  GLN ASP ARG TYR ILE ASN LYS TRP VAL GLU SER LEU SER          
SEQRES  36 A  492  ASP PRO ARG ALA THR HIS GLU ILE ARG SER ILE TRP ILE          
SEQRES  37 A  492  SER TYR LEU SER GLN ALA ASP LYS SER CYS GLY GLN LYS          
SEQRES  38 A  492  VAL ALA SER ARG LEU THR VAL LYS PRO THR MET                  
CRYST1    1.000    1.000    1.000  90.00  90.00  90.00 P 1           1          
ORIGX1      1.000000  0.000000  0.000000        0.00000                         
ORIGX2      0.000000  1.000000  0.000000        0.00000                         
ORIGX3      0.000000  0.000000  1.000000        0.00000                         
SCALE1      1.000000  0.000000  0.000000        0.00000                         
SCALE2      0.000000  1.000000  0.000000        0.00000                         
SCALE3      0.000000  0.000000  1.000000        0.00000                         
MODEL        1                                                                  
ATOM      1  N   MET A   1      -7.076 -35.679 -18.916  1.00 74.52           N  
ATOM      2  CA  MET A   1      -5.920 -35.017 -18.279  1.00 74.52           C  
ATOM      3  C   MET A   1      -6.458 -33.787 -17.583  1.00 74.52           C  
ATOM      4  CB  MET A   1      -4.874 -34.647 -19.344  1.00 74.52           C  
ATOM      5  O   MET A   1      -7.041 -32.953 -18.257  1.00 74.52           O  
ATOM      6  CG  MET A   1      -3.569 -34.076 -18.784  1.00 74.52           C  
ATOM      7  SD  MET A   1      -2.420 -33.667 -20.122  1.00 74.52           S  
ATOM      8  CE  MET A   1      -0.843 -33.625 -19.228  1.00 74.52           C  
ATOM      9  N   ASP A   2      -6.367 -33.713 -16.259  1.00 76.52           N  
ATOM     10  CA  ASP A   2      -6.761 -32.497 -15.546  1.00 76.52           C  
ATOM     11  C   ASP A   2      -5.662 -31.447 -15.749  1.00 76.52           C  
ATOM     12  CB  ASP A   2      -7.014 -32.835 -14.075  1.00 76.52           C  
ATOM     13  O   ASP A   2      -4.611 -31.501 -15.109  1.00 76.52           O  
ATOM     14  CG  ASP A   2      -7.409 -31.627 -13.225  1.00 76.52           C  
ATOM     15  OD1 ASP A   2      -7.415 -30.487 -13.752  1.00 76.52           O  
ATOM     16  OD2 ASP A   2      -7.635 -31.882 -12.024  1.00 76.52           O  
ATOM     17  N   LEU A   3      -5.883 -30.539 -16.700  1.00 78.20           N  
ATOM     18  CA  LEU A   3      -4.912 -29.511 -17.081  1.00 78.20           C  
ATOM     19  C   LEU A   3      -4.611 -28.543 -15.925  1.00 78.20           C  
ATOM     20  CB  LEU A   3      -5.438 -28.747 -18.314  1.00 78.20           C  
ATOM     21  O   LEU A   3      -3.549 -27.925 -15.905  1.00 78.20           O  
ATOM     22  CG  LEU A   3      -5.684 -29.602 -19.573  1.00 78.20           C  
ATOM     23  CD1 LEU A   3      -6.264 -28.729 -20.685  1.00 78.20           C  
ATOM     24  CD2 LEU A   3      -4.404 -30.259 -20.094  1.00 78.20           C  
ATOM     25  N   SER A   4      -5.504 -28.431 -14.935  1.00 78.02           N  
ATOM     26  CA  SER A   4      -5.334 -27.516 -13.803  1.00 78.02           C  
ATOM     27  C   SER A   4      -4.289 -27.997 -12.787  1.00 78.02           C  
ATOM     28  CB  SER A   4      -6.686 -27.272 -13.128  1.00 78.02           C  
ATOM     29  O   SER A   4      -3.665 -27.174 -12.114  1.00 78.02           O  
ATOM     30  OG  SER A   4      -7.064 -28.355 -12.308  1.00 78.02           O  
ATOM     31  N   LYS A   5      -4.038 -29.314 -12.714  1.00 78.03           N  
ATOM     32  CA  LYS A   5      -3.039 -29.914 -11.807  1.00 78.03           C  
ATOM     33  C   LYS A   5      -1.597 -29.635 -12.222  1.00 78.03           C  
ATOM     34  CB  LYS A   5      -3.277 -31.427 -11.692  1.00 78.03           C  
ATOM     35  O   LYS A   5      -0.714 -29.626 -11.367  1.00 78.03           O  
ATOM     36  CG  LYS A   5      -4.491 -31.702 -10.801  1.00 78.03           C  
ATOM     37  CD  LYS A   5      -4.797 -33.199 -10.709  1.00 78.03           C  
ATOM     38  CE  LYS A   5      -6.032 -33.374  -9.824  1.00 78.03           C  
ATOM     39  NZ  LYS A   5      -6.557 -34.756  -9.873  1.00 78.03           N  
ATOM     40  N   TYR A   6      -1.371 -29.367 -13.505  1.00 77.54           N  
ATOM     41  CA  TYR A   6      -0.046 -29.172 -14.098  1.00 77.54           C  
ATOM     42  C   TYR A   6       0.223 -27.707 -14.445  1.00 77.54           C  
ATOM     43  CB  TYR A   6       0.124 -30.111 -15.296  1.00 77.54           C  
ATOM     44  O   TYR A   6       0.856 -27.402 -15.455  1.00 77.54           O  
ATOM     45  CG  TYR A   6      -0.021 -31.572 -14.935  1.00 77.54           C  
ATOM     46  CD1 TYR A   6       1.039 -32.242 -14.294  1.00 77.54           C  
ATOM     47  CD2 TYR A   6      -1.220 -32.253 -15.222  1.00 77.54           C  
ATOM     48  CE1 TYR A   6       0.911 -33.602 -13.956  1.00 77.54           C  
ATOM     49  CE2 TYR A   6      -1.352 -33.611 -14.883  1.00 77.54           C  
ATOM     50  OH  TYR A   6      -0.417 -35.603 -13.942  1.00 77.54           O  
ATOM     51  CZ  TYR A   6      -0.285 -34.288 -14.257  1.00 77.54           C  
ATOM     52  N   ARG A   7      -0.269 -26.775 -13.619  1.00 82.07           N  
ATOM     53  CA  ARG A   7       0.114 -25.367 -13.762  1.00 82.07           C  
ATOM     54  C   ARG A   7       1.640 -25.234 -13.646  1.00 82.07           C  
ATOM     55  CB  ARG A   7      -0.583 -24.485 -12.724  1.00 82.07           C  
ATOM     56  O   ARG A   7       2.208 -25.836 -12.730  1.00 82.07           O  
ATOM     57  CG  ARG A   7      -2.036 -24.206 -13.125  1.00 82.07           C  
ATOM     58  CD  ARG A   7      -2.682 -23.315 -12.065  1.00 82.07           C  
ATOM     59  NE  ARG A   7      -4.078 -22.981 -12.397  1.00 82.07           N  
ATOM     60  NH1 ARG A   7      -4.556 -21.898 -10.437  1.00 82.07           N  
ATOM     61  NH2 ARG A   7      -6.142 -22.110 -11.975  1.00 82.07           N  
ATOM     62  CZ  ARG A   7      -4.919 -22.343 -11.607  1.00 82.07           C  
ATOM     63  N   PRO A   8       2.288 -24.435 -14.517  1.00 86.43           N  
ATOM     64  CA  PRO A   8       3.726 -24.208 -14.452  1.00 86.43           C  
ATOM     65  C   PRO A   8       4.168 -23.788 -13.047  1.00 86.43           C  
ATOM     66  CB  PRO A   8       4.025 -23.134 -15.502  1.00 86.43           C  
ATOM     67  O   PRO A   8       3.627 -22.848 -12.460  1.00 86.43           O  
ATOM     68  CG  PRO A   8       2.924 -23.351 -16.536  1.00 86.43           C  
ATOM     69  CD  PRO A   8       1.728 -23.762 -15.683  1.00 86.43           C  
ATOM     70  N   SER A   9       5.126 -24.525 -12.495  1.00 88.15           N  
ATOM     71  CA  SER A   9       5.687 -24.325 -11.162  1.00 88.15           C  
ATOM     72  C   SER A   9       7.047 -25.003 -11.101  1.00 88.15           C  
ATOM     73  CB  SER A   9       4.777 -24.964 -10.106  1.00 88.15           C  
ATOM     74  O   SER A   9       7.210 -26.073 -11.684  1.00 88.15           O  
ATOM     75  OG  SER A   9       5.333 -24.814  -8.810  1.00 88.15           O  
ATOM     76  N   SER A  10       7.972 -24.442 -10.318  1.00 89.45           N  
ATOM     77  CA  SER A  10       9.291 -25.041 -10.094  1.00 89.45           C  
ATOM     78  C   SER A  10       9.236 -26.434  -9.455  1.00 89.45           C  
ATOM     79  CB  SER A  10      10.160 -24.114  -9.246  1.00 89.45           C  
ATOM     80  O   SER A  10      10.191 -27.199  -9.536  1.00 89.45           O  
ATOM     81  OG  SER A  10       9.497 -23.760  -8.038  1.00 89.45           O  
ATOM     82  N   ALA A  11       8.101 -26.809  -8.855  1.00 89.37           N  
ATOM     83  CA  ALA A  11       7.864 -28.165  -8.362  1.00 89.37           C  
ATOM     84  C   ALA A  11       7.785 -29.228  -9.480  1.00 89.37           C  
ATOM     85  CB  ALA A  11       6.576 -28.141  -7.532  1.00 89.37           C  
ATOM     86  O   ALA A  11       7.873 -30.419  -9.187  1.00 89.37           O  
ATOM     87  N   TYR A  12       7.609 -28.811 -10.737  1.00 88.28           N  
ATOM     88  CA  TYR A  12       7.517 -29.682 -11.911  1.00 88.28           C  
ATOM     89  C   TYR A  12       8.687 -29.496 -12.888  1.00 88.28           C  
ATOM     90  CB  TYR A  12       6.165 -29.463 -12.605  1.00 88.28           C  
ATOM     91  O   TYR A  12       8.603 -29.949 -14.030  1.00 88.28           O  
ATOM     92  CG  TYR A  12       4.948 -29.724 -11.739  1.00 88.28           C  
ATOM     93  CD1 TYR A  12       4.728 -31.008 -11.206  1.00 88.28           C  
ATOM     94  CD2 TYR A  12       4.018 -28.694 -11.498  1.00 88.28           C  
ATOM     95  CE1 TYR A  12       3.577 -31.267 -10.438  1.00 88.28           C  
ATOM     96  CE2 TYR A  12       2.855 -28.954 -10.749  1.00 88.28           C  
ATOM     97  OH  TYR A  12       1.480 -30.521  -9.557  1.00 88.28           O  
ATOM     98  CZ  TYR A  12       2.632 -30.244 -10.222  1.00 88.28           C  
ATOM     99  N   ASP A  13       9.762 -28.826 -12.465  1.00 91.30           N  
ATOM    100  CA  ASP A  13      10.903 -28.560 -13.336  1.00 91.30           C  
ATOM    101  C   ASP A  13      11.600 -29.859 -13.773  1.00 91.30           C  
ATOM    102  CB  ASP A  13      11.897 -27.581 -12.682  1.00 91.30           C  
ATOM    103  O   ASP A  13      11.865 -30.772 -12.987  1.00 91.30           O  
ATOM    104  CG  ASP A  13      11.433 -26.117 -12.682  1.00 91.30           C  
ATOM    105  OD1 ASP A  13      10.439 -25.795 -13.372  1.00 91.30           O  
ATOM    106  OD2 ASP A  13      12.073 -25.302 -11.977  1.00 91.30           O  
ATOM    107  N   SER A  14      11.925 -29.917 -15.064  1.00 92.50           N  
ATOM    108  CA  SER A  14      12.827 -30.917 -15.637  1.00 92.50           C  
ATOM    109  C   SER A  14      14.272 -30.640 -15.199  1.00 92.50           C  
ATOM    110  CB  SER A  14      12.708 -30.848 -17.163  1.00 92.50           C  
ATOM    111  O   SER A  14      14.637 -29.477 -15.018  1.00 92.50           O  
ATOM    112  OG  SER A  14      13.636 -31.680 -17.836  1.00 92.50           O  
ATOM    113  N   PRO A  15      15.155 -31.657 -15.114  1.00 95.40           N  
ATOM    114  CA  PRO A  15      16.590 -31.420 -14.935  1.00 95.40           C  
ATOM    115  C   PRO A  15      17.254 -30.740 -16.150  1.00 95.40           C  
ATOM    116  CB  PRO A  15      17.186 -32.807 -14.672  1.00 95.40           C  
ATOM    117  O   PRO A  15      18.427 -30.375 -16.078  1.00 95.40           O  
ATOM    118  CG  PRO A  15      16.253 -33.738 -15.443  1.00 95.40           C  
ATOM    119  CD  PRO A  15      14.887 -33.085 -15.238  1.00 95.40           C  
ATOM    120  N   PHE A  16      16.541 -30.588 -17.272  1.00 94.96           N  
ATOM    121  CA  PHE A  16      17.036 -29.957 -18.495  1.00 94.96           C  
ATOM    122  C   PHE A  16      16.362 -28.607 -18.749  1.00 94.96           C  
ATOM    123  CB  PHE A  16      16.829 -30.894 -19.692  1.00 94.96           C  
ATOM    124  O   PHE A  16      15.179 -28.425 -18.462  1.00 94.96           O  
ATOM    125  CG  PHE A  16      17.364 -32.297 -19.484  1.00 94.96           C  
ATOM    126  CD1 PHE A  16      18.746 -32.510 -19.329  1.00 94.96           C  
ATOM    127  CD2 PHE A  16      16.477 -33.388 -19.414  1.00 94.96           C  
ATOM    128  CE1 PHE A  16      19.239 -33.809 -19.109  1.00 94.96           C  
ATOM    129  CE2 PHE A  16      16.970 -34.686 -19.197  1.00 94.96           C  
ATOM    130  CZ  PHE A  16      18.351 -34.896 -19.044  1.00 94.96           C  
ATOM    131  N   LEU A  17      17.101 -27.687 -19.378  1.00 96.60           N  
ATOM    132  CA  LEU A  17      16.528 -26.452 -19.908  1.00 96.60           C  
ATOM    133  C   LEU A  17      15.486 -26.780 -20.982  1.00 96.60           C  
ATOM    134  CB  LEU A  17      17.646 -25.558 -20.470  1.00 96.60           C  
ATOM    135  O   LEU A  17      15.706 -27.646 -21.833  1.00 96.60           O  
ATOM    136  CG  LEU A  17      17.150 -24.212 -21.037  1.00 96.60           C  
ATOM    137  CD1 LEU A  17      16.561 -23.302 -19.958  1.00 96.60           C  
ATOM    138  CD2 LEU A  17      18.319 -23.476 -21.687  1.00 96.60           C  
ATOM    139  N   THR A  18      14.376 -26.051 -20.965  1.00 96.44           N  
ATOM    140  CA  THR A  18      13.295 -26.199 -21.937  1.00 96.44           C  
ATOM    141  C   THR A  18      12.842 -24.845 -22.482  1.00 96.44           C  
ATOM    142  CB  THR A  18      12.107 -26.980 -21.351  1.00 96.44           C  
ATOM    143  O   THR A  18      13.132 -23.800 -21.896  1.00 96.44           O  
ATOM    144  CG2 THR A  18      12.458 -28.423 -20.985  1.00 96.44           C  
ATOM    145  OG1 THR A  18      11.629 -26.380 -20.175  1.00 96.44           O  
ATOM    146  N   THR A  19      12.163 -24.871 -23.627  1.00 96.14           N  
ATOM    147  CA  THR A  19      11.347 -23.756 -24.129  1.00 96.14           C  
ATOM    148  C   THR A  19      10.070 -23.614 -23.295  1.00 96.14           C  
ATOM    149  CB  THR A  19      10.983 -23.969 -25.610  1.00 96.14           C  
ATOM    150  O   THR A  19       9.716 -24.513 -22.530  1.00 96.14           O  
ATOM    151  CG2 THR A  19      12.217 -24.130 -26.500  1.00 96.14           C  
ATOM    152  OG1 THR A  19      10.179 -25.118 -25.797  1.00 96.14           O  
ATOM    153  N   ASN A  20       9.306 -22.537 -23.483  1.00 92.75           N  
ATOM    154  CA  ASN A  20       8.014 -22.342 -22.806  1.00 92.75           C  
ATOM    155  C   ASN A  20       6.985 -23.439 -23.145  1.00 92.75           C  
ATOM    156  CB  ASN A  20       7.459 -20.962 -23.189  1.00 92.75           C  
ATOM    157  O   ASN A  20       6.068 -23.691 -22.366  1.00 92.75           O  
ATOM    158  CG  ASN A  20       8.208 -19.805 -22.554  1.00 92.75           C  
ATOM    159  ND2 ASN A  20       8.110 -18.632 -23.135  1.00 92.75           N  
ATOM    160  OD1 ASN A  20       8.842 -19.912 -21.519  1.00 92.75           O  
ATOM    161  N   ALA A  21       7.139 -24.104 -24.294  1.00 93.94           N  
ATOM    162  CA  ALA A  21       6.327 -25.253 -24.698  1.00 93.94           C  
ATOM    163  C   ALA A  21       6.857 -26.603 -24.163  1.00 93.94           C  
ATOM    164  CB  ALA A  21       6.196 -25.233 -26.226  1.00 93.94           C  
ATOM    165  O   ALA A  21       6.320 -27.652 -24.514  1.00 93.94           O  
ATOM    166  N   GLY A  22       7.916 -26.599 -23.343  1.00 92.85           N  
ATOM    167  CA  GLY A  22       8.511 -27.799 -22.747  1.00 92.85           C  
ATOM    168  C   GLY A  22       9.480 -28.565 -23.657  1.00 92.85           C  
ATOM    169  O   GLY A  22       9.906 -29.664 -23.303  1.00 92.85           O  
ATOM    170  N   GLY A  23       9.852 -28.017 -24.819  1.00 95.20           N  
ATOM    171  CA  GLY A  23      10.821 -28.645 -25.720  1.00 95.20           C  
ATOM    172  C   GLY A  23      12.245 -28.555 -25.154  1.00 95.20           C  
ATOM    173  O   GLY A  23      12.639 -27.466 -24.740  1.00 95.20           O  
ATOM    174  N   PRO A  24      13.036 -29.643 -25.116  1.00 96.73           N  
ATOM    175  CA  PRO A  24      14.381 -29.618 -24.544  1.00 96.73           C  
ATOM    176  C   PRO A  24      15.340 -28.746 -25.366  1.00 96.73           C  
ATOM    177  CB  PRO A  24      14.829 -31.082 -24.489  1.00 96.73           C  
ATOM    178  O   PRO A  24      15.385 -28.833 -26.593  1.00 96.73           O  
ATOM    179  CG  PRO A  24      14.041 -31.735 -25.625  1.00 96.73           C  
ATOM    180  CD  PRO A  24      12.717 -30.973 -25.614  1.00 96.73           C  
ATOM    181  N   VAL A  25      16.153 -27.941 -24.680  1.00 97.67           N  
ATOM    182  CA  VAL A  25      17.151 -27.047 -25.286  1.00 97.67           C  
ATOM    183  C   VAL A  25      18.548 -27.615 -25.054  1.00 97.67           C  
ATOM    184  CB  VAL A  25      17.034 -25.627 -24.707  1.00 97.67           C  
ATOM    185  O   VAL A  25      19.048 -27.614 -23.931  1.00 97.67           O  
ATOM    186  CG1 VAL A  25      18.106 -24.694 -25.288  1.00 97.67           C  
ATOM    187  CG2 VAL A  25      15.658 -25.014 -24.991  1.00 97.67           C  
ATOM    188  N   TYR A  26      19.205 -28.073 -26.122  1.00 95.75           N  
ATOM    189  CA  TYR A  26      20.544 -28.672 -26.033  1.00 95.75           C  
ATOM    190  C   TYR A  26      21.689 -27.643 -26.094  1.00 95.75           C  
ATOM    191  CB  TYR A  26      20.700 -29.741 -27.122  1.00 95.75           C  
ATOM    192  O   TYR A  26      22.792 -27.928 -25.633  1.00 95.75           O  
ATOM    193  CG  TYR A  26      20.929 -29.177 -28.512  1.00 95.75           C  
ATOM    194  CD1 TYR A  26      19.837 -28.884 -29.352  1.00 95.75           C  
ATOM    195  CD2 TYR A  26      22.244 -28.920 -28.950  1.00 95.75           C  
ATOM    196  CE1 TYR A  26      20.062 -28.327 -30.625  1.00 95.75           C  
ATOM    197  CE2 TYR A  26      22.471 -28.367 -30.225  1.00 95.75           C  
ATOM    198  OH  TYR A  26      21.581 -27.540 -32.297  1.00 95.75           O  
ATOM    199  CZ  TYR A  26      21.376 -28.068 -31.064  1.00 95.75           C  
ATOM    200  N   ASN A  27      21.452 -26.452 -26.657  1.00 96.36           N  
ATOM    201  CA  ASN A  27      22.438 -25.375 -26.746  1.00 96.36           C  
ATOM    202  C   ASN A  27      21.798 -24.036 -26.359  1.00 96.36           C  
ATOM    203  CB  ASN A  27      23.054 -25.345 -28.156  1.00 96.36           C  
ATOM    204  O   ASN A  27      20.854 -23.581 -26.995  1.00 96.36           O  
ATOM    205  CG  ASN A  27      24.247 -24.407 -28.253  1.00 96.36           C  
ATOM    206  ND2 ASN A  27      25.084 -24.589 -29.246  1.00 96.36           N  
ATOM    207  OD1 ASN A  27      24.475 -23.536 -27.422  1.00 96.36           O  
ATOM    208  N   ASN A  28      22.316 -23.409 -25.302  1.00 97.04           N  
ATOM    209  CA  ASN A  28      21.815 -22.136 -24.770  1.00 97.04           C  
ATOM    210  C   ASN A  28      22.832 -20.987 -24.895  1.00 97.04           C  
ATOM    211  CB  ASN A  28      21.403 -22.388 -23.313  1.00 97.04           C  
ATOM    212  O   ASN A  28      22.586 -19.887 -24.393  1.00 97.04           O  
ATOM    213  CG  ASN A  28      20.629 -21.238 -22.687  1.00 97.04           C  
ATOM    214  ND2 ASN A  28      20.914 -20.917 -21.445  1.00 97.04           N  
ATOM    215  OD1 ASN A  28      19.744 -20.623 -23.270  1.00 97.04           O  
ATOM    216  N   VAL A  29      23.993 -21.260 -25.497  1.00 97.07           N  
ATOM    217  CA  VAL A  29      25.145 -20.344 -25.536  1.00 97.07           C  
ATOM    218  C   VAL A  29      25.561 -19.964 -26.955  1.00 97.07           C  
ATOM    219  CB  VAL A  29      26.347 -20.913 -24.756  1.00 97.07           C  
ATOM    220  O   VAL A  29      26.289 -18.991 -27.125  1.00 97.07           O  
ATOM    221  CG1 VAL A  29      26.010 -21.086 -23.269  1.00 97.07           C  
ATOM    222  CG2 VAL A  29      26.845 -22.257 -25.306  1.00 97.07           C  
ATOM    223  N   SER A  30      25.106 -20.690 -27.978  1.00 97.25           N  
ATOM    224  CA  SER A  30      25.378 -20.374 -29.382  1.00 97.25           C  
ATOM    225  C   SER A  30      24.090 -20.389 -30.192  1.00 97.25           C  
ATOM    226  CB  SER A  30      26.377 -21.357 -29.999  1.00 97.25           C  
ATOM    227  O   SER A  30      23.325 -21.346 -30.110  1.00 97.25           O  
ATOM    228  OG  SER A  30      27.492 -21.549 -29.148  1.00 97.25           O  
ATOM    229  N   SER A  31      23.879 -19.335 -30.979  1.00 98.08           N  
ATOM    230  CA  SER A  31      22.784 -19.263 -31.946  1.00 98.08           C  
ATOM    231  C   SER A  31      23.011 -20.212 -33.120  1.00 98.08           C  
ATOM    232  CB  SER A  31      22.642 -17.838 -32.486  1.00 98.08           C  
ATOM    233  O   SER A  31      24.152 -20.538 -33.456  1.00 98.08           O  
ATOM    234  OG  SER A  31      22.435 -16.929 -31.422  1.00 98.08           O  
ATOM    235  N   LEU A  32      21.928 -20.597 -33.787  1.00 98.14           N  
ATOM    236  CA  LEU A  32      21.992 -21.298 -35.063  1.00 98.14           C  
ATOM    237  C   LEU A  32      22.510 -20.359 -36.162  1.00 98.14           C  
ATOM    238  CB  LEU A  32      20.596 -21.839 -35.387  1.00 98.14           C  
ATOM    239  O   LEU A  32      21.938 -19.295 -36.405  1.00 98.14           O  
ATOM    240  CG  LEU A  32      20.519 -22.667 -36.674  1.00 98.14           C  
ATOM    241  CD1 LEU A  32      21.354 -23.945 -36.607  1.00 98.14           C  
ATOM    242  CD2 LEU A  32      19.064 -23.039 -36.928  1.00 98.14           C  
ATOM    243  N   THR A  33      23.584 -20.761 -36.843  1.00 98.37           N  
ATOM    244  CA  THR A  33      24.239 -19.965 -37.891  1.00 98.37           C  
ATOM    245  C   THR A  33      24.551 -20.783 -39.143  1.00 98.37           C  
ATOM    246  CB  THR A  33      25.545 -19.319 -37.389  1.00 98.37           C  
ATOM    247  O   THR A  33      24.671 -22.010 -39.096  1.00 98.37           O  
ATOM    248  CG2 THR A  33      25.354 -18.377 -36.204  1.00 98.37           C  
ATOM    249  OG1 THR A  33      26.474 -20.306 -37.001  1.00 98.37           O  
ATOM    250  N   VAL A  34      24.775 -20.100 -40.273  1.00 98.10           N  
ATOM    251  CA  VAL A  34      25.336 -20.721 -41.492  1.00 98.10           C  
ATOM    252  C   VAL A  34      26.846 -20.942 -41.326  1.00 98.10           C  
ATOM    253  CB  VAL A  34      25.012 -19.932 -42.776  1.00 98.10           C  
ATOM    254  O   VAL A  34      27.681 -20.198 -41.841  1.00 98.10           O  
ATOM    255  CG1 VAL A  34      25.405 -20.723 -44.032  1.00 98.10           C  
ATOM    256  CG2 VAL A  34      23.521 -19.613 -42.885  1.00 98.10           C  
ATOM    257  N   GLY A  35      27.213 -21.961 -40.554  1.00 97.04           N  
ATOM    258  CA  GLY A  35      28.604 -22.241 -40.198  1.00 97.04           C  
ATOM    259  C   GLY A  35      29.193 -21.237 -39.192  1.00 97.04           C  
ATOM    260  O   GLY A  35      28.518 -20.296 -38.770  1.00 97.04           O  
ATOM    261  N   PRO A  36      30.469 -21.401 -38.791  1.00 96.74           N  
ATOM    262  CA  PRO A  36      31.037 -20.699 -37.631  1.00 96.74           C  
ATOM    263  C   PRO A  36      31.125 -19.168 -37.747  1.00 96.74           C  
ATOM    264  CB  PRO A  36      32.437 -21.296 -37.446  1.00 96.74           C  
ATOM    265  O   PRO A  36      31.301 -18.489 -36.741  1.00 96.74           O  
ATOM    266  CG  PRO A  36      32.339 -22.678 -38.087  1.00 96.74           C  
ATOM    267  CD  PRO A  36      31.375 -22.448 -39.245  1.00 96.74           C  
ATOM    268  N   ARG A  37      31.061 -18.617 -38.967  1.00 97.03           N  
ATOM    269  CA  ARG A  37      31.153 -17.168 -39.248  1.00 97.03           C  
ATOM    270  C   ARG A  37      29.981 -16.643 -40.084  1.00 97.03           C  
ATOM    271  CB  ARG A  37      32.502 -16.828 -39.910  1.00 97.03           C  
ATOM    272  O   ARG A  37      30.070 -15.544 -40.626  1.00 97.03           O  
ATOM    273  CG  ARG A  37      33.718 -17.183 -39.041  1.00 97.03           C  
ATOM    274  CD  ARG A  37      35.028 -16.714 -39.688  1.00 97.03           C  
ATOM    275  NE  ARG A  37      35.179 -15.245 -39.640  1.00 97.03           N  
ATOM    276  NH1 ARG A  37      37.093 -15.088 -40.902  1.00 97.03           N  
ATOM    277  NH2 ARG A  37      36.195 -13.242 -40.026  1.00 97.03           N  
ATOM    278  CZ  ARG A  37      36.150 -14.535 -40.188  1.00 97.03           C  
ATOM    279  N   GLY A  38      28.932 -17.446 -40.251  1.00 97.76           N  
ATOM    280  CA  GLY A  38      27.759 -17.061 -41.027  1.00 97.76           C  
ATOM    281  C   GLY A  38      26.748 -16.239 -40.229  1.00 97.76           C  
ATOM    282  O   GLY A  38      26.905 -16.055 -39.021  1.00 97.76           O  
ATOM    283  N   PRO A  39      25.689 -15.755 -40.898  1.00 98.21           N  
ATOM    284  CA  PRO A  39      24.580 -15.082 -40.236  1.00 98.21           C  
ATOM    285  C   PRO A  39      23.818 -16.028 -39.302  1.00 98.21           C  
ATOM    286  CB  PRO A  39      23.682 -14.580 -41.371  1.00 98.21           C  
ATOM    287  O   PRO A  39      23.794 -17.243 -39.518  1.00 98.21           O  
ATOM    288  CG  PRO A  39      23.926 -15.601 -42.482  1.00 98.21           C  
ATOM    289  CD  PRO A  39      25.413 -15.904 -42.322  1.00 98.21           C  
ATOM    290  N   VAL A  40      23.159 -15.439 -38.302  1.00 98.40           N  
ATOM    291  CA  VAL A  40      22.167 -16.109 -37.451  1.00 98.40           C  
ATOM    292  C   VAL A  40      20.898 -16.376 -38.256  1.00 98.40           C  
ATOM    293  CB  VAL A  40      21.855 -15.270 -36.197  1.00 98.40           C  
ATOM    294  O   VAL A  40      20.472 -15.530 -39.045  1.00 98.40           O  
ATOM    295  CG1 VAL A  40      20.747 -15.883 -35.334  1.00 98.40           C  
ATOM    296  CG2 VAL A  40      23.104 -15.125 -35.317  1.00 98.40           C  
ATOM    297  N   LEU A  41      20.295 -17.546 -38.054  1.00 98.23           N  
ATOM    298  CA  LEU A  41      19.077 -17.955 -38.745  1.00 98.23           C  
ATOM    299  C   LEU A  41      17.824 -17.615 -37.931  1.00 98.23           C  
ATOM    300  CB  LEU A  41      19.156 -19.451 -39.099  1.00 98.23           C  
ATOM    301  O   LEU A  41      17.766 -17.846 -36.726  1.00 98.23           O  
ATOM    302  CG  LEU A  41      20.343 -19.831 -40.004  1.00 98.23           C  
ATOM    303  CD1 LEU A  41      20.281 -21.302 -40.404  1.00 98.23           C  
ATOM    304  CD2 LEU A  41      20.335 -19.006 -41.295  1.00 98.23           C  
ATOM    305  N   LEU A  42      16.787 -17.116 -38.614  1.00 97.98           N  
ATOM    306  CA  LEU A  42      15.475 -16.825 -38.016  1.00 97.98           C  
ATOM    307  C   LEU A  42      14.751 -18.099 -37.538  1.00 97.98           C  
ATOM    308  CB  LEU A  42      14.633 -16.050 -39.052  1.00 97.98           C  
ATOM    309  O   LEU A  42      13.818 -18.020 -36.751  1.00 97.98           O  
ATOM    310  CG  LEU A  42      13.289 -15.488 -38.536  1.00 97.98           C  
ATOM    311  CD1 LEU A  42      13.487 -14.354 -37.527  1.00 97.98           C  
ATOM    312  CD2 LEU A  42      12.483 -14.923 -39.706  1.00 97.98           C  
ATOM    313  N   GLU A  43      15.166 -19.279 -37.994  1.00 97.52           N  
ATOM    314  CA  GLU A  43      14.591 -20.551 -37.540  1.00 97.52           C  
ATOM    315  C   GLU A  43      15.094 -20.996 -36.152  1.00 97.52           C  
ATOM    316  CB  GLU A  43      14.776 -21.618 -38.628  1.00 97.52           C  
ATOM    317  O   GLU A  43      14.611 -21.993 -35.616  1.00 97.52           O  
ATOM    318  CG  GLU A  43      16.216 -22.128 -38.715  1.00 97.52           C  
ATOM    319  CD  GLU A  43      16.429 -23.003 -39.951  1.00 97.52           C  
ATOM    320  OE1 GLU A  43      17.236 -22.589 -40.814  1.00 97.52           O  
ATOM    321  OE2 GLU A  43      15.778 -24.066 -40.030  1.00 97.52           O  
ATOM    322  N   ASP A  44      16.015 -20.248 -35.530  1.00 97.71           N  
ATOM    323  CA  ASP A  44      16.398 -20.438 -34.127  1.00 97.71           C  
ATOM    324  C   ASP A  44      15.265 -19.992 -33.183  1.00 97.71           C  
ATOM    325  CB  ASP A  44      17.712 -19.707 -33.831  1.00 97.71           C  
ATOM    326  O   ASP A  44      15.255 -18.890 -32.626  1.00 97.71           O  
ATOM    327  CG  ASP A  44      18.356 -20.155 -32.511  1.00 97.71           C  
ATOM    328  OD1 ASP A  44      17.647 -20.716 -31.640  1.00 97.71           O  
ATOM    329  OD2 ASP A  44      19.575 -19.894 -32.367  1.00 97.71           O  
ATOM    330  N   TYR A  45      14.260 -20.852 -33.028  1.00 95.93           N  
ATOM    331  CA  TYR A  45      13.060 -20.532 -32.259  1.00 95.93           C  
ATOM    332  C   TYR A  45      13.365 -20.236 -30.780  1.00 95.93           C  
ATOM    333  CB  TYR A  45      12.051 -21.677 -32.410  1.00 95.93           C  
ATOM    334  O   TYR A  45      12.796 -19.301 -30.217  1.00 95.93           O  
ATOM    335  CG  TYR A  45      10.737 -21.402 -31.707  1.00 95.93           C  
ATOM    336  CD1 TYR A  45      10.570 -21.799 -30.367  1.00 95.93           C  
ATOM    337  CD2 TYR A  45       9.713 -20.692 -32.365  1.00 95.93           C  
ATOM    338  CE1 TYR A  45       9.397 -21.459 -29.672  1.00 95.93           C  
ATOM    339  CE2 TYR A  45       8.528 -20.364 -31.674  1.00 95.93           C  
ATOM    340  OH  TYR A  45       7.292 -20.340 -29.602  1.00 95.93           O  
ATOM    341  CZ  TYR A  45       8.380 -20.728 -30.317  1.00 95.93           C  
ATOM    342  N   HIS A  46      14.289 -20.978 -30.151  1.00 97.56           N  
ATOM    343  CA  HIS A  46      14.668 -20.745 -28.749  1.00 97.56           C  
ATOM    344  C   HIS A  46      15.323 -19.375 -28.561  1.00 97.56           C  
ATOM    345  CB  HIS A  46      15.600 -21.854 -28.241  1.00 97.56           C  
ATOM    346  O   HIS A  46      14.989 -18.663 -27.613  1.00 97.56           O  
ATOM    347  CG  HIS A  46      16.030 -21.625 -26.811  1.00 97.56           C  
ATOM    348  CD2 HIS A  46      17.308 -21.436 -26.370  1.00 97.56           C  
ATOM    349  ND1 HIS A  46      15.164 -21.517 -25.724  1.00 97.56           N  
ATOM    350  CE1 HIS A  46      15.930 -21.274 -24.654  1.00 97.56           C  
ATOM    351  NE2 HIS A  46      17.227 -21.215 -25.009  1.00 97.56           N  
ATOM    352  N   LEU A  47      16.207 -18.964 -29.480  1.00 97.88           N  
ATOM    353  CA  LEU A  47      16.771 -17.612 -29.474  1.00 97.88           C  
ATOM    354  C   LEU A  47      15.668 -16.548 -29.493  1.00 97.88           C  
ATOM    355  CB  LEU A  47      17.704 -17.459 -30.686  1.00 97.88           C  
ATOM    356  O   LEU A  47      15.688 -15.623 -28.674  1.00 97.88           O  
ATOM    357  CG  LEU A  47      18.222 -16.035 -30.936  1.00 97.88           C  
ATOM    358  CD1 LEU A  47      19.143 -15.569 -29.807  1.00 97.88           C  
ATOM    359  CD2 LEU A  47      18.985 -15.994 -32.255  1.00 97.88           C  
ATOM    360  N   ILE A  48      14.709 -16.682 -30.413  1.00 97.54           N  
ATOM    361  CA  ILE A  48      13.606 -15.727 -30.566  1.00 97.54           C  
ATOM    362  C   ILE A  48      12.749 -15.692 -29.303  1.00 97.54           C  
ATOM    363  CB  ILE A  48      12.760 -16.057 -31.814  1.00 97.54           C  
ATOM    364  O   ILE A  48      12.491 -14.612 -28.776  1.00 97.54           O  
ATOM    365  CG1 ILE A  48      13.620 -15.836 -33.073  1.00 97.54           C  
ATOM    366  CG2 ILE A  48      11.488 -15.182 -31.878  1.00 97.54           C  
ATOM    367  CD1 ILE A  48      12.959 -16.339 -34.353  1.00 97.54           C  
ATOM    368  N   GLU A  49      12.331 -16.850 -28.795  1.00 97.97           N  
ATOM    369  CA  GLU A  49      11.459 -16.950 -27.624  1.00 97.97           C  
ATOM    370  C   GLU A  49      12.127 -16.388 -26.361  1.00 97.97           C  
ATOM    371  CB  GLU A  49      11.036 -18.415 -27.440  1.00 97.97           C  
ATOM    372  O   GLU A  49      11.525 -15.586 -25.635  1.00 97.97           O  
ATOM    373  CG  GLU A  49      10.023 -18.563 -26.300  1.00 97.97           C  
ATOM    374  CD  GLU A  49       9.520 -20.003 -26.190  1.00 97.97           C  
ATOM    375  OE1 GLU A  49      10.183 -20.802 -25.494  1.00 97.97           O  
ATOM    376  OE2 GLU A  49       8.444 -20.300 -26.760  1.00 97.97           O  
ATOM    377  N   LYS A  50      13.397 -16.738 -26.123  1.00 98.06           N  
ATOM    378  CA  LYS A  50      14.183 -16.253 -24.982  1.00 98.06           C  
ATOM    379  C   LYS A  50      14.319 -14.731 -24.999  1.00 98.06           C  
ATOM    380  CB  LYS A  50      15.546 -16.959 -25.009  1.00 98.06           C  
ATOM    381  O   LYS A  50      14.050 -14.079 -23.988  1.00 98.06           O  
ATOM    382  CG  LYS A  50      16.443 -16.612 -23.812  1.00 98.06           C  
ATOM    383  CD  LYS A  50      17.756 -17.396 -23.927  1.00 98.06           C  
ATOM    384  CE  LYS A  50      18.698 -17.105 -22.756  1.00 98.06           C  
ATOM    385  NZ  LYS A  50      19.976 -17.844 -22.928  1.00 98.06           N  
ATOM    386  N   LEU A  51      14.690 -14.150 -26.143  1.00 98.24           N  
ATOM    387  CA  LEU A  51      14.803 -12.695 -26.285  1.00 98.24           C  
ATOM    388  C   LEU A  51      13.440 -12.004 -26.186  1.00 98.24           C  
ATOM    389  CB  LEU A  51      15.487 -12.347 -27.618  1.00 98.24           C  
ATOM    390  O   LEU A  51      13.323 -10.981 -25.513  1.00 98.24           O  
ATOM    391  CG  LEU A  51      16.990 -12.672 -27.680  1.00 98.24           C  
ATOM    392  CD1 LEU A  51      17.515 -12.324 -29.073  1.00 98.24           C  
ATOM    393  CD2 LEU A  51      17.804 -11.873 -26.656  1.00 98.24           C  
ATOM    394  N   ALA A  52      12.400 -12.566 -26.809  1.00 98.37           N  
ATOM    395  CA  ALA A  52      11.051 -12.011 -26.771  1.00 98.37           C  
ATOM    396  C   ALA A  52      10.481 -11.962 -25.347  1.00 98.37           C  
ATOM    397  CB  ALA A  52      10.144 -12.835 -27.693  1.00 98.37           C  
ATOM    398  O   ALA A  52       9.787 -11.000 -25.006  1.00 98.37           O  
ATOM    399  N   THR A  53      10.794 -12.965 -24.526  1.00 97.24           N  
ATOM    400  CA  THR A  53      10.408 -13.023 -23.112  1.00 97.24           C  
ATOM    401  C   THR A  53      11.181 -11.984 -22.302  1.00 97.24           C  
ATOM    402  CB  THR A  53      10.627 -14.440 -22.558  1.00 97.24           C  
ATOM    403  O   THR A  53      10.567 -11.171 -21.611  1.00 97.24           O  
ATOM    404  CG2 THR A  53      10.164 -14.580 -21.109  1.00 97.24           C  
ATOM    405  OG1 THR A  53       9.888 -15.365 -23.326  1.00 97.24           O  
ATOM    406  N   PHE A  54      12.508 -11.930 -22.462  1.00 98.26           N  
ATOM    407  CA  PHE A  54      13.380 -10.987 -21.753  1.00 98.26           C  
ATOM    408  C   PHE A  54      12.949  -9.522 -21.934  1.00 98.26           C  
ATOM    409  CB  PHE A  54      14.819 -11.193 -22.243  1.00 98.26           C  
ATOM    410  O   PHE A  54      12.785  -8.784 -20.961  1.00 98.26           O  
ATOM    411  CG  PHE A  54      15.777 -10.134 -21.740  1.00 98.26           C  
ATOM    412  CD1 PHE A  54      16.287  -9.161 -22.622  1.00 98.26           C  
ATOM    413  CD2 PHE A  54      16.113 -10.087 -20.375  1.00 98.26           C  
ATOM    414  CE1 PHE A  54      17.142  -8.153 -22.141  1.00 98.26           C  
ATOM    415  CE2 PHE A  54      16.971  -9.082 -19.896  1.00 98.26           C  
ATOM    416  CZ  PHE A  54      17.487  -8.117 -20.778  1.00 98.26           C  
ATOM    417  N   VAL A  55      12.684  -9.094 -23.174  1.00 98.25           N  
ATOM    418  CA  VAL A  55      12.289  -7.698 -23.452  1.00 98.25           C  
ATOM    419  C   VAL A  55      10.881  -7.342 -22.948  1.00 98.25           C  
ATOM    420  CB  VAL A  55      12.458  -7.324 -24.938  1.00 98.25           C  
ATOM    421  O   VAL A  55      10.496  -6.176 -23.000  1.00 98.25           O  
ATOM    422  CG1 VAL A  55      13.904  -7.531 -25.409  1.00 98.25           C  
ATOM    423  CG2 VAL A  55      11.498  -8.084 -25.861  1.00 98.25           C  
ATOM    424  N   ARG A  56      10.107  -8.320 -22.453  1.00 98.00           N  
ATOM    425  CA  ARG A  56       8.748  -8.153 -21.903  1.00 98.00           C  
ATOM    426  C   ARG A  56       8.667  -8.367 -20.389  1.00 98.00           C  
ATOM    427  CB  ARG A  56       7.770  -9.074 -22.651  1.00 98.00           C  
ATOM    428  O   ARG A  56       7.577  -8.309 -19.832  1.00 98.00           O  
ATOM    429  CG  ARG A  56       7.534  -8.603 -24.089  1.00 98.00           C  
ATOM    430  CD  ARG A  56       6.661  -9.613 -24.842  1.00 98.00           C  
ATOM    431  NE  ARG A  56       6.395  -9.181 -26.228  1.00 98.00           N  
ATOM    432  NH1 ARG A  56       8.482  -9.614 -27.096  1.00 98.00           N  
ATOM    433  NH2 ARG A  56       6.894  -8.785 -28.414  1.00 98.00           N  
ATOM    434  CZ  ARG A  56       7.256  -9.196 -27.231  1.00 98.00           C  
ATOM    435  N   GLU A  57       9.790  -8.557 -19.696  1.00 98.03           N  
ATOM    436  CA  GLU A  57       9.792  -8.778 -18.241  1.00 98.03           C  
ATOM    437  C   GLU A  57       9.353  -7.559 -17.409  1.00 98.03           C  
ATOM    438  CB  GLU A  57      11.206  -9.103 -17.767  1.00 98.03           C  
ATOM    439  O   GLU A  57       9.087  -7.678 -16.210  1.00 98.03           O  
ATOM    440  CG  GLU A  57      11.782 -10.460 -18.157  1.00 98.03           C  
ATOM    441  CD  GLU A  57      13.197 -10.620 -17.570  1.00 98.03           C  
ATOM    442  OE1 GLU A  57      13.827 -11.649 -17.891  1.00 98.03           O  
ATOM    443  OE2 GLU A  57      13.640  -9.717 -16.795  1.00 98.03           O  
ATOM    444  N   ARG A  58       9.373  -6.349 -17.976  1.00 97.83           N  
ATOM    445  CA  ARG A  58       9.062  -5.121 -17.234  1.00 97.83           C  
ATOM    446  C   ARG A  58       7.594  -4.754 -17.413  1.00 97.83           C  
ATOM    447  CB  ARG A  58      10.017  -3.976 -17.624  1.00 97.83           C  
ATOM    448  O   ARG A  58       7.147  -4.480 -18.519  1.00 97.83           O  
ATOM    449  CG  ARG A  58      11.504  -4.298 -17.379  1.00 97.83           C  
ATOM    450  CD  ARG A  58      11.860  -4.511 -15.895  1.00 97.83           C  
ATOM    451  NE  ARG A  58      13.202  -5.113 -15.739  1.00 97.83           N  
ATOM    452  NH1 ARG A  58      12.575  -7.323 -15.401  1.00 97.83           N  
ATOM    453  NH2 ARG A  58      14.689  -6.858 -15.675  1.00 97.83           N  
ATOM    454  CZ  ARG A  58      13.475  -6.405 -15.591  1.00 97.83           C  
ATOM    455  N   ILE A  59       6.881  -4.681 -16.292  1.00 98.06           N  
ATOM    456  CA  ILE A  59       5.555  -4.060 -16.198  1.00 98.06           C  
ATOM    457  C   ILE A  59       5.688  -2.588 -15.773  1.00 98.06           C  
ATOM    458  CB  ILE A  59       4.624  -4.866 -15.263  1.00 98.06           C  
ATOM    459  O   ILE A  59       6.728  -2.220 -15.197  1.00 98.06           O  
ATOM    460  CG1 ILE A  59       5.055  -4.825 -13.778  1.00 98.06           C  
ATOM    461  CG2 ILE A  59       4.499  -6.309 -15.782  1.00 98.06           C  
ATOM    462  CD1 ILE A  59       3.988  -5.402 -12.837  1.00 98.06           C  
ATOM    463  N   PRO A  60       4.661  -1.745 -16.002  1.00 98.51           N  
ATOM    464  CA  PRO A  60       4.621  -0.406 -15.428  1.00 98.51           C  
ATOM    465  C   PRO A  60       4.850  -0.461 -13.914  1.00 98.51           C  
ATOM    466  CB  PRO A  60       3.242   0.169 -15.781  1.00 98.51           C  
ATOM    467  O   PRO A  60       4.351  -1.352 -13.227  1.00 98.51           O  
ATOM    468  CG  PRO A  60       2.828  -0.628 -17.017  1.00 98.51           C  
ATOM    469  CD  PRO A  60       3.440  -2.002 -16.757  1.00 98.51           C  
ATOM    470  N   GLU A  61       5.620   0.480 -13.376  1.00 98.60           N  
ATOM    471  CA  GLU A  61       5.686   0.625 -11.920  1.00 98.60           C  
ATOM    472  C   GLU A  61       4.397   1.244 -11.384  1.00 98.60           C  
ATOM    473  CB  GLU A  61       6.914   1.421 -11.469  1.00 98.60           C  
ATOM    474  O   GLU A  61       3.538   1.727 -12.126  1.00 98.60           O  
ATOM    475  CG  GLU A  61       7.137   2.748 -12.203  1.00 98.60           C  
ATOM    476  CD  GLU A  61       8.466   3.350 -11.750  1.00 98.60           C  
ATOM    477  OE1 GLU A  61       8.459   4.516 -11.316  1.00 98.60           O  
ATOM    478  OE2 GLU A  61       9.471   2.590 -11.775  1.00 98.60           O  
ATOM    479  N   ARG A  62       4.255   1.241 -10.061  1.00 98.79           N  
ATOM    480  CA  ARG A  62       3.198   2.019  -9.417  1.00 98.79           C  
ATOM    481  C   ARG A  62       3.441   3.504  -9.683  1.00 98.79           C  
ATOM    482  CB  ARG A  62       3.165   1.732  -7.916  1.00 98.79           C  
ATOM    483  O   ARG A  62       4.558   3.981  -9.525  1.00 98.79           O  
ATOM    484  CG  ARG A  62       2.860   0.269  -7.598  1.00 98.79           C  
ATOM    485  CD  ARG A  62       3.128  -0.006  -6.118  1.00 98.79           C  
ATOM    486  NE  ARG A  62       2.806  -1.403  -5.777  1.00 98.79           N  
ATOM    487  NH1 ARG A  62       4.617  -2.419  -6.794  1.00 98.79           N  
ATOM    488  NH2 ARG A  62       3.163  -3.632  -5.651  1.00 98.79           N  
ATOM    489  CZ  ARG A  62       3.527  -2.468  -6.082  1.00 98.79           C  
ATOM    490  N   VAL A  63       2.381   4.240 -10.020  1.00 98.25           N  
ATOM    491  CA  VAL A  63       2.455   5.690 -10.295  1.00 98.25           C  
ATOM    492  C   VAL A  63       3.016   6.493  -9.109  1.00 98.25           C  
ATOM    493  CB  VAL A  63       1.066   6.200 -10.730  1.00 98.25           C  
ATOM    494  O   VAL A  63       3.694   7.504  -9.289  1.00 98.25           O  
ATOM    495  CG1 VAL A  63       0.013   6.152  -9.612  1.00 98.25           C  
ATOM    496  CG2 VAL A  63       1.133   7.624 -11.288  1.00 98.25           C  
ATOM    497  N   VAL A  64       2.768   6.000  -7.896  1.00 98.58           N  
ATOM    498  CA  VAL A  64       3.351   6.432  -6.623  1.00 98.58           C  
ATOM    499  C   VAL A  64       3.758   5.194  -5.838  1.00 98.58           C  
ATOM    500  CB  VAL A  64       2.363   7.267  -5.790  1.00 98.58           C  
ATOM    501  O   VAL A  64       3.198   4.118  -6.048  1.00 98.58           O  
ATOM    502  CG1 VAL A  64       2.133   8.632  -6.434  1.00 98.58           C  
ATOM    503  CG2 VAL A  64       0.993   6.595  -5.598  1.00 98.58           C  
ATOM    504  N   HIS A  65       4.695   5.329  -4.907  1.00 98.69           N  
ATOM    505  CA  HIS A  65       5.197   4.210  -4.112  1.00 98.69           C  
ATOM    506  C   HIS A  65       5.851   3.092  -4.940  1.00 98.69           C  
ATOM    507  CB  HIS A  65       4.114   3.696  -3.143  1.00 98.69           C  
ATOM    508  O   HIS A  65       5.731   1.901  -4.613  1.00 98.69           O  
ATOM    509  CG  HIS A  65       3.565   4.714  -2.180  1.00 98.69           C  
ATOM    510  CD2 HIS A  65       2.494   5.540  -2.369  1.00 98.69           C  
ATOM    511  ND1 HIS A  65       3.963   4.873  -0.879  1.00 98.69           N  
ATOM    512  CE1 HIS A  65       3.141   5.752  -0.286  1.00 98.69           C  
ATOM    513  NE2 HIS A  65       2.229   6.197  -1.168  1.00 98.69           N  
ATOM    514  N   ALA A  66       6.537   3.462  -6.027  1.00 98.67           N  
ATOM    515  CA  ALA A  66       7.242   2.525  -6.897  1.00 98.67           C  
ATOM    516  C   ALA A  66       8.361   1.795  -6.140  1.00 98.67           C  
ATOM    517  CB  ALA A  66       7.784   3.286  -8.109  1.00 98.67           C  
ATOM    518  O   ALA A  66       8.409   0.564  -6.156  1.00 98.67           O  
ATOM    519  N   ARG A  67       9.199   2.529  -5.400  1.00 98.43           N  
ATOM    520  CA  ARG A  67      10.256   1.958  -4.559  1.00 98.43           C  
ATOM    521  C   ARG A  67       9.692   1.398  -3.254  1.00 98.43           C  
ATOM    522  CB  ARG A  67      11.315   3.042  -4.297  1.00 98.43           C  
ATOM    523  O   ARG A  67       9.137   2.142  -2.450  1.00 98.43           O  
ATOM    524  CG  ARG A  67      12.470   2.581  -3.395  1.00 98.43           C  
ATOM    525  CD  ARG A  67      13.300   1.541  -4.144  1.00 98.43           C  
ATOM    526  NE  ARG A  67      14.237   0.827  -3.279  1.00 98.43           N  
ATOM    527  NH1 ARG A  67      15.399  -0.204  -4.969  1.00 98.43           N  
ATOM    528  NH2 ARG A  67      15.937  -0.551  -2.835  1.00 98.43           N  
ATOM    529  CZ  ARG A  67      15.195   0.039  -3.705  1.00 98.43           C  
ATOM    530  N   GLY A  68       9.854   0.096  -3.020  1.00 98.55           N  
ATOM    531  CA  GLY A  68       9.393  -0.537  -1.786  1.00 98.55           C  
ATOM    532  C   GLY A  68       9.660  -2.036  -1.688  1.00 98.55           C  
ATOM    533  O   GLY A  68       9.955  -2.684  -2.695  1.00 98.55           O  
ATOM    534  N   ALA A  69       9.494  -2.573  -0.480  1.00 98.71           N  
ATOM    535  CA  ALA A  69       9.729  -3.971  -0.125  1.00 98.71           C  
ATOM    536  C   ALA A  69       8.556  -4.572   0.644  1.00 98.71           C  
ATOM    537  CB  ALA A  69      11.001  -4.067   0.711  1.00 98.71           C  
ATOM    538  O   ALA A  69       7.847  -3.863   1.362  1.00 98.71           O  
ATOM    539  N   SER A  70       8.380  -5.888   0.510  1.00 98.89           N  
ATOM    540  CA  SER A  70       7.298  -6.629   1.152  1.00 98.89           C  
ATOM    541  C   SER A  70       7.818  -7.754   2.036  1.00 98.89           C  
ATOM    542  CB  SER A  70       6.302  -7.190   0.130  1.00 98.89           C  
ATOM    543  O   SER A  70       8.849  -8.357   1.744  1.00 98.89           O  
ATOM    544  OG  SER A  70       5.730  -6.155  -0.644  1.00 98.89           O  
ATOM    545  N   ALA A  71       7.060  -8.067   3.082  1.00 98.92           N  
ATOM    546  CA  ALA A  71       7.275  -9.225   3.937  1.00 98.92           C  
ATOM    547  C   ALA A  71       5.936  -9.823   4.382  1.00 98.92           C  
ATOM    548  CB  ALA A  71       8.152  -8.829   5.126  1.00 98.92           C  
ATOM    549  O   ALA A  71       4.917  -9.132   4.474  1.00 98.92           O  
ATOM    550  N   LYS A  72       5.942 -11.128   4.643  1.00 98.89           N  
ATOM    551  CA  LYS A  72       4.787 -11.905   5.093  1.00 98.89           C  
ATOM    552  C   LYS A  72       4.806 -12.030   6.614  1.00 98.89           C  
ATOM    553  CB  LYS A  72       4.799 -13.290   4.432  1.00 98.89           C  
ATOM    554  O   LYS A  72       5.857 -11.964   7.255  1.00 98.89           O  
ATOM    555  CG  LYS A  72       4.708 -13.269   2.899  1.00 98.89           C  
ATOM    556  CD  LYS A  72       4.996 -14.677   2.350  1.00 98.89           C  
ATOM    557  CE  LYS A  72       5.006 -14.656   0.823  1.00 98.89           C  
ATOM    558  NZ  LYS A  72       5.466 -15.930   0.205  1.00 98.89           N  
ATOM    559  N   GLY A  73       3.632 -12.240   7.185  1.00 98.84           N  
ATOM    560  CA  GLY A  73       3.484 -12.332   8.625  1.00 98.84           C  
ATOM    561  C   GLY A  73       2.089 -12.735   9.056  1.00 98.84           C  
ATOM    562  O   GLY A  73       1.317 -13.312   8.285  1.00 98.84           O  
ATOM    563  N   PHE A  74       1.756 -12.378  10.288  1.00 98.92           N  
ATOM    564  CA  PHE A  74       0.411 -12.508  10.822  1.00 98.92           C  
ATOM    565  C   PHE A  74       0.038 -11.285  11.658  1.00 98.92           C  
ATOM    566  CB  PHE A  74       0.279 -13.813  11.617  1.00 98.92           C  
ATOM    567  O   PHE A  74       0.891 -10.606  12.232  1.00 98.92           O  
ATOM    568  CG  PHE A  74       1.164 -13.886  12.847  1.00 98.92           C  
ATOM    569  CD1 PHE A  74       2.487 -14.354  12.742  1.00 98.92           C  
ATOM    570  CD2 PHE A  74       0.669 -13.462  14.095  1.00 98.92           C  
ATOM    571  CE1 PHE A  74       3.308 -14.405  13.883  1.00 98.92           C  
ATOM    572  CE2 PHE A  74       1.491 -13.512  15.233  1.00 98.92           C  
ATOM    573  CZ  PHE A  74       2.809 -13.987  15.127  1.00 98.92           C  
ATOM    574  N   PHE A  75      -1.259 -11.023  11.722  1.00 98.94           N  
ATOM    575  CA  PHE A  75      -1.862 -10.155  12.715  1.00 98.94           C  
ATOM    576  C   PHE A  75      -2.547 -11.010  13.777  1.00 98.94           C  
ATOM    577  CB  PHE A  75      -2.844  -9.207  12.034  1.00 98.94           C  
ATOM    578  O   PHE A  75      -3.286 -11.927  13.428  1.00 98.94           O  
ATOM    579  CG  PHE A  75      -3.596  -8.353  13.029  1.00 98.94           C  
ATOM    580  CD1 PHE A  75      -4.901  -8.706  13.417  1.00 98.94           C  
ATOM    581  CD2 PHE A  75      -2.971  -7.231  13.600  1.00 98.94           C  
ATOM    582  CE1 PHE A  75      -5.581  -7.926  14.362  1.00 98.94           C  
ATOM    583  CE2 PHE A  75      -3.659  -6.447  14.540  1.00 98.94           C  
ATOM    584  CZ  PHE A  75      -4.968  -6.790  14.915  1.00 98.94           C  
ATOM    585  N   GLU A  76      -2.315 -10.709  15.048  1.00 98.89           N  
ATOM    586  CA  GLU A  76      -2.930 -11.380  16.190  1.00 98.89           C  
ATOM    587  C   GLU A  76      -3.730 -10.384  17.029  1.00 98.89           C  
ATOM    588  CB  GLU A  76      -1.847 -12.069  17.023  1.00 98.89           C  
ATOM    589  O   GLU A  76      -3.198  -9.361  17.464  1.00 98.89           O  
ATOM    590  CG  GLU A  76      -2.423 -12.858  18.210  1.00 98.89           C  
ATOM    591  CD  GLU A  76      -1.329 -13.535  19.042  1.00 98.89           C  
ATOM    592  OE1 GLU A  76      -1.667 -14.227  20.017  1.00 98.89           O  
ATOM    593  OE2 GLU A  76      -0.131 -13.379  18.699  1.00 98.89           O  
ATOM    594  N   VAL A  77      -4.997 -10.695  17.289  1.00 98.91           N  
ATOM    595  CA  VAL A  77      -5.838  -9.915  18.205  1.00 98.91           C  
ATOM    596  C   VAL A  77      -5.352 -10.127  19.636  1.00 98.91           C  
ATOM    597  CB  VAL A  77      -7.310 -10.331  18.095  1.00 98.91           C  
ATOM    598  O   VAL A  77      -5.183 -11.261  20.074  1.00 98.91           O  
ATOM    599  CG1 VAL A  77      -8.218  -9.461  18.976  1.00 98.91           C  
ATOM    600  CG2 VAL A  77      -7.834 -10.220  16.663  1.00 98.91           C  
ATOM    601  N   THR A  78      -5.167  -9.049  20.391  1.00 98.80           N  
ATOM    602  CA  THR A  78      -4.749  -9.116  21.802  1.00 98.80           C  
ATOM    603  C   THR A  78      -5.815  -8.587  22.754  1.00 98.80           C  
ATOM    604  CB  THR A  78      -3.418  -8.386  22.030  1.00 98.80           C  
ATOM    605  O   THR A  78      -5.806  -8.954  23.924  1.00 98.80           O  
ATOM    606  CG2 THR A  78      -2.269  -9.003  21.229  1.00 98.80           C  
ATOM    607  OG1 THR A  78      -3.498  -7.030  21.645  1.00 98.80           O  
ATOM    608  N   HIS A  79      -6.744  -7.761  22.265  1.00 98.75           N  
ATOM    609  CA  HIS A  79      -7.819  -7.160  23.051  1.00 98.75           C  
ATOM    610  C   HIS A  79      -9.162  -7.375  22.352  1.00 98.75           C  
ATOM    611  CB  HIS A  79      -7.537  -5.667  23.267  1.00 98.75           C  
ATOM    612  O   HIS A  79      -9.253  -7.286  21.128  1.00 98.75           O  
ATOM    613  CG  HIS A  79      -6.281  -5.404  24.061  1.00 98.75           C  
ATOM    614  CD2 HIS A  79      -6.199  -4.984  25.362  1.00 98.75           C  
ATOM    615  ND1 HIS A  79      -4.993  -5.588  23.619  1.00 98.75           N  
ATOM    616  CE1 HIS A  79      -4.158  -5.306  24.629  1.00 98.75           C  
ATOM    617  NE2 HIS A  79      -4.844  -4.908  25.709  1.00 98.75           N  
ATOM    618  N   ASP A  80     -10.204  -7.673  23.127  1.00 98.41           N  
ATOM    619  CA  ASP A  80     -11.548  -7.866  22.586  1.00 98.41           C  
ATOM    620  C   ASP A  80     -12.183  -6.516  22.227  1.00 98.41           C  
ATOM    621  CB  ASP A  80     -12.415  -8.662  23.571  1.00 98.41           C  
ATOM    622  O   ASP A  80     -12.411  -5.661  23.085  1.00 98.41           O  
ATOM    623  CG  ASP A  80     -13.784  -9.053  22.994  1.00 98.41           C  
ATOM    624  OD1 ASP A  80     -14.164  -8.562  21.902  1.00 98.41           O  
ATOM    625  OD2 ASP A  80     -14.464  -9.870  23.640  1.00 98.41           O  
ATOM    626  N   ILE A  81     -12.489  -6.347  20.941  1.00 98.27           N  
ATOM    627  CA  ILE A  81     -13.173  -5.173  20.392  1.00 98.27           C  
ATOM    628  C   ILE A  81     -14.456  -5.547  19.636  1.00 98.27           C  
ATOM    629  CB  ILE A  81     -12.203  -4.314  19.559  1.00 98.27           C  
ATOM    630  O   ILE A  81     -14.975  -4.757  18.848  1.00 98.27           O  
ATOM    631  CG1 ILE A  81     -11.657  -5.073  18.334  1.00 98.27           C  
ATOM    632  CG2 ILE A  81     -11.048  -3.810  20.446  1.00 98.27           C  
ATOM    633  CD1 ILE A  81     -11.112  -4.112  17.275  1.00 98.27           C  
ATOM    634  N   SER A  82     -15.002  -6.743  19.880  1.00 97.37           N  
ATOM    635  CA  SER A  82     -16.212  -7.263  19.218  1.00 97.37           C  
ATOM    636  C   SER A  82     -17.469  -6.414  19.465  1.00 97.37           C  
ATOM    637  CB  SER A  82     -16.462  -8.700  19.684  1.00 97.37           C  
ATOM    638  O   SER A  82     -18.426  -6.448  18.689  1.00 97.37           O  
ATOM    639  OG  SER A  82     -16.691  -8.741  21.079  1.00 97.37           O  
ATOM    640  N   HIS A  83     -17.458  -5.592  20.517  1.00 97.64           N  
ATOM    641  CA  HIS A  83     -18.493  -4.596  20.795  1.00 97.64           C  
ATOM    642  C   HIS A  83     -18.485  -3.411  19.805  1.00 97.64           C  
ATOM    643  CB  HIS A  83     -18.362  -4.133  22.254  1.00 97.64           C  
ATOM    644  O   HIS A  83     -19.499  -2.721  19.686  1.00 97.64           O  
ATOM    645  CG  HIS A  83     -17.086  -3.386  22.566  1.00 97.64           C  
ATOM    646  CD2 HIS A  83     -16.960  -2.030  22.708  1.00 97.64           C  
ATOM    647  ND1 HIS A  83     -15.840  -3.934  22.803  1.00 97.64           N  
ATOM    648  CE1 HIS A  83     -14.988  -2.929  23.065  1.00 97.64           C  
ATOM    649  NE2 HIS A  83     -15.628  -1.752  23.021  1.00 97.64           N  
ATOM    650  N   LEU A  84     -17.382  -3.197  19.074  1.00 98.07           N  
ATOM    651  CA  LEU A  84     -17.208  -2.129  18.079  1.00 98.07           C  
ATOM    652  C   LEU A  84     -17.338  -2.619  16.638  1.00 98.07           C  
ATOM    653  CB  LEU A  84     -15.815  -1.496  18.228  1.00 98.07           C  
ATOM    654  O   LEU A  84     -17.736  -1.849  15.771  1.00 98.07           O  
ATOM    655  CG  LEU A  84     -15.524  -0.910  19.611  1.00 98.07           C  
ATOM    656  CD1 LEU A  84     -14.074  -0.457  19.645  1.00 98.07           C  
ATOM    657  CD2 LEU A  84     -16.424   0.282  19.943  1.00 98.07           C  
ATOM    658  N   THR A  85     -16.987  -3.877  16.365  1.00 98.50           N  
ATOM    659  CA  THR A  85     -16.952  -4.420  15.002  1.00 98.50           C  
ATOM    660  C   THR A  85     -17.411  -5.873  14.938  1.00 98.50           C  
ATOM    661  CB  THR A  85     -15.569  -4.253  14.365  1.00 98.50           C  
ATOM    662  O   THR A  85     -17.126  -6.666  15.833  1.00 98.50           O  
ATOM    663  CG2 THR A  85     -14.455  -5.006  15.087  1.00 98.50           C  
ATOM    664  OG1 THR A  85     -15.600  -4.701  13.029  1.00 98.50           O  
ATOM    665  N   CYS A  86     -18.110  -6.239  13.863  1.00 97.88           N  
ATOM    666  CA  CYS A  86     -18.422  -7.627  13.531  1.00 97.88           C  
ATOM    667  C   CYS A  86     -17.377  -8.309  12.630  1.00 97.88           C  
ATOM    668  CB  CYS A  86     -19.852  -7.725  12.976  1.00 97.88           C  
ATOM    669  O   CYS A  86     -17.606  -9.448  12.234  1.00 97.88           O  
ATOM    670  SG  CYS A  86     -20.027  -6.831  11.408  1.00 97.88           S  
ATOM    671  N   ALA A  87     -16.242  -7.664  12.335  1.00 98.44           N  
ATOM    672  CA  ALA A  87     -15.221  -8.220  11.450  1.00 98.44           C  
ATOM    673  C   ALA A  87     -14.618  -9.530  11.984  1.00 98.44           C  
ATOM    674  CB  ALA A  87     -14.150  -7.147  11.217  1.00 98.44           C  
ATOM    675  O   ALA A  87     -14.032  -9.553  13.071  1.00 98.44           O  
ATOM    676  N   ASP A  88     -14.695 -10.616  11.201  1.00 97.84           N  
ATOM    677  CA  ASP A  88     -14.267 -11.958  11.638  1.00 97.84           C  
ATOM    678  C   ASP A  88     -12.803 -12.004  12.101  1.00 97.84           C  
ATOM    679  CB  ASP A  88     -14.504 -12.989  10.518  1.00 97.84           C  
ATOM    680  O   ASP A  88     -12.481 -12.709  13.060  1.00 97.84           O  
ATOM    681  CG  ASP A  88     -13.910 -14.372  10.848  1.00 97.84           C  
ATOM    682  OD1 ASP A  88     -14.539 -15.195  11.556  1.00 97.84           O  
ATOM    683  OD2 ASP A  88     -12.753 -14.638  10.448  1.00 97.84           O  
ATOM    684  N   PHE A  89     -11.910 -11.230  11.479  1.00 98.59           N  
ATOM    685  CA  PHE A  89     -10.487 -11.210  11.841  1.00 98.59           C  
ATOM    686  C   PHE A  89     -10.199 -10.561  13.209  1.00 98.59           C  
ATOM    687  CB  PHE A  89      -9.672 -10.570  10.710  1.00 98.59           C  
ATOM    688  O   PHE A  89      -9.100 -10.726  13.734  1.00 98.59           O  
ATOM    689  CG  PHE A  89      -9.620  -9.058  10.700  1.00 98.59           C  
ATOM    690  CD1 PHE A  89     -10.683  -8.312  10.160  1.00 98.59           C  
ATOM    691  CD2 PHE A  89      -8.485  -8.395  11.209  1.00 98.59           C  
ATOM    692  CE1 PHE A  89     -10.613  -6.908  10.133  1.00 98.59           C  
ATOM    693  CE2 PHE A  89      -8.410  -6.992  11.169  1.00 98.59           C  
ATOM    694  CZ  PHE A  89      -9.476  -6.249  10.632  1.00 98.59           C  
ATOM    695  N   LEU A  90     -11.183  -9.866  13.795  1.00 98.69           N  
ATOM    696  CA  LEU A  90     -11.119  -9.176  15.091  1.00 98.69           C  
ATOM    697  C   LEU A  90     -12.001  -9.839  16.169  1.00 98.69           C  
ATOM    698  CB  LEU A  90     -11.472  -7.686  14.888  1.00 98.69           C  
ATOM    699  O   LEU A  90     -12.181  -9.284  17.249  1.00 98.69           O  
ATOM    700  CG  LEU A  90     -10.483  -6.924  13.989  1.00 98.69           C  
ATOM    701  CD1 LEU A  90     -10.983  -5.517  13.664  1.00 98.69           C  
ATOM    702  CD2 LEU A  90      -9.100  -6.826  14.631  1.00 98.69           C  
ATOM    703  N   ARG A  91     -12.557 -11.027  15.890  1.00 97.32           N  
ATOM    704  CA  ARG A  91     -13.636 -11.652  16.682  1.00 97.32           C  
ATOM    705  C   ARG A  91     -13.302 -12.011  18.136  1.00 97.32           C  
ATOM    706  CB  ARG A  91     -14.169 -12.885  15.927  1.00 97.32           C  
ATOM    707  O   ARG A  91     -14.233 -12.154  18.920  1.00 97.32           O  
ATOM    708  CG  ARG A  91     -13.131 -14.016  15.855  1.00 97.32           C  
ATOM    709  CD  ARG A  91     -13.577 -15.179  14.967  1.00 97.32           C  
ATOM    710  NE  ARG A  91     -12.512 -16.199  14.869  1.00 97.32           N  
ATOM    711  NH1 ARG A  91     -11.388 -15.286  13.081  1.00 97.32           N  
ATOM    712  NH2 ARG A  91     -10.622 -17.149  14.019  1.00 97.32           N  
ATOM    713  CZ  ARG A  91     -11.521 -16.202  13.993  1.00 97.32           C  
ATOM    714  N   ALA A  92     -12.031 -12.241  18.475  1.00 98.01           N  
ATOM    715  CA  ALA A  92     -11.593 -12.591  19.830  1.00 98.01           C  
ATOM    716  C   ALA A  92     -10.061 -12.494  19.975  1.00 98.01           C  
ATOM    717  CB  ALA A  92     -12.026 -14.032  20.152  1.00 98.01           C  
ATOM    718  O   ALA A  92      -9.356 -12.724  18.987  1.00 98.01           O  
ATOM    719  N   PRO A  93      -9.524 -12.243  21.185  1.00 98.74           N  
ATOM    720  CA  PRO A  93      -8.096 -12.382  21.476  1.00 98.74           C  
ATOM    721  C   PRO A  93      -7.525 -13.755  21.081  1.00 98.74           C  
ATOM    722  CB  PRO A  93      -7.953 -12.116  22.978  1.00 98.74           C  
ATOM    723  O   PRO A  93      -8.198 -14.778  21.194  1.00 98.74           O  
ATOM    724  CG  PRO A  93      -9.145 -11.213  23.286  1.00 98.74           C  
ATOM    725  CD  PRO A  93     -10.232 -11.762  22.364  1.00 98.74           C  
ATOM    726  N   GLY A  94      -6.277 -13.776  20.607  1.00 98.38           N  
ATOM    727  CA  GLY A  94      -5.569 -14.964  20.116  1.00 98.38           C  
ATOM    728  C   GLY A  94      -5.884 -15.342  18.663  1.00 98.38           C  
ATOM    729  O   GLY A  94      -5.210 -16.195  18.085  1.00 98.38           O  
ATOM    730  N   VAL A  95      -6.878 -14.709  18.031  1.00 98.49           N  
ATOM    731  CA  VAL A  95      -7.164 -14.916  16.605  1.00 98.49           C  
ATOM    732  C   VAL A  95      -6.000 -14.406  15.768  1.00 98.49           C  
ATOM    733  CB  VAL A  95      -8.477 -14.232  16.195  1.00 98.49           C  
ATOM    734  O   VAL A  95      -5.671 -13.222  15.818  1.00 98.49           O  
ATOM    735  CG1 VAL A  95      -8.683 -14.175  14.675  1.00 98.49           C  
ATOM    736  CG2 VAL A  95      -9.642 -15.014  16.815  1.00 98.49           C  
ATOM    737  N   GLN A  96      -5.421 -15.297  14.961  1.00 98.69           N  
ATOM    738  CA  GLN A  96      -4.376 -14.968  13.999  1.00 98.69           C  
ATOM    739  C   GLN A  96      -4.920 -14.921  12.572  1.00 98.69           C  
ATOM    740  CB  GLN A  96      -3.193 -15.934  14.114  1.00 98.69           C  
ATOM    741  O   GLN A  96      -5.654 -15.809  12.137  1.00 98.69           O  
ATOM    742  CG  GLN A  96      -2.449 -15.752  15.445  1.00 98.69           C  
ATOM    743  CD  GLN A  96      -1.153 -16.549  15.517  1.00 98.69           C  
ATOM    744  NE2 GLN A  96      -0.324 -16.295  16.505  1.00 98.69           N  
ATOM    745  OE1 GLN A  96      -0.854 -17.401  14.693  1.00 98.69           O  
ATOM    746  N   THR A  97      -4.522 -13.889  11.834  1.00 98.89           N  
ATOM    747  CA  THR A  97      -4.859 -13.681  10.423  1.00 98.89           C  
ATOM    748  C   THR A  97      -3.572 -13.527   9.620  1.00 98.89           C  
ATOM    749  CB  THR A  97      -5.748 -12.447  10.255  1.00 98.89           C  
ATOM    750  O   THR A  97      -2.765 -12.658   9.961  1.00 98.89           O  
ATOM    751  CG2 THR A  97      -6.188 -12.222   8.809  1.00 98.89           C  
ATOM    752  OG1 THR A  97      -6.918 -12.647  11.008  1.00 98.89           O  
ATOM    753  N   PRO A  98      -3.342 -14.327   8.564  1.00 98.86           N  
ATOM    754  CA  PRO A  98      -2.179 -14.152   7.703  1.00 98.86           C  
ATOM    755  C   PRO A  98      -2.175 -12.768   7.055  1.00 98.86           C  
ATOM    756  CB  PRO A  98      -2.257 -15.265   6.652  1.00 98.86           C  
ATOM    757  O   PRO A  98      -3.226 -12.263   6.647  1.00 98.86           O  
ATOM    758  CG  PRO A  98      -3.145 -16.321   7.307  1.00 98.86           C  
ATOM    759  CD  PRO A  98      -4.112 -15.488   8.143  1.00 98.86           C  
ATOM    760  N   VAL A  99      -0.989 -12.178   6.907  1.00 98.94           N  
ATOM    761  CA  VAL A  99      -0.825 -10.888   6.234  1.00 98.94           C  
ATOM    762  C   VAL A  99       0.348 -10.873   5.259  1.00 98.94           C  
ATOM    763  CB  VAL A  99      -0.700  -9.708   7.221  1.00 98.94           C  
ATOM    764  O   VAL A  99       1.304 -11.644   5.378  1.00 98.94           O  
ATOM    765  CG1 VAL A  99      -1.883  -9.573   8.187  1.00 98.94           C  
ATOM    766  CG2 VAL A  99       0.581  -9.750   8.053  1.00 98.94           C  
ATOM    767  N   ILE A 100       0.301  -9.927   4.324  1.00 98.91           N  
ATOM    768  CA  ILE A 100       1.490  -9.401   3.653  1.00 98.91           C  
ATOM    769  C   ILE A 100       1.514  -7.880   3.820  1.00 98.91           C  
ATOM    770  CB  ILE A 100       1.583  -9.886   2.188  1.00 98.91           C  
ATOM    771  O   ILE A 100       0.492  -7.211   3.654  1.00 98.91           O  
ATOM    772  CG1 ILE A 100       2.964  -9.543   1.592  1.00 98.91           C  
ATOM    773  CG2 ILE A 100       0.436  -9.335   1.322  1.00 98.91           C  
ATOM    774  CD1 ILE A 100       3.266 -10.263   0.273  1.00 98.91           C  
ATOM    775  N   CYS A 101       2.675  -7.343   4.181  1.00 98.93           N  
ATOM    776  CA  CYS A 101       2.903  -5.912   4.336  1.00 98.93           C  
ATOM    777  C   CYS A 101       3.864  -5.425   3.255  1.00 98.93           C  
ATOM    778  CB  CYS A 101       3.431  -5.633   5.747  1.00 98.93           C  
ATOM    779  O   CYS A 101       4.823  -6.132   2.948  1.00 98.93           O  
ATOM    780  SG  CYS A 101       3.535  -3.841   6.020  1.00 98.93           S  
ATOM    781  N   ARG A 102       3.629  -4.226   2.711  1.00 98.94           N  
ATOM    782  CA  ARG A 102       4.560  -3.527   1.821  1.00 98.94           C  
ATOM    783  C   ARG A 102       4.871  -2.135   2.347  1.00 98.94           C  
ATOM    784  CB  ARG A 102       4.021  -3.482   0.388  1.00 98.94           C  
ATOM    785  O   ARG A 102       3.968  -1.314   2.528  1.00 98.94           O  
ATOM    786  CG  ARG A 102       5.049  -2.905  -0.602  1.00 98.94           C  
ATOM    787  CD  ARG A 102       4.588  -3.088  -2.052  1.00 98.94           C  
ATOM    788  NE  ARG A 102       5.547  -2.506  -3.011  1.00 98.94           N  
ATOM    789  NH1 ARG A 102       4.825  -0.314  -2.956  1.00 98.94           N  
ATOM    790  NH2 ARG A 102       6.450  -0.876  -4.335  1.00 98.94           N  
ATOM    791  CZ  ARG A 102       5.604  -1.250  -3.422  1.00 98.94           C  
ATOM    792  N   PHE A 103       6.160  -1.864   2.490  1.00 98.94           N  
ATOM    793  CA  PHE A 103       6.705  -0.551   2.802  1.00 98.94           C  
ATOM    794  C   PHE A 103       7.255   0.114   1.547  1.00 98.94           C  
ATOM    795  CB  PHE A 103       7.774  -0.668   3.877  1.00 98.94           C  
ATOM    796  O   PHE A 103       7.614  -0.569   0.589  1.00 98.94           O  
ATOM    797  CG  PHE A 103       7.317  -1.438   5.092  1.00 98.94           C  
ATOM    798  CD1 PHE A 103       6.373  -0.877   5.967  1.00 98.94           C  
ATOM    799  CD2 PHE A 103       7.825  -2.725   5.338  1.00 98.94           C  
ATOM    800  CE1 PHE A 103       6.005  -1.568   7.130  1.00 98.94           C  
ATOM    801  CE2 PHE A 103       7.434  -3.428   6.490  1.00 98.94           C  
ATOM    802  CZ  PHE A 103       6.536  -2.839   7.396  1.00 98.94           C  
ATOM    803  N   SER A 104       7.292   1.444   1.507  1.00 98.90           N  
ATOM    804  CA  SER A 104       7.731   2.174   0.306  1.00 98.90           C  
ATOM    805  C   SER A 104       8.087   3.624   0.603  1.00 98.90           C  
ATOM    806  CB  SER A 104       6.621   2.118  -0.753  1.00 98.90           C  
ATOM    807  O   SER A 104       7.640   4.139   1.617  1.00 98.90           O  
ATOM    808  OG  SER A 104       5.365   2.409  -0.168  1.00 98.90           O  
ATOM    809  N   THR A 105       8.841   4.291  -0.270  1.00 98.67           N  
ATOM    810  CA  THR A 105       8.791   5.768  -0.399  1.00 98.67           C  
ATOM    811  C   THR A 105       7.569   6.158  -1.248  1.00 98.67           C  
ATOM    812  CB  THR A 105      10.098   6.310  -0.996  1.00 98.67           C  
ATOM    813  O   THR A 105       6.767   5.279  -1.556  1.00 98.67           O  
ATOM    814  CG2 THR A 105      11.301   6.034  -0.092  1.00 98.67           C  
ATOM    815  OG1 THR A 105      10.356   5.689  -2.229  1.00 98.67           O  
ATOM    816  N   VAL A 106       7.360   7.426  -1.616  1.00 98.44           N  
ATOM    817  CA  VAL A 106       6.197   7.875  -2.413  1.00 98.44           C  
ATOM    818  C   VAL A 106       6.605   8.316  -3.816  1.00 98.44           C  
ATOM    819  CB  VAL A 106       5.459   9.044  -1.724  1.00 98.44           C  
ATOM    820  O   VAL A 106       6.019   7.858  -4.801  1.00 98.44           O  
ATOM    821  CG1 VAL A 106       4.289   9.585  -2.564  1.00 98.44           C  
ATOM    822  CG2 VAL A 106       4.867   8.657  -0.371  1.00 98.44           C  
ATOM    823  N   VAL A 107       7.553   9.249  -3.906  1.00 97.62           N  
ATOM    824  CA  VAL A 107       7.698  10.127  -5.075  1.00 97.62           C  
ATOM    825  C   VAL A 107       8.447   9.463  -6.221  1.00 97.62           C  
ATOM    826  CB  VAL A 107       8.386  11.441  -4.658  1.00 97.62           C  
ATOM    827  O   VAL A 107       7.981   9.502  -7.362  1.00 97.62           O  
ATOM    828  CG1 VAL A 107       8.664  12.350  -5.856  1.00 97.62           C  
ATOM    829  CG2 VAL A 107       7.502  12.217  -3.675  1.00 97.62           C  
ATOM    830  N   HIS A 108       9.604   8.881  -5.925  1.00 95.76           N  
ATOM    831  CA  HIS A 108      10.563   8.451  -6.937  1.00 95.76           C  
ATOM    832  C   HIS A 108      10.307   7.031  -7.455  1.00 95.76           C  
ATOM    833  CB  HIS A 108      11.981   8.615  -6.391  1.00 95.76           C  
ATOM    834  O   HIS A 108       9.509   6.261  -6.909  1.00 95.76           O  
ATOM    835  CG  HIS A 108      12.372  10.039  -6.138  1.00 95.76           C  
ATOM    836  CD2 HIS A 108      13.014  10.863  -7.022  1.00 95.76           C  
ATOM    837  ND1 HIS A 108      12.189  10.741  -4.971  1.00 95.76           N  
ATOM    838  CE1 HIS A 108      12.725  11.957  -5.143  1.00 95.76           C  
ATOM    839  NE2 HIS A 108      13.230  12.082  -6.380  1.00 95.76           N  
ATOM    840  N   GLU A 109      10.990   6.720  -8.550  1.00 96.68           N  
ATOM    841  CA  GLU A 109      10.883   5.493  -9.328  1.00 96.68           C  
ATOM    842  C   GLU A 109      11.445   4.277  -8.575  1.00 96.68           C  
ATOM    843  CB  GLU A 109      11.611   5.672 -10.677  1.00 96.68           C  
ATOM    844  O   GLU A 109      12.166   4.394  -7.583  1.00 96.68           O  
ATOM    845  CG  GLU A 109      11.085   6.810 -11.580  1.00 96.68           C  
ATOM    846  CD  GLU A 109      11.456   8.240 -11.141  1.00 96.68           C  
ATOM    847  OE1 GLU A 109      10.796   9.181 -11.638  1.00 96.68           O  
ATOM    848  OE2 GLU A 109      12.334   8.391 -10.256  1.00 96.68           O  
ATOM    849  N   ARG A 110      11.169   3.063  -9.069  1.00 96.29           N  
ATOM    850  CA  ARG A 110      11.523   1.791  -8.393  1.00 96.29           C  
ATOM    851  C   ARG A 110      13.003   1.631  -7.990  1.00 96.29           C  
ATOM    852  CB  ARG A 110      11.084   0.628  -9.295  1.00 96.29           C  
ATOM    853  O   ARG A 110      13.321   0.827  -7.111  1.00 96.29           O  
ATOM    854  CG  ARG A 110      11.960   0.502 -10.557  1.00 96.29           C  
ATOM    855  CD  ARG A 110      11.494  -0.638 -11.459  1.00 96.29           C  
ATOM    856  NE  ARG A 110      10.241  -0.303 -12.151  1.00 96.29           N  
ATOM    857  NH1 ARG A 110       9.730  -2.427 -12.886  1.00 96.29           N  
ATOM    858  NH2 ARG A 110       8.466  -0.724 -13.509  1.00 96.29           N  
ATOM    859  CZ  ARG A 110       9.490  -1.147 -12.837  1.00 96.29           C  
ATOM    860  N   GLY A 111      13.907   2.347  -8.658  1.00 95.41           N  
ATOM    861  CA  GLY A 111      15.355   2.298  -8.433  1.00 95.41           C  
ATOM    862  C   GLY A 111      15.892   3.372  -7.486  1.00 95.41           C  
ATOM    863  O   GLY A 111      17.097   3.418  -7.263  1.00 95.41           O  
ATOM    864  N   SER A 112      15.038   4.242  -6.942  1.00 97.01           N  
ATOM    865  CA  SER A 112      15.482   5.358  -6.110  1.00 97.01           C  
ATOM    866  C   SER A 112      16.050   4.905  -4.757  1.00 97.01           C  
ATOM    867  CB  SER A 112      14.322   6.323  -5.885  1.00 97.01           C  
ATOM    868  O   SER A 112      15.566   3.913  -4.202  1.00 97.01           O  
ATOM    869  OG  SER A 112      13.358   5.783  -4.995  1.00 97.01           O  
ATOM    870  N   PRO A 113      16.987   5.661  -4.156  1.00 97.63           N  
ATOM    871  CA  PRO A 113      17.411   5.434  -2.779  1.00 97.63           C  
ATOM    872  C   PRO A 113      16.259   5.499  -1.771  1.00 97.63           C  
ATOM    873  CB  PRO A 113      18.497   6.475  -2.485  1.00 97.63           C  
ATOM    874  O   PRO A 113      15.450   6.424  -1.773  1.00 97.63           O  
ATOM    875  CG  PRO A 113      19.003   6.889  -3.866  1.00 97.63           C  
ATOM    876  CD  PRO A 113      17.798   6.693  -4.783  1.00 97.63           C  
ATOM    877  N   GLU A 114      16.211   4.530  -0.860  1.00 98.38           N  
ATOM    878  CA  GLU A 114      15.203   4.458   0.211  1.00 98.38           C  
ATOM    879  C   GLU A 114      15.398   5.514   1.305  1.00 98.38           C  
ATOM    880  CB  GLU A 114      15.257   3.063   0.842  1.00 98.38           C  
ATOM    881  O   GLU A 114      14.508   5.725   2.130  1.00 98.38           O  
ATOM    882  CG  GLU A 114      14.694   2.026  -0.127  1.00 98.38           C  
ATOM    883  CD  GLU A 114      15.022   0.588   0.254  1.00 98.38           C  
ATOM    884  OE1 GLU A 114      14.576  -0.286  -0.516  1.00 98.38           O  
ATOM    885  OE2 GLU A 114      15.809   0.315   1.180  1.00 98.38           O  
ATOM    886  N   SER A 115      16.568   6.159   1.340  1.00 97.87           N  
ATOM    887  CA  SER A 115      16.921   7.162   2.347  1.00 97.87           C  
ATOM    888  C   SER A 115      16.492   8.573   1.955  1.00 97.87           C  
ATOM    889  CB  SER A 115      18.422   7.132   2.640  1.00 97.87           C  
ATOM    890  O   SER A 115      16.680   9.491   2.740  1.00 97.87           O  
ATOM    891  OG  SER A 115      19.140   7.474   1.477  1.00 97.87           O  
ATOM    892  N   ILE A 116      15.894   8.773   0.775  1.00 96.14           N  
ATOM    893  CA  ILE A 116      15.377  10.086   0.369  1.00 96.14           C  
ATOM    894  C   ILE A 116      14.308  10.547   1.370  1.00 96.14           C  
ATOM    895  CB  ILE A 116      14.852  10.044  -1.086  1.00 96.14           C  
ATOM    896  O   ILE A 116      13.454   9.754   1.785  1.00 96.14           O  
ATOM    897  CG1 ILE A 116      16.035   9.827  -2.056  1.00 96.14           C  
ATOM    898  CG2 ILE A 116      14.111  11.343  -1.454  1.00 96.14           C  
ATOM    899  CD1 ILE A 116      15.628   9.545  -3.507  1.00 96.14           C  
ATOM    900  N   ARG A 117      14.337  11.831   1.753  1.00 97.05           N  
ATOM    901  CA  ARG A 117      13.279  12.443   2.567  1.00 97.05           C  
ATOM    902  C   ARG A 117      11.949  12.304   1.850  1.00 97.05           C  
ATOM    903  CB  ARG A 117      13.594  13.912   2.868  1.00 97.05           C  
ATOM    904  O   ARG A 117      11.753  12.854   0.770  1.00 97.05           O  
ATOM    905  CG  ARG A 117      12.446  14.558   3.664  1.00 97.05           C  
ATOM    906  CD  ARG A 117      12.809  15.980   4.093  1.00 97.05           C  
ATOM    907  NE  ARG A 117      13.848  16.001   5.132  1.00 97.05           N  
ATOM    908  NH1 ARG A 117      12.611  15.281   6.917  1.00 97.05           N  
ATOM    909  NH2 ARG A 117      14.767  15.827   7.176  1.00 97.05           N  
ATOM    910  CZ  ARG A 117      13.733  15.690   6.407  1.00 97.05           C  
ATOM    911  N   ASP A 118      11.051  11.545   2.457  1.00 98.05           N  
ATOM    912  CA  ASP A 118       9.746  11.270   1.874  1.00 98.05           C  
ATOM    913  C   ASP A 118       8.781  10.760   2.946  1.00 98.05           C  
ATOM    914  CB  ASP A 118       9.871  10.273   0.695  1.00 98.05           C  
ATOM    915  O   ASP A 118       9.191  10.233   3.984  1.00 98.05           O  
ATOM    916  CG  ASP A 118       8.764  10.424  -0.352  1.00 98.05           C  
ATOM    917  OD1 ASP A 118       7.793  11.172  -0.100  1.00 98.05           O  
ATOM    918  OD2 ASP A 118       8.875   9.750  -1.406  1.00 98.05           O  
ATOM    919  N   ILE A 119       7.487  10.817   2.670  1.00 98.43           N  
ATOM    920  CA  ILE A 119       6.555   9.954   3.392  1.00 98.43           C  
ATOM    921  C   ILE A 119       6.877   8.497   3.025  1.00 98.43           C  
ATOM    922  CB  ILE A 119       5.105  10.382   3.103  1.00 98.43           C  
ATOM    923  O   ILE A 119       7.348   8.192   1.925  1.00 98.43           O  
ATOM    924  CG1 ILE A 119       4.831  11.743   3.778  1.00 98.43           C  
ATOM    925  CG2 ILE A 119       4.089   9.320   3.558  1.00 98.43           C  
ATOM    926  CD1 ILE A 119       3.502  12.379   3.353  1.00 98.43           C  
ATOM    927  N   ARG A 120       6.644   7.576   3.959  1.00 98.84           N  
ATOM    928  CA  ARG A 120       6.726   6.138   3.715  1.00 98.84           C  
ATOM    929  C   ARG A 120       5.336   5.526   3.636  1.00 98.84           C  
ATOM    930  CB  ARG A 120       7.591   5.423   4.763  1.00 98.84           C  
ATOM    931  O   ARG A 120       4.508   5.773   4.506  1.00 98.84           O  
ATOM    932  CG  ARG A 120       8.990   6.012   4.988  1.00 98.84           C  
ATOM    933  CD  ARG A 120       9.829   6.064   3.711  1.00 98.84           C  
ATOM    934  NE  ARG A 120      11.227   6.448   3.992  1.00 98.84           N  
ATOM    935  NH1 ARG A 120      11.168   8.600   3.198  1.00 98.84           N  
ATOM    936  NH2 ARG A 120      13.096   7.715   3.675  1.00 98.84           N  
ATOM    937  CZ  ARG A 120      11.810   7.579   3.643  1.00 98.84           C  
ATOM    938  N   GLY A 121       5.086   4.695   2.630  1.00 98.86           N  
ATOM    939  CA  GLY A 121       3.890   3.854   2.585  1.00 98.86           C  
ATOM    940  C   GLY A 121       3.991   2.703   3.581  1.00 98.86           C  
ATOM    941  O   GLY A 121       5.059   2.107   3.718  1.00 98.86           O  
ATOM    942  N   PHE A 122       2.877   2.377   4.233  1.00 98.92           N  
ATOM    943  CA  PHE A 122       2.718   1.244   5.147  1.00 98.92           C  
ATOM    944  C   PHE A 122       1.395   0.548   4.804  1.00 98.92           C  
ATOM    945  CB  PHE A 122       2.787   1.747   6.602  1.00 98.92           C  
ATOM    946  O   PHE A 122       0.341   0.854   5.363  1.00 98.92           O  
ATOM    947  CG  PHE A 122       3.003   0.693   7.684  1.00 98.92           C  
ATOM    948  CD1 PHE A 122       2.455  -0.608   7.607  1.00 98.92           C  
ATOM    949  CD2 PHE A 122       3.772   1.038   8.813  1.00 98.92           C  
ATOM    950  CE1 PHE A 122       2.677  -1.539   8.637  1.00 98.92           C  
ATOM    951  CE2 PHE A 122       3.977   0.113   9.849  1.00 98.92           C  
ATOM    952  CZ  PHE A 122       3.435  -1.179   9.762  1.00 98.92           C  
ATOM    953  N   ALA A 123       1.438  -0.372   3.838  1.00 98.95           N  
ATOM    954  CA  ALA A 123       0.254  -1.063   3.336  1.00 98.95           C  
ATOM    955  C   ALA A 123       0.185  -2.501   3.858  1.00 98.95           C  
ATOM    956  CB  ALA A 123       0.267  -0.998   1.805  1.00 98.95           C  
ATOM    957  O   ALA A 123       1.112  -3.276   3.633  1.00 98.95           O  
ATOM    958  N   VAL A 124      -0.922  -2.869   4.506  1.00 98.95           N  
ATOM    959  CA  VAL A 124      -1.143  -4.208   5.076  1.00 98.95           C  
ATOM    960  C   VAL A 124      -2.356  -4.854   4.416  1.00 98.95           C  
ATOM    961  CB  VAL A 124      -1.330  -4.153   6.607  1.00 98.95           C  
ATOM    962  O   VAL A 124      -3.436  -4.270   4.410  1.00 98.95           O  
ATOM    963  CG1 VAL A 124      -1.330  -5.568   7.204  1.00 98.95           C  
ATOM    964  CG2 VAL A 124      -0.216  -3.358   7.299  1.00 98.95           C  
ATOM    965  N   LYS A 125      -2.183  -6.065   3.878  1.00 98.91           N  
ATOM    966  CA  LYS A 125      -3.260  -6.913   3.355  1.00 98.91           C  
ATOM    967  C   LYS A 125      -3.490  -8.056   4.329  1.00 98.91           C  
ATOM    968  CB  LYS A 125      -2.906  -7.401   1.941  1.00 98.91           C  
ATOM    969  O   LYS A 125      -2.572  -8.833   4.584  1.00 98.91           O  
ATOM    970  CG  LYS A 125      -3.871  -8.471   1.387  1.00 98.91           C  
ATOM    971  CD  LYS A 125      -3.535  -8.900  -0.052  1.00 98.91           C  
ATOM    972  CE  LYS A 125      -3.408  -7.762  -1.075  1.00 98.91           C  
ATOM    973  NZ  LYS A 125      -4.676  -7.029  -1.272  1.00 98.91           N  
ATOM    974  N   PHE A 126      -4.708  -8.156   4.840  1.00 98.92           N  
ATOM    975  CA  PHE A 126      -5.183  -9.214   5.718  1.00 98.92           C  
ATOM    976  C   PHE A 126      -5.947 -10.240   4.891  1.00 98.92           C  
ATOM    977  CB  PHE A 126      -6.090  -8.625   6.806  1.00 98.92           C  
ATOM    978  O   PHE A 126      -6.941  -9.906   4.246  1.00 98.92           O  
ATOM    979  CG  PHE A 126      -5.459  -7.567   7.688  1.00 98.92           C  
ATOM    980  CD1 PHE A 126      -5.037  -7.897   8.988  1.00 98.92           C  
ATOM    981  CD2 PHE A 126      -5.342  -6.238   7.235  1.00 98.92           C  
ATOM    982  CE1 PHE A 126      -4.512  -6.898   9.824  1.00 98.92           C  
ATOM    983  CE2 PHE A 126      -4.805  -5.246   8.067  1.00 98.92           C  
ATOM    984  CZ  PHE A 126      -4.395  -5.578   9.366  1.00 98.92           C  
ATOM    985  N   TYR A 127      -5.510 -11.494   4.930  1.00 98.78           N  
ATOM    986  CA  TYR A 127      -6.210 -12.597   4.277  1.00 98.78           C  
ATOM    987  C   TYR A 127      -7.243 -13.187   5.243  1.00 98.78           C  
ATOM    988  CB  TYR A 127      -5.194 -13.631   3.788  1.00 98.78           C  
ATOM    989  O   TYR A 127      -7.002 -14.217   5.874  1.00 98.78           O  
ATOM    990  CG  TYR A 127      -4.146 -13.099   2.831  1.00 98.78           C  
ATOM    991  CD1 TYR A 127      -4.453 -12.905   1.470  1.00 98.78           C  
ATOM    992  CD2 TYR A 127      -2.850 -12.823   3.305  1.00 98.78           C  
ATOM    993  CE1 TYR A 127      -3.453 -12.471   0.579  1.00 98.78           C  
ATOM    994  CE2 TYR A 127      -1.853 -12.374   2.426  1.00 98.78           C  
ATOM    995  OH  TYR A 127      -1.174 -11.833   0.210  1.00 98.78           O  
ATOM    996  CZ  TYR A 127      -2.153 -12.212   1.061  1.00 98.78           C  
ATOM    997  N   THR A 128      -8.366 -12.489   5.420  1.00 98.75           N  
ATOM    998  CA  THR A 128      -9.410 -12.890   6.374  1.00 98.75           C  
ATOM    999  C   THR A 128     -10.251 -14.054   5.835  1.00 98.75           C  
ATOM   1000  CB  THR A 128     -10.302 -11.715   6.823  1.00 98.75           C  
ATOM   1001  O   THR A 128     -10.171 -14.418   4.659  1.00 98.75           O  
ATOM   1002  CG2 THR A 128      -9.601 -10.357   6.902  1.00 98.75           C  
ATOM   1003  OG1 THR A 128     -11.427 -11.579   5.997  1.00 98.75           O  
ATOM   1004  N   ARG A 129     -11.098 -14.637   6.692  1.00 97.64           N  
ATOM   1005  CA  ARG A 129     -12.047 -15.689   6.291  1.00 97.64           C  
ATOM   1006  C   ARG A 129     -13.240 -15.153   5.494  1.00 97.64           C  
ATOM   1007  CB  ARG A 129     -12.536 -16.442   7.533  1.00 97.64           C  
ATOM   1008  O   ARG A 129     -13.936 -15.949   4.875  1.00 97.64           O  
ATOM   1009  CG  ARG A 129     -11.396 -17.192   8.240  1.00 97.64           C  
ATOM   1010  CD  ARG A 129     -11.837 -17.764   9.589  1.00 97.64           C  
ATOM   1011  NE  ARG A 129     -12.950 -18.723   9.461  1.00 97.64           N  
ATOM   1012  NH1 ARG A 129     -14.110 -18.080  11.341  1.00 97.64           N  
ATOM   1013  NH2 ARG A 129     -14.834 -19.807  10.130  1.00 97.64           N  
ATOM   1014  CZ  ARG A 129     -13.951 -18.863  10.312  1.00 97.64           C  
ATOM   1015  N   GLU A 130     -13.441 -13.838   5.482  1.00 97.28           N  
ATOM   1016  CA  GLU A 130     -14.557 -13.149   4.820  1.00 97.28           C  
ATOM   1017  C   GLU A 130     -14.070 -12.214   3.697  1.00 97.28           C  
ATOM   1018  CB  GLU A 130     -15.418 -12.419   5.864  1.00 97.28           C  
ATOM   1019  O   GLU A 130     -14.728 -11.237   3.349  1.00 97.28           O  
ATOM   1020  CG  GLU A 130     -16.056 -13.376   6.882  1.00 97.28           C  
ATOM   1021  CD  GLU A 130     -17.062 -12.640   7.780  1.00 97.28           C  
ATOM   1022  OE1 GLU A 130     -18.215 -13.124   7.888  1.00 97.28           O  
ATOM   1023  OE2 GLU A 130     -16.660 -11.604   8.358  1.00 97.28           O  
ATOM   1024  N   GLY A 131     -12.899 -12.505   3.121  1.00 98.21           N  
ATOM   1025  CA  GLY A 131     -12.289 -11.725   2.045  1.00 98.21           C  
ATOM   1026  C   GLY A 131     -10.986 -11.045   2.456  1.00 98.21           C  
ATOM   1027  O   GLY A 131     -10.538 -11.125   3.600  1.00 98.21           O  
ATOM   1028  N   ASN A 132     -10.341 -10.378   1.503  1.00 98.74           N  
ATOM   1029  CA  ASN A 132      -9.161  -9.578   1.813  1.00 98.74           C  
ATOM   1030  C   ASN A 132      -9.592  -8.226   2.391  1.00 98.74           C  
ATOM   1031  CB  ASN A 132      -8.278  -9.417   0.567  1.00 98.74           C  
ATOM   1032  O   ASN A 132     -10.456  -7.570   1.816  1.00 98.74           O  
ATOM   1033  CG  ASN A 132      -7.601 -10.706   0.139  1.00 98.74           C  
ATOM   1034  ND2 ASN A 132      -7.081 -10.739  -1.066  1.00 98.74           N  
ATOM   1035  OD1 ASN A 132      -7.515 -11.692   0.852  1.00 98.74           O  
ATOM   1036  N   PHE A 133      -8.943  -7.795   3.470  1.00 98.81           N  
ATOM   1037  CA  PHE A 133      -9.016  -6.420   3.964  1.00 98.81           C  
ATOM   1038  C   PHE A 133      -7.669  -5.739   3.724  1.00 98.81           C  
ATOM   1039  CB  PHE A 133      -9.428  -6.410   5.445  1.00 98.81           C  
ATOM   1040  O   PHE A 133      -6.638  -6.298   4.091  1.00 98.81           O  
ATOM   1041  CG  PHE A 133      -9.276  -5.068   6.139  1.00 98.81           C  
ATOM   1042  CD1 PHE A 133      -8.520  -4.960   7.322  1.00 98.81           C  
ATOM   1043  CD2 PHE A 133      -9.878  -3.917   5.598  1.00 98.81           C  
ATOM   1044  CE1 PHE A 133      -8.355  -3.711   7.946  1.00 98.81           C  
ATOM   1045  CE2 PHE A 133      -9.708  -2.667   6.215  1.00 98.81           C  
ATOM   1046  CZ  PHE A 133      -8.948  -2.563   7.391  1.00 98.81           C  
ATOM   1047  N   ASP A 134      -7.655  -4.550   3.122  1.00 98.90           N  
ATOM   1048  CA  ASP A 134      -6.421  -3.793   2.890  1.00 98.90           C  
ATOM   1049  C   ASP A 134      -6.426  -2.476   3.676  1.00 98.90           C  
ATOM   1050  CB  ASP A 134      -6.219  -3.507   1.397  1.00 98.90           C  
ATOM   1051  O   ASP A 134      -7.137  -1.531   3.334  1.00 98.90           O  
ATOM   1052  CG  ASP A 134      -5.925  -4.716   0.511  1.00 98.90           C  
ATOM   1053  OD1 ASP A 134      -5.581  -5.811   0.993  1.00 98.90           O  
ATOM   1054  OD2 ASP A 134      -5.910  -4.568  -0.735  1.00 98.90           O  
ATOM   1055  N   LEU A 135      -5.551  -2.368   4.677  1.00 98.80           N  
ATOM   1056  CA  LEU A 135      -5.273  -1.109   5.362  1.00 98.80           C  
ATOM   1057  C   LEU A 135      -4.067  -0.433   4.701  1.00 98.80           C  
ATOM   1058  CB  LEU A 135      -5.093  -1.363   6.866  1.00 98.80           C  
ATOM   1059  O   LEU A 135      -2.912  -0.766   4.970  1.00 98.80           O  
ATOM   1060  CG  LEU A 135      -4.904  -0.074   7.686  1.00 98.80           C  
ATOM   1061  CD1 LEU A 135      -6.104   0.875   7.601  1.00 98.80           C  
ATOM   1062  CD2 LEU A 135      -4.687  -0.437   9.154  1.00 98.80           C  
ATOM   1063  N   VAL A 136      -4.343   0.503   3.792  1.00 98.81           N  
ATOM   1064  CA  VAL A 136      -3.320   1.146   2.949  1.00 98.81           C  
ATOM   1065  C   VAL A 136      -2.916   2.500   3.528  1.00 98.81           C  
ATOM   1066  CB  VAL A 136      -3.775   1.254   1.487  1.00 98.81           C  
ATOM   1067  O   VAL A 136      -3.452   3.546   3.137  1.00 98.81           O  
ATOM   1068  CG1 VAL A 136      -2.584   1.586   0.580  1.00 98.81           C  
ATOM   1069  CG2 VAL A 136      -4.421  -0.039   0.978  1.00 98.81           C  
ATOM   1070  N   GLY A 137      -1.986   2.450   4.476  1.00 98.77           N  
ATOM   1071  CA  GLY A 137      -1.533   3.580   5.272  1.00 98.77           C  
ATOM   1072  C   GLY A 137      -0.206   4.205   4.844  1.00 98.77           C  
ATOM   1073  O   GLY A 137       0.408   3.804   3.853  1.00 98.77           O  
ATOM   1074  N   ASN A 138       0.241   5.167   5.651  1.00 98.85           N  
ATOM   1075  CA  ASN A 138       1.553   5.817   5.584  1.00 98.85           C  
ATOM   1076  C   ASN A 138       2.205   5.853   6.975  1.00 98.85           C  
ATOM   1077  CB  ASN A 138       1.390   7.243   5.026  1.00 98.85           C  
ATOM   1078  O   ASN A 138       1.536   5.621   7.975  1.00 98.85           O  
ATOM   1079  CG  ASN A 138       1.194   7.294   3.523  1.00 98.85           C  
ATOM   1080  ND2 ASN A 138       0.498   8.293   3.036  1.00 98.85           N  
ATOM   1081  OD1 ASN A 138       1.684   6.481   2.759  1.00 98.85           O  
ATOM   1082  N   ASN A 139       3.488   6.201   7.063  1.00 98.77           N  
ATOM   1083  CA  ASN A 139       4.181   6.448   8.333  1.00 98.77           C  
ATOM   1084  C   ASN A 139       3.854   7.807   8.975  1.00 98.77           C  
ATOM   1085  CB  ASN A 139       5.697   6.298   8.151  1.00 98.77           C  
ATOM   1086  O   ASN A 139       4.404   8.138  10.021  1.00 98.77           O  
ATOM   1087  CG  ASN A 139       6.305   7.505   7.456  1.00 98.77           C  
ATOM   1088  ND2 ASN A 139       7.454   7.971   7.878  1.00 98.77           N  
ATOM   1089  OD1 ASN A 139       5.745   8.058   6.523  1.00 98.77           O  
ATOM   1090  N   VAL A 140       2.980   8.597   8.351  1.00 98.66           N  
ATOM   1091  CA  VAL A 140       2.469   9.864   8.881  1.00 98.66           C  
ATOM   1092  C   VAL A 140       0.938   9.800   8.975  1.00 98.66           C  
ATOM   1093  CB  VAL A 140       2.947  11.073   8.055  1.00 98.66           C  
ATOM   1094  O   VAL A 140       0.310   9.166   8.123  1.00 98.66           O  
ATOM   1095  CG1 VAL A 140       4.477  11.169   8.037  1.00 98.66           C  
ATOM   1096  CG2 VAL A 140       2.454  11.050   6.607  1.00 98.66           C  
ATOM   1097  N   PRO A 141       0.313  10.432   9.985  1.00 98.67           N  
ATOM   1098  CA  PRO A 141      -1.123  10.314  10.250  1.00 98.67           C  
ATOM   1099  C   PRO A 141      -2.002  11.264   9.426  1.00 98.67           C  
ATOM   1100  CB  PRO A 141      -1.257  10.607  11.745  1.00 98.67           C  
ATOM   1101  O   PRO A 141      -3.222  11.238   9.578  1.00 98.67           O  
ATOM   1102  CG  PRO A 141      -0.164  11.645  11.982  1.00 98.67           C  
ATOM   1103  CD  PRO A 141       0.958  11.167  11.064  1.00 98.67           C  
ATOM   1104  N   VAL A 142      -1.397  12.108   8.588  1.00 98.71           N  
ATOM   1105  CA  VAL A 142      -2.074  13.137   7.786  1.00 98.71           C  
ATOM   1106  C   VAL A 142      -1.598  13.119   6.334  1.00 98.71           C  
ATOM   1107  CB  VAL A 142      -1.910  14.541   8.402  1.00 98.71           C  
ATOM   1108  O   VAL A 142      -0.595  12.481   6.012  1.00 98.71           O  
ATOM   1109  CG1 VAL A 142      -2.642  14.619   9.743  1.00 98.71           C  
ATOM   1110  CG2 VAL A 142      -0.442  14.942   8.606  1.00 98.71           C  
ATOM   1111  N   PHE A 143      -2.318  13.808   5.449  1.00 98.54           N  
ATOM   1112  CA  PHE A 143      -1.937  13.955   4.042  1.00 98.54           C  
ATOM   1113  C   PHE A 143      -1.984  15.413   3.567  1.00 98.54           C  
ATOM   1114  CB  PHE A 143      -2.802  13.026   3.179  1.00 98.54           C  
ATOM   1115  O   PHE A 143      -2.616  16.260   4.194  1.00 98.54           O  
ATOM   1116  CG  PHE A 143      -2.119  12.615   1.896  1.00 98.54           C  
ATOM   1117  CD1 PHE A 143      -2.544  13.133   0.659  1.00 98.54           C  
ATOM   1118  CD2 PHE A 143      -1.011  11.749   1.954  1.00 98.54           C  
ATOM   1119  CE1 PHE A 143      -1.849  12.794  -0.514  1.00 98.54           C  
ATOM   1120  CE2 PHE A 143      -0.324  11.402   0.779  1.00 98.54           C  
ATOM   1121  CZ  PHE A 143      -0.740  11.932  -0.454  1.00 98.54           C  
ATOM   1122  N   PHE A 144      -1.288  15.720   2.466  1.00 98.30           N  
ATOM   1123  CA  PHE A 144      -1.068  17.100   2.013  1.00 98.30           C  
ATOM   1124  C   PHE A 144      -2.338  17.831   1.556  1.00 98.30           C  
ATOM   1125  CB  PHE A 144      -0.077  17.104   0.846  1.00 98.30           C  
ATOM   1126  O   PHE A 144      -2.430  19.044   1.706  1.00 98.30           O  
ATOM   1127  CG  PHE A 144       1.353  16.739   1.178  1.00 98.30           C  
ATOM   1128  CD1 PHE A 144       2.205  17.710   1.740  1.00 98.30           C  
ATOM   1129  CD2 PHE A 144       1.856  15.462   0.865  1.00 98.30           C  
ATOM   1130  CE1 PHE A 144       3.552  17.406   1.997  1.00 98.30           C  
ATOM   1131  CE2 PHE A 144       3.207  15.162   1.117  1.00 98.30           C  
ATOM   1132  CZ  PHE A 144       4.053  16.131   1.686  1.00 98.30           C  
ATOM   1133  N   ASN A 145      -3.290  17.112   0.962  1.00 96.67           N  
ATOM   1134  CA  ASN A 145      -4.523  17.666   0.409  1.00 96.67           C  
ATOM   1135  C   ASN A 145      -5.733  16.902   0.950  1.00 96.67           C  
ATOM   1136  CB  ASN A 145      -4.451  17.670  -1.133  1.00 96.67           C  
ATOM   1137  O   ASN A 145      -5.712  15.672   1.014  1.00 96.67           O  
ATOM   1138  CG  ASN A 145      -4.178  16.304  -1.748  1.00 96.67           C  
ATOM   1139  ND2 ASN A 145      -5.162  15.626  -2.282  1.00 96.67           N  
ATOM   1140  OD1 ASN A 145      -3.055  15.825  -1.797  1.00 96.67           O  
ATOM   1141  N   ARG A 146      -6.800  17.631   1.296  1.00 97.03           N  
ATOM   1142  CA  ARG A 146      -8.021  17.058   1.890  1.00 97.03           C  
ATOM   1143  C   ARG A 146      -9.013  16.457   0.898  1.00 97.03           C  
ATOM   1144  CB  ARG A 146      -8.682  18.095   2.801  1.00 97.03           C  
ATOM   1145  O   ARG A 146      -9.935  15.756   1.292  1.00 97.03           O  
ATOM   1146  CG  ARG A 146      -9.386  19.213   2.025  1.00 97.03           C  
ATOM   1147  CD  ARG A 146      -9.805  20.315   2.994  1.00 97.03           C  
ATOM   1148  NE  ARG A 146      -8.757  21.332   3.137  1.00 97.03           N  
ATOM   1149  NH1 ARG A 146      -9.178  22.003   5.308  1.00 97.03           N  
ATOM   1150  NH2 ARG A 146      -8.104  23.336   3.901  1.00 97.03           N  
ATOM   1151  CZ  ARG A 146      -8.690  22.206   4.118  1.00 97.03           C  
ATOM   1152  N   ASP A 147      -8.836  16.743  -0.387  1.00 97.43           N  
ATOM   1153  CA  ASP A 147      -9.680  16.238  -1.468  1.00 97.43           C  
ATOM   1154  C   ASP A 147      -8.806  15.576  -2.535  1.00 97.43           C  
ATOM   1155  CB  ASP A 147     -10.530  17.384  -2.035  1.00 97.43           C  
ATOM   1156  O   ASP A 147      -7.787  16.134  -2.956  1.00 97.43           O  
ATOM   1157  CG  ASP A 147     -11.636  16.887  -2.970  1.00 97.43           C  
ATOM   1158  OD1 ASP A 147     -11.308  16.137  -3.919  1.00 97.43           O  
ATOM   1159  OD2 ASP A 147     -12.801  17.278  -2.747  1.00 97.43           O  
ATOM   1160  N   ALA A 148      -9.194  14.381  -2.981  1.00 96.25           N  
ATOM   1161  CA  ALA A 148      -8.442  13.607  -3.961  1.00 96.25           C  
ATOM   1162  C   ALA A 148      -8.338  14.263  -5.334  1.00 96.25           C  
ATOM   1163  CB  ALA A 148      -9.130  12.266  -4.145  1.00 96.25           C  
ATOM   1164  O   ALA A 148      -7.452  13.894  -6.105  1.00 96.25           O  
ATOM   1165  N   LYS A 149      -9.209  15.224  -5.656  1.00 94.19           N  
ATOM   1166  CA  LYS A 149      -9.166  15.917  -6.942  1.00 94.19           C  
ATOM   1167  C   LYS A 149      -7.798  16.550  -7.207  1.00 94.19           C  
ATOM   1168  CB  LYS A 149     -10.286  16.956  -6.968  1.00 94.19           C  
ATOM   1169  O   LYS A 149      -7.342  16.519  -8.344  1.00 94.19           O  
ATOM   1170  CG  LYS A 149     -10.396  17.569  -8.364  1.00 94.19           C  
ATOM   1171  CD  LYS A 149     -11.520  18.595  -8.402  1.00 94.19           C  
ATOM   1172  CE  LYS A 149     -11.538  19.202  -9.802  1.00 94.19           C  
ATOM   1173  NZ  LYS A 149     -12.392  20.406  -9.829  1.00 94.19           N  
ATOM   1174  N   SER A 150      -7.138  17.051  -6.164  1.00 94.63           N  
ATOM   1175  CA  SER A 150      -5.804  17.652  -6.258  1.00 94.63           C  
ATOM   1176  C   SER A 150      -4.668  16.625  -6.224  1.00 94.63           C  
ATOM   1177  CB  SER A 150      -5.610  18.682  -5.140  1.00 94.63           C  
ATOM   1178  O   SER A 150      -3.517  17.002  -6.400  1.00 94.63           O  
ATOM   1179  OG  SER A 150      -6.662  19.631  -5.155  1.00 94.63           O  
ATOM   1180  N   PHE A 151      -4.940  15.330  -6.015  1.00 96.94           N  
ATOM   1181  CA  PHE A 151      -3.896  14.306  -5.891  1.00 96.94           C  
ATOM   1182  C   PHE A 151      -2.967  14.224  -7.118  1.00 96.94           C  
ATOM   1183  CB  PHE A 151      -4.519  12.942  -5.554  1.00 96.94           C  
ATOM   1184  O   PHE A 151      -1.753  14.171  -6.922  1.00 96.94           O  
ATOM   1185  CG  PHE A 151      -3.506  11.855  -5.254  1.00 96.94           C  
ATOM   1186  CD1 PHE A 151      -3.057  10.987  -6.270  1.00 96.94           C  
ATOM   1187  CD2 PHE A 151      -3.019  11.705  -3.945  1.00 96.94           C  
ATOM   1188  CE1 PHE A 151      -2.121   9.978  -5.974  1.00 96.94           C  
ATOM   1189  CE2 PHE A 151      -2.089  10.695  -3.649  1.00 96.94           C  
ATOM   1190  CZ  PHE A 151      -1.635   9.836  -4.662  1.00 96.94           C  
ATOM   1191  N   PRO A 152      -3.453  14.261  -8.379  1.00 97.92           N  
ATOM   1192  CA  PRO A 152      -2.558  14.298  -9.533  1.00 97.92           C  
ATOM   1193  C   PRO A 152      -1.627  15.515  -9.522  1.00 97.92           C  
ATOM   1194  CB  PRO A 152      -3.466  14.301 -10.768  1.00 97.92           C  
ATOM   1195  O   PRO A 152      -0.459  15.381  -9.882  1.00 97.92           O  
ATOM   1196  CG  PRO A 152      -4.754  13.657 -10.260  1.00 97.92           C  
ATOM   1197  CD  PRO A 152      -4.836  14.190  -8.834  1.00 97.92           C  
ATOM   1198  N   ASP A 153      -2.114  16.676  -9.083  1.00 98.40           N  
ATOM   1199  CA  ASP A 153      -1.328  17.909  -9.013  1.00 98.40           C  
ATOM   1200  C   ASP A 153      -0.306  17.856  -7.867  1.00 98.40           C  
ATOM   1201  CB  ASP A 153      -2.265  19.120  -8.928  1.00 98.40           C  
ATOM   1202  O   ASP A 153       0.874  18.109  -8.108  1.00 98.40           O  
ATOM   1203  CG  ASP A 153      -3.242  19.145 -10.106  1.00 98.40           C  
ATOM   1204  OD1 ASP A 153      -2.761  19.136 -11.268  1.00 98.40           O  
ATOM   1205  OD2 ASP A 153      -4.463  19.079  -9.844  1.00 98.40           O  
ATOM   1206  N   THR A 154      -0.708  17.375  -6.682  1.00 97.75           N  
ATOM   1207  CA  THR A 154       0.176  17.046  -5.547  1.00 97.75           C  
ATOM   1208  C   THR A 154       1.344  16.175  -6.011  1.00 97.75           C  
ATOM   1209  CB  THR A 154      -0.616  16.294  -4.452  1.00 97.75           C  
ATOM   1210  O   THR A 154       2.509  16.512  -5.804  1.00 97.75           O  
ATOM   1211  CG2 THR A 154       0.184  15.844  -3.228  1.00 97.75           C  
ATOM   1212  OG1 THR A 154      -1.660  17.092  -3.945  1.00 97.75           O  
ATOM   1213  N   ILE A 155       1.057  15.057  -6.685  1.00 97.84           N  
ATOM   1214  CA  ILE A 155       2.096  14.122  -7.126  1.00 97.84           C  
ATOM   1215  C   ILE A 155       2.968  14.721  -8.235  1.00 97.84           C  
ATOM   1216  CB  ILE A 155       1.461  12.772  -7.523  1.00 97.84           C  
ATOM   1217  O   ILE A 155       4.181  14.519  -8.226  1.00 97.84           O  
ATOM   1218  CG1 ILE A 155       0.769  12.074  -6.328  1.00 97.84           C  
ATOM   1219  CG2 ILE A 155       2.497  11.821  -8.147  1.00 97.84           C  
ATOM   1220  CD1 ILE A 155       1.623  11.887  -5.065  1.00 97.84           C  
ATOM   1221  N   ARG A 156       2.398  15.486  -9.174  1.00 97.89           N  
ATOM   1222  CA  ARG A 156       3.173  16.179 -10.220  1.00 97.89           C  
ATOM   1223  C   ARG A 156       4.108  17.238  -9.645  1.00 97.89           C  
ATOM   1224  CB  ARG A 156       2.222  16.843 -11.221  1.00 97.89           C  
ATOM   1225  O   ARG A 156       5.203  17.398 -10.182  1.00 97.89           O  
ATOM   1226  CG  ARG A 156       1.602  15.844 -12.202  1.00 97.89           C  
ATOM   1227  CD  ARG A 156       0.451  16.543 -12.925  1.00 97.89           C  
ATOM   1228  NE  ARG A 156      -0.194  15.665 -13.914  1.00 97.89           N  
ATOM   1229  NH1 ARG A 156      -1.856  17.143 -14.484  1.00 97.89           N  
ATOM   1230  NH2 ARG A 156      -1.745  15.152 -15.496  1.00 97.89           N  
ATOM   1231  CZ  ARG A 156      -1.257  15.992 -14.626  1.00 97.89           C  
ATOM   1232  N   ALA A 157       3.687  17.957  -8.605  1.00 97.80           N  
ATOM   1233  CA  ALA A 157       4.511  18.947  -7.918  1.00 97.80           C  
ATOM   1234  C   ALA A 157       5.681  18.285  -7.175  1.00 97.80           C  
ATOM   1235  CB  ALA A 157       3.618  19.754  -6.969  1.00 97.80           C  
ATOM   1236  O   ALA A 157       6.805  18.771  -7.262  1.00 97.80           O  
ATOM   1237  N   LEU A 158       5.425  17.149  -6.515  1.00 97.47           N  
ATOM   1238  CA  LEU A 158       6.433  16.381  -5.778  1.00 97.47           C  
ATOM   1239  C   LEU A 158       7.445  15.661  -6.685  1.00 97.47           C  
ATOM   1240  CB  LEU A 158       5.717  15.379  -4.858  1.00 97.47           C  
ATOM   1241  O   LEU A 158       8.617  15.567  -6.325  1.00 97.47           O  
ATOM   1242  CG  LEU A 158       4.970  16.002  -3.661  1.00 97.47           C  
ATOM   1243  CD1 LEU A 158       4.127  14.928  -2.973  1.00 97.47           C  
ATOM   1244  CD2 LEU A 158       5.932  16.580  -2.622  1.00 97.47           C  
ATOM   1245  N   LYS A 159       7.013  15.138  -7.839  1.00 97.62           N  
ATOM   1246  CA  LYS A 159       7.866  14.409  -8.798  1.00 97.62           C  
ATOM   1247  C   LYS A 159       8.821  15.329  -9.574  1.00 97.62           C  
ATOM   1248  CB  LYS A 159       6.978  13.592  -9.750  1.00 97.62           C  
ATOM   1249  O   LYS A 159       8.605  16.540  -9.601  1.00 97.62           O  
ATOM   1250  CG  LYS A 159       6.531  12.272  -9.106  1.00 97.62           C  
ATOM   1251  CD  LYS A 159       5.688  11.461 -10.096  1.00 97.62           C  
ATOM   1252  CE  LYS A 159       5.198  10.132  -9.506  1.00 97.62           C  
ATOM   1253  NZ  LYS A 159       6.253   9.087  -9.460  1.00 97.62           N  
ATOM   1254  N   PRO A 160       9.848  14.777 -10.254  1.00 96.73           N  
ATOM   1255  CA  PRO A 160      10.762  15.555 -11.086  1.00 96.73           C  
ATOM   1256  C   PRO A 160      10.073  16.463 -12.116  1.00 96.73           C  
ATOM   1257  CB  PRO A 160      11.686  14.533 -11.749  1.00 96.73           C  
ATOM   1258  O   PRO A 160       9.005  16.149 -12.645  1.00 96.73           O  
ATOM   1259  CG  PRO A 160      11.711  13.377 -10.755  1.00 96.73           C  
ATOM   1260  CD  PRO A 160      10.290  13.384 -10.202  1.00 96.73           C  
ATOM   1261  N   ASN A 161      10.696  17.606 -12.407  1.00 96.99           N  
ATOM   1262  CA  ASN A 161      10.215  18.577 -13.384  1.00 96.99           C  
ATOM   1263  C   ASN A 161      10.078  17.926 -14.772  1.00 96.99           C  
ATOM   1264  CB  ASN A 161      11.180  19.773 -13.367  1.00 96.99           C  
ATOM   1265  O   ASN A 161      11.032  17.308 -15.239  1.00 96.99           O  
ATOM   1266  CG  ASN A 161      10.841  20.899 -14.333  1.00 96.99           C  
ATOM   1267  ND2 ASN A 161      11.133  22.123 -13.995  1.00 96.99           N  
ATOM   1268  OD1 ASN A 161      10.314  20.724 -15.417  1.00 96.99           O  
ATOM   1269  N   PRO A 162       8.945  18.090 -15.480  1.00 96.89           N  
ATOM   1270  CA  PRO A 162       8.744  17.466 -16.790  1.00 96.89           C  
ATOM   1271  C   PRO A 162       9.715  17.955 -17.879  1.00 96.89           C  
ATOM   1272  CB  PRO A 162       7.289  17.780 -17.154  1.00 96.89           C  
ATOM   1273  O   PRO A 162       9.864  17.287 -18.896  1.00 96.89           O  
ATOM   1274  CG  PRO A 162       6.997  19.074 -16.395  1.00 96.89           C  
ATOM   1275  CD  PRO A 162       7.776  18.872 -15.101  1.00 96.89           C  
ATOM   1276  N   LYS A 163      10.369  19.109 -17.693  1.00 97.10           N  
ATOM   1277  CA  LYS A 163      11.358  19.665 -18.626  1.00 97.10           C  
ATOM   1278  C   LYS A 163      12.772  19.140 -18.378  1.00 97.10           C  
ATOM   1279  CB  LYS A 163      11.307  21.201 -18.568  1.00 97.10           C  
ATOM   1280  O   LYS A 163      13.463  18.819 -19.336  1.00 97.10           O  
ATOM   1281  CG  LYS A 163      12.253  21.843 -19.596  1.00 97.10           C  
ATOM   1282  CD  LYS A 163      12.163  23.372 -19.574  1.00 97.10           C  
ATOM   1283  CE  LYS A 163      13.143  23.940 -20.608  1.00 97.10           C  
ATOM   1284  NZ  LYS A 163      13.100  25.423 -20.660  1.00 97.10           N  
ATOM   1285  N   SER A 164      13.227  19.128 -17.125  1.00 96.33           N  
ATOM   1286  CA  SER A 164      14.616  18.782 -16.771  1.00 96.33           C  
ATOM   1287  C   SER A 164      14.772  17.377 -16.199  1.00 96.33           C  
ATOM   1288  CB  SER A 164      15.185  19.800 -15.777  1.00 96.33           C  
ATOM   1289  O   SER A 164      15.890  16.886 -16.109  1.00 96.33           O  
ATOM   1290  OG  SER A 164      14.370  19.858 -14.623  1.00 96.33           O  
ATOM   1291  N   HIS A 165      13.671  16.746 -15.792  1.00 95.96           N  
ATOM   1292  CA  HIS A 165      13.646  15.499 -15.033  1.00 95.96           C  
ATOM   1293  C   HIS A 165      14.453  15.557 -13.721  1.00 95.96           C  
ATOM   1294  CB  HIS A 165      13.979  14.326 -15.961  1.00 95.96           C  
ATOM   1295  O   HIS A 165      14.910  14.543 -13.208  1.00 95.96           O  
ATOM   1296  CG  HIS A 165      13.431  13.013 -15.478  1.00 95.96           C  
ATOM   1297  CD2 HIS A 165      14.149  11.869 -15.263  1.00 95.96           C  
ATOM   1298  ND1 HIS A 165      12.113  12.728 -15.190  1.00 95.96           N  
ATOM   1299  CE1 HIS A 165      12.045  11.443 -14.798  1.00 95.96           C  
ATOM   1300  NE2 HIS A 165      13.257  10.875 -14.857  1.00 95.96           N  
ATOM   1301  N   ILE A 166      14.587  16.758 -13.147  1.00 95.34           N  
ATOM   1302  CA  ILE A 166      15.208  16.999 -11.839  1.00 95.34           C  
ATOM   1303  C   ILE A 166      14.102  17.306 -10.829  1.00 95.34           C  
ATOM   1304  CB  ILE A 166      16.258  18.130 -11.939  1.00 95.34           C  
ATOM   1305  O   ILE A 166      13.169  18.052 -11.139  1.00 95.34           O  
ATOM   1306  CG1 ILE A 166      17.395  17.725 -12.906  1.00 95.34           C  
ATOM   1307  CG2 ILE A 166      16.838  18.475 -10.556  1.00 95.34           C  
ATOM   1308  CD1 ILE A 166      18.360  18.865 -13.256  1.00 95.34           C  
ATOM   1309  N   GLN A 167      14.178  16.734  -9.628  1.00 94.63           N  
ATOM   1310  CA  GLN A 167      13.300  17.133  -8.531  1.00 94.63           C  
ATOM   1311  C   GLN A 167      13.737  18.499  -7.996  1.00 94.63           C  
ATOM   1312  CB  GLN A 167      13.281  16.061  -7.437  1.00 94.63           C  
ATOM   1313  O   GLN A 167      14.890  18.686  -7.622  1.00 94.63           O  
ATOM   1314  CG  GLN A 167      12.098  16.309  -6.491  1.00 94.63           C  
ATOM   1315  CD  GLN A 167      12.088  15.379  -5.289  1.00 94.63           C  
ATOM   1316  NE2 GLN A 167      10.936  15.111  -4.719  1.00 94.63           N  
ATOM   1317  OE1 GLN A 167      13.105  14.916  -4.811  1.00 94.63           O  
ATOM   1318  N   GLU A 168      12.817  19.460  -7.979  1.00 94.49           N  
ATOM   1319  CA  GLU A 168      13.108  20.843  -7.607  1.00 94.49           C  
ATOM   1320  C   GLU A 168      12.110  21.329  -6.550  1.00 94.49           C  
ATOM   1321  CB  GLU A 168      13.038  21.753  -8.840  1.00 94.49           C  
ATOM   1322  O   GLU A 168      10.898  21.324  -6.784  1.00 94.49           O  
ATOM   1323  CG  GLU A 168      14.060  21.477  -9.954  1.00 94.49           C  
ATOM   1324  CD  GLU A 168      13.753  22.382 -11.154  1.00 94.49           C  
ATOM   1325  OE1 GLU A 168      14.422  23.416 -11.367  1.00 94.49           O  
ATOM   1326  OE2 GLU A 168      12.741  22.136 -11.846  1.00 94.49           O  
ATOM   1327  N   ASN A 169      12.616  21.790  -5.402  1.00 94.18           N  
ATOM   1328  CA  ASN A 169      11.784  22.178  -4.258  1.00 94.18           C  
ATOM   1329  C   ASN A 169      10.885  23.385  -4.543  1.00 94.18           C  
ATOM   1330  CB  ASN A 169      12.681  22.439  -3.034  1.00 94.18           C  
ATOM   1331  O   ASN A 169       9.775  23.441  -4.015  1.00 94.18           O  
ATOM   1332  CG  ASN A 169      13.161  21.164  -2.363  1.00 94.18           C  
ATOM   1333  ND2 ASN A 169      14.221  21.237  -1.595  1.00 94.18           N  
ATOM   1334  OD1 ASN A 169      12.593  20.096  -2.511  1.00 94.18           O  
ATOM   1335  N   TRP A 170      11.291  24.323  -5.408  1.00 96.35           N  
ATOM   1336  CA  TRP A 170      10.438  25.469  -5.742  1.00 96.35           C  
ATOM   1337  C   TRP A 170       9.084  25.043  -6.335  1.00 96.35           C  
ATOM   1338  CB  TRP A 170      11.173  26.434  -6.680  1.00 96.35           C  
ATOM   1339  O   TRP A 170       8.097  25.724  -6.094  1.00 96.35           O  
ATOM   1340  CG  TRP A 170      11.372  25.928  -8.076  1.00 96.35           C  
ATOM   1341  CD1 TRP A 170      12.479  25.314  -8.549  1.00 96.35           C  
ATOM   1342  CD2 TRP A 170      10.431  25.970  -9.188  1.00 96.35           C  
ATOM   1343  CE2 TRP A 170      10.995  25.246 -10.278  1.00 96.35           C  
ATOM   1344  CE3 TRP A 170       9.137  26.506  -9.367  1.00 96.35           C  
ATOM   1345  NE1 TRP A 170      12.260  24.898  -9.850  1.00 96.35           N  
ATOM   1346  CH2 TRP A 170       8.988  25.551 -11.608  1.00 96.35           C  
ATOM   1347  CZ2 TRP A 170      10.273  24.995 -11.455  1.00 96.35           C  
ATOM   1348  CZ3 TRP A 170       8.429  26.314 -10.567  1.00 96.35           C  
ATOM   1349  N   ARG A 171       8.998  23.901  -7.042  1.00 97.61           N  
ATOM   1350  CA  ARG A 171       7.730  23.375  -7.599  1.00 97.61           C  
ATOM   1351  C   ARG A 171       6.786  22.877  -6.517  1.00 97.61           C  
ATOM   1352  CB  ARG A 171       7.999  22.209  -8.562  1.00 97.61           C  
ATOM   1353  O   ARG A 171       5.577  23.070  -6.606  1.00 97.61           O  
ATOM   1354  CG  ARG A 171       8.766  22.682  -9.793  1.00 97.61           C  
ATOM   1355  CD  ARG A 171       9.005  21.587 -10.831  1.00 97.61           C  
ATOM   1356  NE  ARG A 171       7.731  21.069 -11.376  1.00 97.61           N  
ATOM   1357  NH1 ARG A 171       8.047  18.877 -10.825  1.00 97.61           N  
ATOM   1358  NH2 ARG A 171       6.125  19.492 -11.729  1.00 97.61           N  
ATOM   1359  CZ  ARG A 171       7.309  19.820 -11.313  1.00 97.61           C  
ATOM   1360  N   ILE A 172       7.363  22.225  -5.512  1.00 97.56           N  
ATOM   1361  CA  ILE A 172       6.654  21.731  -4.336  1.00 97.56           C  
ATOM   1362  C   ILE A 172       6.069  22.932  -3.590  1.00 97.56           C  
ATOM   1363  CB  ILE A 172       7.620  20.892  -3.460  1.00 97.56           C  
ATOM   1364  O   ILE A 172       4.867  22.988  -3.339  1.00 97.56           O  
ATOM   1365  CG1 ILE A 172       8.147  19.678  -4.255  1.00 97.56           C  
ATOM   1366  CG2 ILE A 172       6.935  20.456  -2.161  1.00 97.56           C  
ATOM   1367  CD1 ILE A 172       9.158  18.801  -3.504  1.00 97.56           C  
ATOM   1368  N   LEU A 173       6.913  23.919  -3.291  1.00 98.23           N  
ATOM   1369  CA  LEU A 173       6.518  25.106  -2.541  1.00 98.23           C  
ATOM   1370  C   LEU A 173       5.548  26.011  -3.304  1.00 98.23           C  
ATOM   1371  CB  LEU A 173       7.775  25.882  -2.133  1.00 98.23           C  
ATOM   1372  O   LEU A 173       4.673  26.590  -2.670  1.00 98.23           O  
ATOM   1373  CG  LEU A 173       8.713  25.116  -1.184  1.00 98.23           C  
ATOM   1374  CD1 LEU A 173       9.825  26.065  -0.762  1.00 98.23           C  
ATOM   1375  CD2 LEU A 173       8.000  24.620   0.074  1.00 98.23           C  
ATOM   1376  N   ASP A 174       5.674  26.117  -4.625  1.00 98.35           N  
ATOM   1377  CA  ASP A 174       4.733  26.845  -5.481  1.00 98.35           C  
ATOM   1378  C   ASP A 174       3.328  26.239  -5.376  1.00 98.35           C  
ATOM   1379  CB  ASP A 174       5.269  26.830  -6.923  1.00 98.35           C  
ATOM   1380  O   ASP A 174       2.408  26.881  -4.873  1.00 98.35           O  
ATOM   1381  CG  ASP A 174       4.353  27.506  -7.945  1.00 98.35           C  
ATOM   1382  OD1 ASP A 174       3.587  28.405  -7.546  1.00 98.35           O  
ATOM   1383  OD2 ASP A 174       4.465  27.125  -9.134  1.00 98.35           O  
ATOM   1384  N   PHE A 175       3.170  24.956  -5.719  1.00 98.32           N  
ATOM   1385  CA  PHE A 175       1.860  24.303  -5.693  1.00 98.32           C  
ATOM   1386  C   PHE A 175       1.209  24.336  -4.305  1.00 98.32           C  
ATOM   1387  CB  PHE A 175       2.005  22.856  -6.172  1.00 98.32           C  
ATOM   1388  O   PHE A 175       0.046  24.714  -4.162  1.00 98.32           O  
ATOM   1389  CG  PHE A 175       0.714  22.069  -6.056  1.00 98.32           C  
ATOM   1390  CD1 PHE A 175       0.567  21.084  -5.059  1.00 98.32           C  
ATOM   1391  CD2 PHE A 175      -0.367  22.377  -6.901  1.00 98.32           C  
ATOM   1392  CE1 PHE A 175      -0.652  20.396  -4.929  1.00 98.32           C  
ATOM   1393  CE2 PHE A 175      -1.586  21.691  -6.765  1.00 98.32           C  
ATOM   1394  CZ  PHE A 175      -1.723  20.691  -5.788  1.00 98.32           C  
ATOM   1395  N   PHE A 176       1.959  23.971  -3.264  1.00 98.49           N  
ATOM   1396  CA  PHE A 176       1.411  23.922  -1.912  1.00 98.49           C  
ATOM   1397  C   PHE A 176       1.194  25.310  -1.287  1.00 98.49           C  
ATOM   1398  CB  PHE A 176       2.270  22.998  -1.046  1.00 98.49           C  
ATOM   1399  O   PHE A 176       0.469  25.405  -0.298  1.00 98.49           O  
ATOM   1400  CG  PHE A 176       2.134  21.523  -1.350  1.00 98.49           C  
ATOM   1401  CD1 PHE A 176       0.888  20.881  -1.242  1.00 98.49           C  
ATOM   1402  CD2 PHE A 176       3.266  20.783  -1.728  1.00 98.49           C  
ATOM   1403  CE1 PHE A 176       0.778  19.513  -1.544  1.00 98.49           C  
ATOM   1404  CE2 PHE A 176       3.164  19.413  -2.000  1.00 98.49           C  
ATOM   1405  CZ  PHE A 176       1.923  18.777  -1.898  1.00 98.49           C  
ATOM   1406  N   SER A 177       1.707  26.394  -1.887  1.00 98.03           N  
ATOM   1407  CA  SER A 177       1.342  27.765  -1.487  1.00 98.03           C  
ATOM   1408  C   SER A 177      -0.132  28.102  -1.763  1.00 98.03           C  
ATOM   1409  CB  SER A 177       2.258  28.808  -2.138  1.00 98.03           C  
ATOM   1410  O   SER A 177      -0.664  29.034  -1.171  1.00 98.03           O  
ATOM   1411  OG  SER A 177       1.933  29.059  -3.488  1.00 98.03           O  
ATOM   1412  N   PHE A 178      -0.823  27.314  -2.597  1.00 97.70           N  
ATOM   1413  CA  PHE A 178      -2.270  27.417  -2.815  1.00 97.70           C  
ATOM   1414  C   PHE A 178      -3.097  26.554  -1.847  1.00 97.70           C  
ATOM   1415  CB  PHE A 178      -2.587  27.046  -4.271  1.00 97.70           C  
ATOM   1416  O   PHE A 178      -4.324  26.644  -1.853  1.00 97.70           O  
ATOM   1417  CG  PHE A 178      -2.033  28.022  -5.289  1.00 97.70           C  
ATOM   1418  CD1 PHE A 178      -2.796  29.141  -5.672  1.00 97.70           C  
ATOM   1419  CD2 PHE A 178      -0.748  27.834  -5.831  1.00 97.70           C  
ATOM   1420  CE1 PHE A 178      -2.275  30.068  -6.592  1.00 97.70           C  
ATOM   1421  CE2 PHE A 178      -0.222  28.765  -6.744  1.00 97.70           C  
ATOM   1422  CZ  PHE A 178      -0.987  29.881  -7.124  1.00 97.70           C  
ATOM   1423  N   LEU A 179      -2.452  25.698  -1.045  1.00 97.71           N  
ATOM   1424  CA  LEU A 179      -3.098  24.691  -0.197  1.00 97.71           C  
ATOM   1425  C   LEU A 179      -2.651  24.856   1.265  1.00 97.71           C  
ATOM   1426  CB  LEU A 179      -2.786  23.282  -0.733  1.00 97.71           C  
ATOM   1427  O   LEU A 179      -1.772  24.114   1.721  1.00 97.71           O  
ATOM   1428  CG  LEU A 179      -3.307  22.978  -2.148  1.00 97.71           C  
ATOM   1429  CD1 LEU A 179      -2.944  21.535  -2.502  1.00 97.71           C  
ATOM   1430  CD2 LEU A 179      -4.826  23.115  -2.273  1.00 97.71           C  
ATOM   1431  N   PRO A 180      -3.234  25.798   2.028  1.00 98.11           N  
ATOM   1432  CA  PRO A 180      -2.855  26.029   3.423  1.00 98.11           C  
ATOM   1433  C   PRO A 180      -2.982  24.778   4.304  1.00 98.11           C  
ATOM   1434  CB  PRO A 180      -3.761  27.165   3.909  1.00 98.11           C  
ATOM   1435  O   PRO A 180      -2.210  24.626   5.250  1.00 98.11           O  
ATOM   1436  CG  PRO A 180      -4.957  27.126   2.957  1.00 98.11           C  
ATOM   1437  CD  PRO A 180      -4.343  26.661   1.643  1.00 98.11           C  
ATOM   1438  N   GLU A 181      -3.890  23.845   3.990  1.00 98.12           N  
ATOM   1439  CA  GLU A 181      -4.003  22.559   4.698  1.00 98.12           C  
ATOM   1440  C   GLU A 181      -2.744  21.691   4.664  1.00 98.12           C  
ATOM   1441  CB  GLU A 181      -5.133  21.704   4.125  1.00 98.12           C  
ATOM   1442  O   GLU A 181      -2.556  20.832   5.528  1.00 98.12           O  
ATOM   1443  CG  GLU A 181      -5.063  21.374   2.618  1.00 98.12           C  
ATOM   1444  CD  GLU A 181      -5.912  22.314   1.763  1.00 98.12           C  
ATOM   1445  OE1 GLU A 181      -6.750  21.780   1.003  1.00 98.12           O  
ATOM   1446  OE2 GLU A 181      -5.836  23.545   1.970  1.00 98.12           O  
ATOM   1447  N   SER A 182      -1.873  21.902   3.677  1.00 98.46           N  
ATOM   1448  CA  SER A 182      -0.671  21.093   3.495  1.00 98.46           C  
ATOM   1449  C   SER A 182       0.353  21.313   4.607  1.00 98.46           C  
ATOM   1450  CB  SER A 182      -0.053  21.375   2.126  1.00 98.46           C  
ATOM   1451  O   SER A 182       1.184  20.433   4.850  1.00 98.46           O  
ATOM   1452  OG  SER A 182       0.471  22.685   2.069  1.00 98.46           O  
ATOM   1453  N   LEU A 183       0.274  22.442   5.326  1.00 98.72           N  
ATOM   1454  CA  LEU A 183       1.246  22.826   6.347  1.00 98.72           C  
ATOM   1455  C   LEU A 183       1.382  21.770   7.449  1.00 98.72           C  
ATOM   1456  CB  LEU A 183       0.847  24.187   6.942  1.00 98.72           C  
ATOM   1457  O   LEU A 183       2.493  21.509   7.912  1.00 98.72           O  
ATOM   1458  CG  LEU A 183       1.873  24.717   7.963  1.00 98.72           C  
ATOM   1459  CD1 LEU A 183       3.214  25.074   7.320  1.00 98.72           C  
ATOM   1460  CD2 LEU A 183       1.327  25.953   8.661  1.00 98.72           C  
ATOM   1461  N   HIS A 184       0.283  21.123   7.847  1.00 98.74           N  
ATOM   1462  CA  HIS A 184       0.358  20.077   8.864  1.00 98.74           C  
ATOM   1463  C   HIS A 184       1.165  18.873   8.372  1.00 98.74           C  
ATOM   1464  CB  HIS A 184      -1.045  19.679   9.327  1.00 98.74           C  
ATOM   1465  O   HIS A 184       1.998  18.356   9.110  1.00 98.74           O  
ATOM   1466  CG  HIS A 184      -1.054  18.810  10.562  1.00 98.74           C  
ATOM   1467  CD2 HIS A 184      -0.040  18.605  11.463  1.00 98.74           C  
ATOM   1468  ND1 HIS A 184      -2.138  18.106  11.020  1.00 98.74           N  
ATOM   1469  CE1 HIS A 184      -1.788  17.490  12.160  1.00 98.74           C  
ATOM   1470  NE2 HIS A 184      -0.513  17.763  12.472  1.00 98.74           N  
ATOM   1471  N   THR A 185       1.015  18.484   7.105  1.00 98.70           N  
ATOM   1472  CA  THR A 185       1.843  17.419   6.525  1.00 98.70           C  
ATOM   1473  C   THR A 185       3.294  17.861   6.368  1.00 98.70           C  
ATOM   1474  CB  THR A 185       1.269  16.911   5.203  1.00 98.70           C  
ATOM   1475  O   THR A 185       4.186  17.060   6.635  1.00 98.70           O  
ATOM   1476  CG2 THR A 185       2.027  15.697   4.671  1.00 98.70           C  
ATOM   1477  OG1 THR A 185      -0.033  16.447   5.448  1.00 98.70           O  
ATOM   1478  N   PHE A 186       3.576  19.131   6.055  1.00 98.59           N  
ATOM   1479  CA  PHE A 186       4.953  19.643   6.082  1.00 98.59           C  
ATOM   1480  C   PHE A 186       5.600  19.565   7.469  1.00 98.59           C  
ATOM   1481  CB  PHE A 186       5.041  21.068   5.541  1.00 98.59           C  
ATOM   1482  O   PHE A 186       6.791  19.267   7.558  1.00 98.59           O  
ATOM   1483  CG  PHE A 186       5.166  21.122   4.039  1.00 98.59           C  
ATOM   1484  CD1 PHE A 186       6.403  20.822   3.435  1.00 98.59           C  
ATOM   1485  CD2 PHE A 186       4.054  21.447   3.245  1.00 98.59           C  
ATOM   1486  CE1 PHE A 186       6.524  20.840   2.036  1.00 98.59           C  
ATOM   1487  CE2 PHE A 186       4.174  21.455   1.848  1.00 98.59           C  
ATOM   1488  CZ  PHE A 186       5.405  21.154   1.247  1.00 98.59           C  
ATOM   1489  N   ALA A 187       4.822  19.727   8.543  1.00 98.54           N  
ATOM   1490  CA  ALA A 187       5.293  19.515   9.913  1.00 98.54           C  
ATOM   1491  C   ALA A 187       5.687  18.050  10.211  1.00 98.54           C  
ATOM   1492  CB  ALA A 187       4.248  20.059  10.895  1.00 98.54           C  
ATOM   1493  O   ALA A 187       6.348  17.787  11.213  1.00 98.54           O  
ATOM   1494  N   PHE A 188       5.321  17.089   9.358  1.00 98.42           N  
ATOM   1495  CA  PHE A 188       5.886  15.732   9.364  1.00 98.42           C  
ATOM   1496  C   PHE A 188       6.972  15.552   8.299  1.00 98.42           C  
ATOM   1497  CB  PHE A 188       4.780  14.695   9.146  1.00 98.42           C  
ATOM   1498  O   PHE A 188       7.981  14.901   8.550  1.00 98.42           O  
ATOM   1499  CG  PHE A 188       3.820  14.538  10.305  1.00 98.42           C  
ATOM   1500  CD1 PHE A 188       4.033  13.536  11.269  1.00 98.42           C  
ATOM   1501  CD2 PHE A 188       2.692  15.366  10.403  1.00 98.42           C  
ATOM   1502  CE1 PHE A 188       3.124  13.375  12.330  1.00 98.42           C  
ATOM   1503  CE2 PHE A 188       1.795  15.221  11.472  1.00 98.42           C  
ATOM   1504  CZ  PHE A 188       2.013  14.230  12.442  1.00 98.42           C  
ATOM   1505  N   PHE A 189       6.782  16.120   7.109  1.00 98.12           N  
ATOM   1506  CA  PHE A 189       7.671  15.937   5.965  1.00 98.12           C  
ATOM   1507  C   PHE A 189       9.076  16.497   6.212  1.00 98.12           C  
ATOM   1508  CB  PHE A 189       7.027  16.572   4.732  1.00 98.12           C  
ATOM   1509  O   PHE A 189      10.066  15.846   5.881  1.00 98.12           O  
ATOM   1510  CG  PHE A 189       7.762  16.265   3.449  1.00 98.12           C  
ATOM   1511  CD1 PHE A 189       8.522  17.263   2.815  1.00 98.12           C  
ATOM   1512  CD2 PHE A 189       7.665  14.987   2.873  1.00 98.12           C  
ATOM   1513  CE1 PHE A 189       9.220  16.974   1.629  1.00 98.12           C  
ATOM   1514  CE2 PHE A 189       8.316  14.718   1.658  1.00 98.12           C  
ATOM   1515  CZ  PHE A 189       9.121  15.698   1.053  1.00 98.12           C  
ATOM   1516  N   TYR A 190       9.174  17.673   6.836  1.00 97.87           N  
ATOM   1517  CA  TYR A 190      10.445  18.306   7.219  1.00 97.87           C  
ATOM   1518  C   TYR A 190      10.933  17.920   8.618  1.00 97.87           C  
ATOM   1519  CB  TYR A 190      10.320  19.825   7.055  1.00 97.87           C  
ATOM   1520  O   TYR A 190      11.934  18.446   9.092  1.00 97.87           O  
ATOM   1521  CG  TYR A 190      10.210  20.353   5.637  1.00 97.87           C  
ATOM   1522  CD1 TYR A 190      10.519  19.560   4.510  1.00 97.87           C  
ATOM   1523  CD2 TYR A 190       9.843  21.697   5.457  1.00 97.87           C  
ATOM   1524  CE1 TYR A 190      10.452  20.111   3.219  1.00 97.87           C  
ATOM   1525  CE2 TYR A 190       9.748  22.242   4.164  1.00 97.87           C  
ATOM   1526  OH  TYR A 190       9.921  21.946   1.791  1.00 97.87           O  
ATOM   1527  CZ  TYR A 190      10.048  21.445   3.043  1.00 97.87           C  
ATOM   1528  N   ASP A 191      10.244  16.991   9.269  1.00 96.83           N  
ATOM   1529  CA  ASP A 191      10.644  16.401  10.539  1.00 96.83           C  
ATOM   1530  C   ASP A 191      11.447  15.107  10.300  1.00 96.83           C  
ATOM   1531  CB  ASP A 191       9.357  16.228  11.350  1.00 96.83           C  
ATOM   1532  O   ASP A 191      11.375  14.497   9.230  1.00 96.83           O  
ATOM   1533  CG  ASP A 191       9.530  15.584  12.707  1.00 96.83           C  
ATOM   1534  OD1 ASP A 191      10.625  15.635  13.301  1.00 96.83           O  
ATOM   1535  OD2 ASP A 191       8.544  14.988  13.197  1.00 96.83           O  
ATOM   1536  N   ASP A 192      12.231  14.666  11.280  1.00 96.01           N  
ATOM   1537  CA  ASP A 192      13.145  13.522  11.151  1.00 96.01           C  
ATOM   1538  C   ASP A 192      12.392  12.216  10.825  1.00 96.01           C  
ATOM   1539  CB  ASP A 192      13.965  13.360  12.441  1.00 96.01           C  
ATOM   1540  O   ASP A 192      12.919  11.333  10.157  1.00 96.01           O  
ATOM   1541  CG  ASP A 192      14.778  14.597  12.851  1.00 96.01           C  
ATOM   1542  OD1 ASP A 192      15.231  15.379  11.989  1.00 96.01           O  
ATOM   1543  OD2 ASP A 192      14.943  14.797  14.076  1.00 96.01           O  
ATOM   1544  N   VAL A 193      11.112  12.107  11.204  1.00 97.16           N  
ATOM   1545  CA  VAL A 193      10.272  10.914  10.967  1.00 97.16           C  
ATOM   1546  C   VAL A 193      10.086  10.552   9.486  1.00 97.16           C  
ATOM   1547  CB  VAL A 193       8.897  11.046  11.648  1.00 97.16           C  
ATOM   1548  O   VAL A 193       9.738   9.411   9.185  1.00 97.16           O  
ATOM   1549  CG1 VAL A 193       9.048  11.216  13.166  1.00 97.16           C  
ATOM   1550  CG2 VAL A 193       8.065  12.212  11.094  1.00 97.16           C  
ATOM   1551  N   CYS A 194      10.341  11.483   8.559  1.00 98.02           N  
ATOM   1552  CA  CYS A 194      10.363  11.226   7.110  1.00 98.02           C  
ATOM   1553  C   CYS A 194      11.746  10.804   6.570  1.00 98.02           C  
ATOM   1554  CB  CYS A 194       9.755  12.422   6.370  1.00 98.02           C  
ATOM   1555  O   CYS A 194      11.939  10.683   5.358  1.00 98.02           O  
ATOM   1556  SG  CYS A 194       7.962  12.413   6.657  1.00 98.02           S  
ATOM   1557  N   LEU A 195      12.691  10.538   7.474  1.00 98.18           N  
ATOM   1558  CA  LEU A 195      13.978   9.881   7.257  1.00 98.18           C  
ATOM   1559  C   LEU A 195      14.142   8.703   8.239  1.00 98.18           C  
ATOM   1560  CB  LEU A 195      15.109  10.916   7.431  1.00 98.18           C  
ATOM   1561  O   LEU A 195      15.099   8.679   9.009  1.00 98.18           O  
ATOM   1562  CG  LEU A 195      15.186  12.005   6.357  1.00 98.18           C  
ATOM   1563  CD1 LEU A 195      16.299  12.981   6.726  1.00 98.18           C  
ATOM   1564  CD2 LEU A 195      15.518  11.393   4.999  1.00 98.18           C  
ATOM   1565  N   PRO A 196      13.218   7.726   8.296  1.00 98.46           N  
ATOM   1566  CA  PRO A 196      13.380   6.592   9.201  1.00 98.46           C  
ATOM   1567  C   PRO A 196      14.647   5.803   8.848  1.00 98.46           C  
ATOM   1568  CB  PRO A 196      12.112   5.763   9.039  1.00 98.46           C  
ATOM   1569  O   PRO A 196      14.990   5.698   7.670  1.00 98.46           O  
ATOM   1570  CG  PRO A 196      11.712   6.026   7.591  1.00 98.46           C  
ATOM   1571  CD  PRO A 196      12.118   7.485   7.374  1.00 98.46           C  
ATOM   1572  N   THR A 197      15.327   5.239   9.851  1.00 98.15           N  
ATOM   1573  CA  THR A 197      16.563   4.455   9.637  1.00 98.15           C  
ATOM   1574  C   THR A 197      16.341   3.216   8.778  1.00 98.15           C  
ATOM   1575  CB  THR A 197      17.180   3.992  10.968  1.00 98.15           C  
ATOM   1576  O   THR A 197      17.254   2.758   8.100  1.00 98.15           O  
ATOM   1577  CG2 THR A 197      17.690   5.175  11.791  1.00 98.15           C  
ATOM   1578  OG1 THR A 197      16.244   3.291  11.764  1.00 98.15           O  
ATOM   1579  N   ASP A 198      15.132   2.667   8.837  1.00 98.37           N  
ATOM   1580  CA  ASP A 198      14.675   1.478   8.134  1.00 98.37           C  
ATOM   1581  C   ASP A 198      13.143   1.381   8.255  1.00 98.37           C  
ATOM   1582  CB  ASP A 198      15.356   0.237   8.733  1.00 98.37           C  
ATOM   1583  O   ASP A 198      12.487   2.249   8.835  1.00 98.37           O  
ATOM   1584  CG  ASP A 198      15.161   0.163  10.247  1.00 98.37           C  
ATOM   1585  OD1 ASP A 198      14.007  -0.024  10.697  1.00 98.37           O  
ATOM   1586  OD2 ASP A 198      16.123   0.414  11.005  1.00 98.37           O  
ATOM   1587  N   TYR A 199      12.546   0.320   7.709  1.00 98.76           N  
ATOM   1588  CA  TYR A 199      11.098   0.133   7.777  1.00 98.76           C  
ATOM   1589  C   TYR A 199      10.585  -0.321   9.146  1.00 98.76           C  
ATOM   1590  CB  TYR A 199      10.656  -0.856   6.692  1.00 98.76           C  
ATOM   1591  O   TYR A 199       9.400  -0.156   9.405  1.00 98.76           O  
ATOM   1592  CG  TYR A 199      10.939  -0.419   5.266  1.00 98.76           C  
ATOM   1593  CD1 TYR A 199      10.607   0.886   4.845  1.00 98.76           C  
ATOM   1594  CD2 TYR A 199      11.519  -1.322   4.353  1.00 98.76           C  
ATOM   1595  CE1 TYR A 199      10.842   1.285   3.517  1.00 98.76           C  
ATOM   1596  CE2 TYR A 199      11.750  -0.928   3.020  1.00 98.76           C  
ATOM   1597  OH  TYR A 199      11.626   0.755   1.316  1.00 98.76           O  
ATOM   1598  CZ  TYR A 199      11.409   0.373   2.601  1.00 98.76           C  
ATOM   1599  N   ARG A 200      11.422  -0.899  10.015  1.00 98.65           N  
ATOM   1600  CA  ARG A 200      11.003  -1.489  11.300  1.00 98.65           C  
ATOM   1601  C   ARG A 200      10.833  -0.428  12.383  1.00 98.65           C  
ATOM   1602  CB  ARG A 200      12.012  -2.558  11.739  1.00 98.65           C  
ATOM   1603  O   ARG A 200       9.969  -0.567  13.242  1.00 98.65           O  
ATOM   1604  CG  ARG A 200      12.219  -3.645  10.666  1.00 98.65           C  
ATOM   1605  CD  ARG A 200      13.183  -4.739  11.139  1.00 98.65           C  
ATOM   1606  NE  ARG A 200      14.508  -4.173  11.386  1.00 98.65           N  
ATOM   1607  NH1 ARG A 200      14.900  -4.912  13.522  1.00 98.65           N  
ATOM   1608  NH2 ARG A 200      16.437  -3.694  12.450  1.00 98.65           N  
ATOM   1609  CZ  ARG A 200      15.269  -4.261  12.452  1.00 98.65           C  
ATOM   1610  N   HIS A 201      11.607   0.652  12.307  1.00 98.75           N  
ATOM   1611  CA  HIS A 201      11.598   1.748  13.278  1.00 98.75           C  
ATOM   1612  C   HIS A 201      10.692   2.928  12.890  1.00 98.75           C  
ATOM   1613  CB  HIS A 201      13.033   2.196  13.560  1.00 98.75           C  
ATOM   1614  O   HIS A 201      10.930   4.061  13.314  1.00 98.75           O  
ATOM   1615  CG  HIS A 201      13.919   1.132  14.142  1.00 98.75           C  
ATOM   1616  CD2 HIS A 201      14.167   0.898  15.467  1.00 98.75           C  
ATOM   1617  ND1 HIS A 201      14.717   0.281  13.429  1.00 98.75           N  
ATOM   1618  CE1 HIS A 201      15.448  -0.434  14.288  1.00 98.75           C  
ATOM   1619  NE2 HIS A 201      15.176  -0.079  15.561  1.00 98.75           N  
ATOM   1620  N   MET A 202       9.646   2.694  12.094  1.00 98.69           N  
ATOM   1621  CA  MET A 202       8.640   3.712  11.782  1.00 98.69           C  
ATOM   1622  C   MET A 202       7.252   3.312  12.278  1.00 98.69           C  
ATOM   1623  CB  MET A 202       8.666   4.089  10.293  1.00 98.69           C  
ATOM   1624  O   MET A 202       6.895   2.133  12.339  1.00 98.69           O  
ATOM   1625  CG  MET A 202       8.134   2.991   9.376  1.00 98.69           C  
ATOM   1626  SD  MET A 202       8.273   3.386   7.615  1.00 98.69           S  
ATOM   1627  CE  MET A 202       7.498   1.895   6.962  1.00 98.69           C  
ATOM   1628  N   GLU A 203       6.462   4.321  12.629  1.00 98.69           N  
ATOM   1629  CA  GLU A 203       5.030   4.163  12.871  1.00 98.69           C  
ATOM   1630  C   GLU A 203       4.281   3.934  11.553  1.00 98.69           C  
ATOM   1631  CB  GLU A 203       4.480   5.376  13.644  1.00 98.69           C  
ATOM   1632  O   GLU A 203       4.825   4.107  10.462  1.00 98.69           O  
ATOM   1633  CG  GLU A 203       5.218   5.578  14.976  1.00 98.69           C  
ATOM   1634  CD  GLU A 203       4.538   6.590  15.903  1.00 98.69           C  
ATOM   1635  OE1 GLU A 203       4.430   6.305  17.116  1.00 98.69           O  
ATOM   1636  OE2 GLU A 203       4.049   7.637  15.437  1.00 98.69           O  
ATOM   1637  N   GLY A 204       3.017   3.542  11.658  1.00 98.87           N  
ATOM   1638  CA  GLY A 204       2.101   3.431  10.529  1.00 98.87           C  
ATOM   1639  C   GLY A 204       0.722   3.947  10.903  1.00 98.87           C  
ATOM   1640  O   GLY A 204       0.308   3.847  12.052  1.00 98.87           O  
ATOM   1641  N   PHE A 205      -0.014   4.479   9.940  1.00 98.90           N  
ATOM   1642  CA  PHE A 205      -1.319   5.080  10.171  1.00 98.90           C  
ATOM   1643  C   PHE A 205      -2.255   4.786   9.012  1.00 98.90           C  
ATOM   1644  CB  PHE A 205      -1.179   6.594  10.339  1.00 98.90           C  
ATOM   1645  O   PHE A 205      -1.859   4.891   7.854  1.00 98.90           O  
ATOM   1646  CG  PHE A 205      -0.249   7.011  11.455  1.00 98.90           C  
ATOM   1647  CD1 PHE A 205      -0.738   7.161  12.766  1.00 98.90           C  
ATOM   1648  CD2 PHE A 205       1.109   7.249  11.181  1.00 98.90           C  
ATOM   1649  CE1 PHE A 205       0.121   7.616  13.781  1.00 98.90           C  
ATOM   1650  CE2 PHE A 205       1.969   7.680  12.203  1.00 98.90           C  
ATOM   1651  CZ  PHE A 205       1.466   7.887  13.494  1.00 98.90           C  
ATOM   1652  N   GLY A 206      -3.524   4.509   9.314  1.00 98.56           N  
ATOM   1653  CA  GLY A 206      -4.577   4.462   8.291  1.00 98.56           C  
ATOM   1654  C   GLY A 206      -4.832   5.821   7.621  1.00 98.56           C  
ATOM   1655  O   GLY A 206      -5.395   5.858   6.526  1.00 98.56           O  
ATOM   1656  N   VAL A 207      -4.372   6.909   8.259  1.00 98.54           N  
ATOM   1657  CA  VAL A 207      -4.544   8.331   7.908  1.00 98.54           C  
ATOM   1658  C   VAL A 207      -6.004   8.789   8.018  1.00 98.54           C  
ATOM   1659  CB  VAL A 207      -3.926   8.665   6.529  1.00 98.54           C  
ATOM   1660  O   VAL A 207      -6.342   9.653   8.831  1.00 98.54           O  
ATOM   1661  CG1 VAL A 207      -3.728  10.168   6.371  1.00 98.54           C  
ATOM   1662  CG2 VAL A 207      -2.547   8.027   6.299  1.00 98.54           C  
ATOM   1663  N   HIS A 208      -6.874   8.152   7.244  1.00 98.60           N  
ATOM   1664  CA  HIS A 208      -8.305   8.410   7.192  1.00 98.60           C  
ATOM   1665  C   HIS A 208      -9.021   7.941   8.454  1.00 98.60           C  
ATOM   1666  CB  HIS A 208      -8.904   7.686   5.985  1.00 98.60           C  
ATOM   1667  O   HIS A 208      -8.622   6.956   9.084  1.00 98.60           O  
ATOM   1668  CG  HIS A 208      -8.177   7.999   4.715  1.00 98.60           C  
ATOM   1669  CD2 HIS A 208      -7.340   7.180   4.018  1.00 98.60           C  
ATOM   1670  ND1 HIS A 208      -8.222   9.196   4.056  1.00 98.60           N  
ATOM   1671  CE1 HIS A 208      -7.468   9.101   2.961  1.00 98.60           C  
ATOM   1672  NE2 HIS A 208      -6.901   7.890   2.892  1.00 98.60           N  
ATOM   1673  N   ALA A 209     -10.143   8.595   8.747  1.00 98.37           N  
ATOM   1674  CA  ALA A 209     -11.187   7.953   9.524  1.00 98.37           C  
ATOM   1675  C   ALA A 209     -11.832   6.839   8.677  1.00 98.37           C  
ATOM   1676  CB  ALA A 209     -12.196   9.011   9.976  1.00 98.37           C  
ATOM   1677  O   ALA A 209     -12.170   7.048   7.513  1.00 98.37           O  
ATOM   1678  N   TYR A 210     -12.011   5.659   9.251  1.00 98.46           N  
ATOM   1679  CA  TYR A 210     -12.885   4.595   8.743  1.00 98.46           C  
ATOM   1680  C   TYR A 210     -14.085   4.467   9.682  1.00 98.46           C  
ATOM   1681  CB  TYR A 210     -12.088   3.287   8.638  1.00 98.46           C  
ATOM   1682  O   TYR A 210     -14.198   5.228  10.641  1.00 98.46           O  
ATOM   1683  CG  TYR A 210     -11.101   3.255   7.491  1.00 98.46           C  
ATOM   1684  CD1 TYR A 210     -11.443   2.607   6.287  1.00 98.46           C  
ATOM   1685  CD2 TYR A 210      -9.843   3.870   7.632  1.00 98.46           C  
ATOM   1686  CE1 TYR A 210     -10.524   2.574   5.220  1.00 98.46           C  
ATOM   1687  CE2 TYR A 210      -8.921   3.837   6.570  1.00 98.46           C  
ATOM   1688  OH  TYR A 210      -8.366   3.175   4.341  1.00 98.46           O  
ATOM   1689  CZ  TYR A 210      -9.264   3.193   5.362  1.00 98.46           C  
ATOM   1690  N   GLN A 211     -14.961   3.496   9.445  1.00 98.27           N  
ATOM   1691  CA  GLN A 211     -15.995   3.105  10.396  1.00 98.27           C  
ATOM   1692  C   GLN A 211     -15.797   1.653  10.841  1.00 98.27           C  
ATOM   1693  CB  GLN A 211     -17.396   3.344   9.816  1.00 98.27           C  
ATOM   1694  O   GLN A 211     -15.527   0.782  10.014  1.00 98.27           O  
ATOM   1695  CG  GLN A 211     -17.632   4.812   9.420  1.00 98.27           C  
ATOM   1696  CD  GLN A 211     -19.071   5.093   8.992  1.00 98.27           C  
ATOM   1697  NE2 GLN A 211     -19.287   5.889   7.969  1.00 98.27           N  
ATOM   1698  OE1 GLN A 211     -20.022   4.604   9.580  1.00 98.27           O  
ATOM   1699  N   LEU A 212     -15.953   1.387  12.137  1.00 98.47           N  
ATOM   1700  CA  LEU A 212     -16.185   0.045  12.673  1.00 98.47           C  
ATOM   1701  C   LEU A 212     -17.669  -0.116  12.984  1.00 98.47           C  
ATOM   1702  CB  LEU A 212     -15.339  -0.209  13.930  1.00 98.47           C  
ATOM   1703  O   LEU A 212     -18.275   0.795  13.546  1.00 98.47           O  
ATOM   1704  CG  LEU A 212     -13.823  -0.288  13.705  1.00 98.47           C  
ATOM   1705  CD1 LEU A 212     -13.135  -0.730  14.998  1.00 98.47           C  
ATOM   1706  CD2 LEU A 212     -13.407  -1.252  12.590  1.00 98.47           C  
ATOM   1707  N   ILE A 213     -18.248  -1.256  12.605  1.00 98.01           N  
ATOM   1708  CA  ILE A 213     -19.684  -1.519  12.754  1.00 98.01           C  
ATOM   1709  C   ILE A 213     -19.889  -2.840  13.473  1.00 98.01           C  
ATOM   1710  CB  ILE A 213     -20.421  -1.518  11.400  1.00 98.01           C  
ATOM   1711  O   ILE A 213     -19.449  -3.888  12.997  1.00 98.01           O  
ATOM   1712  CG1 ILE A 213     -20.027  -0.296  10.546  1.00 98.01           C  
ATOM   1713  CG2 ILE A 213     -21.939  -1.541  11.659  1.00 98.01           C  
ATOM   1714  CD1 ILE A 213     -20.644  -0.313   9.154  1.00 98.01           C  
ATOM   1715  N   ASN A 214     -20.560  -2.803  14.620  1.00 96.88           N  
ATOM   1716  CA  ASN A 214     -20.810  -4.002  15.411  1.00 96.88           C  
ATOM   1717  C   ASN A 214     -22.000  -4.822  14.881  1.00 96.88           C  
ATOM   1718  CB  ASN A 214     -20.898  -3.609  16.893  1.00 96.88           C  
ATOM   1719  O   ASN A 214     -22.716  -4.415  13.967  1.00 96.88           O  
ATOM   1720  CG  ASN A 214     -22.171  -2.903  17.314  1.00 96.88           C  
ATOM   1721  ND2 ASN A 214     -22.163  -2.368  18.508  1.00 96.88           N  
ATOM   1722  OD1 ASN A 214     -23.191  -2.885  16.641  1.00 96.88           O  
ATOM   1723  N   LYS A 215     -22.250  -5.991  15.488  1.00 95.49           N  
ATOM   1724  CA  LYS A 215     -23.351  -6.891  15.085  1.00 95.49           C  
ATOM   1725  C   LYS A 215     -24.747  -6.262  15.189  1.00 95.49           C  
ATOM   1726  CB  LYS A 215     -23.320  -8.181  15.919  1.00 95.49           C  
ATOM   1727  O   LYS A 215     -25.644  -6.689  14.474  1.00 95.49           O  
ATOM   1728  CG  LYS A 215     -22.120  -9.074  15.581  1.00 95.49           C  
ATOM   1729  CD  LYS A 215     -22.216 -10.402  16.342  1.00 95.49           C  
ATOM   1730  CE  LYS A 215     -21.045 -11.309  15.952  1.00 95.49           C  
ATOM   1731  NZ  LYS A 215     -21.103 -12.610  16.661  1.00 95.49           N  
ATOM   1732  N   ALA A 216     -24.930  -5.267  16.059  1.00 95.23           N  
ATOM   1733  CA  ALA A 216     -26.189  -4.535  16.204  1.00 95.23           C  
ATOM   1734  C   ALA A 216     -26.337  -3.388  15.183  1.00 95.23           C  
ATOM   1735  CB  ALA A 216     -26.298  -4.040  17.653  1.00 95.23           C  
ATOM   1736  O   ALA A 216     -27.352  -2.700  15.183  1.00 95.23           O  
ATOM   1737  N   GLY A 217     -25.330  -3.160  14.334  1.00 95.44           N  
ATOM   1738  CA  GLY A 217     -25.314  -2.085  13.346  1.00 95.44           C  
ATOM   1739  C   GLY A 217     -24.918  -0.716  13.890  1.00 95.44           C  
ATOM   1740  O   GLY A 217     -25.038   0.272  13.170  1.00 95.44           O  
ATOM   1741  N   LYS A 218     -24.414  -0.631  15.128  1.00 96.09           N  
ATOM   1742  CA  LYS A 218     -23.858   0.621  15.651  1.00 96.09           C  
ATOM   1743  C   LYS A 218     -22.498   0.874  15.006  1.00 96.09           C  
ATOM   1744  CB  LYS A 218     -23.773   0.593  17.182  1.00 96.09           C  
ATOM   1745  O   LYS A 218     -21.598   0.043  15.133  1.00 96.09           O  
ATOM   1746  CG  LYS A 218     -23.403   1.979  17.726  1.00 96.09           C  
ATOM   1747  CD  LYS A 218     -23.297   1.997  19.254  1.00 96.09           C  
ATOM   1748  CE  LYS A 218     -22.974   3.436  19.669  1.00 96.09           C  
ATOM   1749  NZ  LYS A 218     -22.708   3.570  21.120  1.00 96.09           N  
ATOM   1750  N   ALA A 219     -22.371   2.019  14.342  1.00 96.69           N  
ATOM   1751  CA  ALA A 219     -21.142   2.469  13.710  1.00 96.69           C  
ATOM   1752  C   ALA A 219     -20.374   3.452  14.605  1.00 96.69           C  
ATOM   1753  CB  ALA A 219     -21.474   3.073  12.342  1.00 96.69           C  
ATOM   1754  O   ALA A 219     -20.969   4.293  15.280  1.00 96.69           O  
ATOM   1755  N   HIS A 220     -19.049   3.361  14.570  1.00 97.82           N  
ATOM   1756  CA  HIS A 220     -18.124   4.299  15.195  1.00 97.82           C  
ATOM   1757  C   HIS A 220     -17.052   4.701  14.191  1.00 97.82           C  
ATOM   1758  CB  HIS A 220     -17.462   3.643  16.408  1.00 97.82           C  
ATOM   1759  O   HIS A 220     -16.525   3.834  13.492  1.00 97.82           O  
ATOM   1760  CG  HIS A 220     -18.409   3.363  17.541  1.00 97.82           C  
ATOM   1761  CD2 HIS A 220     -19.043   2.183  17.830  1.00 97.82           C  
ATOM   1762  ND1 HIS A 220     -18.779   4.268  18.503  1.00 97.82           N  
ATOM   1763  CE1 HIS A 220     -19.591   3.648  19.362  1.00 97.82           C  
ATOM   1764  NE2 HIS A 220     -19.806   2.373  18.995  1.00 97.82           N  
ATOM   1765  N   TYR A 221     -16.673   5.978  14.152  1.00 98.39           N  
ATOM   1766  CA  TYR A 221     -15.497   6.380  13.390  1.00 98.39           C  
ATOM   1767  C   TYR A 221     -14.227   5.885  14.082  1.00 98.39           C  
ATOM   1768  CB  TYR A 221     -15.453   7.890  13.154  1.00 98.39           C  
ATOM   1769  O   TYR A 221     -14.136   5.885  15.312  1.00 98.39           O  
ATOM   1770  CG  TYR A 221     -16.544   8.417  12.259  1.00 98.39           C  
ATOM   1771  CD1 TYR A 221     -16.552   8.067  10.893  1.00 98.39           C  
ATOM   1772  CD2 TYR A 221     -17.526   9.277  12.782  1.00 98.39           C  
ATOM   1773  CE1 TYR A 221     -17.565   8.564  10.051  1.00 98.39           C  
ATOM   1774  CE2 TYR A 221     -18.530   9.777  11.936  1.00 98.39           C  
ATOM   1775  OH  TYR A 221     -19.531   9.903   9.779  1.00 98.39           O  
ATOM   1776  CZ  TYR A 221     -18.551   9.421  10.576  1.00 98.39           C  
ATOM   1777  N   VAL A 222     -13.235   5.483  13.288  1.00 98.71           N  
ATOM   1778  CA  VAL A 222     -11.978   4.911  13.775  1.00 98.71           C  
ATOM   1779  C   VAL A 222     -10.767   5.470  13.029  1.00 98.71           C  
ATOM   1780  CB  VAL A 222     -12.041   3.369  13.719  1.00 98.71           C  
ATOM   1781  O   VAL A 222     -10.803   5.595  11.806  1.00 98.71           O  
ATOM   1782  CG1 VAL A 222     -11.936   2.785  12.306  1.00 98.71           C  
ATOM   1783  CG2 VAL A 222     -10.946   2.740  14.571  1.00 98.71           C  
ATOM   1784  N   LYS A 223      -9.663   5.733  13.735  1.00 98.80           N  
ATOM   1785  CA  LYS A 223      -8.325   5.881  13.129  1.00 98.80           C  
ATOM   1786  C   LYS A 223      -7.417   4.745  13.586  1.00 98.80           C  
ATOM   1787  CB  LYS A 223      -7.701   7.256  13.432  1.00 98.80           C  
ATOM   1788  O   LYS A 223      -7.441   4.379  14.755  1.00 98.80           O  
ATOM   1789  CG  LYS A 223      -8.384   8.394  12.655  1.00 98.80           C  
ATOM   1790  CD  LYS A 223      -7.465   9.618  12.501  1.00 98.80           C  
ATOM   1791  CE  LYS A 223      -8.162  10.687  11.645  1.00 98.80           C  
ATOM   1792  NZ  LYS A 223      -7.218  11.531  10.864  1.00 98.80           N  
ATOM   1793  N   PHE A 224      -6.625   4.188  12.668  1.00 98.82           N  
ATOM   1794  CA  PHE A 224      -5.707   3.068  12.927  1.00 98.82           C  
ATOM   1795  C   PHE A 224      -4.264   3.552  13.101  1.00 98.82           C  
ATOM   1796  CB  PHE A 224      -5.770   2.055  11.777  1.00 98.82           C  
ATOM   1797  O   PHE A 224      -3.783   4.323  12.268  1.00 98.82           O  
ATOM   1798  CG  PHE A 224      -7.126   1.422  11.545  1.00 98.82           C  
ATOM   1799  CD1 PHE A 224      -7.536   0.324  12.324  1.00 98.82           C  
ATOM   1800  CD2 PHE A 224      -7.972   1.912  10.532  1.00 98.82           C  
ATOM   1801  CE1 PHE A 224      -8.784  -0.281  12.094  1.00 98.82           C  
ATOM   1802  CE2 PHE A 224      -9.211   1.295  10.292  1.00 98.82           C  
ATOM   1803  CZ  PHE A 224      -9.621   0.203  11.075  1.00 98.82           C  
ATOM   1804  N   HIS A 225      -3.573   3.057  14.133  1.00 98.89           N  
ATOM   1805  CA  HIS A 225      -2.209   3.449  14.506  1.00 98.89           C  
ATOM   1806  C   HIS A 225      -1.346   2.207  14.769  1.00 98.89           C  
ATOM   1807  CB  HIS A 225      -2.238   4.344  15.762  1.00 98.89           C  
ATOM   1808  O   HIS A 225      -1.615   1.431  15.683  1.00 98.89           O  
ATOM   1809  CG  HIS A 225      -3.046   5.609  15.621  1.00 98.89           C  
ATOM   1810  CD2 HIS A 225      -4.400   5.683  15.447  1.00 98.89           C  
ATOM   1811  ND1 HIS A 225      -2.587   6.905  15.706  1.00 98.89           N  
ATOM   1812  CE1 HIS A 225      -3.634   7.730  15.533  1.00 98.89           C  
ATOM   1813  NE2 HIS A 225      -4.752   7.022  15.331  1.00 98.89           N  
ATOM   1814  N   TRP A 226      -0.278   2.037  14.000  1.00 98.89           N  
ATOM   1815  CA  TRP A 226       0.761   1.033  14.197  1.00 98.89           C  
ATOM   1816  C   TRP A 226       1.931   1.649  14.955  1.00 98.89           C  
ATOM   1817  CB  TRP A 226       1.234   0.484  12.849  1.00 98.89           C  
ATOM   1818  O   TRP A 226       2.554   2.600  14.480  1.00 98.89           O  
ATOM   1819  CG  TRP A 226       0.180  -0.210  12.059  1.00 98.89           C  
ATOM   1820  CD1 TRP A 226      -0.422   0.264  10.946  1.00 98.89           C  
ATOM   1821  CD2 TRP A 226      -0.407  -1.517  12.315  1.00 98.89           C  
ATOM   1822  CE2 TRP A 226      -1.377  -1.771  11.303  1.00 98.89           C  
ATOM   1823  CE3 TRP A 226      -0.210  -2.514  13.293  1.00 98.89           C  
ATOM   1824  NE1 TRP A 226      -1.346  -0.655  10.496  1.00 98.89           N  
ATOM   1825  CH2 TRP A 226      -1.907  -3.929  12.251  1.00 98.89           C  
ATOM   1826  CZ2 TRP A 226      -2.129  -2.949  11.270  1.00 98.89           C  
ATOM   1827  CZ3 TRP A 226      -0.936  -3.717  13.247  1.00 98.89           C  
ATOM   1828  N   LYS A 227       2.257   1.086  16.118  1.00 98.77           N  
ATOM   1829  CA  LYS A 227       3.383   1.523  16.952  1.00 98.77           C  
ATOM   1830  C   LYS A 227       4.469   0.438  16.963  1.00 98.77           C  
ATOM   1831  CB  LYS A 227       2.874   1.850  18.367  1.00 98.77           C  
ATOM   1832  O   LYS A 227       4.166  -0.671  17.414  1.00 98.77           O  
ATOM   1833  CG  LYS A 227       1.809   2.967  18.432  1.00 98.77           C  
ATOM   1834  CD  LYS A 227       2.330   4.322  17.936  1.00 98.77           C  
ATOM   1835  CE  LYS A 227       1.360   5.475  18.243  1.00 98.77           C  
ATOM   1836  NZ  LYS A 227       1.899   6.781  17.779  1.00 98.77           N  
ATOM   1837  N   PRO A 228       5.694   0.705  16.470  1.00 98.70           N  
ATOM   1838  CA  PRO A 228       6.757  -0.296  16.414  1.00 98.70           C  
ATOM   1839  C   PRO A 228       7.201  -0.674  17.826  1.00 98.70           C  
ATOM   1840  CB  PRO A 228       7.897   0.349  15.619  1.00 98.70           C  
ATOM   1841  O   PRO A 228       7.454   0.194  18.663  1.00 98.70           O  
ATOM   1842  CG  PRO A 228       7.713   1.842  15.876  1.00 98.70           C  
ATOM   1843  CD  PRO A 228       6.196   1.985  15.984  1.00 98.70           C  
ATOM   1844  N   THR A 229       7.330  -1.968  18.107  1.00 98.61           N  
ATOM   1845  CA  THR A 229       7.766  -2.437  19.433  1.00 98.61           C  
ATOM   1846  C   THR A 229       9.250  -2.180  19.686  1.00 98.61           C  
ATOM   1847  CB  THR A 229       7.471  -3.924  19.632  1.00 98.61           C  
ATOM   1848  O   THR A 229       9.652  -2.026  20.836  1.00 98.61           O  
ATOM   1849  CG2 THR A 229       5.974  -4.217  19.545  1.00 98.61           C  
ATOM   1850  OG1 THR A 229       8.143  -4.666  18.648  1.00 98.61           O  
ATOM   1851  N   CYS A 230      10.056  -2.058  18.626  1.00 97.37           N  
ATOM   1852  CA  CYS A 230      11.471  -1.683  18.691  1.00 97.37           C  
ATOM   1853  C   CYS A 230      11.716  -0.164  18.809  1.00 97.37           C  
ATOM   1854  CB  CYS A 230      12.203  -2.304  17.492  1.00 97.37           C  
ATOM   1855  O   CYS A 230      12.871   0.269  18.821  1.00 97.37           O  
ATOM   1856  SG  CYS A 230      11.483  -1.750  15.920  1.00 97.37           S  
ATOM   1857  N   GLY A 231      10.652   0.641  18.908  1.00 98.18           N  
ATOM   1858  CA  GLY A 231      10.724   2.098  18.995  1.00 98.18           C  
ATOM   1859  C   GLY A 231      10.933   2.791  17.646  1.00 98.18           C  
ATOM   1860  O   GLY A 231      11.205   2.156  16.628  1.00 98.18           O  
ATOM   1861  N   VAL A 232      10.783   4.117  17.650  1.00 98.38           N  
ATOM   1862  CA  VAL A 232      10.961   4.970  16.467  1.00 98.38           C  
ATOM   1863  C   VAL A 232      12.407   5.449  16.377  1.00 98.38           C  
ATOM   1864  CB  VAL A 232       9.972   6.153  16.466  1.00 98.38           C  
ATOM   1865  O   VAL A 232      12.965   5.903  17.377  1.00 98.38           O  
ATOM   1866  CG1 VAL A 232      10.158   7.076  15.253  1.00 98.38           C  
ATOM   1867  CG2 VAL A 232       8.526   5.643  16.445  1.00 98.38           C  
ATOM   1868  N   LYS A 233      13.009   5.368  15.187  1.00 98.27           N  
ATOM   1869  CA  LYS A 233      14.365   5.860  14.902  1.00 98.27           C  
ATOM   1870  C   LYS A 233      14.422   6.509  13.527  1.00 98.27           C  
ATOM   1871  CB  LYS A 233      15.418   4.746  14.982  1.00 98.27           C  
ATOM   1872  O   LYS A 233      13.848   6.011  12.558  1.00 98.27           O  
ATOM   1873  CG  LYS A 233      15.558   4.142  16.384  1.00 98.27           C  
ATOM   1874  CD  LYS A 233      16.669   3.092  16.377  1.00 98.27           C  
ATOM   1875  CE  LYS A 233      16.672   2.334  17.705  1.00 98.27           C  
ATOM   1876  NZ  LYS A 233      17.236   0.981  17.516  1.00 98.27           N  
ATOM   1877  N   SER A 234      15.162   7.604  13.453  1.00 97.96           N  
ATOM   1878  CA  SER A 234      15.315   8.420  12.255  1.00 97.96           C  
ATOM   1879  C   SER A 234      16.772   8.820  12.065  1.00 97.96           C  
ATOM   1880  CB  SER A 234      14.430   9.660  12.351  1.00 97.96           C  
ATOM   1881  O   SER A 234      17.524   8.887  13.034  1.00 97.96           O  
ATOM   1882  OG  SER A 234      13.073   9.274  12.501  1.00 97.96           O  
ATOM   1883  N   MET A 235      17.147   9.055  10.815  1.00 97.69           N  
ATOM   1884  CA  MET A 235      18.439   9.576  10.392  1.00 97.69           C  
ATOM   1885  C   MET A 235      18.415  11.105  10.354  1.00 97.69           C  
ATOM   1886  CB  MET A 235      18.760   9.040   8.989  1.00 97.69           C  
ATOM   1887  O   MET A 235      17.369  11.710  10.099  1.00 97.69           O  
ATOM   1888  CG  MET A 235      18.993   7.529   8.968  1.00 97.69           C  
ATOM   1889  SD  MET A 235      19.468   6.878   7.341  1.00 97.69           S  
ATOM   1890  CE  MET A 235      17.858   6.835   6.511  1.00 97.69           C  
ATOM   1891  N   THR A 236      19.581  11.728  10.515  1.00 95.93           N  
ATOM   1892  CA  THR A 236      19.783  13.110  10.053  1.00 95.93           C  
ATOM   1893  C   THR A 236      19.849  13.170   8.521  1.00 95.93           C  
ATOM   1894  CB  THR A 236      21.012  13.793  10.682  1.00 95.93           C  
ATOM   1895  O   THR A 236      19.968  12.147   7.842  1.00 95.93           O  
ATOM   1896  CG2 THR A 236      21.166  13.513  12.178  1.00 95.93           C  
ATOM   1897  OG1 THR A 236      22.215  13.470  10.021  1.00 95.93           O  
ATOM   1898  N   GLU A 237      19.796  14.373   7.947  1.00 94.44           N  
ATOM   1899  CA  GLU A 237      19.960  14.571   6.497  1.00 94.44           C  
ATOM   1900  C   GLU A 237      21.329  14.067   6.007  1.00 94.44           C  
ATOM   1901  CB  GLU A 237      19.814  16.067   6.173  1.00 94.44           C  
ATOM   1902  O   GLU A 237      21.424  13.367   4.999  1.00 94.44           O  
ATOM   1903  CG  GLU A 237      18.389  16.613   6.358  1.00 94.44           C  
ATOM   1904  CD  GLU A 237      17.437  16.316   5.191  1.00 94.44           C  
ATOM   1905  OE1 GLU A 237      16.373  16.981   5.133  1.00 94.44           O  
ATOM   1906  OE2 GLU A 237      17.687  15.420   4.365  1.00 94.44           O  
ATOM   1907  N   GLU A 238      22.402  14.352   6.748  1.00 95.96           N  
ATOM   1908  CA  GLU A 238      23.763  13.922   6.409  1.00 95.96           C  
ATOM   1909  C   GLU A 238      23.898  12.397   6.460  1.00 95.96           C  
ATOM   1910  CB  GLU A 238      24.798  14.537   7.370  1.00 95.96           C  
ATOM   1911  O   GLU A 238      24.538  11.782   5.599  1.00 95.96           O  
ATOM   1912  CG  GLU A 238      24.803  16.073   7.435  1.00 95.96           C  
ATOM   1913  CD  GLU A 238      23.625  16.678   8.220  1.00 95.96           C  
ATOM   1914  OE1 GLU A 238      23.375  17.884   8.026  1.00 95.96           O  
ATOM   1915  OE2 GLU A 238      22.966  15.929   8.990  1.00 95.96           O  
ATOM   1916  N   GLU A 239      23.269  11.769   7.455  1.00 97.65           N  
ATOM   1917  CA  GLU A 239      23.204  10.316   7.562  1.00 97.65           C  
ATOM   1918  C   GLU A 239      22.428   9.709   6.396  1.00 97.65           C  
ATOM   1919  CB  GLU A 239      22.555   9.913   8.885  1.00 97.65           C  
ATOM   1920  O   GLU A 239      22.911   8.755   5.787  1.00 97.65           O  
ATOM   1921  CG  GLU A 239      23.455  10.229  10.080  1.00 97.65           C  
ATOM   1922  CD  GLU A 239      22.808   9.810  11.401  1.00 97.65           C  
ATOM   1923  OE1 GLU A 239      23.589   9.363  12.271  1.00 97.65           O  
ATOM   1924  OE2 GLU A 239      21.562   9.886  11.502  1.00 97.65           O  
ATOM   1925  N   ALA A 240      21.284  10.289   6.033  1.00 97.63           N  
ATOM   1926  CA  ALA A 240      20.467   9.834   4.917  1.00 97.63           C  
ATOM   1927  C   ALA A 240      21.210   9.915   3.572  1.00 97.63           C  
ATOM   1928  CB  ALA A 240      19.187  10.667   4.908  1.00 97.63           C  
ATOM   1929  O   ALA A 240      21.124   8.980   2.766  1.00 97.63           O  
ATOM   1930  N   ILE A 241      21.991  10.980   3.348  1.00 96.52           N  
ATOM   1931  CA  ILE A 241      22.864  11.127   2.172  1.00 96.52           C  
ATOM   1932  C   ILE A 241      23.936  10.032   2.166  1.00 96.52           C  
ATOM   1933  CB  ILE A 241      23.492  12.542   2.133  1.00 96.52           C  
ATOM   1934  O   ILE A 241      24.100   9.325   1.169  1.00 96.52           O  
ATOM   1935  CG1 ILE A 241      22.404  13.601   1.844  1.00 96.52           C  
ATOM   1936  CG2 ILE A 241      24.602  12.636   1.064  1.00 96.52           C  
ATOM   1937  CD1 ILE A 241      22.851  15.038   2.143  1.00 96.52           C  
ATOM   1938  N   ARG A 242      24.645   9.846   3.288  1.00 97.87           N  
ATOM   1939  CA  ARG A 242      25.711   8.839   3.405  1.00 97.87           C  
ATOM   1940  C   ARG A 242      25.176   7.418   3.209  1.00 97.87           C  
ATOM   1941  CB  ARG A 242      26.402   9.013   4.765  1.00 97.87           C  
ATOM   1942  O   ARG A 242      25.759   6.638   2.452  1.00 97.87           O  
ATOM   1943  CG  ARG A 242      27.574   8.037   4.966  1.00 97.87           C  
ATOM   1944  CD  ARG A 242      28.253   8.252   6.324  1.00 97.87           C  
ATOM   1945  NE  ARG A 242      27.339   7.965   7.451  1.00 97.87           N  
ATOM   1946  NH1 ARG A 242      28.377   9.243   9.056  1.00 97.87           N  
ATOM   1947  NH2 ARG A 242      26.488   8.170   9.556  1.00 97.87           N  
ATOM   1948  CZ  ARG A 242      27.407   8.458   8.677  1.00 97.87           C  
ATOM   1949  N   VAL A 243      24.072   7.078   3.876  1.00 97.49           N  
ATOM   1950  CA  VAL A 243      23.427   5.759   3.794  1.00 97.49           C  
ATOM   1951  C   VAL A 243      22.916   5.510   2.380  1.00 97.49           C  
ATOM   1952  CB  VAL A 243      22.297   5.623   4.837  1.00 97.49           C  
ATOM   1953  O   VAL A 243      23.206   4.457   1.820  1.00 97.49           O  
ATOM   1954  CG1 VAL A 243      21.443   4.369   4.619  1.00 97.49           C  
ATOM   1955  CG2 VAL A 243      22.894   5.520   6.247  1.00 97.49           C  
ATOM   1956  N   GLY A 244      22.244   6.486   1.767  1.00 94.89           N  
ATOM   1957  CA  GLY A 244      21.726   6.376   0.401  1.00 94.89           C  
ATOM   1958  C   GLY A 244      22.809   6.178  -0.650  1.00 94.89           C  
ATOM   1959  O   GLY A 244      22.641   5.354  -1.547  1.00 94.89           O  
ATOM   1960  N   GLY A 245      23.933   6.890  -0.516  1.00 95.06           N  
ATOM   1961  CA  GLY A 245      25.085   6.735  -1.405  1.00 95.06           C  
ATOM   1962  C   GLY A 245      25.807   5.396  -1.235  1.00 95.06           C  
ATOM   1963  O   GLY A 245      26.303   4.841  -2.210  1.00 95.06           O  
ATOM   1964  N   THR A 246      25.832   4.849  -0.015  1.00 96.81           N  
ATOM   1965  CA  THR A 246      26.499   3.566   0.276  1.00 96.81           C  
ATOM   1966  C   THR A 246      25.620   2.370  -0.091  1.00 96.81           C  
ATOM   1967  CB  THR A 246      26.897   3.480   1.758  1.00 96.81           C  
ATOM   1968  O   THR A 246      26.083   1.404  -0.692  1.00 96.81           O  
ATOM   1969  CG2 THR A 246      27.762   2.256   2.060  1.00 96.81           C  
ATOM   1970  OG1 THR A 246      27.639   4.617   2.138  1.00 96.81           O  
ATOM   1971  N   ASN A 247      24.339   2.419   0.276  1.00 97.53           N  
ATOM   1972  CA  ASN A 247      23.358   1.379   0.009  1.00 97.53           C  
ATOM   1973  C   ASN A 247      21.970   1.996  -0.211  1.00 97.53           C  
ATOM   1974  CB  ASN A 247      23.361   0.362   1.164  1.00 97.53           C  
ATOM   1975  O   ASN A 247      21.180   2.185   0.716  1.00 97.53           O  
ATOM   1976  CG  ASN A 247      22.372  -0.769   0.932  1.00 97.53           C  
ATOM   1977  ND2 ASN A 247      22.161  -1.609   1.916  1.00 97.53           N  
ATOM   1978  OD1 ASN A 247      21.768  -0.919  -0.120  1.00 97.53           O  
ATOM   1979  N   HIS A 248      21.627   2.217  -1.477  1.00 96.57           N  
ATOM   1980  CA  HIS A 248      20.316   2.732  -1.873  1.00 96.57           C  
ATOM   1981  C   HIS A 248      19.141   1.798  -1.486  1.00 96.57           C  
ATOM   1982  CB  HIS A 248      20.360   3.037  -3.380  1.00 96.57           C  
ATOM   1983  O   HIS A 248      17.993   2.237  -1.499  1.00 96.57           O  
ATOM   1984  CG  HIS A 248      20.396   1.807  -4.246  1.00 96.57           C  
ATOM   1985  CD2 HIS A 248      19.309   1.130  -4.727  1.00 96.57           C  
ATOM   1986  ND1 HIS A 248      21.521   1.147  -4.686  1.00 96.57           N  
ATOM   1987  CE1 HIS A 248      21.119   0.088  -5.407  1.00 96.57           C  
ATOM   1988  NE2 HIS A 248      19.778   0.020  -5.437  1.00 96.57           N  
ATOM   1989  N   SER A 249      19.421   0.541  -1.106  1.00 97.91           N  
ATOM   1990  CA  SER A 249      18.461  -0.486  -0.664  1.00 97.91           C  
ATOM   1991  C   SER A 249      18.557  -0.820   0.839  1.00 97.91           C  
ATOM   1992  CB  SER A 249      18.626  -1.767  -1.501  1.00 97.91           C  
ATOM   1993  O   SER A 249      18.262  -1.948   1.241  1.00 97.91           O  
ATOM   1994  OG  SER A 249      18.519  -1.526  -2.898  1.00 97.91           O  
ATOM   1995  N   HIS A 250      19.046   0.107   1.672  1.00 98.38           N  
ATOM   1996  CA  HIS A 250      19.326  -0.148   3.092  1.00 98.38           C  
ATOM   1997  C   HIS A 250      18.117  -0.628   3.913  1.00 98.38           C  
ATOM   1998  CB  HIS A 250      19.960   1.093   3.740  1.00 98.38           C  
ATOM   1999  O   HIS A 250      18.276  -1.559   4.698  1.00 98.38           O  
ATOM   2000  CG  HIS A 250      18.979   2.214   3.961  1.00 98.38           C  
ATOM   2001  CD2 HIS A 250      18.377   2.540   5.148  1.00 98.38           C  
ATOM   2002  ND1 HIS A 250      18.426   3.013   2.988  1.00 98.38           N  
ATOM   2003  CE1 HIS A 250      17.498   3.781   3.580  1.00 98.38           C  
ATOM   2004  NE2 HIS A 250      17.441   3.540   4.888  1.00 98.38           N  
ATOM   2005  N   ALA A 251      16.924  -0.064   3.716  1.00 98.64           N  
ATOM   2006  CA  ALA A 251      15.728  -0.415   4.478  1.00 98.64           C  
ATOM   2007  C   ALA A 251      15.148  -1.764   4.024  1.00 98.64           C  
ATOM   2008  CB  ALA A 251      14.710   0.724   4.343  1.00 98.64           C  
ATOM   2009  O   ALA A 251      14.694  -2.558   4.849  1.00 98.64           O  
ATOM   2010  N   THR A 252      15.224  -2.070   2.723  1.00 98.62           N  
ATOM   2011  CA  THR A 252      14.909  -3.410   2.199  1.00 98.62           C  
ATOM   2012  C   THR A 252      15.853  -4.458   2.780  1.00 98.62           C  
ATOM   2013  CB  THR A 252      14.990  -3.451   0.666  1.00 98.62           C  
ATOM   2014  O   THR A 252      15.401  -5.516   3.220  1.00 98.62           O  
ATOM   2015  CG2 THR A 252      14.766  -4.852   0.088  1.00 98.62           C  
ATOM   2016  OG1 THR A 252      13.960  -2.673   0.122  1.00 98.62           O  
ATOM   2017  N   LYS A 253      17.160  -4.166   2.795  1.00 98.44           N  
ATOM   2018  CA  LYS A 253      18.174  -5.072   3.342  1.00 98.44           C  
ATOM   2019  C   LYS A 253      17.946  -5.314   4.834  1.00 98.44           C  
ATOM   2020  CB  LYS A 253      19.578  -4.515   3.064  1.00 98.44           C  
ATOM   2021  O   LYS A 253      17.930  -6.465   5.253  1.00 98.44           O  
ATOM   2022  CG  LYS A 253      20.634  -5.590   3.346  1.00 98.44           C  
ATOM   2023  CD  LYS A 253      22.058  -5.021   3.377  1.00 98.44           C  
ATOM   2024  CE  LYS A 253      23.139  -6.111   3.433  1.00 98.44           C  
ATOM   2025  NZ  LYS A 253      22.796  -7.233   4.339  1.00 98.44           N  
ATOM   2026  N   ASP A 254      17.718  -4.253   5.606  1.00 98.76           N  
ATOM   2027  CA  ASP A 254      17.416  -4.339   7.037  1.00 98.76           C  
ATOM   2028  C   ASP A 254      16.202  -5.240   7.319  1.00 98.76           C  
ATOM   2029  CB  ASP A 254      17.193  -2.924   7.587  1.00 98.76           C  
ATOM   2030  O   ASP A 254      16.295  -6.149   8.147  1.00 98.76           O  
ATOM   2031  CG  ASP A 254      16.620  -2.984   9.000  1.00 98.76           C  
ATOM   2032  OD1 ASP A 254      15.378  -2.966   9.123  1.00 98.76           O  
ATOM   2033  OD2 ASP A 254      17.393  -3.155   9.967  1.00 98.76           O  
ATOM   2034  N   LEU A 255      15.092  -5.041   6.598  1.00 98.85           N  
ATOM   2035  CA  LEU A 255      13.887  -5.857   6.752  1.00 98.85           C  
ATOM   2036  C   LEU A 255      14.168  -7.333   6.445  1.00 98.85           C  
ATOM   2037  CB  LEU A 255      12.783  -5.291   5.839  1.00 98.85           C  
ATOM   2038  O   LEU A 255      13.808  -8.209   7.234  1.00 98.85           O  
ATOM   2039  CG  LEU A 255      11.463  -6.088   5.860  1.00 98.85           C  
ATOM   2040  CD1 LEU A 255      10.811  -6.084   7.244  1.00 98.85           C  
ATOM   2041  CD2 LEU A 255      10.484  -5.468   4.864  1.00 98.85           C  
ATOM   2042  N   TYR A 256      14.823  -7.596   5.311  1.00 98.72           N  
ATOM   2043  CA  TYR A 256      15.120  -8.948   4.850  1.00 98.72           C  
ATOM   2044  C   TYR A 256      16.041  -9.696   5.821  1.00 98.72           C  
ATOM   2045  CB  TYR A 256      15.735  -8.876   3.447  1.00 98.72           C  
ATOM   2046  O   TYR A 256      15.738 -10.826   6.217  1.00 98.72           O  
ATOM   2047  CG  TYR A 256      15.976 -10.239   2.829  1.00 98.72           C  
ATOM   2048  CD1 TYR A 256      17.163 -10.945   3.112  1.00 98.72           C  
ATOM   2049  CD2 TYR A 256      14.995 -10.812   1.996  1.00 98.72           C  
ATOM   2050  CE1 TYR A 256      17.362 -12.231   2.575  1.00 98.72           C  
ATOM   2051  CE2 TYR A 256      15.198 -12.092   1.447  1.00 98.72           C  
ATOM   2052  OH  TYR A 256      16.559 -14.047   1.225  1.00 98.72           O  
ATOM   2053  CZ  TYR A 256      16.379 -12.804   1.741  1.00 98.72           C  
ATOM   2054  N   ASP A 257      17.143  -9.058   6.223  1.00 98.74           N  
ATOM   2055  CA  ASP A 257      18.137  -9.627   7.132  1.00 98.74           C  
ATOM   2056  C   ASP A 257      17.549  -9.863   8.524  1.00 98.74           C  
ATOM   2057  CB  ASP A 257      19.325  -8.674   7.296  1.00 98.74           C  
ATOM   2058  O   ASP A 257      17.791 -10.907   9.127  1.00 98.74           O  
ATOM   2059  CG  ASP A 257      20.245  -8.507   6.090  1.00 98.74           C  
ATOM   2060  OD1 ASP A 257      20.157  -9.222   5.065  1.00 98.74           O  
ATOM   2061  OD2 ASP A 257      21.143  -7.645   6.214  1.00 98.74           O  
ATOM   2062  N   SER A 258      16.750  -8.918   9.032  1.00 98.75           N  
ATOM   2063  CA  SER A 258      16.128  -9.036  10.354  1.00 98.75           C  
ATOM   2064  C   SER A 258      15.204 -10.245  10.421  1.00 98.75           C  
ATOM   2065  CB  SER A 258      15.344  -7.774  10.706  1.00 98.75           C  
ATOM   2066  O   SER A 258      15.278 -11.026  11.369  1.00 98.75           O  
ATOM   2067  OG  SER A 258      16.226  -6.679  10.809  1.00 98.75           O  
ATOM   2068  N   ILE A 259      14.385 -10.455   9.387  1.00 98.82           N  
ATOM   2069  CA  ILE A 259      13.510 -11.627   9.302  1.00 98.82           C  
ATOM   2070  C   ILE A 259      14.329 -12.913   9.158  1.00 98.82           C  
ATOM   2071  CB  ILE A 259      12.493 -11.446   8.158  1.00 98.82           C  
ATOM   2072  O   ILE A 259      14.054 -13.885   9.859  1.00 98.82           O  
ATOM   2073  CG1 ILE A 259      11.503 -10.318   8.526  1.00 98.82           C  
ATOM   2074  CG2 ILE A 259      11.735 -12.760   7.896  1.00 98.82           C  
ATOM   2075  CD1 ILE A 259      10.566  -9.907   7.386  1.00 98.82           C  
ATOM   2076  N   ALA A 260      15.349 -12.924   8.297  1.00 98.61           N  
ATOM   2077  CA  ALA A 260      16.210 -14.092   8.107  1.00 98.61           C  
ATOM   2078  C   ALA A 260      16.958 -14.491   9.394  1.00 98.61           C  
ATOM   2079  CB  ALA A 260      17.185 -13.792   6.963  1.00 98.61           C  
ATOM   2080  O   ALA A 260      17.171 -15.676   9.640  1.00 98.61           O  
ATOM   2081  N   ALA A 261      17.311 -13.514  10.233  1.00 98.54           N  
ATOM   2082  CA  ALA A 261      17.966 -13.723  11.521  1.00 98.54           C  
ATOM   2083  C   ALA A 261      17.004 -14.113  12.663  1.00 98.54           C  
ATOM   2084  CB  ALA A 261      18.758 -12.451  11.853  1.00 98.54           C  
ATOM   2085  O   ALA A 261      17.455 -14.295  13.792  1.00 98.54           O  
ATOM   2086  N   GLY A 262      15.692 -14.212  12.415  1.00 98.31           N  
ATOM   2087  CA  GLY A 262      14.689 -14.479  13.455  1.00 98.31           C  
ATOM   2088  C   GLY A 262      14.308 -13.257  14.305  1.00 98.31           C  
ATOM   2089  O   GLY A 262      13.509 -13.377  15.233  1.00 98.31           O  
ATOM   2090  N   ASN A 263      14.830 -12.072  13.978  1.00 98.29           N  
ATOM   2091  CA  ASN A 263      14.534 -10.800  14.640  1.00 98.29           C  
ATOM   2092  C   ASN A 263      13.298 -10.145  14.006  1.00 98.29           C  
ATOM   2093  CB  ASN A 263      15.777  -9.896  14.590  1.00 98.29           C  
ATOM   2094  O   ASN A 263      13.380  -9.094  13.364  1.00 98.29           O  
ATOM   2095  CG  ASN A 263      16.936 -10.436  15.403  1.00 98.29           C  
ATOM   2096  ND2 ASN A 263      18.150 -10.159  14.992  1.00 98.29           N  
ATOM   2097  OD1 ASN A 263      16.780 -11.069  16.430  1.00 98.29           O  
ATOM   2098  N   TYR A 264      12.150 -10.804  14.150  1.00 98.70           N  
ATOM   2099  CA  TYR A 264      10.906 -10.416  13.490  1.00 98.70           C  
ATOM   2100  C   TYR A 264      10.430  -9.026  13.935  1.00 98.70           C  
ATOM   2101  CB  TYR A 264       9.832 -11.473  13.772  1.00 98.70           C  
ATOM   2102  O   TYR A 264      10.188  -8.826  15.129  1.00 98.70           O  
ATOM   2103  CG  TYR A 264      10.232 -12.894  13.419  1.00 98.70           C  
ATOM   2104  CD1 TYR A 264      10.989 -13.163  12.260  1.00 98.70           C  
ATOM   2105  CD2 TYR A 264       9.862 -13.950  14.273  1.00 98.70           C  
ATOM   2106  CE1 TYR A 264      11.363 -14.481  11.949  1.00 98.70           C  
ATOM   2107  CE2 TYR A 264      10.254 -15.269  13.977  1.00 98.70           C  
ATOM   2108  OH  TYR A 264      11.404 -16.801  12.529  1.00 98.70           O  
ATOM   2109  CZ  TYR A 264      11.010 -15.534  12.814  1.00 98.70           C  
ATOM   2110  N   PRO A 265      10.270  -8.057  13.015  1.00 98.70           N  
ATOM   2111  CA  PRO A 265       9.687  -6.778  13.379  1.00 98.70           C  
ATOM   2112  C   PRO A 265       8.219  -6.927  13.771  1.00 98.70           C  
ATOM   2113  CB  PRO A 265       9.874  -5.868  12.179  1.00 98.70           C  
ATOM   2114  O   PRO A 265       7.451  -7.654  13.130  1.00 98.70           O  
ATOM   2115  CG  PRO A 265      10.009  -6.823  10.997  1.00 98.70           C  
ATOM   2116  CD  PRO A 265      10.639  -8.073  11.606  1.00 98.70           C  
ATOM   2117  N   GLU A 266       7.846  -6.199  14.821  1.00 98.83           N  
ATOM   2118  CA  GLU A 266       6.507  -6.207  15.393  1.00 98.83           C  
ATOM   2119  C   GLU A 266       5.973  -4.779  15.578  1.00 98.83           C  
ATOM   2120  CB  GLU A 266       6.485  -7.043  16.692  1.00 98.83           C  
ATOM   2121  O   GLU A 266       6.690  -3.871  16.004  1.00 98.83           O  
ATOM   2122  CG  GLU A 266       5.094  -7.094  17.348  1.00 98.83           C  
ATOM   2123  CD  GLU A 266       5.029  -7.918  18.643  1.00 98.83           C  
ATOM   2124  OE1 GLU A 266       4.365  -7.444  19.593  1.00 98.83           O  
ATOM   2125  OE2 GLU A 266       5.518  -9.069  18.665  1.00 98.83           O  
ATOM   2126  N   TRP A 267       4.681  -4.598  15.301  1.00 98.93           N  
ATOM   2127  CA  TRP A 267       3.932  -3.381  15.607  1.00 98.93           C  
ATOM   2128  C   TRP A 267       2.690  -3.714  16.418  1.00 98.93           C  
ATOM   2129  CB  TRP A 267       3.511  -2.635  14.337  1.00 98.93           C  
ATOM   2130  O   TRP A 267       1.957  -4.642  16.087  1.00 98.93           O  
ATOM   2131  CG  TRP A 267       4.627  -2.080  13.521  1.00 98.93           C  
ATOM   2132  CD1 TRP A 267       5.002  -0.782  13.470  1.00 98.93           C  
ATOM   2133  CD2 TRP A 267       5.514  -2.797  12.613  1.00 98.93           C  
ATOM   2134  CE2 TRP A 267       6.419  -1.853  12.052  1.00 98.93           C  
ATOM   2135  CE3 TRP A 267       5.634  -4.140  12.189  1.00 98.93           C  
ATOM   2136  NE1 TRP A 267       6.078  -0.646  12.619  1.00 98.93           N  
ATOM   2137  CH2 TRP A 267       7.487  -3.561  10.711  1.00 98.93           C  
ATOM   2138  CZ2 TRP A 267       7.376  -2.221  11.108  1.00 98.93           C  
ATOM   2139  CZ3 TRP A 267       6.617  -4.520  11.258  1.00 98.93           C  
ATOM   2140  N   LYS A 268       2.386  -2.902  17.428  1.00 98.91           N  
ATOM   2141  CA  LYS A 268       1.084  -2.929  18.101  1.00 98.91           C  
ATOM   2142  C   LYS A 268       0.082  -2.103  17.302  1.00 98.91           C  
ATOM   2143  CB  LYS A 268       1.224  -2.415  19.535  1.00 98.91           C  
ATOM   2144  O   LYS A 268       0.390  -0.971  16.931  1.00 98.91           O  
ATOM   2145  CG  LYS A 268       2.034  -3.383  20.406  1.00 98.91           C  
ATOM   2146  CD  LYS A 268       2.159  -2.850  21.836  1.00 98.91           C  
ATOM   2147  CE  LYS A 268       3.010  -3.819  22.663  1.00 98.91           C  
ATOM   2148  NZ  LYS A 268       3.165  -3.357  24.064  1.00 98.91           N  
ATOM   2149  N   LEU A 269      -1.102  -2.661  17.060  1.00 98.92           N  
ATOM   2150  CA  LEU A 269      -2.241  -1.921  16.525  1.00 98.92           C  
ATOM   2151  C   LEU A 269      -2.997  -1.262  17.670  1.00 98.92           C  
ATOM   2152  CB  LEU A 269      -3.192  -2.838  15.740  1.00 98.92           C  
ATOM   2153  O   LEU A 269      -3.454  -1.942  18.592  1.00 98.92           O  
ATOM   2154  CG  LEU A 269      -4.357  -2.101  15.044  1.00 98.92           C  
ATOM   2155  CD1 LEU A 269      -3.885  -1.025  14.065  1.00 98.92           C  
ATOM   2156  CD2 LEU A 269      -5.205  -3.109  14.268  1.00 98.92           C  
ATOM   2157  N   PHE A 270      -3.184   0.040  17.543  1.00 98.91           N  
ATOM   2158  CA  PHE A 270      -4.102   0.832  18.337  1.00 98.91           C  
ATOM   2159  C   PHE A 270      -5.158   1.467  17.439  1.00 98.91           C  
ATOM   2160  CB  PHE A 270      -3.338   1.909  19.108  1.00 98.91           C  
ATOM   2161  O   PHE A 270      -4.934   1.672  16.240  1.00 98.91           O  
ATOM   2162  CG  PHE A 270      -2.352   1.376  20.121  1.00 98.91           C  
ATOM   2163  CD1 PHE A 270      -2.734   1.240  21.466  1.00 98.91           C  
ATOM   2164  CD2 PHE A 270      -1.042   1.047  19.727  1.00 98.91           C  
ATOM   2165  CE1 PHE A 270      -1.816   0.768  22.417  1.00 98.91           C  
ATOM   2166  CE2 PHE A 270      -0.117   0.597  20.684  1.00 98.91           C  
ATOM   2167  CZ  PHE A 270      -0.505   0.448  22.026  1.00 98.91           C  
ATOM   2168  N   ILE A 271      -6.288   1.817  18.041  1.00 98.83           N  
ATOM   2169  CA  ILE A 271      -7.316   2.632  17.413  1.00 98.83           C  
ATOM   2170  C   ILE A 271      -7.726   3.807  18.296  1.00 98.83           C  
ATOM   2171  CB  ILE A 271      -8.527   1.791  16.965  1.00 98.83           C  
ATOM   2172  O   ILE A 271      -7.768   3.679  19.516  1.00 98.83           O  
ATOM   2173  CG1 ILE A 271      -9.263   1.076  18.120  1.00 98.83           C  
ATOM   2174  CG2 ILE A 271      -8.105   0.834  15.835  1.00 98.83           C  
ATOM   2175  CD1 ILE A 271     -10.514   0.318  17.646  1.00 98.83           C  
ATOM   2176  N   GLN A 272      -8.055   4.936  17.675  1.00 98.81           N  
ATOM   2177  CA  GLN A 272      -8.872   5.984  18.296  1.00 98.81           C  
ATOM   2178  C   GLN A 272     -10.315   5.800  17.828  1.00 98.81           C  
ATOM   2179  CB  GLN A 272      -8.370   7.385  17.924  1.00 98.81           C  
ATOM   2180  O   GLN A 272     -10.530   5.401  16.683  1.00 98.81           O  
ATOM   2181  CG  GLN A 272      -6.918   7.648  18.333  1.00 98.81           C  
ATOM   2182  CD  GLN A 272      -6.464   9.048  17.935  1.00 98.81           C  
ATOM   2183  NE2 GLN A 272      -6.456  10.002  18.833  1.00 98.81           N  
ATOM   2184  OE1 GLN A 272      -6.131   9.317  16.792  1.00 98.81           O  
ATOM   2185  N   ILE A 273     -11.292   6.093  18.685  1.00 98.35           N  
ATOM   2186  CA  ILE A 273     -12.718   5.875  18.407  1.00 98.35           C  
ATOM   2187  C   ILE A 273     -13.474   7.181  18.623  1.00 98.35           C  
ATOM   2188  CB  ILE A 273     -13.295   4.757  19.304  1.00 98.35           C  
ATOM   2189  O   ILE A 273     -13.243   7.862  19.616  1.00 98.35           O  
ATOM   2190  CG1 ILE A 273     -12.528   3.429  19.127  1.00 98.35           C  
ATOM   2191  CG2 ILE A 273     -14.783   4.518  18.981  1.00 98.35           C  
ATOM   2192  CD1 ILE A 273     -12.752   2.494  20.312  1.00 98.35           C  
ATOM   2193  N   MET A 274     -14.402   7.501  17.727  1.00 97.93           N  
ATOM   2194  CA  MET A 274     -15.287   8.659  17.838  1.00 97.93           C  
ATOM   2195  C   MET A 274     -16.728   8.236  17.539  1.00 97.93           C  
ATOM   2196  CB  MET A 274     -14.768   9.747  16.888  1.00 97.93           C  
ATOM   2197  O   MET A 274     -16.975   7.498  16.580  1.00 97.93           O  
ATOM   2198  CG  MET A 274     -15.655  10.992  16.827  1.00 97.93           C  
ATOM   2199  SD  MET A 274     -15.123  12.231  15.617  1.00 97.93           S  
ATOM   2200  CE  MET A 274     -13.529  12.691  16.332  1.00 97.93           C  
ATOM   2201  N   ASN A 275     -17.691   8.690  18.346  1.00 96.08           N  
ATOM   2202  CA  ASN A 275     -19.098   8.485  18.005  1.00 96.08           C  
ATOM   2203  C   ASN A 275     -19.512   9.460  16.893  1.00 96.08           C  
ATOM   2204  CB  ASN A 275     -20.019   8.635  19.216  1.00 96.08           C  
ATOM   2205  O   ASN A 275     -19.050  10.603  16.898  1.00 96.08           O  
ATOM   2206  CG  ASN A 275     -19.621   7.776  20.388  1.00 96.08           C  
ATOM   2207  ND2 ASN A 275     -19.182   8.394  21.457  1.00 96.08           N  
ATOM   2208  OD1 ASN A 275     -19.653   6.551  20.332  1.00 96.08           O  
ATOM   2209  N   PRO A 276     -20.392   9.062  15.960  1.00 94.17           N  
ATOM   2210  CA  PRO A 276     -20.848   9.957  14.900  1.00 94.17           C  
ATOM   2211  C   PRO A 276     -21.425  11.290  15.404  1.00 94.17           C  
ATOM   2212  CB  PRO A 276     -21.875   9.144  14.108  1.00 94.17           C  
ATOM   2213  O   PRO A 276     -21.188  12.330  14.798  1.00 94.17           O  
ATOM   2214  CG  PRO A 276     -21.411   7.702  14.313  1.00 94.17           C  
ATOM   2215  CD  PRO A 276     -20.909   7.716  15.753  1.00 94.17           C  
ATOM   2216  N   GLU A 277     -22.111  11.287  16.548  1.00 94.09           N  
ATOM   2217  CA  GLU A 277     -22.644  12.487  17.204  1.00 94.09           C  
ATOM   2218  C   GLU A 277     -21.575  13.450  17.760  1.00 94.09           C  
ATOM   2219  CB  GLU A 277     -23.636  12.072  18.310  1.00 94.09           C  
ATOM   2220  O   GLU A 277     -21.883  14.600  18.077  1.00 94.09           O  
ATOM   2221  CG  GLU A 277     -23.070  11.165  19.425  1.00 94.09           C  
ATOM   2222  CD  GLU A 277     -23.253   9.654  19.180  1.00 94.09           C  
ATOM   2223  OE1 GLU A 277     -23.316   8.898  20.178  1.00 94.09           O  
ATOM   2224  OE2 GLU A 277     -23.273   9.230  18.001  1.00 94.09           O  
ATOM   2225  N   ASP A 278     -20.320  13.010  17.876  1.00 95.73           N  
ATOM   2226  CA  ASP A 278     -19.215  13.812  18.412  1.00 95.73           C  
ATOM   2227  C   ASP A 278     -18.447  14.577  17.326  1.00 95.73           C  
ATOM   2228  CB  ASP A 278     -18.262  12.926  19.233  1.00 95.73           C  
ATOM   2229  O   ASP A 278     -17.646  15.453  17.657  1.00 95.73           O  
ATOM   2230  CG  ASP A 278     -18.914  12.299  20.469  1.00 95.73           C  
ATOM   2231  OD1 ASP A 278     -19.754  12.979  21.100  1.00 95.73           O  
ATOM   2232  OD2 ASP A 278     -18.528  11.170  20.850  1.00 95.73           O  
ATOM   2233  N   VAL A 279     -18.701  14.289  16.043  1.00 94.05           N  
ATOM   2234  CA  VAL A 279     -17.969  14.874  14.904  1.00 94.05           C  
ATOM   2235  C   VAL A 279     -17.958  16.401  14.968  1.00 94.05           C  
ATOM   2236  CB  VAL A 279     -18.579  14.386  13.574  1.00 94.05           C  
ATOM   2237  O   VAL A 279     -16.927  17.039  14.757  1.00 94.05           O  
ATOM   2238  CG1 VAL A 279     -18.044  15.098  12.325  1.00 94.05           C  
ATOM   2239  CG2 VAL A 279     -18.275  12.898  13.374  1.00 94.05           C  
ATOM   2240  N   ASP A 280     -19.088  17.000  15.341  1.00 93.51           N  
ATOM   2241  CA  ASP A 280     -19.235  18.450  15.358  1.00 93.51           C  
ATOM   2242  C   ASP A 280     -18.669  19.158  16.595  1.00 93.51           C  
ATOM   2243  CB  ASP A 280     -20.696  18.835  15.078  1.00 93.51           C  
ATOM   2244  O   ASP A 280     -18.671  20.392  16.636  1.00 93.51           O  
ATOM   2245  CG  ASP A 280     -20.958  18.952  13.579  1.00 93.51           C  
ATOM   2246  OD1 ASP A 280     -20.079  19.557  12.911  1.00 93.51           O  
ATOM   2247  OD2 ASP A 280     -22.044  18.518  13.147  1.00 93.51           O  
ATOM   2248  N   LYS A 281     -18.131  18.417  17.571  1.00 96.39           N  
ATOM   2249  CA  LYS A 281     -17.585  18.979  18.818  1.00 96.39           C  
ATOM   2250  C   LYS A 281     -16.186  19.585  18.665  1.00 96.39           C  
ATOM   2251  CB  LYS A 281     -17.592  17.904  19.916  1.00 96.39           C  
ATOM   2252  O   LYS A 281     -15.734  20.292  19.562  1.00 96.39           O  
ATOM   2253  CG  LYS A 281     -19.017  17.439  20.246  1.00 96.39           C  
ATOM   2254  CD  LYS A 281     -19.011  16.390  21.361  1.00 96.39           C  
ATOM   2255  CE  LYS A 281     -20.456  15.990  21.672  1.00 96.39           C  
ATOM   2256  NZ  LYS A 281     -20.514  14.914  22.686  1.00 96.39           N  
ATOM   2257  N   PHE A 282     -15.506  19.318  17.553  1.00 96.35           N  
ATOM   2258  CA  PHE A 282     -14.152  19.797  17.284  1.00 96.35           C  
ATOM   2259  C   PHE A 282     -14.157  21.111  16.487  1.00 96.35           C  
ATOM   2260  CB  PHE A 282     -13.344  18.682  16.603  1.00 96.35           C  
ATOM   2261  O   PHE A 282     -15.090  21.410  15.736  1.00 96.35           O  
ATOM   2262  CG  PHE A 282     -13.215  17.428  17.452  1.00 96.35           C  
ATOM   2263  CD1 PHE A 282     -12.123  17.268  18.329  1.00 96.35           C  
ATOM   2264  CD2 PHE A 282     -14.220  16.444  17.408  1.00 96.35           C  
ATOM   2265  CE1 PHE A 282     -12.037  16.129  19.152  1.00 96.35           C  
ATOM   2266  CE2 PHE A 282     -14.151  15.325  18.252  1.00 96.35           C  
ATOM   2267  CZ  PHE A 282     -13.056  15.161  19.118  1.00 96.35           C  
ATOM   2268  N   ASP A 283     -13.082  21.892  16.635  1.00 95.84           N  
ATOM   2269  CA  ASP A 283     -12.815  23.115  15.861  1.00 95.84           C  
ATOM   2270  C   ASP A 283     -12.188  22.830  14.481  1.00 95.84           C  
ATOM   2271  CB  ASP A 283     -11.963  24.095  16.693  1.00 95.84           C  
ATOM   2272  O   ASP A 283     -11.848  23.748  13.739  1.00 95.84           O  
ATOM   2273  CG  ASP A 283     -10.523  23.633  16.969  1.00 95.84           C  
ATOM   2274  OD1 ASP A 283     -10.236  22.421  16.908  1.00 95.84           O  
ATOM   2275  OD2 ASP A 283      -9.659  24.479  17.301  1.00 95.84           O  
ATOM   2276  N   PHE A 284     -12.035  21.555  14.135  1.00 97.43           N  
ATOM   2277  CA  PHE A 284     -11.674  21.031  12.823  1.00 97.43           C  
ATOM   2278  C   PHE A 284     -12.689  19.950  12.431  1.00 97.43           C  
ATOM   2279  CB  PHE A 284     -10.237  20.492  12.860  1.00 97.43           C  
ATOM   2280  O   PHE A 284     -13.436  19.476  13.283  1.00 97.43           O  
ATOM   2281  CG  PHE A 284     -10.011  19.323  13.806  1.00 97.43           C  
ATOM   2282  CD1 PHE A 284      -9.647  19.559  15.144  1.00 97.43           C  
ATOM   2283  CD2 PHE A 284     -10.172  18.000  13.357  1.00 97.43           C  
ATOM   2284  CE1 PHE A 284      -9.473  18.484  16.034  1.00 97.43           C  
ATOM   2285  CE2 PHE A 284      -9.998  16.925  14.244  1.00 97.43           C  
ATOM   2286  CZ  PHE A 284      -9.661  17.166  15.585  1.00 97.43           C  
ATOM   2287  N   ASP A 285     -12.728  19.557  11.160  1.00 97.55           N  
ATOM   2288  CA  ASP A 285     -13.518  18.404  10.711  1.00 97.55           C  
ATOM   2289  C   ASP A 285     -12.750  17.088  10.972  1.00 97.55           C  
ATOM   2290  CB  ASP A 285     -13.843  18.585   9.225  1.00 97.55           C  
ATOM   2291  O   ASP A 285     -11.673  16.892  10.402  1.00 97.55           O  
ATOM   2292  CG  ASP A 285     -14.830  17.554   8.670  1.00 97.55           C  
ATOM   2293  OD1 ASP A 285     -14.849  16.412   9.185  1.00 97.55           O  
ATOM   2294  OD2 ASP A 285     -15.539  17.933   7.712  1.00 97.55           O  
ATOM   2295  N   PRO A 286     -13.256  16.166  11.811  1.00 97.62           N  
ATOM   2296  CA  PRO A 286     -12.610  14.879  12.073  1.00 97.62           C  
ATOM   2297  C   PRO A 286     -12.406  13.966  10.861  1.00 97.62           C  
ATOM   2298  CB  PRO A 286     -13.510  14.186  13.093  1.00 97.62           C  
ATOM   2299  O   PRO A 286     -11.574  13.056  10.946  1.00 97.62           O  
ATOM   2300  CG  PRO A 286     -14.107  15.361  13.857  1.00 97.62           C  
ATOM   2301  CD  PRO A 286     -14.369  16.349  12.729  1.00 97.62           C  
ATOM   2302  N   LEU A 287     -13.146  14.186   9.770  1.00 97.19           N  
ATOM   2303  CA  LEU A 287     -13.029  13.445   8.511  1.00 97.19           C  
ATOM   2304  C   LEU A 287     -12.074  14.126   7.514  1.00 97.19           C  
ATOM   2305  CB  LEU A 287     -14.429  13.227   7.906  1.00 97.19           C  
ATOM   2306  O   LEU A 287     -11.849  13.611   6.420  1.00 97.19           O  
ATOM   2307  CG  LEU A 287     -15.480  12.613   8.853  1.00 97.19           C  
ATOM   2308  CD1 LEU A 287     -16.747  12.295   8.062  1.00 97.19           C  
ATOM   2309  CD2 LEU A 287     -14.999  11.318   9.513  1.00 97.19           C  
ATOM   2310  N   ASP A 288     -11.479  15.265   7.883  1.00 98.15           N  
ATOM   2311  CA  ASP A 288     -10.395  15.893   7.131  1.00 98.15           C  
ATOM   2312  C   ASP A 288      -9.077  15.139   7.366  1.00 98.15           C  
ATOM   2313  CB  ASP A 288     -10.293  17.382   7.501  1.00 98.15           C  
ATOM   2314  O   ASP A 288      -8.489  15.159   8.451  1.00 98.15           O  
ATOM   2315  CG  ASP A 288      -9.240  18.171   6.714  1.00 98.15           C  
ATOM   2316  OD1 ASP A 288      -8.447  17.574   5.952  1.00 98.15           O  
ATOM   2317  OD2 ASP A 288      -9.139  19.410   6.898  1.00 98.15           O  
ATOM   2318  N   VAL A 289      -8.567  14.503   6.312  1.00 97.89           N  
ATOM   2319  CA  VAL A 289      -7.303  13.752   6.321  1.00 97.89           C  
ATOM   2320  C   VAL A 289      -6.069  14.610   6.646  1.00 97.89           C  
ATOM   2321  CB  VAL A 289      -7.146  13.051   4.963  1.00 97.89           C  
ATOM   2322  O   VAL A 289      -4.997  14.077   6.924  1.00 97.89           O  
ATOM   2323  CG1 VAL A 289      -6.624  14.018   3.899  1.00 97.89           C  
ATOM   2324  CG2 VAL A 289      -6.233  11.836   5.057  1.00 97.89           C  
ATOM   2325  N   THR A 290      -6.178  15.939   6.618  1.00 98.51           N  
ATOM   2326  CA  THR A 290      -5.091  16.848   7.020  1.00 98.51           C  
ATOM   2327  C   THR A 290      -5.039  17.051   8.542  1.00 98.51           C  
ATOM   2328  CB  THR A 290      -5.158  18.188   6.273  1.00 98.51           C  
ATOM   2329  O   THR A 290      -4.189  17.793   9.040  1.00 98.51           O  
ATOM   2330  CG2 THR A 290      -5.212  18.048   4.745  1.00 98.51           C  
ATOM   2331  OG1 THR A 290      -6.276  18.924   6.693  1.00 98.51           O  
ATOM   2332  N   LYS A 291      -5.928  16.391   9.303  1.00 98.48           N  
ATOM   2333  CA  LYS A 291      -6.063  16.515  10.761  1.00 98.48           C  
ATOM   2334  C   LYS A 291      -5.784  15.208  11.500  1.00 98.48           C  
ATOM   2335  CB  LYS A 291      -7.462  17.050  11.122  1.00 98.48           C  
ATOM   2336  O   LYS A 291      -6.180  14.118  11.078  1.00 98.48           O  
ATOM   2337  CG  LYS A 291      -7.845  18.346  10.393  1.00 98.48           C  
ATOM   2338  CD  LYS A 291      -6.892  19.500  10.729  1.00 98.48           C  
ATOM   2339  CE  LYS A 291      -7.291  20.794  10.030  1.00 98.48           C  
ATOM   2340  NZ  LYS A 291      -7.305  20.690   8.552  1.00 98.48           N  
ATOM   2341  N   THR A 292      -5.140  15.315  12.655  1.00 98.37           N  
ATOM   2342  CA  THR A 292      -5.059  14.248  13.660  1.00 98.37           C  
ATOM   2343  C   THR A 292      -6.181  14.391  14.683  1.00 98.37           C  
ATOM   2344  CB  THR A 292      -3.700  14.228  14.372  1.00 98.37           C  
ATOM   2345  O   THR A 292      -6.734  15.475  14.871  1.00 98.37           O  
ATOM   2346  CG2 THR A 292      -2.574  13.873  13.406  1.00 98.37           C  
ATOM   2347  OG1 THR A 292      -3.406  15.489  14.915  1.00 98.37           O  
ATOM   2348  N   TRP A 293      -6.530  13.293  15.350  1.00 98.18           N  
ATOM   2349  CA  TRP A 293      -7.405  13.336  16.519  1.00 98.18           C  
ATOM   2350  C   TRP A 293      -6.534  13.443  17.781  1.00 98.18           C  
ATOM   2351  CB  TRP A 293      -8.291  12.095  16.539  1.00 98.18           C  
ATOM   2352  O   TRP A 293      -5.621  12.626  17.928  1.00 98.18           O  
ATOM   2353  CG  TRP A 293      -9.293  11.950  15.432  1.00 98.18           C  
ATOM   2354  CD1 TRP A 293      -9.553  12.821  14.426  1.00 98.18           C  
ATOM   2355  CD2 TRP A 293     -10.190  10.824  15.219  1.00 98.18           C  
ATOM   2356  CE2 TRP A 293     -10.962  11.071  14.047  1.00 98.18           C  
ATOM   2357  CE3 TRP A 293     -10.429   9.621  15.913  1.00 98.18           C  
ATOM   2358  NE1 TRP A 293     -10.526  12.296  13.596  1.00 98.18           N  
ATOM   2359  CH2 TRP A 293     -12.107   8.960  14.281  1.00 98.18           C  
ATOM   2360  CZ2 TRP A 293     -11.917  10.162  13.578  1.00 98.18           C  
ATOM   2361  CZ3 TRP A 293     -11.374   8.692  15.447  1.00 98.18           C  
ATOM   2362  N   PRO A 294      -6.760  14.428  18.671  1.00 96.87           N  
ATOM   2363  CA  PRO A 294      -5.937  14.603  19.868  1.00 96.87           C  
ATOM   2364  C   PRO A 294      -6.003  13.374  20.785  1.00 96.87           C  
ATOM   2365  CB  PRO A 294      -6.459  15.874  20.549  1.00 96.87           C  
ATOM   2366  O   PRO A 294      -7.092  12.956  21.180  1.00 96.87           O  
ATOM   2367  CG  PRO A 294      -7.140  16.645  19.423  1.00 96.87           C  
ATOM   2368  CD  PRO A 294      -7.694  15.538  18.536  1.00 96.87           C  
ATOM   2369  N   GLU A 295      -4.852  12.772  21.101  1.00 96.72           N  
ATOM   2370  CA  GLU A 295      -4.772  11.540  21.910  1.00 96.72           C  
ATOM   2371  C   GLU A 295      -5.171  11.761  23.383  1.00 96.72           C  
ATOM   2372  CB  GLU A 295      -3.358  10.919  21.826  1.00 96.72           C  
ATOM   2373  O   GLU A 295      -5.537  10.813  24.070  1.00 96.72           O  
ATOM   2374  CG  GLU A 295      -2.985  10.373  20.430  1.00 96.72           C  
ATOM   2375  CD  GLU A 295      -1.625   9.636  20.375  1.00 96.72           C  
ATOM   2376  OE1 GLU A 295      -1.128   9.382  19.246  1.00 96.72           O  
ATOM   2377  OE2 GLU A 295      -1.080   9.276  21.442  1.00 96.72           O  
ATOM   2378  N   ASP A 296      -5.145  13.003  23.870  1.00 95.95           N  
ATOM   2379  CA  ASP A 296      -5.625  13.401  25.199  1.00 95.95           C  
ATOM   2380  C   ASP A 296      -7.160  13.455  25.293  1.00 95.95           C  
ATOM   2381  CB  ASP A 296      -5.000  14.758  25.572  1.00 95.95           C  
ATOM   2382  O   ASP A 296      -7.715  13.310  26.382  1.00 95.95           O  
ATOM   2383  CG  ASP A 296      -5.384  15.906  24.624  1.00 95.95           C  
ATOM   2384  OD1 ASP A 296      -5.328  15.687  23.390  1.00 95.95           O  
ATOM   2385  OD2 ASP A 296      -5.702  17.002  25.132  1.00 95.95           O  
ATOM   2386  N   ILE A 297      -7.847  13.621  24.158  1.00 96.22           N  
ATOM   2387  CA  ILE A 297      -9.315  13.632  24.068  1.00 96.22           C  
ATOM   2388  C   ILE A 297      -9.838  12.262  23.623  1.00 96.22           C  
ATOM   2389  CB  ILE A 297      -9.791  14.761  23.122  1.00 96.22           C  
ATOM   2390  O   ILE A 297     -10.803  11.748  24.185  1.00 96.22           O  
ATOM   2391  CG1 ILE A 297      -9.258  16.136  23.595  1.00 96.22           C  
ATOM   2392  CG2 ILE A 297     -11.331  14.779  23.032  1.00 96.22           C  
ATOM   2393  CD1 ILE A 297      -9.636  17.310  22.685  1.00 96.22           C  
ATOM   2394  N   LEU A 298      -9.202  11.669  22.611  1.00 97.94           N  
ATOM   2395  CA  LEU A 298      -9.548  10.370  22.039  1.00 97.94           C  
ATOM   2396  C   LEU A 298      -8.351   9.422  22.196  1.00 97.94           C  
ATOM   2397  CB  LEU A 298      -9.980  10.552  20.572  1.00 97.94           C  
ATOM   2398  O   LEU A 298      -7.528   9.323  21.283  1.00 97.94           O  
ATOM   2399  CG  LEU A 298     -11.234  11.421  20.394  1.00 97.94           C  
ATOM   2400  CD1 LEU A 298     -11.577  11.511  18.914  1.00 97.94           C  
ATOM   2401  CD2 LEU A 298     -12.464  10.871  21.120  1.00 97.94           C  
ATOM   2402  N   PRO A 299      -8.210   8.742  23.346  1.00 98.36           N  
ATOM   2403  CA  PRO A 299      -7.023   7.954  23.646  1.00 98.36           C  
ATOM   2404  C   PRO A 299      -6.882   6.728  22.743  1.00 98.36           C  
ATOM   2405  CB  PRO A 299      -7.134   7.586  25.127  1.00 98.36           C  
ATOM   2406  O   PRO A 299      -7.858   6.163  22.245  1.00 98.36           O  
ATOM   2407  CG  PRO A 299      -8.642   7.582  25.370  1.00 98.36           C  
ATOM   2408  CD  PRO A 299      -9.133   8.715  24.472  1.00 98.36           C  
ATOM   2409  N   LEU A 300      -5.634   6.292  22.571  1.00 98.64           N  
ATOM   2410  CA  LEU A 300      -5.302   5.065  21.858  1.00 98.64           C  
ATOM   2411  C   LEU A 300      -5.779   3.838  22.641  1.00 98.64           C  
ATOM   2412  CB  LEU A 300      -3.781   5.001  21.618  1.00 98.64           C  
ATOM   2413  O   LEU A 300      -5.318   3.566  23.748  1.00 98.64           O  
ATOM   2414  CG  LEU A 300      -3.224   6.041  20.630  1.00 98.64           C  
ATOM   2415  CD1 LEU A 300      -1.705   5.883  20.538  1.00 98.64           C  
ATOM   2416  CD2 LEU A 300      -3.784   5.863  19.217  1.00 98.64           C  
ATOM   2417  N   MET A 301      -6.650   3.050  22.022  1.00 98.51           N  
ATOM   2418  CA  MET A 301      -7.110   1.769  22.538  1.00 98.51           C  
ATOM   2419  C   MET A 301      -6.380   0.622  21.821  1.00 98.51           C  
ATOM   2420  CB  MET A 301      -8.624   1.677  22.360  1.00 98.51           C  
ATOM   2421  O   MET A 301      -6.369   0.592  20.588  1.00 98.51           O  
ATOM   2422  CG  MET A 301      -9.184   0.462  23.106  1.00 98.51           C  
ATOM   2423  SD  MET A 301     -10.932   0.141  22.794  1.00 98.51           S  
ATOM   2424  CE  MET A 301     -10.740  -0.436  21.101  1.00 98.51           C  
ATOM   2425  N   PRO A 302      -5.751  -0.322  22.540  1.00 98.67           N  
ATOM   2426  CA  PRO A 302      -5.046  -1.439  21.917  1.00 98.67           C  
ATOM   2427  C   PRO A 302      -6.017  -2.427  21.253  1.00 98.67           C  
ATOM   2428  CB  PRO A 302      -4.252  -2.083  23.053  1.00 98.67           C  
ATOM   2429  O   PRO A 302      -7.128  -2.636  21.731  1.00 98.67           O  
ATOM   2430  CG  PRO A 302      -5.124  -1.807  24.279  1.00 98.67           C  
ATOM   2431  CD  PRO A 302      -5.683  -0.418  23.992  1.00 98.67           C  
ATOM   2432  N   VAL A 303      -5.574  -3.061  20.164  1.00 98.87           N  
ATOM   2433  CA  VAL A 303      -6.362  -4.055  19.407  1.00 98.87           C  
ATOM   2434  C   VAL A 303      -5.607  -5.371  19.247  1.00 98.87           C  
ATOM   2435  CB  VAL A 303      -6.750  -3.503  18.019  1.00 98.87           C  
ATOM   2436  O   VAL A 303      -6.127  -6.446  19.540  1.00 98.87           O  
ATOM   2437  CG1 VAL A 303      -7.595  -4.513  17.235  1.00 98.87           C  
ATOM   2438  CG2 VAL A 303      -7.545  -2.200  18.129  1.00 98.87           C  
ATOM   2439  N   GLY A 304      -4.369  -5.304  18.763  1.00 98.83           N  
ATOM   2440  CA  GLY A 304      -3.617  -6.487  18.359  1.00 98.83           C  
ATOM   2441  C   GLY A 304      -2.158  -6.188  18.059  1.00 98.83           C  
ATOM   2442  O   GLY A 304      -1.659  -5.105  18.367  1.00 98.83           O  
ATOM   2443  N   ARG A 305      -1.472  -7.146  17.443  1.00 98.82           N  
ATOM   2444  CA  ARG A 305      -0.081  -7.011  17.004  1.00 98.82           C  
ATOM   2445  C   ARG A 305       0.118  -7.574  15.602  1.00 98.82           C  
ATOM   2446  CB  ARG A 305       0.875  -7.642  18.031  1.00 98.82           C  
ATOM   2447  O   ARG A 305      -0.453  -8.600  15.254  1.00 98.82           O  
ATOM   2448  CG  ARG A 305       0.722  -9.167  18.125  1.00 98.82           C  
ATOM   2449  CD  ARG A 305       1.656  -9.754  19.176  1.00 98.82           C  
ATOM   2450  NE  ARG A 305       1.676 -11.221  19.069  1.00 98.82           N  
ATOM   2451  NH1 ARG A 305       3.932 -11.523  18.669  1.00 98.82           N  
ATOM   2452  NH2 ARG A 305       2.534 -13.264  18.726  1.00 98.82           N  
ATOM   2453  CZ  ARG A 305       2.719 -11.982  18.819  1.00 98.82           C  
ATOM   2454  N   LEU A 306       0.936  -6.899  14.811  1.00 98.95           N  
ATOM   2455  CA  LEU A 306       1.427  -7.326  13.507  1.00 98.95           C  
ATOM   2456  C   LEU A 306       2.855  -7.833  13.680  1.00 98.95           C  
ATOM   2457  CB  LEU A 306       1.367  -6.112  12.561  1.00 98.95           C  
ATOM   2458  O   LEU A 306       3.692  -7.074  14.154  1.00 98.95           O  
ATOM   2459  CG  LEU A 306       2.145  -6.264  11.246  1.00 98.95           C  
ATOM   2460  CD1 LEU A 306       1.538  -7.364  10.388  1.00 98.95           C  
ATOM   2461  CD2 LEU A 306       2.103  -4.960  10.451  1.00 98.95           C  
ATOM   2462  N   VAL A 307       3.140  -9.061  13.251  1.00 98.92           N  
ATOM   2463  CA  VAL A 307       4.488  -9.647  13.265  1.00 98.92           C  
ATOM   2464  C   VAL A 307       4.850 -10.083  11.856  1.00 98.92           C  
ATOM   2465  CB  VAL A 307       4.562 -10.862  14.203  1.00 98.92           C  
ATOM   2466  O   VAL A 307       4.150 -10.915  11.276  1.00 98.92           O  
ATOM   2467  CG1 VAL A 307       5.994 -11.407  14.305  1.00 98.92           C  
ATOM   2468  CG2 VAL A 307       4.089 -10.540  15.617  1.00 98.92           C  
ATOM   2469  N   LEU A 308       5.948  -9.562  11.307  1.00 98.94           N  
ATOM   2470  CA  LEU A 308       6.465 -10.000  10.006  1.00 98.94           C  
ATOM   2471  C   LEU A 308       7.579 -11.018  10.230  1.00 98.94           C  
ATOM   2472  CB  LEU A 308       6.927  -8.810   9.153  1.00 98.94           C  
ATOM   2473  O   LEU A 308       8.655 -10.678  10.711  1.00 98.94           O  
ATOM   2474  CG  LEU A 308       5.883  -7.693   8.990  1.00 98.94           C  
ATOM   2475  CD1 LEU A 308       6.472  -6.528   8.195  1.00 98.94           C  
ATOM   2476  CD2 LEU A 308       4.634  -8.188   8.259  1.00 98.94           C  
ATOM   2477  N   ASN A 309       7.308 -12.278   9.904  1.00 98.77           N  
ATOM   2478  CA  ASN A 309       8.174 -13.405  10.253  1.00 98.77           C  
ATOM   2479  C   ASN A 309       8.626 -14.243   9.055  1.00 98.77           C  
ATOM   2480  CB  ASN A 309       7.491 -14.251  11.336  1.00 98.77           C  
ATOM   2481  O   ASN A 309       9.207 -15.313   9.236  1.00 98.77           O  
ATOM   2482  CG  ASN A 309       6.259 -14.995  10.850  1.00 98.77           C  
ATOM   2483  ND2 ASN A 309       5.702 -15.837  11.686  1.00 98.77           N  
ATOM   2484  OD1 ASN A 309       5.767 -14.838   9.742  1.00 98.77           O  
ATOM   2485  N   ARG A 310       8.348 -13.797   7.827  1.00 98.77           N  
ATOM   2486  CA  ARG A 310       8.762 -14.518   6.625  1.00 98.77           C  
ATOM   2487  C   ARG A 310       9.054 -13.561   5.473  1.00 98.77           C  
ATOM   2488  CB  ARG A 310       7.681 -15.562   6.306  1.00 98.77           C  
ATOM   2489  O   ARG A 310       8.247 -12.691   5.150  1.00 98.77           O  
ATOM   2490  CG  ARG A 310       8.085 -16.475   5.143  1.00 98.77           C  
ATOM   2491  CD  ARG A 310       6.987 -17.458   4.743  1.00 98.77           C  
ATOM   2492  NE  ARG A 310       6.724 -18.446   5.803  1.00 98.77           N  
ATOM   2493  NH1 ARG A 310       5.353 -19.810   4.572  1.00 98.77           N  
ATOM   2494  NH2 ARG A 310       5.825 -20.335   6.693  1.00 98.77           N  
ATOM   2495  CZ  ARG A 310       5.969 -19.520   5.686  1.00 98.77           C  
ATOM   2496  N   ASN A 311      10.201 -13.760   4.829  1.00 98.79           N  
ATOM   2497  CA  ASN A 311      10.545 -13.062   3.596  1.00 98.79           C  
ATOM   2498  C   ASN A 311       9.666 -13.548   2.437  1.00 98.79           C  
ATOM   2499  CB  ASN A 311      12.055 -13.214   3.321  1.00 98.79           C  
ATOM   2500  O   ASN A 311       9.127 -14.653   2.454  1.00 98.79           O  
ATOM   2501  CG  ASN A 311      12.882 -12.325   4.237  1.00 98.79           C  
ATOM   2502  ND2 ASN A 311      14.052 -12.749   4.650  1.00 98.79           N  
ATOM   2503  OD1 ASN A 311      12.470 -11.235   4.586  1.00 98.79           O  
ATOM   2504  N   ILE A 312       9.490 -12.698   1.434  1.00 98.34           N  
ATOM   2505  CA  ILE A 312       8.820 -13.092   0.194  1.00 98.34           C  
ATOM   2506  C   ILE A 312       9.665 -14.101  -0.591  1.00 98.34           C  
ATOM   2507  CB  ILE A 312       8.461 -11.858  -0.649  1.00 98.34           C  
ATOM   2508  O   ILE A 312      10.893 -14.038  -0.560  1.00 98.34           O  
ATOM   2509  CG1 ILE A 312       9.697 -10.991  -0.967  1.00 98.34           C  
ATOM   2510  CG2 ILE A 312       7.329 -11.078   0.048  1.00 98.34           C  
ATOM   2511  CD1 ILE A 312       9.355  -9.752  -1.790  1.00 98.34           C  
ATOM   2512  N   ASP A 313       9.003 -15.000  -1.316  1.00 96.72           N  
ATOM   2513  CA  ASP A 313       9.665 -16.086  -2.052  1.00 96.72           C  
ATOM   2514  C   ASP A 313      10.243 -15.581  -3.384  1.00 96.72           C  
ATOM   2515  CB  ASP A 313       8.670 -17.240  -2.283  1.00 96.72           C  
ATOM   2516  O   ASP A 313      11.308 -16.004  -3.831  1.00 96.72           O  
ATOM   2517  CG  ASP A 313       8.116 -17.829  -0.976  1.00 96.72           C  
ATOM   2518  OD1 ASP A 313       8.899 -18.057  -0.033  1.00 96.72           O  
ATOM   2519  OD2 ASP A 313       6.877 -17.982  -0.860  1.00 96.72           O  
ATOM   2520  N   ASN A 314       9.556 -14.628  -4.021  1.00 97.78           N  
ATOM   2521  CA  ASN A 314      10.021 -13.970  -5.236  1.00 97.78           C  
ATOM   2522  C   ASN A 314       9.602 -12.495  -5.249  1.00 97.78           C  
ATOM   2523  CB  ASN A 314       9.491 -14.738  -6.455  1.00 97.78           C  
ATOM   2524  O   ASN A 314       8.420 -12.163  -5.132  1.00 97.78           O  
ATOM   2525  CG  ASN A 314       9.962 -14.118  -7.754  1.00 97.78           C  
ATOM   2526  ND2 ASN A 314      11.025 -14.624  -8.328  1.00 97.78           N  
ATOM   2527  OD1 ASN A 314       9.421 -13.131  -8.229  1.00 97.78           O  
ATOM   2528  N   PHE A 315      10.574 -11.600  -5.441  1.00 98.24           N  
ATOM   2529  CA  PHE A 315      10.339 -10.157  -5.383  1.00 98.24           C  
ATOM   2530  C   PHE A 315       9.338  -9.676  -6.437  1.00 98.24           C  
ATOM   2531  CB  PHE A 315      11.676  -9.419  -5.512  1.00 98.24           C  
ATOM   2532  O   PHE A 315       8.440  -8.893  -6.133  1.00 98.24           O  
ATOM   2533  CG  PHE A 315      11.578  -7.934  -5.217  1.00 98.24           C  
ATOM   2534  CD1 PHE A 315      11.199  -7.026  -6.227  1.00 98.24           C  
ATOM   2535  CD2 PHE A 315      11.876  -7.456  -3.927  1.00 98.24           C  
ATOM   2536  CE1 PHE A 315      11.144  -5.648  -5.952  1.00 98.24           C  
ATOM   2537  CE2 PHE A 315      11.823  -6.079  -3.653  1.00 98.24           C  
ATOM   2538  CZ  PHE A 315      11.475  -5.174  -4.670  1.00 98.24           C  
ATOM   2539  N   PHE A 316       9.440 -10.152  -7.677  1.00 98.41           N  
ATOM   2540  CA  PHE A 316       8.502  -9.745  -8.717  1.00 98.41           C  
ATOM   2541  C   PHE A 316       7.092 -10.266  -8.414  1.00 98.41           C  
ATOM   2542  CB  PHE A 316       9.008 -10.214 -10.083  1.00 98.41           C  
ATOM   2543  O   PHE A 316       6.129  -9.496  -8.411  1.00 98.41           O  
ATOM   2544  CG  PHE A 316       8.113  -9.767 -11.218  1.00 98.41           C  
ATOM   2545  CD1 PHE A 316       7.088 -10.612 -11.684  1.00 98.41           C  
ATOM   2546  CD2 PHE A 316       8.291  -8.496 -11.794  1.00 98.41           C  
ATOM   2547  CE1 PHE A 316       6.247 -10.188 -12.727  1.00 98.41           C  
ATOM   2548  CE2 PHE A 316       7.455  -8.077 -12.843  1.00 98.41           C  
ATOM   2549  CZ  PHE A 316       6.432  -8.922 -13.307  1.00 98.41           C  
ATOM   2550  N   ALA A 317       6.975 -11.555  -8.088  1.00 98.02           N  
ATOM   2551  CA  ALA A 317       5.689 -12.204  -7.882  1.00 98.02           C  
ATOM   2552  C   ALA A 317       4.922 -11.673  -6.661  1.00 98.02           C  
ATOM   2553  CB  ALA A 317       5.895 -13.718  -7.802  1.00 98.02           C  
ATOM   2554  O   ALA A 317       3.696 -11.592  -6.711  1.00 98.02           O  
ATOM   2555  N   GLU A 318       5.628 -11.294  -5.593  1.00 98.71           N  
ATOM   2556  CA  GLU A 318       5.012 -11.006  -4.293  1.00 98.71           C  
ATOM   2557  C   GLU A 318       5.226  -9.580  -3.776  1.00 98.71           C  
ATOM   2558  CB  GLU A 318       5.525 -12.002  -3.258  1.00 98.71           C  
ATOM   2559  O   GLU A 318       4.496  -9.155  -2.886  1.00 98.71           O  
ATOM   2560  CG  GLU A 318       5.238 -13.457  -3.646  1.00 98.71           C  
ATOM   2561  CD  GLU A 318       5.600 -14.411  -2.515  1.00 98.71           C  
ATOM   2562  OE1 GLU A 318       5.070 -15.536  -2.479  1.00 98.71           O  
ATOM   2563  OE2 GLU A 318       6.355 -14.027  -1.598  1.00 98.71           O  
ATOM   2564  N   ASN A 319       6.171  -8.815  -4.331  1.00 98.68           N  
ATOM   2565  CA  ASN A 319       6.294  -7.379  -4.060  1.00 98.68           C  
ATOM   2566  C   ASN A 319       5.830  -6.551  -5.258  1.00 98.68           C  
ATOM   2567  CB  ASN A 319       7.727  -7.034  -3.618  1.00 98.68           C  
ATOM   2568  O   ASN A 319       5.003  -5.649  -5.101  1.00 98.68           O  
ATOM   2569  CG  ASN A 319       7.902  -5.559  -3.329  1.00 98.68           C  
ATOM   2570  ND2 ASN A 319       8.531  -4.803  -4.191  1.00 98.68           N  
ATOM   2571  OD1 ASN A 319       7.458  -5.051  -2.316  1.00 98.68           O  
ATOM   2572  N   GLU A 320       6.312  -6.848  -6.466  1.00 98.62           N  
ATOM   2573  CA  GLU A 320       5.982  -6.012  -7.620  1.00 98.62           C  
ATOM   2574  C   GLU A 320       4.534  -6.214  -8.071  1.00 98.62           C  
ATOM   2575  CB  GLU A 320       7.016  -6.152  -8.751  1.00 98.62           C  
ATOM   2576  O   GLU A 320       3.804  -5.234  -8.190  1.00 98.62           O  
ATOM   2577  CG  GLU A 320       6.896  -5.064  -9.837  1.00 98.62           C  
ATOM   2578  CD  GLU A 320       6.913  -3.618  -9.301  1.00 98.62           C  
ATOM   2579  OE1 GLU A 320       6.345  -2.730  -9.974  1.00 98.62           O  
ATOM   2580  OE2 GLU A 320       7.404  -3.395  -8.171  1.00 98.62           O  
ATOM   2581  N   GLN A 321       4.054  -7.452  -8.186  1.00 98.70           N  
ATOM   2582  CA  GLN A 321       2.669  -7.740  -8.586  1.00 98.70           C  
ATOM   2583  C   GLN A 321       1.627  -7.612  -7.458  1.00 98.70           C  
ATOM   2584  CB  GLN A 321       2.593  -9.122  -9.229  1.00 98.70           C  
ATOM   2585  O   GLN A 321       0.427  -7.768  -7.694  1.00 98.70           O  
ATOM   2586  CG  GLN A 321       3.414  -9.237 -10.519  1.00 98.70           C  
ATOM   2587  CD  GLN A 321       3.155 -10.563 -11.219  1.00 98.70           C  
ATOM   2588  NE2 GLN A 321       3.438 -11.686 -10.600  1.00 98.70           N  
ATOM   2589  OE1 GLN A 321       2.660 -10.622 -12.327  1.00 98.70           O  
ATOM   2590  N   LEU A 322       2.053  -7.291  -6.234  1.00 98.82           N  
ATOM   2591  CA  LEU A 322       1.144  -7.087  -5.110  1.00 98.82           C  
ATOM   2592  C   LEU A 322       0.245  -5.861  -5.330  1.00 98.82           C  
ATOM   2593  CB  LEU A 322       1.968  -7.022  -3.819  1.00 98.82           C  
ATOM   2594  O   LEU A 322       0.710  -4.748  -5.593  1.00 98.82           O  
ATOM   2595  CG  LEU A 322       1.169  -6.810  -2.523  1.00 98.82           C  
ATOM   2596  CD1 LEU A 322       0.083  -7.855  -2.285  1.00 98.82           C  
ATOM   2597  CD2 LEU A 322       2.150  -6.865  -1.355  1.00 98.82           C  
ATOM   2598  N   ALA A 323      -1.059  -6.062  -5.210  1.00 98.81           N  
ATOM   2599  CA  ALA A 323      -2.095  -5.070  -5.431  1.00 98.81           C  
ATOM   2600  C   ALA A 323      -2.872  -4.806  -4.135  1.00 98.81           C  
ATOM   2601  CB  ALA A 323      -3.003  -5.581  -6.549  1.00 98.81           C  
ATOM   2602  O   ALA A 323      -3.643  -5.642  -3.658  1.00 98.81           O  
ATOM   2603  N   PHE A 324      -2.685  -3.608  -3.585  1.00 98.85           N  
ATOM   2604  CA  PHE A 324      -3.494  -3.093  -2.483  1.00 98.85           C  
ATOM   2605  C   PHE A 324      -4.641  -2.237  -3.016  1.00 98.85           C  
ATOM   2606  CB  PHE A 324      -2.624  -2.285  -1.521  1.00 98.85           C  
ATOM   2607  O   PHE A 324      -4.506  -1.625  -4.080  1.00 98.85           O  
ATOM   2608  CG  PHE A 324      -1.535  -3.089  -0.853  1.00 98.85           C  
ATOM   2609  CD1 PHE A 324      -1.816  -3.832   0.310  1.00 98.85           C  
ATOM   2610  CD2 PHE A 324      -0.237  -3.089  -1.391  1.00 98.85           C  
ATOM   2611  CE1 PHE A 324      -0.785  -4.539   0.949  1.00 98.85           C  
ATOM   2612  CE2 PHE A 324       0.784  -3.810  -0.756  1.00 98.85           C  
ATOM   2613  CZ  PHE A 324       0.516  -4.515   0.429  1.00 98.85           C  
ATOM   2614  N   ASN A 325      -5.738  -2.160  -2.268  1.00 98.47           N  
ATOM   2615  CA  ASN A 325      -6.853  -1.265  -2.553  1.00 98.47           C  
ATOM   2616  C   ASN A 325      -7.635  -0.933  -1.268  1.00 98.47           C  
ATOM   2617  CB  ASN A 325      -7.761  -1.965  -3.582  1.00 98.47           C  
ATOM   2618  O   ASN A 325      -8.229  -1.849  -0.713  1.00 98.47           O  
ATOM   2619  CG  ASN A 325      -8.969  -1.145  -3.971  1.00 98.47           C  
ATOM   2620  ND2 ASN A 325      -9.862  -1.695  -4.749  1.00 98.47           N  
ATOM   2621  OD1 ASN A 325      -9.134  -0.005  -3.584  1.00 98.47           O  
ATOM   2622  N   PRO A 326      -7.743   0.342  -0.839  1.00 98.42           N  
ATOM   2623  CA  PRO A 326      -8.614   0.738   0.277  1.00 98.42           C  
ATOM   2624  C   PRO A 326     -10.082   0.324   0.106  1.00 98.42           C  
ATOM   2625  CB  PRO A 326      -8.514   2.266   0.354  1.00 98.42           C  
ATOM   2626  O   PRO A 326     -10.809   0.219   1.085  1.00 98.42           O  
ATOM   2627  CG  PRO A 326      -7.153   2.555  -0.264  1.00 98.42           C  
ATOM   2628  CD  PRO A 326      -7.044   1.504  -1.362  1.00 98.42           C  
ATOM   2629  N   GLY A 327     -10.524   0.074  -1.131  1.00 97.79           N  
ATOM   2630  CA  GLY A 327     -11.836  -0.487  -1.438  1.00 97.79           C  
ATOM   2631  C   GLY A 327     -12.020  -1.952  -1.022  1.00 97.79           C  
ATOM   2632  O   GLY A 327     -13.154  -2.412  -0.966  1.00 97.79           O  
ATOM   2633  N   HIS A 328     -10.955  -2.690  -0.702  1.00 98.01           N  
ATOM   2634  CA  HIS A 328     -11.058  -4.032  -0.128  1.00 98.01           C  
ATOM   2635  C   HIS A 328     -11.394  -3.938   1.365  1.00 98.01           C  
ATOM   2636  CB  HIS A 328      -9.763  -4.820  -0.363  1.00 98.01           C  
ATOM   2637  O   HIS A 328     -10.501  -3.914   2.213  1.00 98.01           O  
ATOM   2638  CG  HIS A 328      -9.390  -5.083  -1.799  1.00 98.01           C  
ATOM   2639  CD2 HIS A 328     -10.204  -5.126  -2.900  1.00 98.01           C  
ATOM   2640  ND1 HIS A 328      -8.114  -5.348  -2.226  1.00 98.01           N  
ATOM   2641  CE1 HIS A 328      -8.149  -5.552  -3.551  1.00 98.01           C  
ATOM   2642  NE2 HIS A 328      -9.399  -5.401  -4.018  1.00 98.01           N  
ATOM   2643  N   ILE A 329     -12.690  -3.871   1.664  1.00 97.85           N  
ATOM   2644  CA  ILE A 329     -13.242  -3.962   3.019  1.00 97.85           C  
ATOM   2645  C   ILE A 329     -13.880  -5.331   3.258  1.00 97.85           C  
ATOM   2646  CB  ILE A 329     -14.220  -2.808   3.325  1.00 97.85           C  
ATOM   2647  O   ILE A 329     -14.175  -6.071   2.321  1.00 97.85           O  
ATOM   2648  CG1 ILE A 329     -15.440  -2.821   2.379  1.00 97.85           C  
ATOM   2649  CG2 ILE A 329     -13.447  -1.479   3.302  1.00 97.85           C  
ATOM   2650  CD1 ILE A 329     -16.568  -1.880   2.816  1.00 97.85           C  
ATOM   2651  N   VAL A 330     -14.106  -5.639   4.530  1.00 98.17           N  
ATOM   2652  CA  VAL A 330     -14.786  -6.847   5.013  1.00 98.17           C  
ATOM   2653  C   VAL A 330     -15.940  -6.430   5.928  1.00 98.17           C  
ATOM   2654  CB  VAL A 330     -13.802  -7.789   5.739  1.00 98.17           C  
ATOM   2655  O   VAL A 330     -15.920  -5.296   6.423  1.00 98.17           O  
ATOM   2656  CG1 VAL A 330     -12.771  -8.350   4.751  1.00 98.17           C  
ATOM   2657  CG2 VAL A 330     -13.085  -7.118   6.922  1.00 98.17           C  
ATOM   2658  N   PRO A 331     -16.937  -7.299   6.181  1.00 97.99           N  
ATOM   2659  CA  PRO A 331     -17.998  -7.005   7.138  1.00 97.99           C  
ATOM   2660  C   PRO A 331     -17.463  -6.418   8.450  1.00 97.99           C  
ATOM   2661  CB  PRO A 331     -18.709  -8.336   7.364  1.00 97.99           C  
ATOM   2662  O   PRO A 331     -16.452  -6.872   8.976  1.00 97.99           O  
ATOM   2663  CG  PRO A 331     -18.543  -9.044   6.020  1.00 97.99           C  
ATOM   2664  CD  PRO A 331     -17.131  -8.630   5.611  1.00 97.99           C  
ATOM   2665  N   GLY A 332     -18.112  -5.369   8.959  1.00 98.14           N  
ATOM   2666  CA  GLY A 332     -17.714  -4.696  10.199  1.00 98.14           C  
ATOM   2667  C   GLY A 332     -16.624  -3.627  10.070  1.00 98.14           C  
ATOM   2668  O   GLY A 332     -16.366  -2.939  11.061  1.00 98.14           O  
ATOM   2669  N   VAL A 333     -16.024  -3.443   8.888  1.00 98.46           N  
ATOM   2670  CA  VAL A 333     -15.166  -2.294   8.549  1.00 98.46           C  
ATOM   2671  C   VAL A 333     -15.761  -1.576   7.339  1.00 98.46           C  
ATOM   2672  CB  VAL A 333     -13.710  -2.709   8.256  1.00 98.46           C  
ATOM   2673  O   VAL A 333     -16.065  -2.208   6.332  1.00 98.46           O  
ATOM   2674  CG1 VAL A 333     -12.823  -1.471   8.050  1.00 98.46           C  
ATOM   2675  CG2 VAL A 333     -13.100  -3.536   9.395  1.00 98.46           C  
ATOM   2676  N   TYR A 334     -15.927  -0.258   7.415  1.00 97.72           N  
ATOM   2677  CA  TYR A 334     -16.555   0.530   6.353  1.00 97.72           C  
ATOM   2678  C   TYR A 334     -15.867   1.884   6.144  1.00 97.72           C  
ATOM   2679  CB  TYR A 334     -18.055   0.661   6.652  1.00 97.72           C  
ATOM   2680  O   TYR A 334     -14.966   2.272   6.891  1.00 97.72           O  
ATOM   2681  CG  TYR A 334     -18.915   0.794   5.416  1.00 97.72           C  
ATOM   2682  CD1 TYR A 334     -19.405   2.050   5.012  1.00 97.72           C  
ATOM   2683  CD2 TYR A 334     -19.226  -0.359   4.672  1.00 97.72           C  
ATOM   2684  CE1 TYR A 334     -20.242   2.149   3.884  1.00 97.72           C  
ATOM   2685  CE2 TYR A 334     -20.044  -0.261   3.531  1.00 97.72           C  
ATOM   2686  OH  TYR A 334     -21.378   1.077   2.061  1.00 97.72           O  
ATOM   2687  CZ  TYR A 334     -20.565   0.991   3.145  1.00 97.72           C  
ATOM   2688  N   TYR A 335     -16.262   2.596   5.093  1.00 97.27           N  
ATOM   2689  CA  TYR A 335     -15.693   3.893   4.722  1.00 97.27           C  
ATOM   2690  C   TYR A 335     -16.303   5.037   5.538  1.00 97.27           C  
ATOM   2691  CB  TYR A 335     -15.904   4.131   3.222  1.00 97.27           C  
ATOM   2692  O   TYR A 335     -17.464   4.965   5.931  1.00 97.27           O  
ATOM   2693  CG  TYR A 335     -15.642   2.916   2.352  1.00 97.27           C  
ATOM   2694  CD1 TYR A 335     -14.349   2.361   2.278  1.00 97.27           C  
ATOM   2695  CD2 TYR A 335     -16.703   2.327   1.639  1.00 97.27           C  
ATOM   2696  CE1 TYR A 335     -14.116   1.230   1.473  1.00 97.27           C  
ATOM   2697  CE2 TYR A 335     -16.469   1.202   0.831  1.00 97.27           C  
ATOM   2698  OH  TYR A 335     -14.993  -0.434  -0.050  1.00 97.27           O  
ATOM   2699  CZ  TYR A 335     -15.177   0.651   0.743  1.00 97.27           C  
ATOM   2700  N   SER A 336     -15.543   6.111   5.747  1.00 97.18           N  
ATOM   2701  CA  SER A 336     -16.094   7.418   6.134  1.00 97.18           C  
ATOM   2702  C   SER A 336     -16.299   8.308   4.909  1.00 97.18           C  
ATOM   2703  CB  SER A 336     -15.168   8.122   7.126  1.00 97.18           C  
ATOM   2704  O   SER A 336     -15.886   7.971   3.798  1.00 97.18           O  
ATOM   2705  OG  SER A 336     -13.999   8.558   6.460  1.00 97.18           O  
ATOM   2706  N   GLU A 337     -16.885   9.477   5.122  1.00 95.29           N  
ATOM   2707  CA  GLU A 337     -17.145  10.509   4.121  1.00 95.29           C  
ATOM   2708  C   GLU A 337     -15.902  11.365   3.796  1.00 95.29           C  
ATOM   2709  CB  GLU A 337     -18.344  11.371   4.569  1.00 95.29           C  
ATOM   2710  O   GLU A 337     -16.009  12.347   3.061  1.00 95.29           O  
ATOM   2711  CG  GLU A 337     -19.675  10.605   4.731  1.00 95.29           C  
ATOM   2712  CD  GLU A 337     -19.700   9.575   5.878  1.00 95.29           C  
ATOM   2713  OE1 GLU A 337     -20.406   8.553   5.731  1.00 95.29           O  
ATOM   2714  OE2 GLU A 337     -18.942   9.757   6.857  1.00 95.29           O  
ATOM   2715  N   ASP A 338     -14.716  10.988   4.293  1.00 97.46           N  
ATOM   2716  CA  ASP A 338     -13.434  11.601   3.927  1.00 97.46           C  
ATOM   2717  C   ASP A 338     -13.282  11.653   2.393  1.00 97.46           C  
ATOM   2718  CB  ASP A 338     -12.295  10.825   4.614  1.00 97.46           C  
ATOM   2719  O   ASP A 338     -13.221  10.629   1.700  1.00 97.46           O  
ATOM   2720  CG  ASP A 338     -10.870  11.277   4.258  1.00 97.46           C  
ATOM   2721  OD1 ASP A 338     -10.619  11.723   3.114  1.00 97.46           O  
ATOM   2722  OD2 ASP A 338      -9.955  11.014   5.070  1.00 97.46           O  
ATOM   2723  N   LYS A 339     -13.206  12.876   1.850  1.00 97.25           N  
ATOM   2724  CA  LYS A 339     -13.184  13.139   0.402  1.00 97.25           C  
ATOM   2725  C   LYS A 339     -11.977  12.503  -0.294  1.00 97.25           C  
ATOM   2726  CB  LYS A 339     -13.199  14.656   0.146  1.00 97.25           C  
ATOM   2727  O   LYS A 339     -12.077  12.096  -1.457  1.00 97.25           O  
ATOM   2728  CG  LYS A 339     -14.494  15.342   0.610  1.00 97.25           C  
ATOM   2729  CD  LYS A 339     -14.450  16.849   0.315  1.00 97.25           C  
ATOM   2730  CE  LYS A 339     -15.749  17.517   0.783  1.00 97.25           C  
ATOM   2731  NZ  LYS A 339     -15.713  18.993   0.622  1.00 97.25           N  
ATOM   2732  N   LEU A 340     -10.837  12.399   0.395  1.00 97.77           N  
ATOM   2733  CA  LEU A 340      -9.657  11.722  -0.129  1.00 97.77           C  
ATOM   2734  C   LEU A 340      -9.886  10.204  -0.148  1.00 97.77           C  
ATOM   2735  CB  LEU A 340      -8.399  12.147   0.660  1.00 97.77           C  
ATOM   2736  O   LEU A 340      -9.658   9.576  -1.185  1.00 97.77           O  
ATOM   2737  CG  LEU A 340      -7.078  11.624   0.057  1.00 97.77           C  
ATOM   2738  CD1 LEU A 340      -6.752  12.268  -1.288  1.00 97.77           C  
ATOM   2739  CD2 LEU A 340      -5.874  11.909   0.949  1.00 97.77           C  
ATOM   2740  N   LEU A 341     -10.387   9.619   0.949  1.00 98.08           N  
ATOM   2741  CA  LEU A 341     -10.679   8.179   1.037  1.00 98.08           C  
ATOM   2742  C   LEU A 341     -11.666   7.733  -0.047  1.00 98.08           C  
ATOM   2743  CB  LEU A 341     -11.231   7.827   2.431  1.00 98.08           C  
ATOM   2744  O   LEU A 341     -11.389   6.769  -0.762  1.00 98.08           O  
ATOM   2745  CG  LEU A 341     -11.593   6.338   2.625  1.00 98.08           C  
ATOM   2746  CD1 LEU A 341     -10.403   5.402   2.391  1.00 98.08           C  
ATOM   2747  CD2 LEU A 341     -12.121   6.107   4.040  1.00 98.08           C  
ATOM   2748  N   GLN A 342     -12.772   8.463  -0.211  1.00 97.56           N  
ATOM   2749  CA  GLN A 342     -13.850   8.133  -1.150  1.00 97.56           C  
ATOM   2750  C   GLN A 342     -13.346   7.914  -2.584  1.00 97.56           C  
ATOM   2751  CB  GLN A 342     -14.900   9.258  -1.110  1.00 97.56           C  
ATOM   2752  O   GLN A 342     -13.763   6.984  -3.273  1.00 97.56           O  
ATOM   2753  CG  GLN A 342     -15.775   9.187   0.154  1.00 97.56           C  
ATOM   2754  CD  GLN A 342     -16.655   7.941   0.181  1.00 97.56           C  
ATOM   2755  NE2 GLN A 342     -16.807   7.288   1.305  1.00 97.56           N  
ATOM   2756  OE1 GLN A 342     -17.208   7.514  -0.819  1.00 97.56           O  
ATOM   2757  N   THR A 343     -12.376   8.712  -3.028  1.00 97.14           N  
ATOM   2758  CA  THR A 343     -11.815   8.575  -4.382  1.00 97.14           C  
ATOM   2759  C   THR A 343     -10.776   7.453  -4.473  1.00 97.14           C  
ATOM   2760  CB  THR A 343     -11.198   9.897  -4.822  1.00 97.14           C  
ATOM   2761  O   THR A 343     -10.648   6.804  -5.518  1.00 97.14           O  
ATOM   2762  CG2 THR A 343     -10.755   9.899  -6.286  1.00 97.14           C  
ATOM   2763  OG1 THR A 343     -12.131  10.947  -4.681  1.00 97.14           O  
ATOM   2764  N   ARG A 344     -10.043   7.169  -3.385  1.00 98.21           N  
ATOM   2765  CA  ARG A 344      -9.059   6.071  -3.348  1.00 98.21           C  
ATOM   2766  C   ARG A 344      -9.717   4.704  -3.561  1.00 98.21           C  
ATOM   2767  CB  ARG A 344      -8.269   6.072  -2.028  1.00 98.21           C  
ATOM   2768  O   ARG A 344      -9.092   3.840  -4.172  1.00 98.21           O  
ATOM   2769  CG  ARG A 344      -7.302   7.256  -1.857  1.00 98.21           C  
ATOM   2770  CD  ARG A 344      -6.588   7.207  -0.493  1.00 98.21           C  
ATOM   2771  NE  ARG A 344      -5.571   6.132  -0.431  1.00 98.21           N  
ATOM   2772  NH1 ARG A 344      -5.386   5.826   1.863  1.00 98.21           N  
ATOM   2773  NH2 ARG A 344      -4.166   4.628   0.544  1.00 98.21           N  
ATOM   2774  CZ  ARG A 344      -5.067   5.549   0.646  1.00 98.21           C  
ATOM   2775  N   ILE A 345     -10.969   4.527  -3.130  1.00 96.60           N  
ATOM   2776  CA  ILE A 345     -11.748   3.288  -3.322  1.00 96.60           C  
ATOM   2777  C   ILE A 345     -11.815   2.893  -4.810  1.00 96.60           C  
ATOM   2778  CB  ILE A 345     -13.165   3.470  -2.722  1.00 96.60           C  
ATOM   2779  O   ILE A 345     -11.691   1.716  -5.151  1.00 96.60           O  
ATOM   2780  CG1 ILE A 345     -13.100   3.738  -1.200  1.00 96.60           C  
ATOM   2781  CG2 ILE A 345     -14.061   2.247  -2.992  1.00 96.60           C  
ATOM   2782  CD1 ILE A 345     -14.415   4.281  -0.627  1.00 96.60           C  
ATOM   2783  N   PHE A 346     -11.947   3.877  -5.707  1.00 96.72           N  
ATOM   2784  CA  PHE A 346     -11.911   3.670  -7.157  1.00 96.72           C  
ATOM   2785  C   PHE A 346     -10.476   3.586  -7.698  1.00 96.72           C  
ATOM   2786  CB  PHE A 346     -12.700   4.799  -7.842  1.00 96.72           C  
ATOM   2787  O   PHE A 346     -10.125   2.632  -8.400  1.00 96.72           O  
ATOM   2788  CG  PHE A 346     -12.399   4.944  -9.323  1.00 96.72           C  
ATOM   2789  CD1 PHE A 346     -11.590   6.005  -9.776  1.00 96.72           C  
ATOM   2790  CD2 PHE A 346     -12.863   3.981 -10.238  1.00 96.72           C  
ATOM   2791  CE1 PHE A 346     -11.235   6.093 -11.133  1.00 96.72           C  
ATOM   2792  CE2 PHE A 346     -12.511   4.073 -11.597  1.00 96.72           C  
ATOM   2793  CZ  PHE A 346     -11.691   5.124 -12.043  1.00 96.72           C  
ATOM   2794  N   ALA A 347      -9.646   4.582  -7.369  1.00 97.97           N  
ATOM   2795  CA  ALA A 347      -8.365   4.815  -8.035  1.00 97.97           C  
ATOM   2796  C   ALA A 347      -7.408   3.615  -7.953  1.00 97.97           C  
ATOM   2797  CB  ALA A 347      -7.729   6.061  -7.406  1.00 97.97           C  
ATOM   2798  O   ALA A 347      -6.661   3.340  -8.894  1.00 97.97           O  
ATOM   2799  N   TYR A 348      -7.433   2.881  -6.837  1.00 98.55           N  
ATOM   2800  CA  TYR A 348      -6.517   1.766  -6.626  1.00 98.55           C  
ATOM   2801  C   TYR A 348      -6.856   0.571  -7.511  1.00 98.55           C  
ATOM   2802  CB  TYR A 348      -6.474   1.379  -5.151  1.00 98.55           C  
ATOM   2803  O   TYR A 348      -5.955   0.044  -8.153  1.00 98.55           O  
ATOM   2804  CG  TYR A 348      -5.549   2.251  -4.327  1.00 98.55           C  
ATOM   2805  CD1 TYR A 348      -4.344   1.731  -3.819  1.00 98.55           C  
ATOM   2806  CD2 TYR A 348      -5.876   3.598  -4.095  1.00 98.55           C  
ATOM   2807  CE1 TYR A 348      -3.482   2.545  -3.062  1.00 98.55           C  
ATOM   2808  CE2 TYR A 348      -5.026   4.415  -3.336  1.00 98.55           C  
ATOM   2809  OH  TYR A 348      -3.017   4.687  -2.080  1.00 98.55           O  
ATOM   2810  CZ  TYR A 348      -3.832   3.887  -2.813  1.00 98.55           C  
ATOM   2811  N   ALA A 349      -8.124   0.160  -7.601  1.00 97.28           N  
ATOM   2812  CA  ALA A 349      -8.510  -0.928  -8.501  1.00 97.28           C  
ATOM   2813  C   ALA A 349      -8.208  -0.572  -9.963  1.00 97.28           C  
ATOM   2814  CB  ALA A 349      -9.998  -1.235  -8.320  1.00 97.28           C  
ATOM   2815  O   ALA A 349      -7.700  -1.406 -10.711  1.00 97.28           O  
ATOM   2816  N   ASP A 350      -8.479   0.674 -10.355  1.00 98.44           N  
ATOM   2817  CA  ASP A 350      -8.244   1.147 -11.716  1.00 98.44           C  
ATOM   2818  C   ASP A 350      -6.764   1.094 -12.113  1.00 98.44           C  
ATOM   2819  CB  ASP A 350      -8.830   2.554 -11.856  1.00 98.44           C  
ATOM   2820  O   ASP A 350      -6.407   0.479 -13.122  1.00 98.44           O  
ATOM   2821  CG  ASP A 350      -8.853   2.953 -13.325  1.00 98.44           C  
ATOM   2822  OD1 ASP A 350      -9.494   2.185 -14.081  1.00 98.44           O  
ATOM   2823  OD2 ASP A 350      -8.223   3.978 -13.656  1.00 98.44           O  
ATOM   2824  N   THR A 351      -5.870   1.606 -11.261  1.00 98.38           N  
ATOM   2825  CA  THR A 351      -4.432   1.557 -11.556  1.00 98.38           C  
ATOM   2826  C   THR A 351      -3.889   0.124 -11.622  1.00 98.38           C  
ATOM   2827  CB  THR A 351      -3.622   2.447 -10.600  1.00 98.38           C  
ATOM   2828  O   THR A 351      -2.969  -0.134 -12.398  1.00 98.38           O  
ATOM   2829  CG2 THR A 351      -3.428   1.883  -9.196  1.00 98.38           C  
ATOM   2830  OG1 THR A 351      -2.328   2.671 -11.109  1.00 98.38           O  
ATOM   2831  N   GLN A 352      -4.467  -0.847 -10.895  1.00 98.46           N  
ATOM   2832  CA  GLN A 352      -4.037  -2.249 -11.027  1.00 98.46           C  
ATOM   2833  C   GLN A 352      -4.440  -2.872 -12.362  1.00 98.46           C  
ATOM   2834  CB  GLN A 352      -4.559  -3.151  -9.901  1.00 98.46           C  
ATOM   2835  O   GLN A 352      -3.654  -3.633 -12.930  1.00 98.46           O  
ATOM   2836  CG  GLN A 352      -4.288  -2.708  -8.462  1.00 98.46           C  
ATOM   2837  CD  GLN A 352      -2.924  -2.091  -8.176  1.00 98.46           C  
ATOM   2838  NE2 GLN A 352      -2.787  -1.340  -7.106  1.00 98.46           N  
ATOM   2839  OE1 GLN A 352      -1.932  -2.295  -8.858  1.00 98.46           O  
ATOM   2840  N   ARG A 353      -5.619  -2.521 -12.892  1.00 98.05           N  
ATOM   2841  CA  ARG A 353      -6.051  -2.983 -14.221  1.00 98.05           C  
ATOM   2842  C   ARG A 353      -5.095  -2.506 -15.311  1.00 98.05           C  
ATOM   2843  CB  ARG A 353      -7.476  -2.512 -14.536  1.00 98.05           C  
ATOM   2844  O   ARG A 353      -4.813  -3.272 -16.224  1.00 98.05           O  
ATOM   2845  CG  ARG A 353      -8.531  -3.123 -13.607  1.00 98.05           C  
ATOM   2846  CD  ARG A 353      -9.907  -2.540 -13.943  1.00 98.05           C  
ATOM   2847  NE  ARG A 353     -10.871  -2.783 -12.853  1.00 98.05           N  
ATOM   2848  NH1 ARG A 353     -11.137  -0.596 -12.154  1.00 98.05           N  
ATOM   2849  NH2 ARG A 353     -12.205  -2.241 -11.094  1.00 98.05           N  
ATOM   2850  CZ  ARG A 353     -11.390  -1.873 -12.044  1.00 98.05           C  
ATOM   2851  N   HIS A 354      -4.554  -1.292 -15.182  1.00 98.31           N  
ATOM   2852  CA  HIS A 354      -3.488  -0.794 -16.056  1.00 98.31           C  
ATOM   2853  C   HIS A 354      -2.152  -1.521 -15.829  1.00 98.31           C  
ATOM   2854  CB  HIS A 354      -3.326   0.720 -15.844  1.00 98.31           C  
ATOM   2855  O   HIS A 354      -1.496  -1.929 -16.783  1.00 98.31           O  
ATOM   2856  CG  HIS A 354      -2.099   1.282 -16.520  1.00 98.31           C  
ATOM   2857  CD2 HIS A 354      -0.968   1.750 -15.905  1.00 98.31           C  
ATOM   2858  ND1 HIS A 354      -1.867   1.328 -17.876  1.00 98.31           N  
ATOM   2859  CE1 HIS A 354      -0.632   1.817 -18.072  1.00 98.31           C  
ATOM   2860  NE2 HIS A 354      -0.045   2.095 -16.898  1.00 98.31           N  
ATOM   2861  N   ARG A 355      -1.736  -1.667 -14.566  1.00 98.49           N  
ATOM   2862  CA  ARG A 355      -0.378  -2.095 -14.211  1.00 98.49           C  
ATOM   2863  C   ARG A 355      -0.119  -3.589 -14.396  1.00 98.49           C  
ATOM   2864  CB  ARG A 355      -0.123  -1.652 -12.768  1.00 98.49           C  
ATOM   2865  O   ARG A 355       0.975  -3.971 -14.792  1.00 98.49           O  
ATOM   2866  CG  ARG A 355       1.345  -1.806 -12.376  1.00 98.49           C  
ATOM   2867  CD  ARG A 355       1.609  -1.124 -11.033  1.00 98.49           C  
ATOM   2868  NE  ARG A 355       0.834  -1.749  -9.938  1.00 98.49           N  
ATOM   2869  NH1 ARG A 355       2.345  -3.379  -9.480  1.00 98.49           N  
ATOM   2870  NH2 ARG A 355       0.513  -3.211  -8.225  1.00 98.49           N  
ATOM   2871  CZ  ARG A 355       1.227  -2.779  -9.220  1.00 98.49           C  
ATOM   2872  N   ILE A 356      -1.095  -4.422 -14.045  1.00 97.79           N  
ATOM   2873  CA  ILE A 356      -0.957  -5.887 -13.987  1.00 97.79           C  
ATOM   2874  C   ILE A 356      -1.959  -6.576 -14.926  1.00 97.79           C  
ATOM   2875  CB  ILE A 356      -1.113  -6.361 -12.522  1.00 97.79           C  
ATOM   2876  O   ILE A 356      -1.701  -7.675 -15.408  1.00 97.79           O  
ATOM   2877  CG1 ILE A 356      -0.057  -5.735 -11.578  1.00 97.79           C  
ATOM   2878  CG2 ILE A 356      -0.998  -7.894 -12.433  1.00 97.79           C  
ATOM   2879  CD1 ILE A 356      -0.448  -5.827 -10.098  1.00 97.79           C  
ATOM   2880  N   GLY A 357      -3.091  -5.930 -15.212  1.00 97.87           N  
ATOM   2881  CA  GLY A 357      -4.141  -6.455 -16.084  1.00 97.87           C  
ATOM   2882  C   GLY A 357      -5.448  -6.739 -15.339  1.00 97.87           C  
ATOM   2883  O   GLY A 357      -5.499  -6.682 -14.110  1.00 97.87           O  
ATOM   2884  N   PRO A 358      -6.537  -7.053 -16.062  1.00 97.02           N  
ATOM   2885  CA  PRO A 358      -7.880  -7.169 -15.487  1.00 97.02           C  
ATOM   2886  C   PRO A 358      -8.017  -8.320 -14.479  1.00 97.02           C  
ATOM   2887  CB  PRO A 358      -8.807  -7.360 -16.694  1.00 97.02           C  
ATOM   2888  O   PRO A 358      -8.766  -8.205 -13.513  1.00 97.02           O  
ATOM   2889  CG  PRO A 358      -7.902  -7.978 -17.762  1.00 97.02           C  
ATOM   2890  CD  PRO A 358      -6.560  -7.301 -17.496  1.00 97.02           C  
ATOM   2891  N   ASN A 359      -7.249  -9.397 -14.661  1.00 97.27           N  
ATOM   2892  CA  ASN A 359      -7.294 -10.602 -13.833  1.00 97.27           C  
ATOM   2893  C   ASN A 359      -6.267 -10.605 -12.682  1.00 97.27           C  
ATOM   2894  CB  ASN A 359      -7.211 -11.830 -14.762  1.00 97.27           C  
ATOM   2895  O   ASN A 359      -5.961 -11.660 -12.131  1.00 97.27           O  
ATOM   2896  CG  ASN A 359      -8.514 -12.045 -15.508  1.00 97.27           C  
ATOM   2897  ND2 ASN A 359      -8.472 -12.239 -16.803  1.00 97.27           N  
ATOM   2898  OD1 ASN A 359      -9.579 -12.027 -14.916  1.00 97.27           O  
ATOM   2899  N   TYR A 360      -5.742  -9.443 -12.268  1.00 97.77           N  
ATOM   2900  CA  TYR A 360      -4.689  -9.345 -11.240  1.00 97.77           C  
ATOM   2901  C   TYR A 360      -5.044 -10.002  -9.891  1.00 97.77           C  
ATOM   2902  CB  TYR A 360      -4.321  -7.871 -11.014  1.00 97.77           C  
ATOM   2903  O   TYR A 360      -4.143 -10.409  -9.155  1.00 97.77           O  
ATOM   2904  CG  TYR A 360      -5.351  -7.068 -10.235  1.00 97.77           C  
ATOM   2905  CD1 TYR A 360      -6.409  -6.421 -10.901  1.00 97.77           C  
ATOM   2906  CD2 TYR A 360      -5.260  -6.985  -8.832  1.00 97.77           C  
ATOM   2907  CE1 TYR A 360      -7.373  -5.699 -10.175  1.00 97.77           C  
ATOM   2908  CE2 TYR A 360      -6.223  -6.263  -8.101  1.00 97.77           C  
ATOM   2909  OH  TYR A 360      -8.249  -4.966  -8.072  1.00 97.77           O  
ATOM   2910  CZ  TYR A 360      -7.290  -5.627  -8.771  1.00 97.77           C  
ATOM   2911  N   MET A 361      -6.338 -10.129  -9.565  1.00 96.80           N  
ATOM   2912  CA  MET A 361      -6.826 -10.806  -8.355  1.00 96.80           C  
ATOM   2913  C   MET A 361      -6.651 -12.330  -8.394  1.00 96.80           C  
ATOM   2914  CB  MET A 361      -8.303 -10.456  -8.104  1.00 96.80           C  
ATOM   2915  O   MET A 361      -6.769 -12.971  -7.356  1.00 96.80           O  
ATOM   2916  CG  MET A 361      -8.502  -8.991  -7.696  1.00 96.80           C  
ATOM   2917  SD  MET A 361      -7.669  -8.482  -6.160  1.00 96.80           S  
ATOM   2918  CE  MET A 361      -8.642  -9.375  -4.920  1.00 96.80           C  
ATOM   2919  N   GLN A 362      -6.352 -12.922  -9.555  1.00 95.47           N  
ATOM   2920  CA  GLN A 362      -6.039 -14.350  -9.666  1.00 95.47           C  
ATOM   2921  C   GLN A 362      -4.603 -14.662  -9.224  1.00 95.47           C  
ATOM   2922  CB  GLN A 362      -6.265 -14.836 -11.105  1.00 95.47           C  
ATOM   2923  O   GLN A 362      -4.310 -15.796  -8.843  1.00 95.47           O  
ATOM   2924  CG  GLN A 362      -7.690 -14.584 -11.626  1.00 95.47           C  
ATOM   2925  CD  GLN A 362      -7.962 -15.257 -12.971  1.00 95.47           C  
ATOM   2926  NE2 GLN A 362      -9.147 -15.103 -13.514  1.00 95.47           N  
ATOM   2927  OE1 GLN A 362      -7.140 -15.945 -13.554  1.00 95.47           O  
ATOM   2928  N   LEU A 363      -3.701 -13.672  -9.251  1.00 96.88           N  
ATOM   2929  CA  LEU A 363      -2.312 -13.863  -8.834  1.00 96.88           C  
ATOM   2930  C   LEU A 363      -2.247 -14.322  -7.369  1.00 96.88           C  
ATOM   2931  CB  LEU A 363      -1.504 -12.571  -9.016  1.00 96.88           C  
ATOM   2932  O   LEU A 363      -2.952 -13.748  -6.535  1.00 96.88           O  
ATOM   2933  CG  LEU A 363      -1.335 -12.127 -10.478  1.00 96.88           C  
ATOM   2934  CD1 LEU A 363      -0.548 -10.827 -10.485  1.00 96.88           C  
ATOM   2935  CD2 LEU A 363      -0.544 -13.143 -11.305  1.00 96.88           C  
ATOM   2936  N   PRO A 364      -1.375 -15.287  -7.010  1.00 96.37           N  
ATOM   2937  CA  PRO A 364      -1.362 -15.884  -5.672  1.00 96.37           C  
ATOM   2938  C   PRO A 364      -1.277 -14.880  -4.519  1.00 96.37           C  
ATOM   2939  CB  PRO A 364      -0.153 -16.824  -5.665  1.00 96.37           C  
ATOM   2940  O   PRO A 364      -1.932 -15.077  -3.496  1.00 96.37           O  
ATOM   2941  CG  PRO A 364      -0.060 -17.273  -7.119  1.00 96.37           C  
ATOM   2942  CD  PRO A 364      -0.476 -16.025  -7.893  1.00 96.37           C  
ATOM   2943  N   VAL A 365      -0.520 -13.794  -4.687  1.00 98.34           N  
ATOM   2944  CA  VAL A 365      -0.350 -12.752  -3.662  1.00 98.34           C  
ATOM   2945  C   VAL A 365      -1.578 -11.832  -3.515  1.00 98.34           C  
ATOM   2946  CB  VAL A 365       0.942 -11.963  -3.957  1.00 98.34           C  
ATOM   2947  O   VAL A 365      -1.748 -11.168  -2.500  1.00 98.34           O  
ATOM   2948  CG1 VAL A 365       0.750 -10.883  -5.028  1.00 98.34           C  
ATOM   2949  CG2 VAL A 365       1.516 -11.379  -2.666  1.00 98.34           C  
ATOM   2950  N   ASN A 366      -2.461 -11.784  -4.513  1.00 98.64           N  
ATOM   2951  CA  ASN A 366      -3.663 -10.942  -4.502  1.00 98.64           C  
ATOM   2952  C   ASN A 366      -4.934 -11.750  -4.224  1.00 98.64           C  
ATOM   2953  CB  ASN A 366      -3.757 -10.212  -5.847  1.00 98.64           C  
ATOM   2954  O   ASN A 366      -5.900 -11.206  -3.689  1.00 98.64           O  
ATOM   2955  CG  ASN A 366      -2.579  -9.292  -6.092  1.00 98.64           C  
ATOM   2956  ND2 ASN A 366      -2.161  -9.151  -7.327  1.00 98.64           N  
ATOM   2957  OD1 ASN A 366      -2.039  -8.680  -5.184  1.00 98.64           O  
ATOM   2958  N   ALA A 367      -4.929 -13.038  -4.573  1.00 97.55           N  
ATOM   2959  CA  ALA A 367      -6.074 -13.921  -4.434  1.00 97.55           C  
ATOM   2960  C   ALA A 367      -6.504 -14.069  -2.965  1.00 97.55           C  
ATOM   2961  CB  ALA A 367      -5.732 -15.275  -5.066  1.00 97.55           C  
ATOM   2962  O   ALA A 367      -5.639 -14.278  -2.099  1.00 97.55           O  
ATOM   2963  N   PRO A 368      -7.816 -14.011  -2.668  1.00 97.50           N  
ATOM   2964  CA  PRO A 368      -8.318 -14.238  -1.320  1.00 97.50           C  
ATOM   2965  C   PRO A 368      -7.972 -15.648  -0.828  1.00 97.50           C  
ATOM   2966  CB  PRO A 368      -9.826 -13.988  -1.396  1.00 97.50           C  
ATOM   2967  O   PRO A 368      -7.832 -16.581  -1.619  1.00 97.50           O  
ATOM   2968  CG  PRO A 368     -10.170 -14.339  -2.843  1.00 97.50           C  
ATOM   2969  CD  PRO A 368      -8.928 -13.881  -3.605  1.00 97.50           C  
ATOM   2970  N   LYS A 369      -7.823 -15.807   0.492  1.00 96.96           N  
ATOM   2971  CA  LYS A 369      -7.583 -17.109   1.151  1.00 96.96           C  
ATOM   2972  C   LYS A 369      -8.841 -17.642   1.841  1.00 96.96           C  
ATOM   2973  CB  LYS A 369      -6.356 -17.058   2.082  1.00 96.96           C  
ATOM   2974  O   LYS A 369      -8.763 -18.348   2.840  1.00 96.96           O  
ATOM   2975  CG  LYS A 369      -5.079 -16.515   1.418  1.00 96.96           C  
ATOM   2976  CD  LYS A 369      -4.608 -17.357   0.226  1.00 96.96           C  
ATOM   2977  CE  LYS A 369      -3.411 -16.682  -0.450  1.00 96.96           C  
ATOM   2978  NZ  LYS A 369      -3.708 -16.372  -1.865  1.00 96.96           N  
ATOM   2979  N   CYS A 370      -9.996 -17.295   1.285  1.00 96.49           N  
ATOM   2980  CA  CYS A 370     -11.313 -17.740   1.712  1.00 96.49           C  
ATOM   2981  C   CYS A 370     -12.084 -18.345   0.531  1.00 96.49           C  
ATOM   2982  CB  CYS A 370     -12.050 -16.556   2.358  1.00 96.49           C  
ATOM   2983  O   CYS A 370     -11.683 -18.216  -0.634  1.00 96.49           O  
ATOM   2984  SG  CYS A 370     -12.426 -15.266   1.138  1.00 96.49           S  
ATOM   2985  N   ALA A 371     -13.212 -18.988   0.838  1.00 93.37           N  
ATOM   2986  CA  ALA A 371     -14.175 -19.365  -0.186  1.00 93.37           C  
ATOM   2987  C   ALA A 371     -14.629 -18.108  -0.943  1.00 93.37           C  
ATOM   2988  CB  ALA A 371     -15.350 -20.104   0.464  1.00 93.37           C  
ATOM   2989  O   ALA A 371     -14.854 -17.056  -0.345  1.00 93.37           O  
ATOM   2990  N   HIS A 372     -14.720 -18.211  -2.263  1.00 90.82           N  
ATOM   2991  CA  HIS A 372     -15.157 -17.122  -3.122  1.00 90.82           C  
ATOM   2992  C   HIS A 372     -15.909 -17.698  -4.319  1.00 90.82           C  
ATOM   2993  CB  HIS A 372     -13.959 -16.255  -3.548  1.00 90.82           C  
ATOM   2994  O   HIS A 372     -15.531 -18.733  -4.859  1.00 90.82           O  
ATOM   2995  CG  HIS A 372     -12.891 -16.989  -4.322  1.00 90.82           C  
ATOM   2996  CD2 HIS A 372     -12.718 -16.993  -5.681  1.00 90.82           C  
ATOM   2997  ND1 HIS A 372     -11.902 -17.782  -3.783  1.00 90.82           N  
ATOM   2998  CE1 HIS A 372     -11.157 -18.254  -4.798  1.00 90.82           C  
ATOM   2999  NE2 HIS A 372     -11.596 -17.775  -5.973  1.00 90.82           N  
ATOM   3000  N   HIS A 373     -16.970 -17.011  -4.724  1.00 90.66           N  
ATOM   3001  CA  HIS A 373     -17.792 -17.354  -5.876  1.00 90.66           C  
ATOM   3002  C   HIS A 373     -18.182 -16.040  -6.560  1.00 90.66           C  
ATOM   3003  CB  HIS A 373     -19.007 -18.164  -5.395  1.00 90.66           C  
ATOM   3004  O   HIS A 373     -18.647 -15.113  -5.898  1.00 90.66           O  
ATOM   3005  CG  HIS A 373     -19.898 -18.638  -6.513  1.00 90.66           C  
ATOM   3006  CD2 HIS A 373     -20.626 -17.841  -7.352  1.00 90.66           C  
ATOM   3007  ND1 HIS A 373     -20.171 -19.945  -6.863  1.00 90.66           N  
ATOM   3008  CE1 HIS A 373     -21.040 -19.930  -7.892  1.00 90.66           C  
ATOM   3009  NE2 HIS A 373     -21.337 -18.663  -8.213  1.00 90.66           N  
ATOM   3010  N   ASN A 374     -17.939 -15.921  -7.865  1.00 91.52           N  
ATOM   3011  CA  ASN A 374     -18.336 -14.756  -8.655  1.00 91.52           C  
ATOM   3012  C   ASN A 374     -18.480 -15.117 -10.139  1.00 91.52           C  
ATOM   3013  CB  ASN A 374     -17.336 -13.594  -8.452  1.00 91.52           C  
ATOM   3014  O   ASN A 374     -17.918 -16.108 -10.608  1.00 91.52           O  
ATOM   3015  CG  ASN A 374     -15.942 -13.876  -8.983  1.00 91.52           C  
ATOM   3016  ND2 ASN A 374     -14.929 -13.806  -8.153  1.00 91.52           N  
ATOM   3017  OD1 ASN A 374     -15.735 -14.145 -10.152  1.00 91.52           O  
ATOM   3018  N   ASN A 375     -19.140 -14.230 -10.879  1.00 92.23           N  
ATOM   3019  CA  ASN A 375     -19.418 -14.370 -12.308  1.00 92.23           C  
ATOM   3020  C   ASN A 375     -18.478 -13.546 -13.201  1.00 92.23           C  
ATOM   3021  CB  ASN A 375     -20.900 -14.042 -12.521  1.00 92.23           C  
ATOM   3022  O   ASN A 375     -18.810 -13.226 -14.336  1.00 92.23           O  
ATOM   3023  CG  ASN A 375     -21.804 -15.147 -12.011  1.00 92.23           C  
ATOM   3024  ND2 ASN A 375     -23.077 -14.885 -11.880  1.00 92.23           N  
ATOM   3025  OD1 ASN A 375     -21.379 -16.239 -11.694  1.00 92.23           O  
ATOM   3026  N   HIS A 376     -17.298 -13.162 -12.706  1.00 92.55           N  
ATOM   3027  CA  HIS A 376     -16.310 -12.499 -13.555  1.00 92.55           C  
ATOM   3028  C   HIS A 376     -15.638 -13.543 -14.458  1.00 92.55           C  
ATOM   3029  CB  HIS A 376     -15.306 -11.721 -12.697  1.00 92.55           C  
ATOM   3030  O   HIS A 376     -14.974 -14.460 -13.964  1.00 92.55           O  
ATOM   3031  CG  HIS A 376     -15.910 -10.661 -11.802  1.00 92.55           C  
ATOM   3032  CD2 HIS A 376     -17.119 -10.027 -11.939  1.00 92.55           C  
ATOM   3033  ND1 HIS A 376     -15.311 -10.140 -10.678  1.00 92.55           N  
ATOM   3034  CE1 HIS A 376     -16.135  -9.221 -10.149  1.00 92.55           C  
ATOM   3035  NE2 HIS A 376     -17.251  -9.120 -10.882  1.00 92.55           N  
ATOM   3036  N   ARG A 377     -15.824 -13.406 -15.774  1.00 92.06           N  
ATOM   3037  CA  ARG A 377     -15.307 -14.315 -16.808  1.00 92.06           C  
ATOM   3038  C   ARG A 377     -14.266 -13.614 -17.693  1.00 92.06           C  
ATOM   3039  CB  ARG A 377     -16.481 -14.885 -17.641  1.00 92.06           C  
ATOM   3040  O   ARG A 377     -14.134 -12.391 -17.674  1.00 92.06           O  
ATOM   3041  CG  ARG A 377     -17.578 -15.649 -16.863  1.00 92.06           C  
ATOM   3042  CD  ARG A 377     -17.140 -16.990 -16.243  1.00 92.06           C  
ATOM   3043  NE  ARG A 377     -18.283 -17.691 -15.602  1.00 92.06           N  
ATOM   3044  NH1 ARG A 377     -17.214 -19.525 -14.748  1.00 92.06           N  
ATOM   3045  NH2 ARG A 377     -19.313 -19.315 -14.297  1.00 92.06           N  
ATOM   3046  CZ  ARG A 377     -18.281 -18.818 -14.901  1.00 92.06           C  
ATOM   3047  N   ASP A 378     -13.534 -14.419 -18.458  1.00 93.85           N  
ATOM   3048  CA  ASP A 378     -12.635 -13.994 -19.536  1.00 93.85           C  
ATOM   3049  C   ASP A 378     -11.549 -12.987 -19.115  1.00 93.85           C  
ATOM   3050  CB  ASP A 378     -13.476 -13.525 -20.740  1.00 93.85           C  
ATOM   3051  O   ASP A 378     -10.960 -13.095 -18.037  1.00 93.85           O  
ATOM   3052  CG  ASP A 378     -14.553 -14.523 -21.158  1.00 93.85           C  
ATOM   3053  OD1 ASP A 378     -14.400 -15.717 -20.812  1.00 93.85           O  
ATOM   3054  OD2 ASP A 378     -15.504 -14.056 -21.814  1.00 93.85           O  
ATOM   3055  N   GLY A 379     -11.219 -12.042 -19.997  1.00 96.24           N  
ATOM   3056  CA  GLY A 379     -10.132 -11.087 -19.822  1.00 96.24           C  
ATOM   3057  C   GLY A 379      -8.748 -11.678 -20.106  1.00 96.24           C  
ATOM   3058  O   GLY A 379      -8.523 -12.888 -20.068  1.00 96.24           O  
ATOM   3059  N   ALA A 380      -7.789 -10.796 -20.395  1.00 97.36           N  
ATOM   3060  CA  ALA A 380      -6.418 -11.192 -20.708  1.00 97.36           C  
ATOM   3061  C   ALA A 380      -5.793 -12.030 -19.577  1.00 97.36           C  
ATOM   3062  CB  ALA A 380      -5.592  -9.935 -21.003  1.00 97.36           C  
ATOM   3063  O   ALA A 380      -5.952 -11.705 -18.396  1.00 97.36           O  
ATOM   3064  N   MET A 381      -5.067 -13.088 -19.961  1.00 94.80           N  
ATOM   3065  CA  MET A 381      -4.357 -14.003 -19.054  1.00 94.80           C  
ATOM   3066  C   MET A 381      -5.235 -14.579 -17.930  1.00 94.80           C  
ATOM   3067  CB  MET A 381      -3.062 -13.346 -18.534  1.00 94.80           C  
ATOM   3068  O   MET A 381      -4.782 -14.730 -16.798  1.00 94.80           O  
ATOM   3069  CG  MET A 381      -2.015 -13.146 -19.635  1.00 94.80           C  
ATOM   3070  SD  MET A 381      -1.359 -14.675 -20.363  1.00 94.80           S  
ATOM   3071  CE  MET A 381      -0.433 -15.358 -18.958  1.00 94.80           C  
ATOM   3072  N   ASN A 382      -6.497 -14.901 -18.219  1.00 93.45           N  
ATOM   3073  CA  ASN A 382      -7.319 -15.678 -17.296  1.00 93.45           C  
ATOM   3074  C   ASN A 382      -6.816 -17.128 -17.249  1.00 93.45           C  
ATOM   3075  CB  ASN A 382      -8.786 -15.594 -17.735  1.00 93.45           C  
ATOM   3076  O   ASN A 382      -6.788 -17.806 -18.272  1.00 93.45           O  
ATOM   3077  CG  ASN A 382      -9.743 -16.075 -16.660  1.00 93.45           C  
ATOM   3078  ND2 ASN A 382     -10.947 -15.565 -16.634  1.00 93.45           N  
ATOM   3079  OD1 ASN A 382      -9.407 -16.855 -15.780  1.00 93.45           O  
ATOM   3080  N   PHE A 383      -6.415 -17.598 -16.069  1.00 90.55           N  
ATOM   3081  CA  PHE A 383      -5.940 -18.972 -15.862  1.00 90.55           C  
ATOM   3082  C   PHE A 383      -6.793 -19.738 -14.845  1.00 90.55           C  
ATOM   3083  CB  PHE A 383      -4.451 -18.947 -15.495  1.00 90.55           C  
ATOM   3084  O   PHE A 383      -6.416 -20.824 -14.386  1.00 90.55           O  
ATOM   3085  CG  PHE A 383      -4.137 -18.214 -14.205  1.00 90.55           C  
ATOM   3086  CD1 PHE A 383      -3.845 -16.840 -14.234  1.00 90.55           C  
ATOM   3087  CD2 PHE A 383      -4.126 -18.903 -12.979  1.00 90.55           C  
ATOM   3088  CE1 PHE A 383      -3.522 -16.159 -13.050  1.00 90.55           C  
ATOM   3089  CE2 PHE A 383      -3.804 -18.225 -11.790  1.00 90.55           C  
ATOM   3090  CZ  PHE A 383      -3.484 -16.858 -11.833  1.00 90.55           C  
ATOM   3091  N   MET A 384      -7.935 -19.171 -14.451  1.00 87.49           N  
ATOM   3092  CA  MET A 384      -8.873 -19.800 -13.535  1.00 87.49           C  
ATOM   3093  C   MET A 384      -9.523 -21.012 -14.207  1.00 87.49           C  
ATOM   3094  CB  MET A 384      -9.896 -18.756 -13.073  1.00 87.49           C  
ATOM   3095  O   MET A 384      -9.967 -20.936 -15.348  1.00 87.49           O  
ATOM   3096  CG  MET A 384     -10.746 -19.241 -11.896  1.00 87.49           C  
ATOM   3097  SD  MET A 384     -11.712 -17.917 -11.115  1.00 87.49           S  
ATOM   3098  CE  MET A 384     -10.450 -17.137 -10.081  1.00 87.49           C  
ATOM   3099  N   HIS A 385      -9.575 -22.136 -13.494  1.00 86.93           N  
ATOM   3100  CA  HIS A 385     -10.385 -23.268 -13.923  1.00 86.93           C  
ATOM   3101  C   HIS A 385     -11.838 -22.994 -13.533  1.00 86.93           C  
ATOM   3102  CB  HIS A 385      -9.853 -24.555 -13.290  1.00 86.93           C  
ATOM   3103  O   HIS A 385     -12.091 -22.658 -12.377  1.00 86.93           O  
ATOM   3104  CG  HIS A 385     -10.699 -25.750 -13.635  1.00 86.93           C  
ATOM   3105  CD2 HIS A 385     -11.502 -26.449 -12.773  1.00 86.93           C  
ATOM   3106  ND1 HIS A 385     -10.864 -26.306 -14.887  1.00 86.93           N  
ATOM   3107  CE1 HIS A 385     -11.738 -27.320 -14.775  1.00 86.93           C  
ATOM   3108  NE2 HIS A 385     -12.124 -27.457 -13.503  1.00 86.93           N  
ATOM   3109  N   ARG A 386     -12.738 -23.092 -14.509  1.00 86.02           N  
ATOM   3110  CA  ARG A 386     -14.180 -22.866 -14.408  1.00 86.02           C  
ATOM   3111  C   ARG A 386     -14.854 -23.825 -15.386  1.00 86.02           C  
ATOM   3112  CB  ARG A 386     -14.484 -21.405 -14.787  1.00 86.02           C  
ATOM   3113  O   ARG A 386     -14.548 -23.767 -16.576  1.00 86.02           O  
ATOM   3114  CG  ARG A 386     -14.357 -20.437 -13.595  1.00 86.02           C  
ATOM   3115  CD  ARG A 386     -14.251 -18.973 -14.042  1.00 86.02           C  
ATOM   3116  NE  ARG A 386     -14.239 -18.030 -12.913  1.00 86.02           N  
ATOM   3117  NH1 ARG A 386     -16.491 -17.700 -12.475  1.00 86.02           N  
ATOM   3118  NH2 ARG A 386     -14.953 -16.522 -11.407  1.00 86.02           N  
ATOM   3119  CZ  ARG A 386     -15.235 -17.435 -12.283  1.00 86.02           C  
ATOM   3120  N   ASP A 387     -15.700 -24.712 -14.889  1.00 88.50           N  
ATOM   3121  CA  ASP A 387     -16.467 -25.693 -15.667  1.00 88.50           C  
ATOM   3122  C   ASP A 387     -17.985 -25.504 -15.503  1.00 88.50           C  
ATOM   3123  CB  ASP A 387     -16.001 -27.117 -15.311  1.00 88.50           C  
ATOM   3124  O   ASP A 387     -18.773 -26.329 -15.961  1.00 88.50           O  
ATOM   3125  CG  ASP A 387     -16.289 -27.545 -13.862  1.00 88.50           C  
ATOM   3126  OD1 ASP A 387     -16.524 -26.656 -13.011  1.00 88.50           O  
ATOM   3127  OD2 ASP A 387     -16.201 -28.769 -13.608  1.00 88.50           O  
ATOM   3128  N   GLU A 388     -18.404 -24.401 -14.875  1.00 90.63           N  
ATOM   3129  CA  GLU A 388     -19.813 -24.099 -14.651  1.00 90.63           C  
ATOM   3130  C   GLU A 388     -20.488 -23.576 -15.930  1.00 90.63           C  
ATOM   3131  CB  GLU A 388     -20.009 -23.096 -13.495  1.00 90.63           C  
ATOM   3132  O   GLU A 388     -19.941 -22.720 -16.627  1.00 90.63           O  
ATOM   3133  CG  GLU A 388     -19.098 -23.285 -12.263  1.00 90.63           C  
ATOM   3134  CD  GLU A 388     -17.729 -22.580 -12.367  1.00 90.63           C  
ATOM   3135  OE1 GLU A 388     -16.956 -22.620 -11.387  1.00 90.63           O  
ATOM   3136  OE2 GLU A 388     -17.460 -21.895 -13.392  1.00 90.63           O  
ATOM   3137  N   GLU A 389     -21.717 -24.026 -16.198  1.00 92.74           N  
ATOM   3138  CA  GLU A 389     -22.525 -23.581 -17.349  1.00 92.74           C  
ATOM   3139  C   GLU A 389     -23.220 -22.227 -17.123  1.00 92.74           C  
ATOM   3140  CB  GLU A 389     -23.599 -24.635 -17.668  1.00 92.74           C  
ATOM   3141  O   GLU A 389     -23.680 -21.592 -18.071  1.00 92.74           O  
ATOM   3142  CG  GLU A 389     -23.023 -26.001 -18.076  1.00 92.74           C  
ATOM   3143  CD  GLU A 389     -24.106 -27.022 -18.473  1.00 92.74           C  
ATOM   3144  OE1 GLU A 389     -23.719 -28.141 -18.881  1.00 92.74           O  
ATOM   3145  OE2 GLU A 389     -25.313 -26.699 -18.373  1.00 92.74           O  
ATOM   3146  N   VAL A 390     -23.325 -21.786 -15.866  1.00 94.27           N  
ATOM   3147  CA  VAL A 390     -24.024 -20.558 -15.475  1.00 94.27           C  
ATOM   3148  C   VAL A 390     -23.008 -19.491 -15.073  1.00 94.27           C  
ATOM   3149  CB  VAL A 390     -25.050 -20.833 -14.360  1.00 94.27           C  
ATOM   3150  O   VAL A 390     -22.156 -19.695 -14.211  1.00 94.27           O  
ATOM   3151  CG1 VAL A 390     -25.796 -19.555 -13.959  1.00 94.27           C  
ATOM   3152  CG2 VAL A 390     -26.111 -21.857 -14.794  1.00 94.27           C  
ATOM   3153  N   ASP A 391     -23.102 -18.317 -15.688  1.00 93.28           N  
ATOM   3154  CA  ASP A 391     -22.282 -17.138 -15.392  1.00 93.28           C  
ATOM   3155  C   ASP A 391     -23.126 -15.887 -15.100  1.00 93.28           C  
ATOM   3156  CB  ASP A 391     -21.272 -16.931 -16.525  1.00 93.28           C  
ATOM   3157  O   ASP A 391     -22.641 -14.758 -15.140  1.00 93.28           O  
ATOM   3158  CG  ASP A 391     -21.895 -16.516 -17.861  1.00 93.28           C  
ATOM   3159  OD1 ASP A 391     -23.141 -16.574 -17.988  1.00 93.28           O  
ATOM   3160  OD2 ASP A 391     -21.087 -16.150 -18.739  1.00 93.28           O  
ATOM   3161  N   TYR A 392     -24.393 -16.083 -14.737  1.00 94.26           N  
ATOM   3162  CA  TYR A 392     -25.331 -15.029 -14.364  1.00 94.26           C  
ATOM   3163  C   TYR A 392     -26.154 -15.431 -13.136  1.00 94.26           C  
ATOM   3164  CB  TYR A 392     -26.224 -14.685 -15.560  1.00 94.26           C  
ATOM   3165  O   TYR A 392     -26.360 -16.609 -12.856  1.00 94.26           O  
ATOM   3166  CG  TYR A 392     -27.039 -15.852 -16.079  1.00 94.26           C  
ATOM   3167  CD1 TYR A 392     -26.531 -16.647 -17.125  1.00 94.26           C  
ATOM   3168  CD2 TYR A 392     -28.286 -16.161 -15.500  1.00 94.26           C  
ATOM   3169  CE1 TYR A 392     -27.269 -17.747 -17.597  1.00 94.26           C  
ATOM   3170  CE2 TYR A 392     -29.027 -17.261 -15.969  1.00 94.26           C  
ATOM   3171  OH  TYR A 392     -29.238 -19.109 -17.481  1.00 94.26           O  
ATOM   3172  CZ  TYR A 392     -28.518 -18.053 -17.023  1.00 94.26           C  
ATOM   3173  N   LEU A 393     -26.643 -14.437 -12.390  1.00 91.72           N  
ATOM   3174  CA  LEU A 393     -27.513 -14.636 -11.227  1.00 91.72           C  
ATOM   3175  C   LEU A 393     -28.654 -13.598 -11.218  1.00 91.72           C  
ATOM   3176  CB  LEU A 393     -26.689 -14.565  -9.924  1.00 91.72           C  
ATOM   3177  O   LEU A 393     -28.435 -12.469 -11.662  1.00 91.72           O  
ATOM   3178  CG  LEU A 393     -25.723 -15.745  -9.696  1.00 91.72           C  
ATOM   3179  CD1 LEU A 393     -24.831 -15.449  -8.491  1.00 91.72           C  
ATOM   3180  CD2 LEU A 393     -26.451 -17.067  -9.456  1.00 91.72           C  
ATOM   3181  N   PRO A 394     -29.846 -13.937 -10.679  1.00 94.04           N  
ATOM   3182  CA  PRO A 394     -30.222 -15.259 -10.171  1.00 94.04           C  
ATOM   3183  C   PRO A 394     -30.454 -16.266 -11.308  1.00 94.04           C  
ATOM   3184  CB  PRO A 394     -31.498 -15.021  -9.359  1.00 94.04           C  
ATOM   3185  O   PRO A 394     -30.862 -15.897 -12.408  1.00 94.04           O  
ATOM   3186  CG  PRO A 394     -32.165 -13.862 -10.103  1.00 94.04           C  
ATOM   3187  CD  PRO A 394     -30.977 -13.023 -10.578  1.00 94.04           C  
ATOM   3188  N   SER A 395     -30.232 -17.550 -11.031  1.00 94.47           N  
ATOM   3189  CA  SER A 395     -30.492 -18.651 -11.963  1.00 94.47           C  
ATOM   3190  C   SER A 395     -31.263 -19.765 -11.258  1.00 94.47           C  
ATOM   3191  CB  SER A 395     -29.177 -19.171 -12.549  1.00 94.47           C  
ATOM   3192  O   SER A 395     -31.174 -19.924 -10.045  1.00 94.47           O  
ATOM   3193  OG  SER A 395     -29.431 -20.211 -13.480  1.00 94.47           O  
ATOM   3194  N   ARG A 396     -32.044 -20.542 -12.015  1.00 95.22           N  
ATOM   3195  CA  ARG A 396     -32.673 -21.779 -11.514  1.00 95.22           C  
ATOM   3196  C   ARG A 396     -31.758 -23.000 -11.635  1.00 95.22           C  
ATOM   3197  CB  ARG A 396     -34.002 -22.038 -12.232  1.00 95.22           C  
ATOM   3198  O   ARG A 396     -32.092 -24.047 -11.093  1.00 95.22           O  
ATOM   3199  CG  ARG A 396     -35.078 -21.010 -11.867  1.00 95.22           C  
ATOM   3200  CD  ARG A 396     -36.415 -21.453 -12.467  1.00 95.22           C  
ATOM   3201  NE  ARG A 396     -37.507 -20.529 -12.114  1.00 95.22           N  
ATOM   3202  NH1 ARG A 396     -39.245 -21.884 -12.759  1.00 95.22           N  
ATOM   3203  NH2 ARG A 396     -39.676 -19.864 -11.914  1.00 95.22           N  
ATOM   3204  CZ  ARG A 396     -38.799 -20.762 -12.263  1.00 95.22           C  
ATOM   3205  N   PHE A 397     -30.650 -22.864 -12.360  1.00 95.41           N  
ATOM   3206  CA  PHE A 397     -29.688 -23.934 -12.631  1.00 95.41           C  
ATOM   3207  C   PHE A 397     -28.404 -23.799 -11.805  1.00 95.41           C  
ATOM   3208  CB  PHE A 397     -29.395 -23.961 -14.136  1.00 95.41           C  
ATOM   3209  O   PHE A 397     -27.561 -24.686 -11.845  1.00 95.41           O  
ATOM   3210  CG  PHE A 397     -30.625 -24.210 -14.986  1.00 95.41           C  
ATOM   3211  CD1 PHE A 397     -31.138 -25.515 -15.106  1.00 95.41           C  
ATOM   3212  CD2 PHE A 397     -31.258 -23.145 -15.655  1.00 95.41           C  
ATOM   3213  CE1 PHE A 397     -32.275 -25.756 -15.896  1.00 95.41           C  
ATOM   3214  CE2 PHE A 397     -32.397 -23.386 -16.444  1.00 95.41           C  
ATOM   3215  CZ  PHE A 397     -32.903 -24.693 -16.566  1.00 95.41           C  
ATOM   3216  N   ASP A 398     -28.272 -22.718 -11.035  1.00 92.64           N  
ATOM   3217  CA  ASP A 398     -27.179 -22.508 -10.090  1.00 92.64           C  
ATOM   3218  C   ASP A 398     -27.777 -22.275  -8.689  1.00 92.64           C  
ATOM   3219  CB  ASP A 398     -26.314 -21.331 -10.561  1.00 92.64           C  
ATOM   3220  O   ASP A 398     -28.628 -21.393  -8.541  1.00 92.64           O  
ATOM   3221  CG  ASP A 398     -25.021 -21.160  -9.757  1.00 92.64           C  
ATOM   3222  OD1 ASP A 398     -24.971 -21.615  -8.591  1.00 92.64           O  
ATOM   3223  OD2 ASP A 398     -24.093 -20.532 -10.296  1.00 92.64           O  
ATOM   3224  N   PRO A 399     -27.392 -23.060  -7.662  1.00 92.39           N  
ATOM   3225  CA  PRO A 399     -27.865 -22.866  -6.291  1.00 92.39           C  
ATOM   3226  C   PRO A 399     -27.276 -21.622  -5.603  1.00 92.39           C  
ATOM   3227  CB  PRO A 399     -27.454 -24.148  -5.560  1.00 92.39           C  
ATOM   3228  O   PRO A 399     -27.681 -21.299  -4.481  1.00 92.39           O  
ATOM   3229  CG  PRO A 399     -26.165 -24.551  -6.275  1.00 92.39           C  
ATOM   3230  CD  PRO A 399     -26.474 -24.194  -7.724  1.00 92.39           C  
ATOM   3231  N   CYS A 400     -26.303 -20.945  -6.219  1.00 92.84           N  
ATOM   3232  CA  CYS A 400     -25.704 -19.735  -5.686  1.00 92.84           C  
ATOM   3233  C   CYS A 400     -26.764 -18.654  -5.436  1.00 92.84           C  
ATOM   3234  CB  CYS A 400     -24.590 -19.269  -6.625  1.00 92.84           C  
ATOM   3235  O   CYS A 400     -27.660 -18.393  -6.243  1.00 92.84           O  
ATOM   3236  SG  CYS A 400     -23.691 -17.868  -5.905  1.00 92.84           S  
ATOM   3237  N   ARG A 401     -26.657 -18.009  -4.275  1.00 92.19           N  
ATOM   3238  CA  ARG A 401     -27.579 -16.973  -3.808  1.00 92.19           C  
ATOM   3239  C   ARG A 401     -26.802 -15.809  -3.198  1.00 92.19           C  
ATOM   3240  CB  ARG A 401     -28.612 -17.577  -2.838  1.00 92.19           C  
ATOM   3241  O   ARG A 401     -25.682 -16.020  -2.728  1.00 92.19           O  
ATOM   3242  CG  ARG A 401     -28.005 -18.163  -1.553  1.00 92.19           C  
ATOM   3243  CD  ARG A 401     -29.114 -18.718  -0.652  1.00 92.19           C  
ATOM   3244  NE  ARG A 401     -28.562 -19.286   0.595  1.00 92.19           N  
ATOM   3245  NH1 ARG A 401     -30.226 -18.631   2.045  1.00 92.19           N  
ATOM   3246  NH2 ARG A 401     -28.435 -19.686   2.836  1.00 92.19           N  
ATOM   3247  CZ  ARG A 401     -29.078 -19.202   1.811  1.00 92.19           C  
ATOM   3248  N   PRO A 402     -27.389 -14.599  -3.157  1.00 92.36           N  
ATOM   3249  CA  PRO A 402     -26.814 -13.488  -2.409  1.00 92.36           C  
ATOM   3250  C   PRO A 402     -26.514 -13.883  -0.957  1.00 92.36           C  
ATOM   3251  CB  PRO A 402     -27.844 -12.357  -2.495  1.00 92.36           C  
ATOM   3252  O   PRO A 402     -27.284 -14.623  -0.339  1.00 92.36           O  
ATOM   3253  CG  PRO A 402     -28.605 -12.668  -3.784  1.00 92.36           C  
ATOM   3254  CD  PRO A 402     -28.631 -14.193  -3.799  1.00 92.36           C  
ATOM   3255  N   ALA A 403     -25.391 -13.389  -0.431  1.00 92.88           N  
ATOM   3256  CA  ALA A 403     -25.015 -13.574   0.966  1.00 92.88           C  
ATOM   3257  C   ALA A 403     -26.009 -12.880   1.915  1.00 92.88           C  
ATOM   3258  CB  ALA A 403     -23.581 -13.065   1.167  1.00 92.88           C  
ATOM   3259  O   ALA A 403     -26.784 -12.011   1.506  1.00 92.88           O  
ATOM   3260  N   GLU A 404     -25.968 -13.261   3.192  1.00 92.59           N  
ATOM   3261  CA  GLU A 404     -26.730 -12.577   4.236  1.00 92.59           C  
ATOM   3262  C   GLU A 404     -26.301 -11.109   4.355  1.00 92.59           C  
ATOM   3263  CB  GLU A 404     -26.599 -13.308   5.582  1.00 92.59           C  
ATOM   3264  O   GLU A 404     -25.155 -10.745   4.080  1.00 92.59           O  
ATOM   3265  CG  GLU A 404     -27.231 -14.708   5.513  1.00 92.59           C  
ATOM   3266  CD  GLU A 404     -27.235 -15.471   6.847  1.00 92.59           C  
ATOM   3267  OE1 GLU A 404     -27.778 -16.602   6.829  1.00 92.59           O  
ATOM   3268  OE2 GLU A 404     -26.708 -14.947   7.852  1.00 92.59           O  
ATOM   3269  N   GLN A 405     -27.243 -10.249   4.743  1.00 92.80           N  
ATOM   3270  CA  GLN A 405     -26.947  -8.837   4.941  1.00 92.80           C  
ATOM   3271  C   GLN A 405     -26.066  -8.654   6.174  1.00 92.80           C  
ATOM   3272  CB  GLN A 405     -28.232  -8.011   5.069  1.00 92.80           C  
ATOM   3273  O   GLN A 405     -26.394  -9.113   7.267  1.00 92.80           O  
ATOM   3274  CG  GLN A 405     -28.962  -7.875   3.727  1.00 92.80           C  
ATOM   3275  CD  GLN A 405     -30.180  -6.961   3.822  1.00 92.80           C  
ATOM   3276  NE2 GLN A 405     -30.533  -6.270   2.760  1.00 92.80           N  
ATOM   3277  OE1 GLN A 405     -30.849  -6.849   4.833  1.00 92.80           O  
ATOM   3278  N   TYR A 406     -24.985  -7.903   5.998  1.00 93.58           N  
ATOM   3279  CA  TYR A 406     -24.198  -7.371   7.099  1.00 93.58           C  
ATOM   3280  C   TYR A 406     -24.614  -5.922   7.372  1.00 93.58           C  
ATOM   3281  CB  TYR A 406     -22.710  -7.488   6.780  1.00 93.58           C  
ATOM   3282  O   TYR A 406     -25.022  -5.221   6.439  1.00 93.58           O  
ATOM   3283  CG  TYR A 406     -22.251  -8.921   6.602  1.00 93.58           C  
ATOM   3284  CD1 TYR A 406     -21.879  -9.685   7.725  1.00 93.58           C  
ATOM   3285  CD2 TYR A 406     -22.177  -9.485   5.314  1.00 93.58           C  
ATOM   3286  CE1 TYR A 406     -21.348 -10.978   7.554  1.00 93.58           C  
ATOM   3287  CE2 TYR A 406     -21.688 -10.795   5.145  1.00 93.58           C  
ATOM   3288  OH  TYR A 406     -20.639 -12.739   6.086  1.00 93.58           O  
ATOM   3289  CZ  TYR A 406     -21.240 -11.532   6.262  1.00 93.58           C  
ATOM   3290  N   PRO A 407     -24.503  -5.441   8.621  1.00 94.72           N  
ATOM   3291  CA  PRO A 407     -24.789  -4.049   8.918  1.00 94.72           C  
ATOM   3292  C   PRO A 407     -23.855  -3.105   8.151  1.00 94.72           C  
ATOM   3293  CB  PRO A 407     -24.641  -3.910  10.432  1.00 94.72           C  
ATOM   3294  O   PRO A 407     -22.636  -3.283   8.150  1.00 94.72           O  
ATOM   3295  CG  PRO A 407     -24.792  -5.332  10.966  1.00 94.72           C  
ATOM   3296  CD  PRO A 407     -24.200  -6.175   9.842  1.00 94.72           C  
ATOM   3297  N   ILE A 408     -24.439  -2.082   7.534  1.00 94.11           N  
ATOM   3298  CA  ILE A 408     -23.738  -0.962   6.896  1.00 94.11           C  
ATOM   3299  C   ILE A 408     -24.244   0.354   7.499  1.00 94.11           C  
ATOM   3300  CB  ILE A 408     -23.889  -0.986   5.356  1.00 94.11           C  
ATOM   3301  O   ILE A 408     -25.348   0.372   8.061  1.00 94.11           O  
ATOM   3302  CG1 ILE A 408     -25.359  -0.824   4.903  1.00 94.11           C  
ATOM   3303  CG2 ILE A 408     -23.245  -2.263   4.788  1.00 94.11           C  
ATOM   3304  CD1 ILE A 408     -25.518  -0.634   3.389  1.00 94.11           C  
ATOM   3305  N   PRO A 409     -23.497   1.466   7.385  1.00 91.42           N  
ATOM   3306  CA  PRO A 409     -23.991   2.760   7.827  1.00 91.42           C  
ATOM   3307  C   PRO A 409     -25.254   3.115   7.037  1.00 91.42           C  
ATOM   3308  CB  PRO A 409     -22.844   3.755   7.609  1.00 91.42           C  
ATOM   3309  O   PRO A 409     -25.263   3.073   5.808  1.00 91.42           O  
ATOM   3310  CG  PRO A 409     -21.616   2.851   7.538  1.00 91.42           C  
ATOM   3311  CD  PRO A 409     -22.174   1.631   6.811  1.00 91.42           C  
ATOM   3312  N   SER A 410     -26.334   3.424   7.753  1.00 88.22           N  
ATOM   3313  CA  SER A 410     -27.671   3.669   7.190  1.00 88.22           C  
ATOM   3314  C   SER A 410     -28.156   5.103   7.425  1.00 88.22           C  
ATOM   3315  CB  SER A 410     -28.663   2.623   7.714  1.00 88.22           C  
ATOM   3316  O   SER A 410     -29.355   5.378   7.388  1.00 88.22           O  
ATOM   3317  OG  SER A 410     -28.645   2.569   9.129  1.00 88.22           O  
ATOM   3318  N   CYS A 411     -27.227   6.030   7.682  1.00 86.46           N  
ATOM   3319  CA  CYS A 411     -27.552   7.433   7.903  1.00 86.46           C  
ATOM   3320  C   CYS A 411     -28.279   8.031   6.686  1.00 86.46           C  
ATOM   3321  CB  CYS A 411     -26.286   8.217   8.295  1.00 86.46           C  
ATOM   3322  O   CYS A 411     -27.917   7.806   5.530  1.00 86.46           O  
ATOM   3323  SG  CYS A 411     -24.995   8.063   7.026  1.00 86.46           S  
ATOM   3324  N   VAL A 412     -29.325   8.816   6.953  1.00 90.11           N  
ATOM   3325  CA  VAL A 412     -30.018   9.568   5.905  1.00 90.11           C  
ATOM   3326  C   VAL A 412     -29.147  10.759   5.526  1.00 90.11           C  
ATOM   3327  CB  VAL A 412     -31.425  10.013   6.340  1.00 90.11           C  
ATOM   3328  O   VAL A 412     -28.906  11.649   6.339  1.00 90.11           O  
ATOM   3329  CG1 VAL A 412     -32.116  10.836   5.242  1.00 90.11           C  
ATOM   3330  CG2 VAL A 412     -32.311   8.796   6.637  1.00 90.11           C  
ATOM   3331  N   LEU A 413     -28.694  10.785   4.277  1.00 90.73           N  
ATOM   3332  CA  LEU A 413     -27.933  11.904   3.735  1.00 90.73           C  
ATOM   3333  C   LEU A 413     -28.893  13.007   3.270  1.00 90.73           C  
ATOM   3334  CB  LEU A 413     -27.003  11.411   2.612  1.00 90.73           C  
ATOM   3335  O   LEU A 413     -29.825  12.753   2.507  1.00 90.73           O  
ATOM   3336  CG  LEU A 413     -26.041  10.274   3.018  1.00 90.73           C  
ATOM   3337  CD1 LEU A 413     -25.182   9.891   1.813  1.00 90.73           C  
ATOM   3338  CD2 LEU A 413     -25.115  10.669   4.170  1.00 90.73           C  
ATOM   3339  N   THR A 414     -28.654  14.244   3.707  1.00 92.40           N  
ATOM   3340  CA  THR A 414     -29.412  15.436   3.295  1.00 92.40           C  
ATOM   3341  C   THR A 414     -28.444  16.535   2.860  1.00 92.40           C  
ATOM   3342  CB  THR A 414     -30.357  15.950   4.397  1.00 92.40           C  
ATOM   3343  O   THR A 414     -27.313  16.587   3.337  1.00 92.40           O  
ATOM   3344  CG2 THR A 414     -31.325  14.887   4.915  1.00 92.40           C  
ATOM   3345  OG1 THR A 414     -29.646  16.441   5.505  1.00 92.40           O  
ATOM   3346  N   GLY A 415     -28.851  17.400   1.929  1.00 92.08           N  
ATOM   3347  CA  GLY A 415     -28.018  18.523   1.491  1.00 92.08           C  
ATOM   3348  C   GLY A 415     -28.166  18.878   0.015  1.00 92.08           C  
ATOM   3349  O   GLY A 415     -28.945  18.277  -0.727  1.00 92.08           O  
ATOM   3350  N   ARG A 416     -27.404  19.889  -0.416  1.00 94.81           N  
ATOM   3351  CA  ARG A 416     -27.318  20.320  -1.818  1.00 94.81           C  
ATOM   3352  C   ARG A 416     -26.168  19.595  -2.514  1.00 94.81           C  
ATOM   3353  CB  ARG A 416     -27.140  21.846  -1.903  1.00 94.81           C  
ATOM   3354  O   ARG A 416     -25.128  19.345  -1.918  1.00 94.81           O  
ATOM   3355  CG  ARG A 416     -28.367  22.606  -1.373  1.00 94.81           C  
ATOM   3356  CD  ARG A 416     -28.151  24.124  -1.397  1.00 94.81           C  
ATOM   3357  NE  ARG A 416     -28.094  24.665  -2.770  1.00 94.81           N  
ATOM   3358  NH1 ARG A 416     -27.649  26.839  -2.184  1.00 94.81           N  
ATOM   3359  NH2 ARG A 416     -27.835  26.297  -4.341  1.00 94.81           N  
ATOM   3360  CZ  ARG A 416     -27.860  25.926  -3.091  1.00 94.81           C  
ATOM   3361  N   ARG A 417     -26.330  19.294  -3.806  1.00 95.80           N  
ATOM   3362  CA  ARG A 417     -25.218  18.822  -4.646  1.00 95.80           C  
ATOM   3363  C   ARG A 417     -24.353  20.020  -5.022  1.00 95.80           C  
ATOM   3364  CB  ARG A 417     -25.732  18.087  -5.894  1.00 95.80           C  
ATOM   3365  O   ARG A 417     -24.784  20.858  -5.810  1.00 95.80           O  
ATOM   3366  CG  ARG A 417     -26.513  16.812  -5.543  1.00 95.80           C  
ATOM   3367  CD  ARG A 417     -26.995  16.076  -6.800  1.00 95.80           C  
ATOM   3368  NE  ARG A 417     -25.907  15.342  -7.478  1.00 95.80           N  
ATOM   3369  NH1 ARG A 417     -27.135  14.589  -9.268  1.00 95.80           N  
ATOM   3370  NH2 ARG A 417     -25.015  13.937  -9.036  1.00 95.80           N  
ATOM   3371  CZ  ARG A 417     -26.023  14.633  -8.588  1.00 95.80           C  
ATOM   3372  N   GLU A 418     -23.146  20.092  -4.481  1.00 94.79           N  
ATOM   3373  CA  GLU A 418     -22.229  21.213  -4.694  1.00 94.79           C  
ATOM   3374  C   GLU A 418     -20.759  20.771  -4.727  1.00 94.79           C  
ATOM   3375  CB  GLU A 418     -22.491  22.309  -3.648  1.00 94.79           C  
ATOM   3376  O   GLU A 418     -20.415  19.651  -4.354  1.00 94.79           O  
ATOM   3377  CG  GLU A 418     -22.308  21.846  -2.196  1.00 94.79           C  
ATOM   3378  CD  GLU A 418     -22.612  22.960  -1.185  1.00 94.79           C  
ATOM   3379  OE1 GLU A 418     -22.088  22.858  -0.057  1.00 94.79           O  
ATOM   3380  OE2 GLU A 418     -23.362  23.898  -1.549  1.00 94.79           O  
ATOM   3381  N   LYS A 419     -19.890  21.656  -5.228  1.00 95.42           N  
ATOM   3382  CA  LYS A 419     -18.429  21.513  -5.192  1.00 95.42           C  
ATOM   3383  C   LYS A 419     -17.893  22.540  -4.198  1.00 95.42           C  
ATOM   3384  CB  LYS A 419     -17.828  21.739  -6.591  1.00 95.42           C  
ATOM   3385  O   LYS A 419     -17.762  23.706  -4.559  1.00 95.42           O  
ATOM   3386  CG  LYS A 419     -18.164  20.633  -7.600  1.00 95.42           C  
ATOM   3387  CD  LYS A 419     -17.631  21.010  -8.990  1.00 95.42           C  
ATOM   3388  CE  LYS A 419     -17.957  19.905 -10.001  1.00 95.42           C  
ATOM   3389  NZ  LYS A 419     -17.666  20.326 -11.396  1.00 95.42           N  
ATOM   3390  N   CYS A 420     -17.619  22.120  -2.969  1.00 94.26           N  
ATOM   3391  CA  CYS A 420     -17.225  23.010  -1.878  1.00 94.26           C  
ATOM   3392  C   CYS A 420     -16.047  22.451  -1.068  1.00 94.26           C  
ATOM   3393  CB  CYS A 420     -18.454  23.288  -0.994  1.00 94.26           C  
ATOM   3394  O   CYS A 420     -15.805  21.237  -1.027  1.00 94.26           O  
ATOM   3395  SG  CYS A 420     -19.098  21.747  -0.279  1.00 94.26           S  
ATOM   3396  N   VAL A 421     -15.324  23.357  -0.408  1.00 92.54           N  
ATOM   3397  CA  VAL A 421     -14.407  23.021   0.688  1.00 92.54           C  
ATOM   3398  C   VAL A 421     -15.216  22.701   1.952  1.00 92.54           C  
ATOM   3399  CB  VAL A 421     -13.370  24.146   0.894  1.00 92.54           C  
ATOM   3400  O   VAL A 421     -16.387  23.060   2.054  1.00 92.54           O  
ATOM   3401  CG1 VAL A 421     -13.989  25.442   1.429  1.00 92.54           C  
ATOM   3402  CG2 VAL A 421     -12.214  23.709   1.800  1.00 92.54           C  
ATOM   3403  N   ILE A 422     -14.618  21.968   2.888  1.00 94.09           N  
ATOM   3404  CA  ILE A 422     -15.217  21.738   4.210  1.00 94.09           C  
ATOM   3405  C   ILE A 422     -15.282  23.054   5.015  1.00 94.09           C  
ATOM   3406  CB  ILE A 422     -14.432  20.659   4.984  1.00 94.09           C  
ATOM   3407  O   ILE A 422     -14.418  23.905   4.829  1.00 94.09           O  
ATOM   3408  CG1 ILE A 422     -12.965  21.093   5.206  1.00 94.09           C  
ATOM   3409  CG2 ILE A 422     -14.537  19.304   4.259  1.00 94.09           C  
ATOM   3410  CD1 ILE A 422     -12.188  20.122   6.078  1.00 94.09           C  
ATOM   3411  N   PRO A 423     -16.251  23.235   5.931  1.00 93.99           N  
ATOM   3412  CA  PRO A 423     -16.383  24.481   6.692  1.00 93.99           C  
ATOM   3413  C   PRO A 423     -15.345  24.635   7.821  1.00 93.99           C  
ATOM   3414  CB  PRO A 423     -17.817  24.454   7.232  1.00 93.99           C  
ATOM   3415  O   PRO A 423     -14.871  25.739   8.078  1.00 93.99           O  
ATOM   3416  CG  PRO A 423     -18.143  22.963   7.342  1.00 93.99           C  
ATOM   3417  CD  PRO A 423     -17.381  22.349   6.171  1.00 93.99           C  
ATOM   3418  N   LYS A 424     -14.979  23.544   8.511  1.00 96.47           N  
ATOM   3419  CA  LYS A 424     -14.056  23.552   9.663  1.00 96.47           C  
ATOM   3420  C   LYS A 424     -12.621  23.244   9.230  1.00 96.47           C  
ATOM   3421  CB  LYS A 424     -14.552  22.595  10.758  1.00 96.47           C  
ATOM   3422  O   LYS A 424     -12.051  22.215   9.584  1.00 96.47           O  
ATOM   3423  CG  LYS A 424     -15.852  23.040  11.440  1.00 96.47           C  
ATOM   3424  CD  LYS A 424     -16.293  21.946  12.421  1.00 96.47           C  
ATOM   3425  CE  LYS A 424     -17.519  22.363  13.237  1.00 96.47           C  
ATOM   3426  NZ  LYS A 424     -18.039  21.210  14.004  1.00 96.47           N  
ATOM   3427  N   GLU A 425     -12.042  24.134   8.428  1.00 96.94           N  
ATOM   3428  CA  GLU A 425     -10.736  23.889   7.811  1.00 96.94           C  
ATOM   3429  C   GLU A 425      -9.562  23.849   8.795  1.00 96.94           C  
ATOM   3430  CB  GLU A 425     -10.418  24.971   6.783  1.00 96.94           C  
ATOM   3431  O   GLU A 425      -8.698  22.995   8.646  1.00 96.94           O  
ATOM   3432  CG  GLU A 425     -11.286  24.923   5.526  1.00 96.94           C  
ATOM   3433  CD  GLU A 425     -10.730  25.886   4.472  1.00 96.94           C  
ATOM   3434  OE1 GLU A 425     -11.537  26.612   3.856  1.00 96.94           O  
ATOM   3435  OE2 GLU A 425      -9.481  25.891   4.309  1.00 96.94           O  
ATOM   3436  N   ASN A 426      -9.499  24.788   9.748  1.00 97.32           N  
ATOM   3437  CA  ASN A 426      -8.461  24.916  10.785  1.00 97.32           C  
ATOM   3438  C   ASN A 426      -7.029  24.538  10.335  1.00 97.32           C  
ATOM   3439  CB  ASN A 426      -8.925  24.163  12.036  1.00 97.32           C  
ATOM   3440  O   ASN A 426      -6.395  23.634  10.879  1.00 97.32           O  
ATOM   3441  CG  ASN A 426      -8.161  24.560  13.286  1.00 97.32           C  
ATOM   3442  ND2 ASN A 426      -8.607  24.062  14.413  1.00 97.32           N  
ATOM   3443  OD1 ASN A 426      -7.211  25.335  13.266  1.00 97.32           O  
ATOM   3444  N   ASN A 427      -6.522  25.212   9.302  1.00 98.35           N  
ATOM   3445  CA  ASN A 427      -5.331  24.769   8.563  1.00 98.35           C  
ATOM   3446  C   ASN A 427      -4.007  24.848   9.348  1.00 98.35           C  
ATOM   3447  CB  ASN A 427      -5.269  25.574   7.250  1.00 98.35           C  
ATOM   3448  O   ASN A 427      -3.039  24.185   8.983  1.00 98.35           O  
ATOM   3449  CG  ASN A 427      -6.459  25.282   6.350  1.00 98.35           C  
ATOM   3450  ND2 ASN A 427      -6.998  26.276   5.677  1.00 98.35           N  
ATOM   3451  OD1 ASN A 427      -6.950  24.166   6.301  1.00 98.35           O  
ATOM   3452  N   PHE A 428      -3.944  25.640  10.422  1.00 98.58           N  
ATOM   3453  CA  PHE A 428      -2.664  26.042  11.020  1.00 98.58           C  
ATOM   3454  C   PHE A 428      -2.426  25.518  12.441  1.00 98.58           C  
ATOM   3455  CB  PHE A 428      -2.570  27.572  10.963  1.00 98.58           C  
ATOM   3456  O   PHE A 428      -1.274  25.311  12.828  1.00 98.58           O  
ATOM   3457  CG  PHE A 428      -2.841  28.159   9.589  1.00 98.58           C  
ATOM   3458  CD1 PHE A 428      -1.981  27.863   8.515  1.00 98.58           C  
ATOM   3459  CD2 PHE A 428      -3.967  28.973   9.372  1.00 98.58           C  
ATOM   3460  CE1 PHE A 428      -2.242  28.373   7.232  1.00 98.58           C  
ATOM   3461  CE2 PHE A 428      -4.227  29.486   8.089  1.00 98.58           C  
ATOM   3462  CZ  PHE A 428      -3.363  29.191   7.021  1.00 98.58           C  
ATOM   3463  N   LYS A 429      -3.488  25.277  13.224  1.00 98.22           N  
ATOM   3464  CA  LYS A 429      -3.380  24.980  14.662  1.00 98.22           C  
ATOM   3465  C   LYS A 429      -2.509  23.756  14.950  1.00 98.22           C  
ATOM   3466  CB  LYS A 429      -4.794  24.846  15.245  1.00 98.22           C  
ATOM   3467  O   LYS A 429      -1.529  23.877  15.684  1.00 98.22           O  
ATOM   3468  CG  LYS A 429      -4.808  24.501  16.741  1.00 98.22           C  
ATOM   3469  CD  LYS A 429      -6.254  24.468  17.246  1.00 98.22           C  
ATOM   3470  CE  LYS A 429      -6.338  23.909  18.665  1.00 98.22           C  
ATOM   3471  NZ  LYS A 429      -7.755  23.783  19.079  1.00 98.22           N  
ATOM   3472  N   GLN A 430      -2.812  22.616  14.325  1.00 98.51           N  
ATOM   3473  CA  GLN A 430      -2.115  21.353  14.606  1.00 98.51           C  
ATOM   3474  C   GLN A 430      -0.652  21.355  14.139  1.00 98.51           C  
ATOM   3475  CB  GLN A 430      -2.873  20.175  13.985  1.00 98.51           C  
ATOM   3476  O   GLN A 430       0.217  20.814  14.820  1.00 98.51           O  
ATOM   3477  CG  GLN A 430      -4.242  19.943  14.642  1.00 98.51           C  
ATOM   3478  CD  GLN A 430      -4.903  18.646  14.187  1.00 98.51           C  
ATOM   3479  NE2 GLN A 430      -5.948  18.216  14.855  1.00 98.51           N  
ATOM   3480  OE1 GLN A 430      -4.518  18.019  13.212  1.00 98.51           O  
ATOM   3481  N   ALA A 431      -0.340  22.041  13.033  1.00 98.53           N  
ATOM   3482  CA  ALA A 431       1.046  22.241  12.608  1.00 98.53           C  
ATOM   3483  C   ALA A 431       1.851  23.017  13.669  1.00 98.53           C  
ATOM   3484  CB  ALA A 431       1.046  22.980  11.265  1.00 98.53           C  
ATOM   3485  O   ALA A 431       2.984  22.657  13.994  1.00 98.53           O  
ATOM   3486  N   GLY A 432       1.239  24.054  14.250  1.00 98.51           N  
ATOM   3487  CA  GLY A 432       1.829  24.840  15.329  1.00 98.51           C  
ATOM   3488  C   GLY A 432       2.000  24.051  16.624  1.00 98.51           C  
ATOM   3489  O   GLY A 432       3.052  24.122  17.256  1.00 98.51           O  
ATOM   3490  N   GLU A 433       0.984  23.280  17.018  1.00 98.06           N  
ATOM   3491  CA  GLU A 433       1.036  22.398  18.193  1.00 98.06           C  
ATOM   3492  C   GLU A 433       2.172  21.384  18.066  1.00 98.06           C  
ATOM   3493  CB  GLU A 433      -0.307  21.672  18.365  1.00 98.06           C  
ATOM   3494  O   GLU A 433       2.966  21.226  18.995  1.00 98.06           O  
ATOM   3495  CG  GLU A 433      -1.407  22.625  18.859  1.00 98.06           C  
ATOM   3496  CD  GLU A 433      -2.826  22.040  18.788  1.00 98.06           C  
ATOM   3497  OE1 GLU A 433      -3.719  22.685  19.385  1.00 98.06           O  
ATOM   3498  OE2 GLU A 433      -3.040  21.045  18.063  1.00 98.06           O  
ATOM   3499  N   ARG A 434       2.320  20.778  16.883  1.00 97.73           N  
ATOM   3500  CA  ARG A 434       3.416  19.856  16.596  1.00 97.73           C  
ATOM   3501  C   ARG A 434       4.780  20.536  16.718  1.00 97.73           C  
ATOM   3502  CB  ARG A 434       3.191  19.214  15.222  1.00 97.73           C  
ATOM   3503  O   ARG A 434       5.634  20.013  17.428  1.00 97.73           O  
ATOM   3504  CG  ARG A 434       4.234  18.122  14.980  1.00 97.73           C  
ATOM   3505  CD  ARG A 434       3.970  17.359  13.679  1.00 97.73           C  
ATOM   3506  NE  ARG A 434       4.970  16.295  13.486  1.00 97.73           N  
ATOM   3507  NH1 ARG A 434       4.089  14.790  14.976  1.00 97.73           N  
ATOM   3508  NH2 ARG A 434       6.011  14.319  13.954  1.00 97.73           N  
ATOM   3509  CZ  ARG A 434       5.018  15.142  14.127  1.00 97.73           C  
ATOM   3510  N   TYR A 435       4.975  21.708  16.113  1.00 98.38           N  
ATOM   3511  CA  TYR A 435       6.233  22.455  16.242  1.00 98.38           C  
ATOM   3512  C   TYR A 435       6.572  22.770  17.709  1.00 98.38           C  
ATOM   3513  CB  TYR A 435       6.167  23.729  15.389  1.00 98.38           C  
ATOM   3514  O   TYR A 435       7.703  22.552  18.152  1.00 98.38           O  
ATOM   3515  CG  TYR A 435       7.296  24.711  15.656  1.00 98.38           C  
ATOM   3516  CD1 TYR A 435       7.060  25.816  16.494  1.00 98.38           C  
ATOM   3517  CD2 TYR A 435       8.577  24.511  15.102  1.00 98.38           C  
ATOM   3518  CE1 TYR A 435       8.095  26.722  16.778  1.00 98.38           C  
ATOM   3519  CE2 TYR A 435       9.620  25.422  15.377  1.00 98.38           C  
ATOM   3520  OH  TYR A 435      10.336  27.448  16.509  1.00 98.38           O  
ATOM   3521  CZ  TYR A 435       9.376  26.528  16.223  1.00 98.38           C  
ATOM   3522  N   ARG A 436       5.585  23.219  18.495  1.00 98.10           N  
ATOM   3523  CA  ARG A 436       5.762  23.522  19.925  1.00 98.10           C  
ATOM   3524  C   ARG A 436       6.060  22.289  20.779  1.00 98.10           C  
ATOM   3525  CB  ARG A 436       4.527  24.253  20.465  1.00 98.10           C  
ATOM   3526  O   ARG A 436       6.691  22.436  21.819  1.00 98.10           O  
ATOM   3527  CG  ARG A 436       4.453  25.699  19.957  1.00 98.10           C  
ATOM   3528  CD  ARG A 436       3.300  26.467  20.615  1.00 98.10           C  
ATOM   3529  NE  ARG A 436       1.975  25.954  20.212  1.00 98.10           N  
ATOM   3530  NH1 ARG A 436       1.820  27.098  18.216  1.00 98.10           N  
ATOM   3531  NH2 ARG A 436       0.144  25.768  18.878  1.00 98.10           N  
ATOM   3532  CZ  ARG A 436       1.325  26.274  19.105  1.00 98.10           C  
ATOM   3533  N   SER A 437       5.640  21.098  20.350  1.00 96.98           N  
ATOM   3534  CA  SER A 437       5.882  19.845  21.080  1.00 96.98           C  
ATOM   3535  C   SER A 437       7.338  19.360  21.036  1.00 96.98           C  
ATOM   3536  CB  SER A 437       4.948  18.745  20.562  1.00 96.98           C  
ATOM   3537  O   SER A 437       7.722  18.478  21.802  1.00 96.98           O  
ATOM   3538  OG  SER A 437       5.382  18.205  19.324  1.00 96.98           O  
ATOM   3539  N   TRP A 438       8.155  19.901  20.131  1.00 97.65           N  
ATOM   3540  CA  TRP A 438       9.525  19.448  19.928  1.00 97.65           C  
ATOM   3541  C   TRP A 438      10.536  20.130  20.846  1.00 97.65           C  
ATOM   3542  CB  TRP A 438       9.911  19.664  18.469  1.00 97.65           C  
ATOM   3543  O   TRP A 438      10.401  21.300  21.203  1.00 97.65           O  
ATOM   3544  CG  TRP A 438       9.127  18.909  17.450  1.00 97.65           C  
ATOM   3545  CD1 TRP A 438       8.515  17.711  17.606  1.00 97.65           C  
ATOM   3546  CD2 TRP A 438       8.844  19.330  16.088  1.00 97.65           C  
ATOM   3547  CE2 TRP A 438       8.100  18.302  15.444  1.00 97.65           C  
ATOM   3548  CE3 TRP A 438       9.143  20.485  15.337  1.00 97.65           C  
ATOM   3549  NE1 TRP A 438       7.925  17.339  16.414  1.00 97.65           N  
ATOM   3550  CH2 TRP A 438       7.996  19.569  13.388  1.00 97.65           C  
ATOM   3551  CZ2 TRP A 438       7.711  18.398  14.104  1.00 97.65           C  
ATOM   3552  CZ3 TRP A 438       8.699  20.613  14.009  1.00 97.65           C  
ATOM   3553  N   ALA A 439      11.618  19.408  21.140  1.00 97.17           N  
ATOM   3554  CA  ALA A 439      12.809  19.988  21.741  1.00 97.17           C  
ATOM   3555  C   ALA A 439      13.447  21.051  20.812  1.00 97.17           C  
ATOM   3556  CB  ALA A 439      13.787  18.859  22.083  1.00 97.17           C  
ATOM   3557  O   ALA A 439      13.293  20.969  19.585  1.00 97.17           O  
ATOM   3558  N   PRO A 440      14.178  22.042  21.363  1.00 97.59           N  
ATOM   3559  CA  PRO A 440      14.716  23.160  20.584  1.00 97.59           C  
ATOM   3560  C   PRO A 440      15.618  22.770  19.403  1.00 97.59           C  
ATOM   3561  CB  PRO A 440      15.490  24.013  21.593  1.00 97.59           C  
ATOM   3562  O   PRO A 440      15.593  23.439  18.374  1.00 97.59           O  
ATOM   3563  CG  PRO A 440      14.759  23.756  22.907  1.00 97.59           C  
ATOM   3564  CD  PRO A 440      14.375  22.285  22.790  1.00 97.59           C  
ATOM   3565  N   ASP A 441      16.395  21.692  19.514  1.00 96.32           N  
ATOM   3566  CA  ASP A 441      17.280  21.208  18.447  1.00 96.32           C  
ATOM   3567  C   ASP A 441      16.491  20.643  17.251  1.00 96.32           C  
ATOM   3568  CB  ASP A 441      18.229  20.149  19.036  1.00 96.32           C  
ATOM   3569  O   ASP A 441      16.825  20.905  16.096  1.00 96.32           O  
ATOM   3570  CG  ASP A 441      17.478  18.873  19.426  1.00 96.32           C  
ATOM   3571  OD1 ASP A 441      16.543  18.991  20.252  1.00 96.32           O  
ATOM   3572  OD2 ASP A 441      17.740  17.829  18.785  1.00 96.32           O  
ATOM   3573  N   ARG A 442      15.395  19.921  17.514  1.00 96.36           N  
ATOM   3574  CA  ARG A 442      14.484  19.407  16.481  1.00 96.36           C  
ATOM   3575  C   ARG A 442      13.684  20.532  15.824  1.00 96.36           C  
ATOM   3576  CB  ARG A 442      13.601  18.328  17.112  1.00 96.36           C  
ATOM   3577  O   ARG A 442      13.509  20.523  14.607  1.00 96.36           O  
ATOM   3578  CG  ARG A 442      12.663  17.639  16.109  1.00 96.36           C  
ATOM   3579  CD  ARG A 442      11.914  16.534  16.854  1.00 96.36           C  
ATOM   3580  NE  ARG A 442      11.026  15.763  15.978  1.00 96.36           N  
ATOM   3581  NH1 ARG A 442      10.281  14.276  17.550  1.00 96.36           N  
ATOM   3582  NH2 ARG A 442       9.621  14.053  15.458  1.00 96.36           N  
ATOM   3583  CZ  ARG A 442      10.316  14.712  16.325  1.00 96.36           C  
ATOM   3584  N   GLN A 443      13.268  21.539  16.600  1.00 97.88           N  
ATOM   3585  CA  GLN A 443      12.697  22.775  16.048  1.00 97.88           C  
ATOM   3586  C   GLN A 443      13.678  23.475  15.100  1.00 97.88           C  
ATOM   3587  CB  GLN A 443      12.320  23.756  17.168  1.00 97.88           C  
ATOM   3588  O   GLN A 443      13.264  23.963  14.048  1.00 97.88           O  
ATOM   3589  CG  GLN A 443      11.108  23.313  17.991  1.00 97.88           C  
ATOM   3590  CD  GLN A 443      10.710  24.332  19.055  1.00 97.88           C  
ATOM   3591  NE2 GLN A 443       9.562  24.154  19.662  1.00 97.88           N  
ATOM   3592  OE1 GLN A 443      11.404  25.300  19.351  1.00 97.88           O  
ATOM   3593  N   ASP A 444      14.966  23.519  15.451  1.00 97.08           N  
ATOM   3594  CA  ASP A 444      15.992  24.145  14.618  1.00 97.08           C  
ATOM   3595  C   ASP A 444      16.192  23.406  13.289  1.00 97.08           C  
ATOM   3596  CB  ASP A 444      17.311  24.271  15.389  1.00 97.08           C  
ATOM   3597  O   ASP A 444      16.191  24.049  12.240  1.00 97.08           O  
ATOM   3598  CG  ASP A 444      18.217  25.267  14.673  1.00 97.08           C  
ATOM   3599  OD1 ASP A 444      17.841  26.463  14.662  1.00 97.08           O  
ATOM   3600  OD2 ASP A 444      19.228  24.871  14.061  1.00 97.08           O  
ATOM   3601  N   ARG A 445      16.256  22.064  13.306  1.00 96.56           N  
ATOM   3602  CA  ARG A 445      16.308  21.241  12.079  1.00 96.56           C  
ATOM   3603  C   ARG A 445      15.117  21.511  11.156  1.00 96.56           C  
ATOM   3604  CB  ARG A 445      16.390  19.740  12.417  1.00 96.56           C  
ATOM   3605  O   ARG A 445      15.310  21.747   9.964  1.00 96.56           O  
ATOM   3606  CG  ARG A 445      17.748  19.340  13.014  1.00 96.56           C  
ATOM   3607  CD  ARG A 445      17.948  17.814  13.042  1.00 96.56           C  
ATOM   3608  NE  ARG A 445      17.011  17.099  13.933  1.00 96.56           N  
ATOM   3609  NH1 ARG A 445      17.953  17.652  15.975  1.00 96.56           N  
ATOM   3610  NH2 ARG A 445      16.256  16.258  15.905  1.00 96.56           N  
ATOM   3611  CZ  ARG A 445      17.081  17.009  15.252  1.00 96.56           C  
ATOM   3612  N   TYR A 446      13.905  21.566  11.710  1.00 97.85           N  
ATOM   3613  CA  TYR A 446      12.693  21.891  10.953  1.00 97.85           C  
ATOM   3614  C   TYR A 446      12.753  23.288  10.310  1.00 97.85           C  
ATOM   3615  CB  TYR A 446      11.488  21.776  11.892  1.00 97.85           C  
ATOM   3616  O   TYR A 446      12.437  23.453   9.130  1.00 97.85           O  
ATOM   3617  CG  TYR A 446      10.176  22.168  11.247  1.00 97.85           C  
ATOM   3618  CD1 TYR A 446       9.561  23.396  11.563  1.00 97.85           C  
ATOM   3619  CD2 TYR A 446       9.570  21.288  10.336  1.00 97.85           C  
ATOM   3620  CE1 TYR A 446       8.311  23.723  11.001  1.00 97.85           C  
ATOM   3621  CE2 TYR A 446       8.340  21.628   9.749  1.00 97.85           C  
ATOM   3622  OH  TYR A 446       6.506  23.143   9.525  1.00 97.85           O  
ATOM   3623  CZ  TYR A 446       7.692  22.826  10.106  1.00 97.85           C  
ATOM   3624  N   ILE A 447      13.203  24.301  11.061  1.00 97.89           N  
ATOM   3625  CA  ILE A 447      13.389  25.668  10.547  1.00 97.89           C  
ATOM   3626  C   ILE A 447      14.444  25.692   9.440  1.00 97.89           C  
ATOM   3627  CB  ILE A 447      13.763  26.623  11.702  1.00 97.89           C  
ATOM   3628  O   ILE A 447      14.217  26.311   8.401  1.00 97.89           O  
ATOM   3629  CG1 ILE A 447      12.521  26.851  12.588  1.00 97.89           C  
ATOM   3630  CG2 ILE A 447      14.312  27.979  11.203  1.00 97.89           C  
ATOM   3631  CD1 ILE A 447      12.877  27.433  13.955  1.00 97.89           C  
ATOM   3632  N   ASN A 448      15.576  25.013   9.633  1.00 96.75           N  
ATOM   3633  CA  ASN A 448      16.641  24.947   8.634  1.00 96.75           C  
ATOM   3634  C   ASN A 448      16.138  24.330   7.330  1.00 96.75           C  
ATOM   3635  CB  ASN A 448      17.850  24.186   9.208  1.00 96.75           C  
ATOM   3636  O   ASN A 448      16.472  24.841   6.263  1.00 96.75           O  
ATOM   3637  CG  ASN A 448      18.565  24.980  10.287  1.00 96.75           C  
ATOM   3638  ND2 ASN A 448      19.184  24.308  11.230  1.00 96.75           N  
ATOM   3639  OD1 ASN A 448      18.555  26.205  10.282  1.00 96.75           O  
ATOM   3640  N   LYS A 449      15.260  23.320   7.396  1.00 96.52           N  
ATOM   3641  CA  LYS A 449      14.697  22.715   6.185  1.00 96.52           C  
ATOM   3642  C   LYS A 449      13.778  23.658   5.408  1.00 96.52           C  
ATOM   3643  CB  LYS A 449      13.986  21.394   6.532  1.00 96.52           C  
ATOM   3644  O   LYS A 449      13.821  23.696   4.175  1.00 96.52           O  
ATOM   3645  CG  LYS A 449      13.672  20.537   5.289  1.00 96.52           C  
ATOM   3646  CD  LYS A 449      14.966  20.207   4.536  1.00 96.52           C  
ATOM   3647  CE  LYS A 449      14.842  19.310   3.315  1.00 96.52           C  
ATOM   3648  NZ  LYS A 449      16.219  19.025   2.839  1.00 96.52           N  
ATOM   3649  N   TRP A 450      12.983  24.461   6.117  1.00 97.90           N  
ATOM   3650  CA  TRP A 450      12.209  25.538   5.499  1.00 97.90           C  
ATOM   3651  C   TRP A 450      13.104  26.579   4.840  1.00 97.90           C  
ATOM   3652  CB  TRP A 450      11.303  26.209   6.534  1.00 97.90           C  
ATOM   3653  O   TRP A 450      12.850  26.957   3.699  1.00 97.90           O  
ATOM   3654  CG  TRP A 450      10.004  25.511   6.707  1.00 97.90           C  
ATOM   3655  CD1 TRP A 450       9.606  24.815   7.792  1.00 97.90           C  
ATOM   3656  CD2 TRP A 450       8.941  25.377   5.721  1.00 97.90           C  
ATOM   3657  CE2 TRP A 450       7.906  24.584   6.288  1.00 97.90           C  
ATOM   3658  CE3 TRP A 450       8.760  25.825   4.395  1.00 97.90           C  
ATOM   3659  NE1 TRP A 450       8.357  24.284   7.549  1.00 97.90           N  
ATOM   3660  CH2 TRP A 450       6.631  24.639   4.246  1.00 97.90           C  
ATOM   3661  CZ2 TRP A 450       6.751  24.237   5.583  1.00 97.90           C  
ATOM   3662  CZ3 TRP A 450       7.617  25.455   3.665  1.00 97.90           C  
ATOM   3663  N   VAL A 451      14.154  27.022   5.535  1.00 97.05           N  
ATOM   3664  CA  VAL A 451      15.102  28.014   5.014  1.00 97.05           C  
ATOM   3665  C   VAL A 451      15.805  27.483   3.767  1.00 97.05           C  
ATOM   3666  CB  VAL A 451      16.108  28.437   6.099  1.00 97.05           C  
ATOM   3667  O   VAL A 451      15.826  28.183   2.761  1.00 97.05           O  
ATOM   3668  CG1 VAL A 451      17.208  29.361   5.560  1.00 97.05           C  
ATOM   3669  CG2 VAL A 451      15.396  29.195   7.228  1.00 97.05           C  
ATOM   3670  N   GLU A 452      16.308  26.247   3.788  1.00 95.62           N  
ATOM   3671  CA  GLU A 452      16.917  25.580   2.629  1.00 95.62           C  
ATOM   3672  C   GLU A 452      15.964  25.591   1.426  1.00 95.62           C  
ATOM   3673  CB  GLU A 452      17.271  24.135   3.028  1.00 95.62           C  
ATOM   3674  O   GLU A 452      16.315  26.068   0.349  1.00 95.62           O  
ATOM   3675  CG  GLU A 452      18.004  23.331   1.937  1.00 95.62           C  
ATOM   3676  CD  GLU A 452      17.937  21.812   2.192  1.00 95.62           C  
ATOM   3677  OE1 GLU A 452      17.904  21.032   1.217  1.00 95.62           O  
ATOM   3678  OE2 GLU A 452      17.770  21.374   3.352  1.00 95.62           O  
ATOM   3679  N   SER A 453      14.726  25.135   1.630  1.00 96.36           N  
ATOM   3680  CA  SER A 453      13.751  24.982   0.547  1.00 96.36           C  
ATOM   3681  C   SER A 453      13.282  26.331  -0.014  1.00 96.36           C  
ATOM   3682  CB  SER A 453      12.560  24.149   1.031  1.00 96.36           C  
ATOM   3683  O   SER A 453      13.136  26.483  -1.225  1.00 96.36           O  
ATOM   3684  OG  SER A 453      12.987  22.932   1.611  1.00 96.36           O  
ATOM   3685  N   LEU A 454      13.074  27.332   0.848  1.00 97.10           N  
ATOM   3686  CA  LEU A 454      12.647  28.682   0.458  1.00 97.10           C  
ATOM   3687  C   LEU A 454      13.791  29.546  -0.100  1.00 97.10           C  
ATOM   3688  CB  LEU A 454      11.982  29.368   1.667  1.00 97.10           C  
ATOM   3689  O   LEU A 454      13.520  30.580  -0.716  1.00 97.10           O  
ATOM   3690  CG  LEU A 454      10.595  28.807   2.030  1.00 97.10           C  
ATOM   3691  CD1 LEU A 454      10.156  29.317   3.405  1.00 97.10           C  
ATOM   3692  CD2 LEU A 454       9.535  29.265   1.029  1.00 97.10           C  
ATOM   3693  N   SER A 455      15.049  29.138   0.090  1.00 95.73           N  
ATOM   3694  CA  SER A 455      16.224  29.821  -0.472  1.00 95.73           C  
ATOM   3695  C   SER A 455      16.429  29.540  -1.961  1.00 95.73           C  
ATOM   3696  CB  SER A 455      17.498  29.455   0.292  1.00 95.73           C  
ATOM   3697  O   SER A 455      17.255  30.204  -2.587  1.00 95.73           O  
ATOM   3698  OG  SER A 455      17.413  29.927   1.619  1.00 95.73           O  
ATOM   3699  N   ASP A 456      15.675  28.604  -2.549  1.00 94.20           N  
ATOM   3700  CA  ASP A 456      15.703  28.360  -3.991  1.00 94.20           C  
ATOM   3701  C   ASP A 456      15.464  29.685  -4.754  1.00 94.20           C  
ATOM   3702  CB  ASP A 456      14.669  27.286  -4.364  1.00 94.20           C  
ATOM   3703  O   ASP A 456      14.503  30.407  -4.449  1.00 94.20           O  
ATOM   3704  CG  ASP A 456      14.811  26.800  -5.813  1.00 94.20           C  
ATOM   3705  OD1 ASP A 456      14.819  27.659  -6.726  1.00 94.20           O  
ATOM   3706  OD2 ASP A 456      14.846  25.568  -6.019  1.00 94.20           O  
ATOM   3707  N   PRO A 457      16.311  30.046  -5.740  1.00 94.02           N  
ATOM   3708  CA  PRO A 457      16.149  31.277  -6.513  1.00 94.02           C  
ATOM   3709  C   PRO A 457      14.790  31.402  -7.210  1.00 94.02           C  
ATOM   3710  CB  PRO A 457      17.281  31.255  -7.544  1.00 94.02           C  
ATOM   3711  O   PRO A 457      14.338  32.517  -7.471  1.00 94.02           O  
ATOM   3712  CG  PRO A 457      18.363  30.416  -6.870  1.00 94.02           C  
ATOM   3713  CD  PRO A 457      17.554  29.378  -6.101  1.00 94.02           C  
ATOM   3714  N   ARG A 458      14.134  30.277  -7.515  1.00 96.01           N  
ATOM   3715  CA  ARG A 458      12.815  30.238  -8.153  1.00 96.01           C  
ATOM   3716  C   ARG A 458      11.655  30.303  -7.165  1.00 96.01           C  
ATOM   3717  CB  ARG A 458      12.709  28.989  -9.028  1.00 96.01           C  
ATOM   3718  O   ARG A 458      10.537  30.567  -7.602  1.00 96.01           O  
ATOM   3719  CG  ARG A 458      13.723  29.017 -10.179  1.00 96.01           C  
ATOM   3720  CD  ARG A 458      13.451  27.902 -11.187  1.00 96.01           C  
ATOM   3721  NE  ARG A 458      12.150  28.096 -11.852  1.00 96.01           N  
ATOM   3722  NH1 ARG A 458      12.286  26.301 -13.259  1.00 96.01           N  
ATOM   3723  NH2 ARG A 458      10.486  27.651 -13.324  1.00 96.01           N  
ATOM   3724  CZ  ARG A 458      11.648  27.349 -12.810  1.00 96.01           C  
ATOM   3725  N   ALA A 459      11.892  30.124  -5.863  1.00 95.30           N  
ATOM   3726  CA  ALA A 459      10.910  30.485  -4.846  1.00 95.30           C  
ATOM   3727  C   ALA A 459      10.819  32.017  -4.792  1.00 95.30           C  
ATOM   3728  CB  ALA A 459      11.283  29.849  -3.500  1.00 95.30           C  
ATOM   3729  O   ALA A 459      11.642  32.690  -4.172  1.00 95.30           O  
ATOM   3730  N   THR A 460       9.849  32.580  -5.512  1.00 95.29           N  
ATOM   3731  CA  THR A 460       9.673  34.031  -5.640  1.00 95.29           C  
ATOM   3732  C   THR A 460       9.414  34.688  -4.284  1.00 95.29           C  
ATOM   3733  CB  THR A 460       8.531  34.375  -6.612  1.00 95.29           C  
ATOM   3734  O   THR A 460       9.079  34.030  -3.297  1.00 95.29           O  
ATOM   3735  CG2 THR A 460       8.722  33.749  -7.993  1.00 95.29           C  
ATOM   3736  OG1 THR A 460       7.309  33.930  -6.078  1.00 95.29           O  
ATOM   3737  N   HIS A 461       9.537  36.018  -4.222  1.00 95.10           N  
ATOM   3738  CA  HIS A 461       9.176  36.759  -3.012  1.00 95.10           C  
ATOM   3739  C   HIS A 461       7.730  36.473  -2.572  1.00 95.10           C  
ATOM   3740  CB  HIS A 461       9.400  38.257  -3.246  1.00 95.10           C  
ATOM   3741  O   HIS A 461       7.487  36.309  -1.383  1.00 95.10           O  
ATOM   3742  CG  HIS A 461       9.066  39.083  -2.031  1.00 95.10           C  
ATOM   3743  CD2 HIS A 461       7.987  39.914  -1.884  1.00 95.10           C  
ATOM   3744  ND1 HIS A 461       9.741  39.081  -0.829  1.00 95.10           N  
ATOM   3745  CE1 HIS A 461       9.082  39.890   0.018  1.00 95.10           C  
ATOM   3746  NE2 HIS A 461       8.014  40.426  -0.586  1.00 95.10           N  
ATOM   3747  N   GLU A 462       6.802  36.331  -3.521  1.00 96.65           N  
ATOM   3748  CA  GLU A 462       5.409  35.962  -3.253  1.00 96.65           C  
ATOM   3749  C   GLU A 462       5.291  34.587  -2.579  1.00 96.65           C  
ATOM   3750  CB  GLU A 462       4.648  36.019  -4.581  1.00 96.65           C  
ATOM   3751  O   GLU A 462       4.716  34.493  -1.495  1.00 96.65           O  
ATOM   3752  CG  GLU A 462       3.153  35.705  -4.440  1.00 96.65           C  
ATOM   3753  CD  GLU A 462       2.400  35.889  -5.766  1.00 96.65           C  
ATOM   3754  OE1 GLU A 462       1.153  35.938  -5.710  1.00 96.65           O  
ATOM   3755  OE2 GLU A 462       3.077  36.010  -6.816  1.00 96.65           O  
ATOM   3756  N   ILE A 463       5.919  33.547  -3.146  1.00 97.36           N  
ATOM   3757  CA  ILE A 463       5.925  32.193  -2.562  1.00 97.36           C  
ATOM   3758  C   ILE A 463       6.512  32.225  -1.145  1.00 97.36           C  
ATOM   3759  CB  ILE A 463       6.695  31.210  -3.480  1.00 97.36           C  
ATOM   3760  O   ILE A 463       5.943  31.644  -0.218  1.00 97.36           O  
ATOM   3761  CG1 ILE A 463       5.914  30.985  -4.795  1.00 97.36           C  
ATOM   3762  CG2 ILE A 463       6.949  29.856  -2.782  1.00 97.36           C  
ATOM   3763  CD1 ILE A 463       6.705  30.237  -5.877  1.00 97.36           C  
ATOM   3764  N   ARG A 464       7.631  32.937  -0.947  1.00 97.20           N  
ATOM   3765  CA  ARG A 464       8.255  33.087   0.377  1.00 97.20           C  
ATOM   3766  C   ARG A 464       7.314  33.759   1.373  1.00 97.20           C  
ATOM   3767  CB  ARG A 464       9.588  33.842   0.276  1.00 97.20           C  
ATOM   3768  O   ARG A 464       7.171  33.264   2.489  1.00 97.20           O  
ATOM   3769  CG  ARG A 464      10.677  33.049  -0.463  1.00 97.20           C  
ATOM   3770  CD  ARG A 464      11.941  33.905  -0.592  1.00 97.20           C  
ATOM   3771  NE  ARG A 464      12.946  33.254  -1.449  1.00 97.20           N  
ATOM   3772  NH1 ARG A 464      13.789  35.117  -2.489  1.00 97.20           N  
ATOM   3773  NH2 ARG A 464      14.452  33.092  -3.152  1.00 97.20           N  
ATOM   3774  CZ  ARG A 464      13.717  33.818  -2.360  1.00 97.20           C  
ATOM   3775  N   SER A 465       6.655  34.843   0.975  1.00 97.22           N  
ATOM   3776  CA  SER A 465       5.720  35.582   1.827  1.00 97.22           C  
ATOM   3777  C   SER A 465       4.503  34.741   2.226  1.00 97.22           C  
ATOM   3778  CB  SER A 465       5.296  36.875   1.125  1.00 97.22           C  
ATOM   3779  O   SER A 465       4.107  34.774   3.393  1.00 97.22           O  
ATOM   3780  OG  SER A 465       6.414  37.743   1.071  1.00 97.22           O  
ATOM   3781  N   ILE A 466       3.953  33.927   1.317  1.00 98.37           N  
ATOM   3782  CA  ILE A 466       2.839  33.014   1.627  1.00 98.37           C  
ATOM   3783  C   ILE A 466       3.263  31.973   2.668  1.00 98.37           C  
ATOM   3784  CB  ILE A 466       2.290  32.346   0.345  1.00 98.37           C  
ATOM   3785  O   ILE A 466       2.598  31.824   3.694  1.00 98.37           O  
ATOM   3786  CG1 ILE A 466       1.621  33.398  -0.569  1.00 98.37           C  
ATOM   3787  CG2 ILE A 466       1.270  31.252   0.719  1.00 98.37           C  
ATOM   3788  CD1 ILE A 466       1.358  32.894  -1.994  1.00 98.37           C  
ATOM   3789  N   TRP A 467       4.398  31.299   2.467  1.00 98.37           N  
ATOM   3790  CA  TRP A 467       4.871  30.287   3.418  1.00 98.37           C  
ATOM   3791  C   TRP A 467       5.230  30.869   4.782  1.00 98.37           C  
ATOM   3792  CB  TRP A 467       6.054  29.522   2.828  1.00 98.37           C  
ATOM   3793  O   TRP A 467       4.881  30.285   5.808  1.00 98.37           O  
ATOM   3794  CG  TRP A 467       5.621  28.447   1.895  1.00 98.37           C  
ATOM   3795  CD1 TRP A 467       5.785  28.437   0.554  1.00 98.37           C  
ATOM   3796  CD2 TRP A 467       4.854  27.252   2.223  1.00 98.37           C  
ATOM   3797  CE2 TRP A 467       4.627  26.538   1.016  1.00 98.37           C  
ATOM   3798  CE3 TRP A 467       4.299  26.716   3.408  1.00 98.37           C  
ATOM   3799  NE1 TRP A 467       5.190  27.310   0.029  1.00 98.37           N  
ATOM   3800  CH2 TRP A 467       3.371  24.827   2.171  1.00 98.37           C  
ATOM   3801  CZ2 TRP A 467       3.921  25.339   0.986  1.00 98.37           C  
ATOM   3802  CZ3 TRP A 467       3.550  25.522   3.379  1.00 98.37           C  
ATOM   3803  N   ILE A 468       5.869  32.041   4.819  1.00 98.18           N  
ATOM   3804  CA  ILE A 468       6.131  32.757   6.075  1.00 98.18           C  
ATOM   3805  C   ILE A 468       4.811  33.105   6.777  1.00 98.18           C  
ATOM   3806  CB  ILE A 468       7.002  34.006   5.810  1.00 98.18           C  
ATOM   3807  O   ILE A 468       4.723  32.967   8.000  1.00 98.18           O  
ATOM   3808  CG1 ILE A 468       8.441  33.582   5.430  1.00 98.18           C  
ATOM   3809  CG2 ILE A 468       7.041  34.934   7.041  1.00 98.18           C  
ATOM   3810  CD1 ILE A 468       9.269  34.710   4.798  1.00 98.18           C  
ATOM   3811  N   SER A 469       3.775  33.508   6.034  1.00 98.36           N  
ATOM   3812  CA  SER A 469       2.439  33.763   6.584  1.00 98.36           C  
ATOM   3813  C   SER A 469       1.814  32.495   7.174  1.00 98.36           C  
ATOM   3814  CB  SER A 469       1.528  34.375   5.516  1.00 98.36           C  
ATOM   3815  O   SER A 469       1.364  32.517   8.319  1.00 98.36           O  
ATOM   3816  OG  SER A 469       0.230  34.579   6.042  1.00 98.36           O  
ATOM   3817  N   TYR A 470       1.845  31.371   6.454  1.00 98.67           N  
ATOM   3818  CA  TYR A 470       1.331  30.085   6.942  1.00 98.67           C  
ATOM   3819  C   TYR A 470       2.046  29.631   8.217  1.00 98.67           C  
ATOM   3820  CB  TYR A 470       1.472  29.032   5.831  1.00 98.67           C  
ATOM   3821  O   TYR A 470       1.400  29.305   9.215  1.00 98.67           O  
ATOM   3822  CG  TYR A 470       0.550  29.163   4.632  1.00 98.67           C  
ATOM   3823  CD1 TYR A 470      -0.433  30.176   4.547  1.00 98.67           C  
ATOM   3824  CD2 TYR A 470       0.663  28.214   3.596  1.00 98.67           C  
ATOM   3825  CE1 TYR A 470      -1.293  30.236   3.438  1.00 98.67           C  
ATOM   3826  CE2 TYR A 470      -0.206  28.265   2.492  1.00 98.67           C  
ATOM   3827  OH  TYR A 470      -2.059  29.289   1.380  1.00 98.67           O  
ATOM   3828  CZ  TYR A 470      -1.186  29.273   2.415  1.00 98.67           C  
ATOM   3829  N   LEU A 471       3.381  29.687   8.224  1.00 98.68           N  
ATOM   3830  CA  LEU A 471       4.190  29.360   9.397  1.00 98.68           C  
ATOM   3831  C   LEU A 471       3.880  30.287  10.575  1.00 98.68           C  
ATOM   3832  CB  LEU A 471       5.679  29.437   9.025  1.00 98.68           C  
ATOM   3833  O   LEU A 471       3.761  29.808  11.696  1.00 98.68           O  
ATOM   3834  CG  LEU A 471       6.142  28.300   8.097  1.00 98.68           C  
ATOM   3835  CD1 LEU A 471       7.497  28.664   7.494  1.00 98.68           C  
ATOM   3836  CD2 LEU A 471       6.291  26.984   8.864  1.00 98.68           C  
ATOM   3837  N   SER A 472       3.693  31.587  10.332  1.00 98.41           N  
ATOM   3838  CA  SER A 472       3.367  32.568  11.377  1.00 98.41           C  
ATOM   3839  C   SER A 472       1.967  32.374  11.964  1.00 98.41           C  
ATOM   3840  CB  SER A 472       3.468  33.995  10.830  1.00 98.41           C  
ATOM   3841  O   SER A 472       1.767  32.625  13.154  1.00 98.41           O  
ATOM   3842  OG  SER A 472       4.772  34.262  10.360  1.00 98.41           O  
ATOM   3843  N   GLN A 473       1.004  31.925  11.152  1.00 98.54           N  
ATOM   3844  CA  GLN A 473      -0.345  31.573  11.605  1.00 98.54           C  
ATOM   3845  C   GLN A 473      -0.350  30.293  12.450  1.00 98.54           C  
ATOM   3846  CB  GLN A 473      -1.281  31.429  10.394  1.00 98.54           C  
ATOM   3847  O   GLN A 473      -1.127  30.194  13.397  1.00 98.54           O  
ATOM   3848  CG  GLN A 473      -1.637  32.789   9.777  1.00 98.54           C  
ATOM   3849  CD  GLN A 473      -2.542  32.630   8.564  1.00 98.54           C  
ATOM   3850  NE2 GLN A 473      -2.022  32.729   7.360  1.00 98.54           N  
ATOM   3851  OE1 GLN A 473      -3.739  32.434   8.683  1.00 98.54           O  
ATOM   3852  N   ALA A 474       0.533  29.335  12.153  1.00 98.56           N  
ATOM   3853  CA  ALA A 474       0.712  28.132  12.968  1.00 98.56           C  
ATOM   3854  C   ALA A 474       1.468  28.423  14.277  1.00 98.56           C  
ATOM   3855  CB  ALA A 474       1.428  27.089  12.105  1.00 98.56           C  
ATOM   3856  O   ALA A 474       1.045  28.025  15.369  1.00 98.56           O  
ATOM   3857  N   ASP A 475       2.591  29.132  14.178  1.00 98.67           N  
ATOM   3858  CA  ASP A 475       3.398  29.573  15.307  1.00 98.67           C  
ATOM   3859  C   ASP A 475       4.211  30.830  14.953  1.00 98.67           C  
ATOM   3860  CB  ASP A 475       4.320  28.434  15.757  1.00 98.67           C  
ATOM   3861  O   ASP A 475       5.102  30.812  14.099  1.00 98.67           O  
ATOM   3862  CG  ASP A 475       5.000  28.816  17.064  1.00 98.67           C  
ATOM   3863  OD1 ASP A 475       6.030  29.532  17.002  1.00 98.67           O  
ATOM   3864  OD2 ASP A 475       4.427  28.451  18.118  1.00 98.67           O  
ATOM   3865  N   LYS A 476       3.942  31.934  15.660  1.00 98.04           N  
ATOM   3866  CA  LYS A 476       4.594  33.229  15.406  1.00 98.04           C  
ATOM   3867  C   LYS A 476       6.120  33.149  15.487  1.00 98.04           C  
ATOM   3868  CB  LYS A 476       4.077  34.296  16.385  1.00 98.04           C  
ATOM   3869  O   LYS A 476       6.798  33.776  14.677  1.00 98.04           O  
ATOM   3870  CG  LYS A 476       2.609  34.673  16.138  1.00 98.04           C  
ATOM   3871  CD  LYS A 476       2.164  35.776  17.109  1.00 98.04           C  
ATOM   3872  CE  LYS A 476       0.705  36.158  16.836  1.00 98.04           C  
ATOM   3873  NZ  LYS A 476       0.222  37.210  17.766  1.00 98.04           N  
ATOM   3874  N   SER A 477       6.668  32.383  16.436  1.00 97.44           N  
ATOM   3875  CA  SER A 477       8.119  32.251  16.596  1.00 97.44           C  
ATOM   3876  C   SER A 477       8.730  31.467  15.437  1.00 97.44           C  
ATOM   3877  CB  SER A 477       8.458  31.565  17.924  1.00 97.44           C  
ATOM   3878  O   SER A 477       9.778  31.857  14.924  1.00 97.44           O  
ATOM   3879  OG  SER A 477       9.859  31.594  18.139  1.00 97.44           O  
ATOM   3880  N   CYS A 478       8.066  30.398  14.986  1.00 98.23           N  
ATOM   3881  CA  CYS A 478       8.498  29.625  13.822  1.00 98.23           C  
ATOM   3882  C   CYS A 478       8.596  30.509  12.569  1.00 98.23           C  
ATOM   3883  CB  CYS A 478       7.522  28.462  13.607  1.00 98.23           C  
ATOM   3884  O   CYS A 478       9.669  30.613  11.968  1.00 98.23           O  
ATOM   3885  SG  CYS A 478       8.213  27.318  12.384  1.00 98.23           S  
ATOM   3886  N   GLY A 479       7.512  31.218  12.230  1.00 97.82           N  
ATOM   3887  CA  GLY A 479       7.473  32.115  11.073  1.00 97.82           C  
ATOM   3888  C   GLY A 479       8.530  33.223  11.137  1.00 97.82           C  
ATOM   3889  O   GLY A 479       9.244  33.454  10.161  1.00 97.82           O  
ATOM   3890  N   GLN A 480       8.714  33.846  12.307  1.00 97.15           N  
ATOM   3891  CA  GLN A 480       9.743  34.871  12.522  1.00 97.15           C  
ATOM   3892  C   GLN A 480      11.168  34.334  12.352  1.00 97.15           C  
ATOM   3893  CB  GLN A 480       9.599  35.459  13.930  1.00 97.15           C  
ATOM   3894  O   GLN A 480      11.999  35.001  11.731  1.00 97.15           O  
ATOM   3895  CG  GLN A 480       8.430  36.446  14.036  1.00 97.15           C  
ATOM   3896  CD  GLN A 480       8.189  36.909  15.470  1.00 97.15           C  
ATOM   3897  NE2 GLN A 480       7.466  37.991  15.657  1.00 97.15           N  
ATOM   3898  OE1 GLN A 480       8.642  36.335  16.449  1.00 97.15           O  
ATOM   3899  N   LYS A 481      11.471  33.142  12.883  1.00 97.42           N  
ATOM   3900  CA  LYS A 481      12.803  32.528  12.760  1.00 97.42           C  
ATOM   3901  C   LYS A 481      13.122  32.185  11.305  1.00 97.42           C  
ATOM   3902  CB  LYS A 481      12.900  31.278  13.646  1.00 97.42           C  
ATOM   3903  O   LYS A 481      14.227  32.481  10.855  1.00 97.42           O  
ATOM   3904  CG  LYS A 481      13.012  31.583  15.152  1.00 97.42           C  
ATOM   3905  CD  LYS A 481      12.973  30.260  15.933  1.00 97.42           C  
ATOM   3906  CE  LYS A 481      12.947  30.429  17.454  1.00 97.42           C  
ATOM   3907  NZ  LYS A 481      12.884  29.101  18.126  1.00 97.42           N  
ATOM   3908  N   VAL A 482      12.160  31.630  10.562  1.00 97.77           N  
ATOM   3909  CA  VAL A 482      12.321  31.343   9.126  1.00 97.77           C  
ATOM   3910  C   VAL A 482      12.519  32.640   8.333  1.00 97.77           C  
ATOM   3911  CB  VAL A 482      11.139  30.507   8.590  1.00 97.77           C  
ATOM   3912  O   VAL A 482      13.492  32.751   7.590  1.00 97.77           O  
ATOM   3913  CG1 VAL A 482      11.187  30.333   7.067  1.00 97.77           C  
ATOM   3914  CG2 VAL A 482      11.157  29.103   9.209  1.00 97.77           C  
ATOM   3915  N   ALA A 483      11.675  33.656   8.544  1.00 96.42           N  
ATOM   3916  CA  ALA A 483      11.787  34.946   7.856  1.00 96.42           C  
ATOM   3917  C   ALA A 483      13.135  35.640   8.114  1.00 96.42           C  
ATOM   3918  CB  ALA A 483      10.625  35.838   8.306  1.00 96.42           C  
ATOM   3919  O   ALA A 483      13.789  36.110   7.181  1.00 96.42           O  
ATOM   3920  N   SER A 484      13.580  35.646   9.376  1.00 95.31           N  
ATOM   3921  CA  SER A 484      14.852  36.256   9.779  1.00 95.31           C  
ATOM   3922  C   SER A 484      16.049  35.574   9.116  1.00 95.31           C  
ATOM   3923  CB  SER A 484      15.026  36.203  11.301  1.00 95.31           C  
ATOM   3924  O   SER A 484      16.965  36.255   8.660  1.00 95.31           O  
ATOM   3925  OG  SER A 484      13.963  36.864  11.959  1.00 95.31           O  
ATOM   3926  N   ARG A 485      16.034  34.237   9.012  1.00 95.19           N  
ATOM   3927  CA  ARG A 485      17.104  33.465   8.356  1.00 95.19           C  
ATOM   3928  C   ARG A 485      17.106  33.612   6.834  1.00 95.19           C  
ATOM   3929  CB  ARG A 485      17.001  31.987   8.751  1.00 95.19           C  
ATOM   3930  O   ARG A 485      18.168  33.526   6.234  1.00 95.19           O  
ATOM   3931  CG  ARG A 485      17.419  31.750  10.207  1.00 95.19           C  
ATOM   3932  CD  ARG A 485      17.319  30.268  10.592  1.00 95.19           C  
ATOM   3933  NE  ARG A 485      17.518  30.113  12.041  1.00 95.19           N  
ATOM   3934  NH1 ARG A 485      17.634  27.798  12.241  1.00 95.19           N  
ATOM   3935  NH2 ARG A 485      17.675  29.048  14.025  1.00 95.19           N  
ATOM   3936  CZ  ARG A 485      17.607  28.993  12.733  1.00 95.19           C  
ATOM   3937  N   LEU A 486      15.955  33.882   6.217  1.00 89.58           N  
ATOM   3938  CA  LEU A 486      15.847  34.126   4.774  1.00 89.58           C  
ATOM   3939  C   LEU A 486      16.264  35.546   4.353  1.00 89.58           C  
ATOM   3940  CB  LEU A 486      14.412  33.806   4.313  1.00 89.58           C  
ATOM   3941  O   LEU A 486      16.284  35.835   3.160  1.00 89.58           O  
ATOM   3942  CG  LEU A 486      14.086  32.304   4.269  1.00 89.58           C  
ATOM   3943  CD1 LEU A 486      12.583  32.119   4.064  1.00 89.58           C  
ATOM   3944  CD2 LEU A 486      14.809  31.599   3.120  1.00 89.58           C  
ATOM   3945  N   THR A 487      16.582  36.454   5.286  1.00 73.21           N  
ATOM   3946  CA  THR A 487      16.809  37.895   5.020  1.00 73.21           C  
ATOM   3947  C   THR A 487      15.648  38.593   4.284  1.00 73.21           C  
ATOM   3948  CB  THR A 487      18.189  38.192   4.389  1.00 73.21           C  
ATOM   3949  O   THR A 487      15.837  39.591   3.589  1.00 73.21           O  
ATOM   3950  CG2 THR A 487      19.325  37.940   5.379  1.00 73.21           C  
ATOM   3951  OG1 THR A 487      18.451  37.405   3.253  1.00 73.21           O  
ATOM   3952  N   VAL A 488      14.414  38.108   4.470  1.00 55.21           N  
ATOM   3953  CA  VAL A 488      13.191  38.756   3.970  1.00 55.21           C  
ATOM   3954  C   VAL A 488      12.654  39.676   5.071  1.00 55.21           C  
ATOM   3955  CB  VAL A 488      12.148  37.709   3.516  1.00 55.21           C  
ATOM   3956  O   VAL A 488      12.197  39.200   6.109  1.00 55.21           O  
ATOM   3957  CG1 VAL A 488      10.888  38.379   2.952  1.00 55.21           C  
ATOM   3958  CG2 VAL A 488      12.700  36.807   2.402  1.00 55.21           C  
ATOM   3959  N   LYS A 489      12.711  41.003   4.876  1.00 39.36           N  
ATOM   3960  CA  LYS A 489      12.008  41.952   5.762  1.00 39.36           C  
ATOM   3961  C   LYS A 489      10.496  41.665   5.684  1.00 39.36           C  
ATOM   3962  CB  LYS A 489      12.282  43.417   5.369  1.00 39.36           C  
ATOM   3963  O   LYS A 489       9.985  41.628   4.565  1.00 39.36           O  
ATOM   3964  CG  LYS A 489      13.622  43.958   5.894  1.00 39.36           C  
ATOM   3965  CD  LYS A 489      13.780  45.445   5.534  1.00 39.36           C  
ATOM   3966  CE  LYS A 489      15.074  46.018   6.126  1.00 39.36           C  
ATOM   3967  NZ  LYS A 489      15.244  47.453   5.780  1.00 39.36           N  
ATOM   3968  N   PRO A 490       9.777  41.475   6.807  1.00 36.69           N  
ATOM   3969  CA  PRO A 490       8.326  41.322   6.770  1.00 36.69           C  
ATOM   3970  C   PRO A 490       7.699  42.604   6.207  1.00 36.69           C  
ATOM   3971  CB  PRO A 490       7.898  41.023   8.212  1.00 36.69           C  
ATOM   3972  O   PRO A 490       8.039  43.705   6.644  1.00 36.69           O  
ATOM   3973  CG  PRO A 490       9.015  41.635   9.059  1.00 36.69           C  
ATOM   3974  CD  PRO A 490      10.257  41.496   8.180  1.00 36.69           C  
ATOM   3975  N   THR A 491       6.821  42.466   5.216  1.00 37.50           N  
ATOM   3976  CA  THR A 491       5.969  43.559   4.732  1.00 37.50           C  
ATOM   3977  C   THR A 491       5.027  43.980   5.858  1.00 37.50           C  
ATOM   3978  CB  THR A 491       5.166  43.122   3.492  1.00 37.50           C  
ATOM   3979  O   THR A 491       4.278  43.140   6.360  1.00 37.50           O  
ATOM   3980  CG2 THR A 491       6.012  43.214   2.222  1.00 37.50           C  
ATOM   3981  OG1 THR A 491       4.752  41.779   3.627  1.00 37.50           O  
ATOM   3982  N   MET A 492       5.134  45.246   6.277  1.00 32.61           N  
ATOM   3983  CA  MET A 492       4.174  45.907   7.173  1.00 32.61           C  
ATOM   3984  C   MET A 492       2.843  46.148   6.476  1.00 32.61           C  
ATOM   3985  CB  MET A 492       4.704  47.256   7.683  1.00 32.61           C  
ATOM   3986  O   MET A 492       2.880  46.439   5.257  1.00 32.61           O  
ATOM   3987  CG  MET A 492       5.803  47.123   8.735  1.00 32.61           C  
ATOM   3988  SD  MET A 492       6.177  48.703   9.551  1.00 32.61           S  
ATOM   3989  CE  MET A 492       7.982  48.694   9.457  1.00 32.61           C  
ATOM   3990  OXT MET A 492       1.847  46.077   7.224  1.00 32.61           O  
TER    3991      MET A 492                                                      
ENDMDL                                                                          
END                                                                             
