# Supplementary material for: Computational and experimental approaches to explore defense related enzymes conferring resistance in Fusarium infected chilli plants by regulating plant metabolism through nutritional products
Source: PLoS One. 2025 Jan 14;20(1):e0309738. doi: 10.1371/journal.pone.0309738 (PMC11731765; doi:10.1371/journal.pone.0309738)
Supplement: S2 File — (ZIP) [file pone.0309738.s002.zip › USMAN PAPER/Structure of Enzymes/ATP-dependent 6-phosphofructokinase.pdb]

HEADER                                            01-JUN-22                     
TITLE     ALPHAFOLD MONOMER V2.0 PREDICTION FOR ATP-DEPENDENT                   
TITLE    2 6-PHOSPHOFRUCTOKINASE (A0A2G2YWK4)                                   
COMPND    MOL_ID: 1;                                                            
COMPND   2 MOLECULE: ATP-DEPENDENT 6-PHOSPHOFRUCTOKINASE;                       
COMPND   3 CHAIN: A                                                             
SOURCE    MOL_ID: 1;                                                            
SOURCE   2 ORGANISM_SCIENTIFIC: CAPSICUM ANNUUM;                                
SOURCE   3 ORGANISM_TAXID: 4072                                                 
REMARK   1                                                                      
REMARK   1 REFERENCE 1                                                          
REMARK   1  AUTH   JOHN JUMPER, RICHARD EVANS, ALEXANDER PRITZEL, TIM GREEN,    
REMARK   1  AUTH 2 MICHAEL FIGURNOV, OLAF RONNEBERGER, KATHRYN TUNYASUVUNAKOOL, 
REMARK   1  AUTH 3 RUSS BATES, AUGUSTIN ZIDEK, ANNA POTAPENKO, ALEX BRIDGLAND,  
REMARK   1  AUTH 4 CLEMENS MEYER, SIMON A A KOHL, ANDREW J BALLARD,             
REMARK   1  AUTH 5 ANDREW COWIE, BERNARDINO ROMERA-PAREDES, STANISLAV NIKOLOV,  
REMARK   1  AUTH 6 RISHUB JAIN, JONAS ADLER, TREVOR BACK, STIG PETERSEN,        
REMARK   1  AUTH 7 DAVID REIMAN, ELLEN CLANCY, MICHAL ZIELINSKI,                
REMARK   1  AUTH 8 MARTIN STEINEGGER, MICHALINA PACHOLSKA, TAMAS BERGHAMMER,    
REMARK   1  AUTH 9 DAVID SILVER, ORIOL VINYALS, ANDREW W SENIOR,                
REMARK   1  AUTH10 KORAY KAVUKCUOGLU, PUSHMEET KOHLI, DEMIS HASSABIS            
REMARK   1  TITL   HIGHLY ACCURATE PROTEIN STRUCTURE PREDICTION WITH ALPHAFOLD  
REMARK   1  REF    NATURE                        V. 596   583 2021              
REMARK   1  REFN                   ISSN 0028-0836                               
REMARK   1  PMID   34265844                                                     
REMARK   1  DOI    10.1038/s41586-021-03819-2                                   
REMARK   1                                                                      
REMARK   1 DISCLAIMERS                                                          
REMARK   1 ALPHAFOLD DATA, COPYRIGHT (2021) DEEPMIND TECHNOLOGIES LIMITED. THE  
REMARK   1 INFORMATION PROVIDED IS THEORETICAL MODELLING ONLY AND CAUTION SHOULD
REMARK   1 BE EXERCISED IN ITS USE. IT IS PROVIDED "AS-IS" WITHOUT ANY WARRANTY 
REMARK   1 OF ANY KIND, WHETHER EXPRESSED OR IMPLIED. NO WARRANTY IS GIVEN THAT 
REMARK   1 USE OF THE INFORMATION SHALL NOT INFRINGE THE RIGHTS OF ANY THIRD    
REMARK   1 PARTY. THE INFORMATION IS NOT INTENDED TO BE A SUBSTITUTE FOR        
REMARK   1 PROFESSIONAL MEDICAL ADVICE, DIAGNOSIS, OR TREATMENT, AND DOES NOT   
REMARK   1 CONSTITUTE MEDICAL OR OTHER PROFESSIONAL ADVICE. IT IS AVAILABLE FOR 
REMARK   1 ACADEMIC AND COMMERCIAL PURPOSES, UNDER CC-BY 4.0 LICENCE.           
DBREF  XXXX A    1   500  UNP    A0A2G2YWK4 A0A2G2YWK4_CAPAN     1    500       
SEQRES   1 A  500  MET GLY THR GLU SER LYS TYR GLN MET LYS VAL VAL THR          
SEQRES   2 A  500  GLY ASP TYR GLY TYR VAL LEU GLU ASP VAL PRO HIS LEU          
SEQRES   3 A  500  THR ASP TYR ILE PRO ASP LEU PRO THR TYR ASP ASN PRO          
SEQRES   4 A  500  LEU GLN SER ASN PRO ALA TYR SER VAL VAL LYS GLN TYR          
SEQRES   5 A  500  PHE VAL HIS MET ASP ASP THR VAL PRO GLN LYS ILE VAL          
SEQRES   6 A  500  VAL HIS LYS ASP SER GLN ARG GLY VAL HIS PHE ARG ARG          
SEQRES   7 A  500  ALA GLY PRO ARG GLN LYS VAL TYR PHE SER SER ASP ASP          
SEQRES   8 A  500  VAL ARG ALA CYS ILE VAL THR CYS GLY GLY LEU CYS PRO          
SEQRES   9 A  500  GLY LEU ASN THR VAL ILE ARG GLU ILE VAL HIS ASN LEU          
SEQRES  10 A  500  ASP TYR ILE TYR GLY VAL ASP LYS VAL LEU GLY ILE GLU          
SEQRES  11 A  500  GLY GLY TYR ARG GLY PHE TYR ALA LYS ASN THR ILE ASN          
SEQRES  12 A  500  LEU THR PRO LYS LEU VAL ASN ASP ILE HIS LYS ARG GLY          
SEQRES  13 A  500  GLY THR ILE LEU GLY THR SER ARG GLY GLY HIS ASP THR          
SEQRES  14 A  500  THR LYS ILE VAL ASP SER ILE GLN ASP HIS GLY ILE ASN          
SEQRES  15 A  500  GLN VAL TYR ILE ILE GLY GLY ASP GLY THR GLN LYS GLY          
SEQRES  16 A  500  ALA ALA PHE ILE TYR GLU GLU ILE ARG ARG ARG GLY LEU          
SEQRES  17 A  500  LYS VAL VAL VAL ALA GLY ILE PRO LYS THR ILE ASP ASN          
SEQRES  18 A  500  ASP ILE PRO VAL ILE ASP LYS SER PHE GLY PHE ASP THR          
SEQRES  19 A  500  ALA VAL GLU GLU ALA GLN ARG ALA ILE ASN ALA ALA HIS          
SEQRES  20 A  500  VAL GLU ALA GLN SER ALA GLU ASN GLY ILE GLY LEU VAL          
SEQRES  21 A  500  LYS LEU MET GLY ARG TYR SER GLY PHE ILE ALA MET TYR          
SEQRES  22 A  500  ALA THR LEU ALA SER ARG ASP VAL ASP CYS CYS LEU ILE          
SEQRES  23 A  500  PRO GLU SER PRO PHE PHE LEU GLU GLY SER GLY GLY LEU          
SEQRES  24 A  500  PHE GLU PHE VAL LYS LYS ARG LEU ARG GLU GLU GLY HIS          
SEQRES  25 A  500  MET VAL ILE VAL ILE ALA GLU GLY ALA GLY GLN GLU LEU          
SEQRES  26 A  500  LEU ALA ALA GLU ASN SER HIS ALA ARG SER GLU GLN ASP          
SEQRES  27 A  500  ALA SER GLY ASN LYS LEU LEU GLN ASP VAL GLY LEU TRP          
SEQRES  28 A  500  VAL SER HIS LYS ILE ARG ASP HIS PHE ALA LYS LYS LEU          
SEQRES  29 A  500  LYS MET PRO ILE THR LEU LYS TYR ILE ASP PRO THR TYR          
SEQRES  30 A  500  MET ILE ARG ALA VAL PRO SER ASN ALA SER ASP ASN VAL          
SEQRES  31 A  500  TYR CYS THR ILE LEU ALA GLN SER CYS VAL HIS GLY ALA          
SEQRES  32 A  500  MET ALA GLY TYR THR GLY PHE THR SER GLY VAL VAL ASN          
SEQRES  33 A  500  GLY ARG GLN THR TYR ILE PRO PHE ASN ARG ILE THR GLU          
SEQRES  34 A  500  LYS GLN ASN LYS VAL VAL ILE THR ASP ARG MET TRP ALA          
SEQRES  35 A  500  ARG LEU LEU SER SER THR SER GLN PRO SER PHE LEU SER          
SEQRES  36 A  500  THR SER ASP ILE VAL GLN LEU GLN LYS ARG GLN HIS SER          
SEQRES  37 A  500  GLN THR GLN LEU LEU GLY GLY ASP ASN ASN GLU SER GLU          
SEQRES  38 A  500  ILE THR GLY THR TYR LEU LYS VAL LEU ASP LEU LEU PRO          
SEQRES  39 A  500  CYS LEU SER CYS GLY GLN                                      
CRYST1    1.000    1.000    1.000  90.00  90.00  90.00 P 1           1          
ORIGX1      1.000000  0.000000  0.000000        0.00000                         
ORIGX2      0.000000  1.000000  0.000000        0.00000                         
ORIGX3      0.000000  0.000000  1.000000        0.00000                         
SCALE1      1.000000  0.000000  0.000000        0.00000                         
SCALE2      0.000000  1.000000  0.000000        0.00000                         
SCALE3      0.000000  0.000000  1.000000        0.00000                         
MODEL        1                                                                  
ATOM      1  N   MET A   1      11.171 -14.518  38.971  1.00 31.50           N  
ATOM      2  CA  MET A   1      11.196 -15.126  37.626  1.00 31.50           C  
ATOM      3  C   MET A   1       9.774 -15.086  37.094  1.00 31.50           C  
ATOM      4  CB  MET A   1      11.739 -16.566  37.683  1.00 31.50           C  
ATOM      5  O   MET A   1       8.979 -15.941  37.453  1.00 31.50           O  
ATOM      6  CG  MET A   1      13.240 -16.618  37.991  1.00 31.50           C  
ATOM      7  SD  MET A   1      13.855 -18.307  38.192  1.00 31.50           S  
ATOM      8  CE  MET A   1      15.586 -17.988  38.625  1.00 31.50           C  
ATOM      9  N   GLY A   2       9.412 -14.012  36.390  1.00 32.41           N  
ATOM     10  CA  GLY A   2       8.089 -13.874  35.780  1.00 32.41           C  
ATOM     11  C   GLY A   2       8.109 -14.549  34.416  1.00 32.41           C  
ATOM     12  O   GLY A   2       8.980 -14.253  33.605  1.00 32.41           O  
ATOM     13  N   THR A   3       7.204 -15.491  34.195  1.00 33.38           N  
ATOM     14  CA  THR A   3       7.003 -16.158  32.909  1.00 33.38           C  
ATOM     15  C   THR A   3       6.633 -15.119  31.851  1.00 33.38           C  
ATOM     16  CB  THR A   3       5.879 -17.199  33.054  1.00 33.38           C  
ATOM     17  O   THR A   3       5.558 -14.525  31.925  1.00 33.38           O  
ATOM     18  CG2 THR A   3       6.363 -18.451  33.786  1.00 33.38           C  
ATOM     19  OG1 THR A   3       4.822 -16.656  33.819  1.00 33.38           O  
ATOM     20  N   GLU A   4       7.513 -14.895  30.873  1.00 39.16           N  
ATOM     21  CA  GLU A   4       7.172 -14.210  29.626  1.00 39.16           C  
ATOM     22  C   GLU A   4       6.039 -14.993  28.950  1.00 39.16           C  
ATOM     23  CB  GLU A   4       8.394 -14.136  28.691  1.00 39.16           C  
ATOM     24  O   GLU A   4       6.258 -16.028  28.319  1.00 39.16           O  
ATOM     25  CG  GLU A   4       9.435 -13.086  29.107  1.00 39.16           C  
ATOM     26  CD  GLU A   4      10.645 -13.041  28.153  1.00 39.16           C  
ATOM     27  OE1 GLU A   4      11.361 -12.017  28.191  1.00 39.16           O  
ATOM     28  OE2 GLU A   4      10.857 -14.030  27.411  1.00 39.16           O  
ATOM     29  N   SER A   5       4.799 -14.529  29.117  1.00 41.16           N  
ATOM     30  CA  SER A   5       3.667 -14.996  28.321  1.00 41.16           C  
ATOM     31  C   SER A   5       3.909 -14.543  26.883  1.00 41.16           C  
ATOM     32  CB  SER A   5       2.351 -14.454  28.896  1.00 41.16           C  
ATOM     33  O   SER A   5       3.551 -13.430  26.496  1.00 41.16           O  
ATOM     34  OG  SER A   5       1.247 -14.713  28.045  1.00 41.16           O  
ATOM     35  N   LYS A   6       4.575 -15.396  26.094  1.00 52.28           N  
ATOM     36  CA  LYS A   6       4.608 -15.258  24.637  1.00 52.28           C  
ATOM     37  C   LYS A   6       3.160 -15.201  24.163  1.00 52.28           C  
ATOM     38  CB  LYS A   6       5.358 -16.429  23.978  1.00 52.28           C  
ATOM     39  O   LYS A   6       2.392 -16.118  24.445  1.00 52.28           O  
ATOM     40  CG  LYS A   6       6.880 -16.283  24.110  1.00 52.28           C  
ATOM     41  CD  LYS A   6       7.609 -17.419  23.381  1.00 52.28           C  
ATOM     42  CE  LYS A   6       9.123 -17.199  23.481  1.00 52.28           C  
ATOM     43  NZ  LYS A   6       9.882 -18.287  22.816  1.00 52.28           N  
ATOM     44  N   TYR A   7       2.797 -14.110  23.492  1.00 58.53           N  
ATOM     45  CA  TYR A   7       1.494 -13.960  22.860  1.00 58.53           C  
ATOM     46  C   TYR A   7       1.195 -15.196  22.010  1.00 58.53           C  
ATOM     47  CB  TYR A   7       1.491 -12.686  22.014  1.00 58.53           C  
ATOM     48  O   TYR A   7       1.966 -15.554  21.114  1.00 58.53           O  
ATOM     49  CG  TYR A   7       0.284 -12.544  21.110  1.00 58.53           C  
ATOM     50  CD1 TYR A   7       0.384 -12.930  19.760  1.00 58.53           C  
ATOM     51  CD2 TYR A   7      -0.925 -12.019  21.607  1.00 58.53           C  
ATOM     52  CE1 TYR A   7      -0.715 -12.779  18.899  1.00 58.53           C  
ATOM     53  CE2 TYR A   7      -2.032 -11.871  20.750  1.00 58.53           C  
ATOM     54  OH  TYR A   7      -2.968 -12.096  18.545  1.00 58.53           O  
ATOM     55  CZ  TYR A   7      -1.921 -12.244  19.394  1.00 58.53           C  
ATOM     56  N   GLN A   8       0.097 -15.867  22.334  1.00 67.00           N  
ATOM     57  CA  GLN A   8      -0.371 -17.030  21.605  1.00 67.00           C  
ATOM     58  C   GLN A   8      -1.488 -16.570  20.675  1.00 67.00           C  
ATOM     59  CB  GLN A   8      -0.775 -18.126  22.601  1.00 67.00           C  
ATOM     60  O   GLN A   8      -2.445 -15.935  21.112  1.00 67.00           O  
ATOM     61  CG  GLN A   8      -0.899 -19.503  21.931  1.00 67.00           C  
ATOM     62  CD  GLN A   8      -1.030 -20.645  22.938  1.00 67.00           C  
ATOM     63  NE2 GLN A   8      -1.037 -21.879  22.485  1.00 67.00           N  
ATOM     64  OE1 GLN A   8      -1.109 -20.470  24.141  1.00 67.00           O  
ATOM     65  N   MET A   9      -1.336 -16.860  19.383  1.00 81.38           N  
ATOM     66  CA  MET A   9      -2.336 -16.523  18.373  1.00 81.38           C  
ATOM     67  C   MET A   9      -3.696 -17.114  18.762  1.00 81.38           C  
ATOM     68  CB  MET A   9      -1.856 -17.044  17.009  1.00 81.38           C  
ATOM     69  O   MET A   9      -3.780 -18.288  19.130  1.00 81.38           O  
ATOM     70  CG  MET A   9      -2.810 -16.706  15.858  1.00 81.38           C  
ATOM     71  SD  MET A   9      -2.134 -17.045  14.206  1.00 81.38           S  
ATOM     72  CE  MET A   9      -1.992 -18.852  14.165  1.00 81.38           C  
ATOM     73  N   LYS A  10      -4.756 -16.308  18.657  1.00 89.31           N  
ATOM     74  CA  LYS A  10      -6.130 -16.752  18.889  1.00 89.31           C  
ATOM     75  C   LYS A  10      -6.569 -17.616  17.711  1.00 89.31           C  
ATOM     76  CB  LYS A  10      -7.021 -15.521  19.103  1.00 89.31           C  
ATOM     77  O   LYS A  10      -6.832 -17.109  16.626  1.00 89.31           O  
ATOM     78  CG  LYS A  10      -8.438 -15.883  19.574  1.00 89.31           C  
ATOM     79  CD  LYS A  10      -9.201 -14.583  19.849  1.00 89.31           C  
ATOM     80  CE  LYS A  10     -10.626 -14.821  20.347  1.00 89.31           C  
ATOM     81  NZ  LYS A  10     -11.180 -13.550  20.874  1.00 89.31           N  
ATOM     82  N   VAL A  11      -6.596 -18.928  17.916  1.00 92.62           N  
ATOM     83  CA  VAL A  11      -6.961 -19.898  16.879  1.00 92.62           C  
ATOM     84  C   VAL A  11      -8.202 -20.658  17.309  1.00 92.62           C  
ATOM     85  CB  VAL A  11      -5.802 -20.854  16.549  1.00 92.62           C  
ATOM     86  O   VAL A  11      -8.232 -21.222  18.401  1.00 92.62           O  
ATOM     87  CG1 VAL A  11      -6.191 -21.813  15.419  1.00 92.62           C  
ATOM     88  CG2 VAL A  11      -4.574 -20.074  16.075  1.00 92.62           C  
ATOM     89  N   VAL A  12      -9.208 -20.696  16.437  1.00 92.50           N  
ATOM     90  CA  VAL A  12     -10.416 -21.508  16.623  1.00 92.50           C  
ATOM     91  C   VAL A  12     -10.466 -22.552  15.519  1.00 92.50           C  
ATOM     92  CB  VAL A  12     -11.692 -20.647  16.658  1.00 92.50           C  
ATOM     93  O   VAL A  12     -10.455 -22.211  14.338  1.00 92.50           O  
ATOM     94  CG1 VAL A  12     -12.929 -21.505  16.944  1.00 92.50           C  
ATOM     95  CG2 VAL A  12     -11.603 -19.539  17.715  1.00 92.50           C  
ATOM     96  N   THR A  13     -10.504 -23.827  15.888  1.00 93.94           N  
ATOM     97  CA  THR A  13     -10.628 -24.933  14.935  1.00 93.94           C  
ATOM     98  C   THR A  13     -12.080 -25.376  14.799  1.00 93.94           C  
ATOM     99  CB  THR A  13      -9.720 -26.111  15.306  1.00 93.94           C  
ATOM    100  O   THR A  13     -12.901 -25.158  15.689  1.00 93.94           O  
ATOM    101  CG2 THR A  13      -8.242 -25.723  15.253  1.00 93.94           C  
ATOM    102  OG1 THR A  13      -9.986 -26.550  16.616  1.00 93.94           O  
ATOM    103  N   GLY A  14     -12.406 -25.990  13.667  1.00 90.38           N  
ATOM    104  CA  GLY A  14     -13.730 -26.536  13.393  1.00 90.38           C  
ATOM    105  C   GLY A  14     -13.672 -27.694  12.404  1.00 90.38           C  
ATOM    106  O   GLY A  14     -12.593 -28.146  12.006  1.00 90.38           O  
ATOM    107  N   ASP A  15     -14.847 -28.163  11.995  1.00 89.31           N  
ATOM    108  CA  ASP A  15     -14.981 -29.315  11.106  1.00 89.31           C  
ATOM    109  C   ASP A  15     -14.265 -29.112   9.761  1.00 89.31           C  
ATOM    110  CB  ASP A  15     -16.465 -29.646  10.883  1.00 89.31           C  
ATOM    111  O   ASP A  15     -14.057 -27.994   9.284  1.00 89.31           O  
ATOM    112  CG  ASP A  15     -17.202 -30.057  12.159  1.00 89.31           C  
ATOM    113  OD1 ASP A  15     -16.529 -30.562  13.084  1.00 89.31           O  
ATOM    114  OD2 ASP A  15     -18.437 -29.873  12.173  1.00 89.31           O  
ATOM    115  N   TYR A  16     -13.894 -30.223   9.117  1.00 86.44           N  
ATOM    116  CA  TYR A  16     -13.248 -30.242   7.795  1.00 86.44           C  
ATOM    117  C   TYR A  16     -11.943 -29.426   7.711  1.00 86.44           C  
ATOM    118  CB  TYR A  16     -14.266 -29.875   6.702  1.00 86.44           C  
ATOM    119  O   TYR A  16     -11.613 -28.851   6.668  1.00 86.44           O  
ATOM    120  CG  TYR A  16     -15.502 -30.748   6.707  1.00 86.44           C  
ATOM    121  CD1 TYR A  16     -15.471 -32.003   6.070  1.00 86.44           C  
ATOM    122  CD2 TYR A  16     -16.668 -30.324   7.374  1.00 86.44           C  
ATOM    123  CE1 TYR A  16     -16.606 -32.834   6.098  1.00 86.44           C  
ATOM    124  CE2 TYR A  16     -17.800 -31.159   7.419  1.00 86.44           C  
ATOM    125  OH  TYR A  16     -18.859 -33.226   6.808  1.00 86.44           O  
ATOM    126  CZ  TYR A  16     -17.770 -32.416   6.776  1.00 86.44           C  
ATOM    127  N   GLY A  17     -11.182 -29.377   8.810  1.00 89.06           N  
ATOM    128  CA  GLY A  17      -9.919 -28.639   8.879  1.00 89.06           C  
ATOM    129  C   GLY A  17     -10.110 -27.124   8.791  1.00 89.06           C  
ATOM    130  O   GLY A  17      -9.245 -26.432   8.257  1.00 89.06           O  
ATOM    131  N   TYR A  18     -11.257 -26.616   9.246  1.00 93.31           N  
ATOM    132  CA  TYR A  18     -11.491 -25.188   9.420  1.00 93.31           C  
ATOM    133  C   TYR A  18     -10.578 -24.635  10.516  1.00 93.31           C  
ATOM    134  CB  TYR A  18     -12.966 -24.964   9.768  1.00 93.31           C  
ATOM    135  O   TYR A  18     -10.512 -25.185  11.618  1.00 93.31           O  
ATOM    136  CG  TYR A  18     -13.308 -23.538  10.142  1.00 93.31           C  
ATOM    137  CD1 TYR A  18     -13.260 -23.131  11.490  1.00 93.31           C  
ATOM    138  CD2 TYR A  18     -13.686 -22.623   9.143  1.00 93.31           C  
ATOM    139  CE1 TYR A  18     -13.629 -21.824  11.850  1.00 93.31           C  
ATOM    140  CE2 TYR A  18     -14.054 -21.314   9.497  1.00 93.31           C  
ATOM    141  OH  TYR A  18     -14.478 -19.685  11.188  1.00 93.31           O  
ATOM    142  CZ  TYR A  18     -14.046 -20.922  10.850  1.00 93.31           C  
ATOM    143  N   VAL A  19      -9.890 -23.535  10.214  1.00 95.62           N  
ATOM    144  CA  VAL A  19      -9.026 -22.820  11.155  1.00 95.62           C  
ATOM    145  C   VAL A  19      -9.310 -21.330  11.034  1.00 95.62           C  
ATOM    146  CB  VAL A  19      -7.537 -23.121  10.880  1.00 95.62           C  
ATOM    147  O   VAL A  19      -8.964 -20.716  10.033  1.00 95.62           O  
ATOM    148  CG1 VAL A  19      -6.640 -22.437  11.915  1.00 95.62           C  
ATOM    149  CG2 VAL A  19      -7.231 -24.625  10.934  1.00 95.62           C  
ATOM    150  N   LEU A  20      -9.923 -20.727  12.043  1.00 95.94           N  
ATOM    151  CA  LEU A  20     -10.015 -19.278  12.160  1.00 95.94           C  
ATOM    152  C   LEU A  20      -8.774 -18.768  12.890  1.00 95.94           C  
ATOM    153  CB  LEU A  20     -11.329 -18.916  12.858  1.00 95.94           C  
ATOM    154  O   LEU A  20      -8.615 -18.999  14.089  1.00 95.94           O  
ATOM    155  CG  LEU A  20     -11.492 -17.427  13.203  1.00 95.94           C  
ATOM    156  CD1 LEU A  20     -11.441 -16.528  11.967  1.00 95.94           C  
ATOM    157  CD2 LEU A  20     -12.813 -17.208  13.941  1.00 95.94           C  
ATOM    158  N   GLU A  21      -7.912 -18.066  12.160  1.00 94.94           N  
ATOM    159  CA  GLU A  21      -6.851 -17.248  12.744  1.00 94.94           C  
ATOM    160  C   GLU A  21      -7.471 -15.908  13.139  1.00 94.94           C  
ATOM    161  CB  GLU A  21      -5.690 -17.078  11.758  1.00 94.94           C  
ATOM    162  O   GLU A  21      -7.578 -14.977  12.337  1.00 94.94           O  
ATOM    163  CG  GLU A  21      -4.926 -18.390  11.525  1.00 94.94           C  
ATOM    164  CD  GLU A  21      -3.733 -18.211  10.572  1.00 94.94           C  
ATOM    165  OE1 GLU A  21      -2.890 -19.131  10.498  1.00 94.94           O  
ATOM    166  OE2 GLU A  21      -3.640 -17.162   9.889  1.00 94.94           O  
ATOM    167  N   ASP A  22      -7.984 -15.860  14.363  1.00 94.88           N  
ATOM    168  CA  ASP A  22      -8.797 -14.757  14.836  1.00 94.88           C  
ATOM    169  C   ASP A  22      -7.952 -13.570  15.305  1.00 94.88           C  
ATOM    170  CB  ASP A  22      -9.751 -15.231  15.943  1.00 94.88           C  
ATOM    171  O   ASP A  22      -6.786 -13.689  15.695  1.00 94.88           O  
ATOM    172  CG  ASP A  22     -10.977 -14.330  16.094  1.00 94.88           C  
ATOM    173  OD1 ASP A  22     -11.190 -13.426  15.252  1.00 94.88           O  
ATOM    174  OD2 ASP A  22     -11.773 -14.557  17.032  1.00 94.88           O  
ATOM    175  N   VAL A  23      -8.585 -12.404  15.304  1.00 95.50           N  
ATOM    176  CA  VAL A  23      -8.020 -11.181  15.860  1.00 95.50           C  
ATOM    177  C   VAL A  23      -8.314 -11.071  17.358  1.00 95.50           C  
ATOM    178  CB  VAL A  23      -8.492  -9.940  15.096  1.00 95.50           C  
ATOM    179  O   VAL A  23      -9.391 -11.478  17.809  1.00 95.50           O  
ATOM    180  CG1 VAL A  23      -7.838  -9.958  13.711  1.00 95.50           C  
ATOM    181  CG2 VAL A  23     -10.014  -9.851  14.936  1.00 95.50           C  
ATOM    182  N   PRO A  24      -7.389 -10.502  18.148  1.00 95.69           N  
ATOM    183  CA  PRO A  24      -7.636 -10.235  19.556  1.00 95.69           C  
ATOM    184  C   PRO A  24      -8.795  -9.273  19.789  1.00 95.69           C  
ATOM    185  CB  PRO A  24      -6.349  -9.649  20.122  1.00 95.69           C  
ATOM    186  O   PRO A  24      -9.103  -8.392  18.981  1.00 95.69           O  
ATOM    187  CG  PRO A  24      -5.291 -10.164  19.161  1.00 95.69           C  
ATOM    188  CD  PRO A  24      -6.006 -10.197  17.817  1.00 95.69           C  
ATOM    189  N   HIS A  25      -9.396  -9.410  20.960  1.00 96.62           N  
ATOM    190  CA  HIS A  25     -10.470  -8.561  21.439  1.00 96.62           C  
ATOM    191  C   HIS A  25     -10.152  -8.055  22.852  1.00 96.62           C  
ATOM    192  CB  HIS A  25     -11.765  -9.373  21.356  1.00 96.62           C  
ATOM    193  O   HIS A  25      -9.498  -8.749  23.627  1.00 96.62           O  
ATOM    194  CG  HIS A  25     -12.968  -8.509  21.547  1.00 96.62           C  
ATOM    195  CD2 HIS A  25     -13.614  -7.783  20.588  1.00 96.62           C  
ATOM    196  ND1 HIS A  25     -13.576  -8.243  22.745  1.00 96.62           N  
ATOM    197  CE1 HIS A  25     -14.547  -7.353  22.526  1.00 96.62           C  
ATOM    198  NE2 HIS A  25     -14.616  -7.060  21.228  1.00 96.62           N  
ATOM    199  N   LEU A  26     -10.616  -6.858  23.226  1.00 97.00           N  
ATOM    200  CA  LEU A  26     -10.359  -6.288  24.561  1.00 97.00           C  
ATOM    201  C   LEU A  26     -10.816  -7.219  25.699  1.00 97.00           C  
ATOM    202  CB  LEU A  26     -11.082  -4.938  24.698  1.00 97.00           C  
ATOM    203  O   LEU A  26     -10.156  -7.317  26.730  1.00 97.00           O  
ATOM    204  CG  LEU A  26     -10.536  -3.780  23.850  1.00 97.00           C  
ATOM    205  CD1 LEU A  26     -11.440  -2.564  24.036  1.00 97.00           C  
ATOM    206  CD2 LEU A  26      -9.119  -3.389  24.254  1.00 97.00           C  
ATOM    207  N   THR A  27     -11.917  -7.945  25.492  1.00 95.75           N  
ATOM    208  CA  THR A  27     -12.450  -8.917  26.465  1.00 95.75           C  
ATOM    209  C   THR A  27     -11.555 -10.135  26.671  1.00 95.75           C  
ATOM    210  CB  THR A  27     -13.843  -9.429  26.080  1.00 95.75           C  
ATOM    211  O   THR A  27     -11.769 -10.876  27.622  1.00 95.75           O  
ATOM    212  CG2 THR A  27     -14.873  -8.302  26.003  1.00 95.75           C  
ATOM    213  OG1 THR A  27     -13.785 -10.076  24.828  1.00 95.75           O  
ATOM    214  N   ASP A  28     -10.562 -10.361  25.805  1.00 94.12           N  
ATOM    215  CA  ASP A  28      -9.611 -11.462  25.974  1.00 94.12           C  
ATOM    216  C   ASP A  28      -8.671 -11.210  27.174  1.00 94.12           C  
ATOM    217  CB  ASP A  28      -8.800 -11.685  24.679  1.00 94.12           C  
ATOM    218  O   ASP A  28      -8.066 -12.150  27.684  1.00 94.12           O  
ATOM    219  CG  ASP A  28      -9.617 -12.059  23.425  1.00 94.12           C  
ATOM    220  OD1 ASP A  28     -10.751 -12.582  23.511  1.00 94.12           O  
ATOM    221  OD2 ASP A  28      -9.109 -11.884  22.294  1.00 94.12           O  
ATOM    222  N   TYR A  29      -8.533  -9.956  27.632  1.00 94.00           N  
ATOM    223  CA  TYR A  29      -7.657  -9.588  28.755  1.00 94.00           C  
ATOM    224  C   TYR A  29      -8.225  -8.523  29.712  1.00 94.00           C  
ATOM    225  CB  TYR A  29      -6.282  -9.182  28.206  1.00 94.00           C  
ATOM    226  O   TYR A  29      -7.585  -8.220  30.719  1.00 94.00           O  
ATOM    227  CG  TYR A  29      -6.285  -7.958  27.311  1.00 94.00           C  
ATOM    228  CD1 TYR A  29      -6.486  -8.096  25.923  1.00 94.00           C  
ATOM    229  CD2 TYR A  29      -6.072  -6.682  27.867  1.00 94.00           C  
ATOM    230  CE1 TYR A  29      -6.456  -6.962  25.090  1.00 94.00           C  
ATOM    231  CE2 TYR A  29      -6.048  -5.544  27.038  1.00 94.00           C  
ATOM    232  OH  TYR A  29      -6.150  -4.595  24.844  1.00 94.00           O  
ATOM    233  CZ  TYR A  29      -6.227  -5.686  25.647  1.00 94.00           C  
ATOM    234  N   ILE A  30      -9.413  -7.972  29.442  1.00 94.88           N  
ATOM    235  CA  ILE A  30     -10.145  -7.079  30.350  1.00 94.88           C  
ATOM    236  C   ILE A  30     -11.542  -7.672  30.596  1.00 94.88           C  
ATOM    237  CB  ILE A  30     -10.241  -5.638  29.801  1.00 94.88           C  
ATOM    238  O   ILE A  30     -12.373  -7.651  29.682  1.00 94.88           O  
ATOM    239  CG1 ILE A  30      -8.863  -5.098  29.363  1.00 94.88           C  
ATOM    240  CG2 ILE A  30     -10.868  -4.735  30.882  1.00 94.88           C  
ATOM    241  CD1 ILE A  30      -8.895  -3.688  28.769  1.00 94.88           C  
ATOM    242  N   PRO A  31     -11.822  -8.215  31.795  1.00 92.94           N  
ATOM    243  CA  PRO A  31     -13.125  -8.795  32.103  1.00 92.94           C  
ATOM    244  C   PRO A  31     -14.209  -7.715  32.242  1.00 92.94           C  
ATOM    245  CB  PRO A  31     -12.914  -9.593  33.392  1.00 92.94           C  
ATOM    246  O   PRO A  31     -13.912  -6.548  32.495  1.00 92.94           O  
ATOM    247  CG  PRO A  31     -11.807  -8.817  34.102  1.00 92.94           C  
ATOM    248  CD  PRO A  31     -10.940  -8.305  32.953  1.00 92.94           C  
ATOM    249  N   ASP A  32     -15.470  -8.123  32.077  1.00 93.06           N  
ATOM    250  CA  ASP A  32     -16.670  -7.338  32.415  1.00 93.06           C  
ATOM    251  C   ASP A  32     -16.770  -5.949  31.756  1.00 93.06           C  
ATOM    252  CB  ASP A  32     -16.868  -7.326  33.940  1.00 93.06           C  
ATOM    253  O   ASP A  32     -17.328  -5.002  32.314  1.00 93.06           O  
ATOM    254  CG  ASP A  32     -16.831  -8.743  34.517  1.00 93.06           C  
ATOM    255  OD1 ASP A  32     -17.488  -9.626  33.917  1.00 93.06           O  
ATOM    256  OD2 ASP A  32     -16.106  -8.948  35.515  1.00 93.06           O  
ATOM    257  N   LEU A  33     -16.246  -5.814  30.533  1.00 95.25           N  
ATOM    258  CA  LEU A  33     -16.362  -4.571  29.776  1.00 95.25           C  
ATOM    259  C   LEU A  33     -17.827  -4.265  29.413  1.00 95.25           C  
ATOM    260  CB  LEU A  33     -15.503  -4.621  28.506  1.00 95.25           C  
ATOM    261  O   LEU A  33     -18.507  -5.126  28.844  1.00 95.25           O  
ATOM    262  CG  LEU A  33     -14.000  -4.430  28.747  1.00 95.25           C  
ATOM    263  CD1 LEU A  33     -13.270  -4.611  27.418  1.00 95.25           C  
ATOM    264  CD2 LEU A  33     -13.689  -3.018  29.259  1.00 95.25           C  
ATOM    265  N   PRO A  34     -18.305  -3.025  29.645  1.00 95.56           N  
ATOM    266  CA  PRO A  34     -19.639  -2.625  29.230  1.00 95.56           C  
ATOM    267  C   PRO A  34     -19.754  -2.634  27.704  1.00 95.56           C  
ATOM    268  CB  PRO A  34     -19.864  -1.230  29.820  1.00 95.56           C  
ATOM    269  O   PRO A  34     -18.795  -2.338  26.983  1.00 95.56           O  
ATOM    270  CG  PRO A  34     -18.449  -0.663  29.908  1.00 95.56           C  
ATOM    271  CD  PRO A  34     -17.606  -1.894  30.241  1.00 95.56           C  
ATOM    272  N   THR A  35     -20.958  -2.941  27.227  1.00 96.38           N  
ATOM    273  CA  THR A  35     -21.312  -2.881  25.808  1.00 96.38           C  
ATOM    274  C   THR A  35     -22.425  -1.870  25.586  1.00 96.38           C  
ATOM    275  CB  THR A  35     -21.711  -4.245  25.228  1.00 96.38           C  
ATOM    276  O   THR A  35     -23.284  -1.671  26.443  1.00 96.38           O  
ATOM    277  CG2 THR A  35     -20.577  -5.260  25.300  1.00 96.38           C  
ATOM    278  OG1 THR A  35     -22.822  -4.804  25.889  1.00 96.38           O  
ATOM    279  N   TYR A  36     -22.414  -1.249  24.415  1.00 95.69           N  
ATOM    280  CA  TYR A  36     -23.367  -0.224  24.007  1.00 95.69           C  
ATOM    281  C   TYR A  36     -23.999  -0.613  22.673  1.00 95.69           C  
ATOM    282  CB  TYR A  36     -22.661   1.136  23.927  1.00 95.69           C  
ATOM    283  O   TYR A  36     -23.403  -1.358  21.889  1.00 95.69           O  
ATOM    284  CG  TYR A  36     -21.811   1.470  25.139  1.00 95.69           C  
ATOM    285  CD1 TYR A  36     -22.418   1.994  26.293  1.00 95.69           C  
ATOM    286  CD2 TYR A  36     -20.421   1.230  25.121  1.00 95.69           C  
ATOM    287  CE1 TYR A  36     -21.639   2.293  27.425  1.00 95.69           C  
ATOM    288  CE2 TYR A  36     -19.633   1.549  26.245  1.00 95.69           C  
ATOM    289  OH  TYR A  36     -19.505   2.448  28.479  1.00 95.69           O  
ATOM    290  CZ  TYR A  36     -20.245   2.090  27.398  1.00 95.69           C  
ATOM    291  N   ASP A  37     -25.206  -0.123  22.401  1.00 94.00           N  
ATOM    292  CA  ASP A  37     -25.796  -0.257  21.071  1.00 94.00           C  
ATOM    293  C   ASP A  37     -25.023   0.568  20.051  1.00 94.00           C  
ATOM    294  CB  ASP A  37     -27.289   0.094  21.083  1.00 94.00           C  
ATOM    295  O   ASP A  37     -24.610   1.697  20.309  1.00 94.00           O  
ATOM    296  CG  ASP A  37     -28.070  -1.107  21.598  1.00 94.00           C  
ATOM    297  OD1 ASP A  37     -27.939  -2.188  20.972  1.00 94.00           O  
ATOM    298  OD2 ASP A  37     -28.630  -1.068  22.709  1.00 94.00           O  
ATOM    299  N   ASN A  38     -24.798  -0.019  18.879  1.00 92.94           N  
ATOM    300  CA  ASN A  38     -24.077   0.668  17.826  1.00 92.94           C  
ATOM    301  C   ASN A  38     -24.935   1.822  17.253  1.00 92.94           C  
ATOM    302  CB  ASN A  38     -23.656  -0.373  16.781  1.00 92.94           C  
ATOM    303  O   ASN A  38     -26.041   1.554  16.775  1.00 92.94           O  
ATOM    304  CG  ASN A  38     -22.747   0.210  15.724  1.00 92.94           C  
ATOM    305  ND2 ASN A  38     -21.855  -0.562  15.159  1.00 92.94           N  
ATOM    306  OD1 ASN A  38     -22.828   1.361  15.359  1.00 92.94           O  
ATOM    307  N   PRO A  39     -24.433   3.073  17.205  1.00 90.25           N  
ATOM    308  CA  PRO A  39     -25.181   4.223  16.682  1.00 90.25           C  
ATOM    309  C   PRO A  39     -25.575   4.093  15.202  1.00 90.25           C  
ATOM    310  CB  PRO A  39     -24.276   5.438  16.917  1.00 90.25           C  
ATOM    311  O   PRO A  39     -26.506   4.766  14.752  1.00 90.25           O  
ATOM    312  CG  PRO A  39     -22.873   4.842  16.966  1.00 90.25           C  
ATOM    313  CD  PRO A  39     -23.108   3.498  17.641  1.00 90.25           C  
ATOM    314  N   LEU A  40     -24.951   3.177  14.443  1.00 86.94           N  
ATOM    315  CA  LEU A  40     -25.409   2.820  13.096  1.00 86.94           C  
ATOM    316  C   LEU A  40     -26.875   2.358  13.063  1.00 86.94           C  
ATOM    317  CB  LEU A  40     -24.521   1.730  12.463  1.00 86.94           C  
ATOM    318  O   LEU A  40     -27.507   2.499  12.020  1.00 86.94           O  
ATOM    319  CG  LEU A  40     -23.255   2.265  11.762  1.00 86.94           C  
ATOM    320  CD1 LEU A  40     -21.993   2.106  12.607  1.00 86.94           C  
ATOM    321  CD2 LEU A  40     -23.006   1.493  10.467  1.00 86.94           C  
ATOM    322  N   GLN A  41     -27.431   1.838  14.168  1.00 82.06           N  
ATOM    323  CA  GLN A  41     -28.843   1.432  14.243  1.00 82.06           C  
ATOM    324  C   GLN A  41     -29.817   2.565  13.914  1.00 82.06           C  
ATOM    325  CB  GLN A  41     -29.182   0.859  15.633  1.00 82.06           C  
ATOM    326  O   GLN A  41     -30.874   2.325  13.338  1.00 82.06           O  
ATOM    327  CG  GLN A  41     -28.464  -0.462  15.945  1.00 82.06           C  
ATOM    328  CD  GLN A  41     -28.819  -1.065  17.301  1.00 82.06           C  
ATOM    329  NE2 GLN A  41     -27.977  -1.898  17.883  1.00 82.06           N  
ATOM    330  OE1 GLN A  41     -29.871  -0.822  17.855  1.00 82.06           O  
ATOM    331  N   SER A  42     -29.441   3.796  14.247  1.00 80.38           N  
ATOM    332  CA  SER A  42     -30.238   4.999  14.025  1.00 80.38           C  
ATOM    333  C   SER A  42     -29.711   5.867  12.880  1.00 80.38           C  
ATOM    334  CB  SER A  42     -30.331   5.784  15.338  1.00 80.38           C  
ATOM    335  O   SER A  42     -30.209   6.972  12.678  1.00 80.38           O  
ATOM    336  OG  SER A  42     -29.067   5.899  15.971  1.00 80.38           O  
ATOM    337  N   ASN A  43     -28.696   5.415  12.133  1.00 80.94           N  
ATOM    338  CA  ASN A  43     -28.068   6.235  11.102  1.00 80.94           C  
ATOM    339  C   ASN A  43     -28.915   6.248   9.808  1.00 80.94           C  
ATOM    340  CB  ASN A  43     -26.621   5.778  10.873  1.00 80.94           C  
ATOM    341  O   ASN A  43     -29.113   5.190   9.199  1.00 80.94           O  
ATOM    342  CG  ASN A  43     -25.864   6.766  10.002  1.00 80.94           C  
ATOM    343  ND2 ASN A  43     -24.768   7.306  10.483  1.00 80.94           N  
ATOM    344  OD1 ASN A  43     -26.265   7.082   8.892  1.00 80.94           O  
ATOM    345  N   PRO A  44     -29.362   7.426   9.322  1.00 79.81           N  
ATOM    346  CA  PRO A  44     -30.206   7.519   8.131  1.00 79.81           C  
ATOM    347  C   PRO A  44     -29.594   6.882   6.879  1.00 79.81           C  
ATOM    348  CB  PRO A  44     -30.449   9.016   7.916  1.00 79.81           C  
ATOM    349  O   PRO A  44     -30.323   6.291   6.083  1.00 79.81           O  
ATOM    350  CG  PRO A  44     -30.308   9.606   9.315  1.00 79.81           C  
ATOM    351  CD  PRO A  44     -29.219   8.740   9.937  1.00 79.81           C  
ATOM    352  N   ALA A  45     -28.266   6.934   6.717  1.00 75.44           N  
ATOM    353  CA  ALA A  45     -27.578   6.363   5.557  1.00 75.44           C  
ATOM    354  C   ALA A  45     -27.688   4.829   5.487  1.00 75.44           C  
ATOM    355  CB  ALA A  45     -26.112   6.812   5.595  1.00 75.44           C  
ATOM    356  O   ALA A  45     -27.573   4.250   4.408  1.00 75.44           O  
ATOM    357  N   TYR A  46     -27.951   4.174   6.620  1.00 75.00           N  
ATOM    358  CA  TYR A  46     -28.087   2.721   6.726  1.00 75.00           C  
ATOM    359  C   TYR A  46     -29.545   2.253   6.824  1.00 75.00           C  
ATOM    360  CB  TYR A  46     -27.219   2.224   7.887  1.00 75.00           C  
ATOM    361  O   TYR A  46     -29.800   1.054   6.750  1.00 75.00           O  
ATOM    362  CG  TYR A  46     -25.735   2.310   7.578  1.00 75.00           C  
ATOM    363  CD1 TYR A  46     -25.081   1.199   7.011  1.00 75.00           C  
ATOM    364  CD2 TYR A  46     -25.021   3.502   7.809  1.00 75.00           C  
ATOM    365  CE1 TYR A  46     -23.710   1.268   6.701  1.00 75.00           C  
ATOM    366  CE2 TYR A  46     -23.652   3.580   7.488  1.00 75.00           C  
ATOM    367  OH  TYR A  46     -21.671   2.515   6.639  1.00 75.00           O  
ATOM    368  CZ  TYR A  46     -22.993   2.458   6.940  1.00 75.00           C  
ATOM    369  N   SER A  47     -30.509   3.180   6.897  1.00 70.62           N  
ATOM    370  CA  SER A  47     -31.944   2.875   7.036  1.00 70.62           C  
ATOM    371  C   SER A  47     -32.532   2.034   5.891  1.00 70.62           C  
ATOM    372  CB  SER A  47     -32.740   4.178   7.168  1.00 70.62           C  
ATOM    373  O   SER A  47     -33.502   1.308   6.088  1.00 70.62           O  
ATOM    374  OG  SER A  47     -32.650   4.956   5.986  1.00 70.62           O  
ATOM    375  N   VAL A  48     -31.929   2.091   4.698  1.00 69.88           N  
ATOM    376  CA  VAL A  48     -32.348   1.328   3.507  1.00 69.88           C  
ATOM    377  C   VAL A  48     -31.694  -0.057   3.401  1.00 69.88           C  
ATOM    378  CB  VAL A  48     -32.107   2.142   2.220  1.00 69.88           C  
ATOM    379  O   VAL A  48     -32.049  -0.849   2.525  1.00 69.88           O  
ATOM    380  CG1 VAL A  48     -32.945   3.425   2.214  1.00 69.88           C  
ATOM    381  CG2 VAL A  48     -30.629   2.512   2.020  1.00 69.88           C  
ATOM    382  N   VAL A  49     -30.723  -0.373   4.264  1.00 73.56           N  
ATOM    383  CA  VAL A  49     -29.949  -1.617   4.191  1.00 73.56           C  
ATOM    384  C   VAL A  49     -30.638  -2.703   5.019  1.00 73.56           C  
ATOM    385  CB  VAL A  49     -28.487  -1.398   4.631  1.00 73.56           C  
ATOM    386  O   VAL A  49     -30.719  -2.607   6.237  1.00 73.56           O  
ATOM    387  CG1 VAL A  49     -27.674  -2.682   4.408  1.00 73.56           C  
ATOM    388  CG2 VAL A  49     -27.807  -0.277   3.832  1.00 73.56           C  
ATOM    389  N   LYS A  50     -31.092  -3.785   4.365  1.00 64.44           N  
ATOM    390  CA  LYS A  50     -31.817  -4.894   5.028  1.00 64.44           C  
ATOM    391  C   LYS A  50     -31.010  -5.592   6.132  1.00 64.44           C  
ATOM    392  CB  LYS A  50     -32.272  -5.940   3.996  1.00 64.44           C  
ATOM    393  O   LYS A  50     -31.588  -6.036   7.116  1.00 64.44           O  
ATOM    394  CG  LYS A  50     -33.378  -5.429   3.062  1.00 64.44           C  
ATOM    395  CD  LYS A  50     -33.867  -6.559   2.143  1.00 64.44           C  
ATOM    396  CE  LYS A  50     -34.996  -6.054   1.238  1.00 64.44           C  
ATOM    397  NZ  LYS A  50     -35.517  -7.131   0.357  1.00 64.44           N  
ATOM    398  N   GLN A  51     -29.695  -5.715   5.952  1.00 73.12           N  
ATOM    399  CA  GLN A  51     -28.771  -6.306   6.922  1.00 73.12           C  
ATOM    400  C   GLN A  51     -27.412  -5.609   6.799  1.00 73.12           C  
ATOM    401  CB  GLN A  51     -28.670  -7.822   6.671  1.00 73.12           C  
ATOM    402  O   GLN A  51     -26.641  -5.902   5.888  1.00 73.12           O  
ATOM    403  CG  GLN A  51     -27.817  -8.541   7.730  1.00 73.12           C  
ATOM    404  CD  GLN A  51     -27.753 -10.053   7.517  1.00 73.12           C  
ATOM    405  NE2 GLN A  51     -27.059 -10.768   8.375  1.00 73.12           N  
ATOM    406  OE1 GLN A  51     -28.306 -10.614   6.585  1.00 73.12           O  
ATOM    407  N   TYR A  52     -27.143  -4.646   7.682  1.00 82.00           N  
ATOM    408  CA  TYR A  52     -25.893  -3.873   7.675  1.00 82.00           C  
ATOM    409  C   TYR A  52     -24.884  -4.352   8.722  1.00 82.00           C  
ATOM    410  CB  TYR A  52     -26.190  -2.375   7.818  1.00 82.00           C  
ATOM    411  O   TYR A  52     -23.689  -4.130   8.541  1.00 82.00           O  
ATOM    412  CG  TYR A  52     -27.058  -2.011   9.000  1.00 82.00           C  
ATOM    413  CD1 TYR A  52     -28.456  -2.143   8.903  1.00 82.00           C  
ATOM    414  CD2 TYR A  52     -26.474  -1.527  10.185  1.00 82.00           C  
ATOM    415  CE1 TYR A  52     -29.267  -1.887  10.018  1.00 82.00           C  
ATOM    416  CE2 TYR A  52     -27.296  -1.203  11.279  1.00 82.00           C  
ATOM    417  OH  TYR A  52     -29.472  -1.274  12.304  1.00 82.00           O  
ATOM    418  CZ  TYR A  52     -28.685  -1.441  11.216  1.00 82.00           C  
ATOM    419  N   PHE A  53     -25.323  -5.043   9.780  1.00 91.38           N  
ATOM    420  CA  PHE A  53     -24.409  -5.656  10.743  1.00 91.38           C  
ATOM    421  C   PHE A  53     -23.842  -6.976  10.239  1.00 91.38           C  
ATOM    422  CB  PHE A  53     -25.068  -5.841  12.111  1.00 91.38           C  
ATOM    423  O   PHE A  53     -24.549  -7.816   9.680  1.00 91.38           O  
ATOM    424  CG  PHE A  53     -25.404  -4.540  12.796  1.00 91.38           C  
ATOM    425  CD1 PHE A  53     -24.399  -3.580  13.012  1.00 91.38           C  
ATOM    426  CD2 PHE A  53     -26.718  -4.285  13.217  1.00 91.38           C  
ATOM    427  CE1 PHE A  53     -24.703  -2.365  13.638  1.00 91.38           C  
ATOM    428  CE2 PHE A  53     -27.019  -3.080  13.864  1.00 91.38           C  
ATOM    429  CZ  PHE A  53     -26.010  -2.122  14.073  1.00 91.38           C  
ATOM    430  N   VAL A  54     -22.551  -7.157  10.496  1.00 92.62           N  
ATOM    431  CA  VAL A  54     -21.827  -8.392  10.208  1.00 92.62           C  
ATOM    432  C   VAL A  54     -21.956  -9.335  11.397  1.00 92.62           C  
ATOM    433  CB  VAL A  54     -20.367  -8.069   9.859  1.00 92.62           C  
ATOM    434  O   VAL A  54     -21.773  -8.919  12.545  1.00 92.62           O  
ATOM    435  CG1 VAL A  54     -19.521  -9.328   9.664  1.00 92.62           C  
ATOM    436  CG2 VAL A  54     -20.313  -7.255   8.560  1.00 92.62           C  
ATOM    437  N   HIS A  55     -22.276 -10.600  11.120  1.00 93.19           N  
ATOM    438  CA  HIS A  55     -22.423 -11.616  12.155  1.00 93.19           C  
ATOM    439  C   HIS A  55     -21.075 -11.907  12.831  1.00 93.19           C  
ATOM    440  CB  HIS A  55     -23.044 -12.885  11.559  1.00 93.19           C  
ATOM    441  O   HIS A  55     -20.018 -11.842  12.200  1.00 93.19           O  
ATOM    442  CG  HIS A  55     -23.531 -13.846  12.608  1.00 93.19           C  
ATOM    443  CD2 HIS A  55     -24.705 -13.755  13.302  1.00 93.19           C  
ATOM    444  ND1 HIS A  55     -22.870 -14.960  13.076  1.00 93.19           N  
ATOM    445  CE1 HIS A  55     -23.610 -15.502  14.060  1.00 93.19           C  
ATOM    446  NE2 HIS A  55     -24.738 -14.796  14.227  1.00 93.19           N  
ATOM    447  N   MET A  56     -21.105 -12.251  14.120  1.00 89.31           N  
ATOM    448  CA  MET A  56     -19.890 -12.552  14.884  1.00 89.31           C  
ATOM    449  C   MET A  56     -19.209 -13.848  14.445  1.00 89.31           C  
ATOM    450  CB  MET A  56     -20.188 -12.589  16.389  1.00 89.31           C  
ATOM    451  O   MET A  56     -18.050 -14.027  14.769  1.00 89.31           O  
ATOM    452  CG  MET A  56     -20.486 -11.191  16.946  1.00 89.31           C  
ATOM    453  SD  MET A  56     -19.109  -9.998  16.890  1.00 89.31           S  
ATOM    454  CE  MET A  56     -18.026 -10.735  18.149  1.00 89.31           C  
ATOM    455  N   ASP A  57     -19.862 -14.702  13.667  1.00 90.88           N  
ATOM    456  CA  ASP A  57     -19.260 -15.932  13.125  1.00 90.88           C  
ATOM    457  C   ASP A  57     -18.954 -15.840  11.624  1.00 90.88           C  
ATOM    458  CB  ASP A  57     -20.132 -17.145  13.463  1.00 90.88           C  
ATOM    459  O   ASP A  57     -18.480 -16.805  11.030  1.00 90.88           O  
ATOM    460  CG  ASP A  57     -20.331 -17.300  14.971  1.00 90.88           C  
ATOM    461  OD1 ASP A  57     -19.349 -17.091  15.717  1.00 90.88           O  
ATOM    462  OD2 ASP A  57     -21.489 -17.564  15.355  1.00 90.88           O  
ATOM    463  N   ASP A  58     -19.197 -14.685  10.992  1.00 95.00           N  
ATOM    464  CA  ASP A  58     -18.861 -14.504   9.582  1.00 95.00           C  
ATOM    465  C   ASP A  58     -17.339 -14.547   9.402  1.00 95.00           C  
ATOM    466  CB  ASP A  58     -19.393 -13.176   9.020  1.00 95.00           C  
ATOM    467  O   ASP A  58     -16.601 -13.688   9.908  1.00 95.00           O  
ATOM    468  CG  ASP A  58     -20.843 -13.173   8.535  1.00 95.00           C  
ATOM    469  OD1 ASP A  58     -21.577 -14.151   8.769  1.00 95.00           O  
ATOM    470  OD2 ASP A  58     -21.193 -12.167   7.862  1.00 95.00           O  
ATOM    471  N   THR A  59     -16.871 -15.510   8.611  1.00 96.44           N  
ATOM    472  CA  THR A  59     -15.462 -15.645   8.248  1.00 96.44           C  
ATOM    473  C   THR A  59     -15.268 -15.737   6.741  1.00 96.44           C  
ATOM    474  CB  THR A  59     -14.775 -16.794   8.994  1.00 96.44           C  
ATOM    475  O   THR A  59     -16.179 -16.046   5.973  1.00 96.44           O  
ATOM    476  CG2 THR A  59     -14.975 -16.679  10.503  1.00 96.44           C  
ATOM    477  OG1 THR A  59     -15.243 -18.052   8.573  1.00 96.44           O  
ATOM    478  N   VAL A  60     -14.066 -15.381   6.303  1.00 97.12           N  
ATOM    479  CA  VAL A  60     -13.657 -15.325   4.906  1.00 97.12           C  
ATOM    480  C   VAL A  60     -12.497 -16.301   4.723  1.00 97.12           C  
ATOM    481  CB  VAL A  60     -13.246 -13.899   4.518  1.00 97.12           C  
ATOM    482  O   VAL A  60     -11.477 -16.150   5.399  1.00 97.12           O  
ATOM    483  CG1 VAL A  60     -12.774 -13.822   3.063  1.00 97.12           C  
ATOM    484  CG2 VAL A  60     -14.416 -12.917   4.698  1.00 97.12           C  
ATOM    485  N   PRO A  61     -12.622 -17.301   3.835  1.00 95.81           N  
ATOM    486  CA  PRO A  61     -11.547 -18.250   3.577  1.00 95.81           C  
ATOM    487  C   PRO A  61     -10.344 -17.555   2.939  1.00 95.81           C  
ATOM    488  CB  PRO A  61     -12.142 -19.298   2.630  1.00 95.81           C  
ATOM    489  O   PRO A  61     -10.498 -16.761   2.009  1.00 95.81           O  
ATOM    490  CG  PRO A  61     -13.256 -18.533   1.920  1.00 95.81           C  
ATOM    491  CD  PRO A  61     -13.774 -17.590   2.994  1.00 95.81           C  
ATOM    492  N   GLN A  62      -9.137 -17.922   3.370  1.00 94.31           N  
ATOM    493  CA  GLN A  62      -7.901 -17.529   2.693  1.00 94.31           C  
ATOM    494  C   GLN A  62      -7.782 -18.213   1.325  1.00 94.31           C  
ATOM    495  CB  GLN A  62      -6.697 -17.894   3.577  1.00 94.31           C  
ATOM    496  O   GLN A  62      -7.362 -17.600   0.344  1.00 94.31           O  
ATOM    497  CG  GLN A  62      -5.402 -17.321   2.978  1.00 94.31           C  
ATOM    498  CD  GLN A  62      -4.163 -17.520   3.842  1.00 94.31           C  
ATOM    499  NE2 GLN A  62      -3.082 -16.847   3.516  1.00 94.31           N  
ATOM    500  OE1 GLN A  62      -4.108 -18.274   4.796  1.00 94.31           O  
ATOM    501  N   LYS A  63      -8.164 -19.493   1.249  1.00 91.38           N  
ATOM    502  CA  LYS A  63      -8.107 -20.305   0.031  1.00 91.38           C  
ATOM    503  C   LYS A  63      -9.520 -20.648  -0.433  1.00 91.38           C  
ATOM    504  CB  LYS A  63      -7.245 -21.547   0.306  1.00 91.38           C  
ATOM    505  O   LYS A  63     -10.208 -21.440   0.199  1.00 91.38           O  
ATOM    506  CG  LYS A  63      -6.996 -22.379  -0.961  1.00 91.38           C  
ATOM    507  CD  LYS A  63      -6.094 -23.579  -0.640  1.00 91.38           C  
ATOM    508  CE  LYS A  63      -5.887 -24.450  -1.884  1.00 91.38           C  
ATOM    509  NZ  LYS A  63      -5.008 -25.611  -1.609  1.00 91.38           N  
ATOM    510  N   ILE A  64      -9.931 -20.078  -1.564  1.00 92.31           N  
ATOM    511  CA  ILE A  64     -11.254 -20.329  -2.168  1.00 92.31           C  
ATOM    512  C   ILE A  64     -11.244 -21.418  -3.246  1.00 92.31           C  
ATOM    513  CB  ILE A  64     -11.865 -19.024  -2.715  1.00 92.31           C  
ATOM    514  O   ILE A  64     -12.287 -21.981  -3.563  1.00 92.31           O  
ATOM    515  CG1 ILE A  64     -10.926 -18.305  -3.706  1.00 92.31           C  
ATOM    516  CG2 ILE A  64     -12.265 -18.131  -1.535  1.00 92.31           C  
ATOM    517  CD1 ILE A  64     -11.617 -17.191  -4.499  1.00 92.31           C  
ATOM    518  N   VAL A  65     -10.073 -21.740  -3.803  1.00 91.06           N  
ATOM    519  CA  VAL A  65      -9.915 -22.822  -4.784  1.00 91.06           C  
ATOM    520  C   VAL A  65      -9.444 -24.070  -4.051  1.00 91.06           C  
ATOM    521  CB  VAL A  65      -8.961 -22.432  -5.927  1.00 91.06           C  
ATOM    522  O   VAL A  65      -8.279 -24.166  -3.666  1.00 91.06           O  
ATOM    523  CG1 VAL A  65      -8.881 -23.553  -6.971  1.00 91.06           C  
ATOM    524  CG2 VAL A  65      -9.436 -21.159  -6.638  1.00 91.06           C  
ATOM    525  N   VAL A  66     -10.357 -25.013  -3.836  1.00 89.88           N  
ATOM    526  CA  VAL A  66     -10.130 -26.241  -3.065  1.00 89.88           C  
ATOM    527  C   VAL A  66     -10.730 -27.449  -3.784  1.00 89.88           C  
ATOM    528  CB  VAL A  66     -10.679 -26.107  -1.626  1.00 89.88           C  
ATOM    529  O   VAL A  66     -11.680 -27.312  -4.554  1.00 89.88           O  
ATOM    530  CG1 VAL A  66      -9.890 -25.066  -0.822  1.00 89.88           C  
ATOM    531  CG2 VAL A  66     -12.170 -25.764  -1.559  1.00 89.88           C  
ATOM    532  N   HIS A  67     -10.182 -28.637  -3.533  1.00 90.50           N  
ATOM    533  CA  HIS A  67     -10.802 -29.892  -3.959  1.00 90.50           C  
ATOM    534  C   HIS A  67     -11.917 -30.283  -2.986  1.00 90.50           C  
ATOM    535  CB  HIS A  67      -9.746 -30.998  -4.087  1.00 90.50           C  
ATOM    536  O   HIS A  67     -11.905 -29.865  -1.826  1.00 90.50           O  
ATOM    537  CG  HIS A  67      -8.805 -30.760  -5.237  1.00 90.50           C  
ATOM    538  CD2 HIS A  67      -7.525 -30.284  -5.160  1.00 90.50           C  
ATOM    539  ND1 HIS A  67      -9.085 -30.957  -6.572  1.00 90.50           N  
ATOM    540  CE1 HIS A  67      -7.999 -30.605  -7.279  1.00 90.50           C  
ATOM    541  NE2 HIS A  67      -7.029 -30.171  -6.461  1.00 90.50           N  
ATOM    542  N   LYS A  68     -12.859 -31.110  -3.458  1.00 87.94           N  
ATOM    543  CA  LYS A  68     -14.046 -31.541  -2.704  1.00 87.94           C  
ATOM    544  C   LYS A  68     -13.716 -32.003  -1.279  1.00 87.94           C  
ATOM    545  CB  LYS A  68     -14.741 -32.661  -3.494  1.00 87.94           C  
ATOM    546  O   LYS A  68     -14.375 -31.564  -0.344  1.00 87.94           O  
ATOM    547  CG  LYS A  68     -16.049 -33.111  -2.830  1.00 87.94           C  
ATOM    548  CD  LYS A  68     -16.624 -34.325  -3.560  1.00 87.94           C  
ATOM    549  CE  LYS A  68     -17.816 -34.858  -2.766  1.00 87.94           C  
ATOM    550  NZ  LYS A  68     -18.294 -36.141  -3.328  1.00 87.94           N  
ATOM    551  N   ASP A  69     -12.674 -32.817  -1.141  1.00 88.25           N  
ATOM    552  CA  ASP A  69     -12.317 -33.483   0.116  1.00 88.25           C  
ATOM    553  C   ASP A  69     -11.088 -32.852   0.798  1.00 88.25           C  
ATOM    554  CB  ASP A  69     -12.150 -34.986  -0.164  1.00 88.25           C  
ATOM    555  O   ASP A  69     -10.565 -33.376   1.778  1.00 88.25           O  
ATOM    556  CG  ASP A  69     -13.337 -35.540  -0.966  1.00 88.25           C  
ATOM    557  OD1 ASP A  69     -14.494 -35.411  -0.504  1.00 88.25           O  
ATOM    558  OD2 ASP A  69     -13.113 -35.965  -2.121  1.00 88.25           O  
ATOM    559  N   SER A  70     -10.602 -31.717   0.283  1.00 86.69           N  
ATOM    560  CA  SER A  70      -9.469 -31.015   0.892  1.00 86.69           C  
ATOM    561  C   SER A  70      -9.898 -30.174   2.092  1.00 86.69           C  
ATOM    562  CB  SER A  70      -8.679 -30.202  -0.135  1.00 86.69           C  
ATOM    563  O   SER A  70     -11.008 -29.638   2.130  1.00 86.69           O  
ATOM    564  OG  SER A  70      -9.437 -29.162  -0.711  1.00 86.69           O  
ATOM    565  N   GLN A  71      -8.992 -30.034   3.062  1.00 88.38           N  
ATOM    566  CA  GLN A  71      -9.216 -29.192   4.234  1.00 88.38           C  
ATOM    567  C   GLN A  71      -9.549 -27.754   3.824  1.00 88.38           C  
ATOM    568  CB  GLN A  71      -7.986 -29.198   5.150  1.00 88.38           C  
ATOM    569  O   GLN A  71      -8.940 -27.190   2.910  1.00 88.38           O  
ATOM    570  CG  GLN A  71      -7.729 -30.569   5.792  1.00 88.38           C  
ATOM    571  CD  GLN A  71      -6.547 -30.548   6.757  1.00 88.38           C  
ATOM    572  NE2 GLN A  71      -6.233 -31.656   7.389  1.00 88.38           N  
ATOM    573  OE1 GLN A  71      -5.883 -29.547   6.961  1.00 88.38           O  
ATOM    574  N   ARG A  72     -10.506 -27.152   4.536  1.00 87.00           N  
ATOM    575  CA  ARG A  72     -10.936 -25.765   4.310  1.00 87.00           C  
ATOM    576  C   ARG A  72      -9.837 -24.761   4.662  1.00 87.00           C  
ATOM    577  CB  ARG A  72     -12.226 -25.504   5.106  1.00 87.00           C  
ATOM    578  O   ARG A  72      -9.712 -23.741   3.989  1.00 87.00           O  
ATOM    579  CG  ARG A  72     -13.424 -26.355   4.662  1.00 87.00           C  
ATOM    580  CD  ARG A  72     -13.836 -26.031   3.221  1.00 87.00           C  
ATOM    581  NE  ARG A  72     -15.043 -26.776   2.831  1.00 87.00           N  
ATOM    582  NH1 ARG A  72     -15.074 -26.141   0.627  1.00 87.00           N  
ATOM    583  NH2 ARG A  72     -16.608 -27.576   1.389  1.00 87.00           N  
ATOM    584  CZ  ARG A  72     -15.568 -26.827   1.621  1.00 87.00           C  
ATOM    585  N   GLY A  73      -9.015 -25.080   5.660  1.00 93.00           N  
ATOM    586  CA  GLY A  73      -7.840 -24.309   6.036  1.00 93.00           C  
ATOM    587  C   GLY A  73      -8.177 -22.984   6.717  1.00 93.00           C  
ATOM    588  O   GLY A  73      -9.201 -22.843   7.391  1.00 93.00           O  
ATOM    589  N   VAL A  74      -7.277 -22.017   6.544  1.00 95.62           N  
ATOM    590  CA  VAL A  74      -7.297 -20.738   7.258  1.00 95.62           C  
ATOM    591  C   VAL A  74      -8.432 -19.831   6.785  1.00 95.62           C  
ATOM    592  CB  VAL A  74      -5.935 -20.029   7.171  1.00 95.62           C  
ATOM    593  O   VAL A  74      -8.659 -19.655   5.586  1.00 95.62           O  
ATOM    594  CG1 VAL A  74      -5.953 -18.655   7.849  1.00 95.62           C  
ATOM    595  CG2 VAL A  74      -4.848 -20.879   7.845  1.00 95.62           C  
ATOM    596  N   HIS A  75      -9.118 -19.231   7.750  1.00 96.88           N  
ATOM    597  CA  HIS A  75     -10.151 -18.221   7.596  1.00 96.88           C  
ATOM    598  C   HIS A  75      -9.804 -16.996   8.438  1.00 96.88           C  
ATOM    599  CB  HIS A  75     -11.520 -18.781   8.011  1.00 96.88           C  
ATOM    600  O   HIS A  75      -9.181 -17.108   9.494  1.00 96.88           O  
ATOM    601  CG  HIS A  75     -12.039 -19.850   7.093  1.00 96.88           C  
ATOM    602  CD2 HIS A  75     -13.170 -19.797   6.324  1.00 96.88           C  
ATOM    603  ND1 HIS A  75     -11.424 -21.048   6.830  1.00 96.88           N  
ATOM    604  CE1 HIS A  75     -12.130 -21.675   5.885  1.00 96.88           C  
ATOM    605  NE2 HIS A  75     -13.220 -20.966   5.554  1.00 96.88           N  
ATOM    606  N   PHE A  76     -10.274 -15.838   7.982  1.00 97.12           N  
ATOM    607  CA  PHE A  76     -10.175 -14.569   8.693  1.00 97.12           C  
ATOM    608  C   PHE A  76     -11.558 -14.044   9.026  1.00 97.12           C  
ATOM    609  CB  PHE A  76      -9.393 -13.554   7.859  1.00 97.12           C  
ATOM    610  O   PHE A  76     -12.520 -14.243   8.283  1.00 97.12           O  
ATOM    611  CG  PHE A  76      -7.998 -14.033   7.547  1.00 97.12           C  
ATOM    612  CD1 PHE A  76      -7.033 -14.093   8.570  1.00 97.12           C  
ATOM    613  CD2 PHE A  76      -7.696 -14.514   6.262  1.00 97.12           C  
ATOM    614  CE1 PHE A  76      -5.768 -14.642   8.306  1.00 97.12           C  
ATOM    615  CE2 PHE A  76      -6.427 -15.052   6.001  1.00 97.12           C  
ATOM    616  CZ  PHE A  76      -5.463 -15.121   7.022  1.00 97.12           C  
ATOM    617  N   ARG A  77     -11.669 -13.333  10.141  1.00 96.94           N  
ATOM    618  CA  ARG A  77     -12.929 -12.730  10.563  1.00 96.94           C  
ATOM    619  C   ARG A  77     -13.380 -11.672   9.558  1.00 96.94           C  
ATOM    620  CB  ARG A  77     -12.711 -12.169  11.966  1.00 96.94           C  
ATOM    621  O   ARG A  77     -12.596 -10.808   9.174  1.00 96.94           O  
ATOM    622  CG  ARG A  77     -13.970 -11.489  12.505  1.00 96.94           C  
ATOM    623  CD  ARG A  77     -13.829 -11.189  14.002  1.00 96.94           C  
ATOM    624  NE  ARG A  77     -13.619 -12.393  14.827  1.00 96.94           N  
ATOM    625  NH1 ARG A  77     -15.585 -13.415  14.444  1.00 96.94           N  
ATOM    626  NH2 ARG A  77     -14.219 -14.326  15.904  1.00 96.94           N  
ATOM    627  CZ  ARG A  77     -14.462 -13.371  15.065  1.00 96.94           C  
ATOM    628  N   ARG A  78     -14.654 -11.683   9.162  1.00 97.44           N  
ATOM    629  CA  ARG A  78     -15.212 -10.660   8.268  1.00 97.44           C  
ATOM    630  C   ARG A  78     -15.260  -9.300   8.969  1.00 97.44           C  
ATOM    631  CB  ARG A  78     -16.588 -11.121   7.783  1.00 97.44           C  
ATOM    632  O   ARG A  78     -15.774  -9.174  10.085  1.00 97.44           O  
ATOM    633  CG  ARG A  78     -17.164 -10.198   6.703  1.00 97.44           C  
ATOM    634  CD  ARG A  78     -18.515 -10.748   6.248  1.00 97.44           C  
ATOM    635  NE  ARG A  78     -19.202  -9.820   5.338  1.00 97.44           N  
ATOM    636  NH1 ARG A  78     -21.231 -10.915   5.360  1.00 97.44           N  
ATOM    637  NH2 ARG A  78     -20.972  -9.069   4.130  1.00 97.44           N  
ATOM    638  CZ  ARG A  78     -20.457  -9.948   4.947  1.00 97.44           C  
ATOM    639  N   ALA A  79     -14.750  -8.267   8.308  1.00 97.38           N  
ATOM    640  CA  ALA A  79     -14.782  -6.904   8.820  1.00 97.38           C  
ATOM    641  C   ALA A  79     -16.152  -6.249   8.599  1.00 97.38           C  
ATOM    642  CB  ALA A  79     -13.664  -6.088   8.179  1.00 97.38           C  
ATOM    643  O   ALA A  79     -16.858  -6.569   7.641  1.00 97.38           O  
ATOM    644  N   GLY A  80     -16.522  -5.326   9.487  1.00 94.94           N  
ATOM    645  CA  GLY A  80     -17.738  -4.521   9.362  1.00 94.94           C  
ATOM    646  C   GLY A  80     -18.361  -4.153  10.710  1.00 94.94           C  
ATOM    647  O   GLY A  80     -17.880  -4.590  11.759  1.00 94.94           O  
ATOM    648  N   PRO A  81     -19.441  -3.361  10.713  1.00 95.31           N  
ATOM    649  CA  PRO A  81     -20.065  -2.918  11.950  1.00 95.31           C  
ATOM    650  C   PRO A  81     -20.681  -4.105  12.703  1.00 95.31           C  
ATOM    651  CB  PRO A  81     -21.091  -1.863  11.529  1.00 95.31           C  
ATOM    652  O   PRO A  81     -21.271  -5.011  12.107  1.00 95.31           O  
ATOM    653  CG  PRO A  81     -21.489  -2.319  10.128  1.00 95.31           C  
ATOM    654  CD  PRO A  81     -20.189  -2.885   9.557  1.00 95.31           C  
ATOM    655  N   ARG A  82     -20.548  -4.088  14.031  1.00 95.50           N  
ATOM    656  CA  ARG A  82     -21.191  -5.038  14.952  1.00 95.50           C  
ATOM    657  C   ARG A  82     -22.399  -4.401  15.617  1.00 95.50           C  
ATOM    658  CB  ARG A  82     -20.178  -5.523  16.003  1.00 95.50           C  
ATOM    659  O   ARG A  82     -22.438  -3.183  15.757  1.00 95.50           O  
ATOM    660  CG  ARG A  82     -18.954  -6.235  15.409  1.00 95.50           C  
ATOM    661  CD  ARG A  82     -19.352  -7.362  14.451  1.00 95.50           C  
ATOM    662  NE  ARG A  82     -18.201  -8.201  14.095  1.00 95.50           N  
ATOM    663  NH1 ARG A  82     -17.693  -7.309  12.021  1.00 95.50           N  
ATOM    664  NH2 ARG A  82     -16.649  -9.106  12.726  1.00 95.50           N  
ATOM    665  CZ  ARG A  82     -17.535  -8.191  12.957  1.00 95.50           C  
ATOM    666  N   GLN A  83     -23.370  -5.210  16.035  1.00 93.62           N  
ATOM    667  CA  GLN A  83     -24.587  -4.701  16.677  1.00 93.62           C  
ATOM    668  C   GLN A  83     -24.295  -3.999  18.010  1.00 93.62           C  
ATOM    669  CB  GLN A  83     -25.557  -5.869  16.874  1.00 93.62           C  
ATOM    670  O   GLN A  83     -24.922  -2.986  18.322  1.00 93.62           O  
ATOM    671  CG  GLN A  83     -26.931  -5.392  17.367  1.00 93.62           C  
ATOM    672  CD  GLN A  83     -27.939  -6.528  17.466  1.00 93.62           C  
ATOM    673  NE2 GLN A  83     -29.204  -6.222  17.647  1.00 93.62           N  
ATOM    674  OE1 GLN A  83     -27.615  -7.700  17.386  1.00 93.62           O  
ATOM    675  N   LYS A  84     -23.322  -4.528  18.760  1.00 95.19           N  
ATOM    676  CA  LYS A  84     -22.810  -3.957  20.005  1.00 95.19           C  
ATOM    677  C   LYS A  84     -21.386  -3.436  19.817  1.00 95.19           C  
ATOM    678  CB  LYS A  84     -22.889  -4.992  21.142  1.00 95.19           C  
ATOM    679  O   LYS A  84     -20.612  -4.004  19.045  1.00 95.19           O  
ATOM    680  CG  LYS A  84     -24.314  -5.451  21.507  1.00 95.19           C  
ATOM    681  CD  LYS A  84     -25.204  -4.313  22.035  1.00 95.19           C  
ATOM    682  CE  LYS A  84     -26.520  -4.862  22.604  1.00 95.19           C  
ATOM    683  NZ  LYS A  84     -27.405  -3.773  23.095  1.00 95.19           N  
ATOM    684  N   VAL A  85     -21.060  -2.362  20.527  1.00 96.81           N  
ATOM    685  CA  VAL A  85     -19.733  -1.726  20.579  1.00 96.81           C  
ATOM    686  C   VAL A  85     -19.239  -1.649  22.025  1.00 96.81           C  
ATOM    687  CB  VAL A  85     -19.741  -0.341  19.895  1.00 96.81           C  
ATOM    688  O   VAL A  85     -20.034  -1.740  22.955  1.00 96.81           O  
ATOM    689  CG1 VAL A  85     -20.005  -0.476  18.391  1.00 96.81           C  
ATOM    690  CG2 VAL A  85     -20.746   0.639  20.499  1.00 96.81           C  
ATOM    691  N   TYR A  86     -17.931  -1.483  22.223  1.00 97.69           N  
ATOM    692  CA  TYR A  86     -17.278  -1.466  23.547  1.00 97.69           C  
ATOM    693  C   TYR A  86     -16.822  -0.065  23.985  1.00 97.69           C  
ATOM    694  CB  TYR A  86     -16.130  -2.480  23.548  1.00 97.69           C  
ATOM    695  O   TYR A  86     -16.208   0.117  25.047  1.00 97.69           O  
ATOM    696  CG  TYR A  86     -16.626  -3.910  23.592  1.00 97.69           C  
ATOM    697  CD1 TYR A  86     -16.741  -4.574  24.827  1.00 97.69           C  
ATOM    698  CD2 TYR A  86     -17.021  -4.562  22.412  1.00 97.69           C  
ATOM    699  CE1 TYR A  86     -17.218  -5.897  24.881  1.00 97.69           C  
ATOM    700  CE2 TYR A  86     -17.506  -5.881  22.457  1.00 97.69           C  
ATOM    701  OH  TYR A  86     -18.043  -7.837  23.730  1.00 97.69           O  
ATOM    702  CZ  TYR A  86     -17.606  -6.552  23.692  1.00 97.69           C  
ATOM    703  N   PHE A  87     -17.145   0.935  23.170  1.00 97.38           N  
ATOM    704  CA  PHE A  87     -16.869   2.342  23.409  1.00 97.38           C  
ATOM    705  C   PHE A  87     -18.141   3.166  23.209  1.00 97.38           C  
ATOM    706  CB  PHE A  87     -15.755   2.803  22.467  1.00 97.38           C  
ATOM    707  O   PHE A  87     -18.824   3.001  22.198  1.00 97.38           O  
ATOM    708  CG  PHE A  87     -14.408   2.162  22.738  1.00 97.38           C  
ATOM    709  CD1 PHE A  87     -13.566   2.701  23.728  1.00 97.38           C  
ATOM    710  CD2 PHE A  87     -13.997   1.029  22.012  1.00 97.38           C  
ATOM    711  CE1 PHE A  87     -12.318   2.111  23.991  1.00 97.38           C  
ATOM    712  CE2 PHE A  87     -12.747   0.443  22.271  1.00 97.38           C  
ATOM    713  CZ  PHE A  87     -11.903   0.989  23.255  1.00 97.38           C  
ATOM    714  N   SER A  88     -18.428   4.046  24.169  1.00 95.69           N  
ATOM    715  CA  SER A  88     -19.364   5.157  23.991  1.00 95.69           C  
ATOM    716  C   SER A  88     -18.647   6.297  23.268  1.00 95.69           C  
ATOM    717  CB  SER A  88     -19.866   5.641  25.352  1.00 95.69           C  
ATOM    718  O   SER A  88     -17.442   6.460  23.458  1.00 95.69           O  
ATOM    719  OG  SER A  88     -20.799   6.679  25.150  1.00 95.69           O  
ATOM    720  N   SER A  89     -19.361   7.085  22.462  1.00 94.50           N  
ATOM    721  CA  SER A  89     -18.796   8.197  21.682  1.00 94.50           C  
ATOM    722  C   SER A  89     -17.983   9.167  22.542  1.00 94.50           C  
ATOM    723  CB  SER A  89     -19.932   8.962  20.995  1.00 94.50           C  
ATOM    724  O   SER A  89     -16.842   9.488  22.214  1.00 94.50           O  
ATOM    725  OG  SER A  89     -20.923   9.377  21.922  1.00 94.50           O  
ATOM    726  N   ASP A  90     -18.544   9.556  23.688  1.00 95.06           N  
ATOM    727  CA  ASP A  90     -18.008  10.605  24.563  1.00 95.06           C  
ATOM    728  C   ASP A  90     -16.700  10.192  25.255  1.00 95.06           C  
ATOM    729  CB  ASP A  90     -19.069  10.960  25.620  1.00 95.06           C  
ATOM    730  O   ASP A  90     -15.871  11.044  25.611  1.00 95.06           O  
ATOM    731  CG  ASP A  90     -20.395  11.467  25.037  1.00 95.06           C  
ATOM    732  OD1 ASP A  90     -20.437  11.765  23.822  1.00 95.06           O  
ATOM    733  OD2 ASP A  90     -21.368  11.521  25.819  1.00 95.06           O  
ATOM    734  N   ASP A  91     -16.513   8.877  25.409  1.00 94.56           N  
ATOM    735  CA  ASP A  91     -15.348   8.258  26.034  1.00 94.56           C  
ATOM    736  C   ASP A  91     -14.183   8.104  25.055  1.00 94.56           C  
ATOM    737  CB  ASP A  91     -15.704   6.857  26.561  1.00 94.56           C  
ATOM    738  O   ASP A  91     -13.038   7.955  25.487  1.00 94.56           O  
ATOM    739  CG  ASP A  91     -16.725   6.817  27.696  1.00 94.56           C  
ATOM    740  OD1 ASP A  91     -16.859   7.826  28.420  1.00 94.56           O  
ATOM    741  OD2 ASP A  91     -17.312   5.718  27.853  1.00 94.56           O  
ATOM    742  N   VAL A  92     -14.437   8.080  23.742  1.00 98.38           N  
ATOM    743  CA  VAL A  92     -13.381   7.822  22.761  1.00 98.38           C  
ATOM    744  C   VAL A  92     -12.462   9.030  22.651  1.00 98.38           C  
ATOM    745  CB  VAL A  92     -13.911   7.404  21.381  1.00 98.38           C  
ATOM    746  O   VAL A  92     -12.890  10.155  22.409  1.00 98.38           O  
ATOM    747  CG1 VAL A  92     -12.769   7.188  20.373  1.00 98.38           C  
ATOM    748  CG2 VAL A  92     -14.645   6.067  21.463  1.00 98.38           C  
ATOM    749  N   ARG A  93     -11.160   8.764  22.752  1.00 98.56           N  
ATOM    750  CA  ARG A  93     -10.107   9.672  22.310  1.00 98.56           C  
ATOM    751  C   ARG A  93      -9.202   8.903  21.367  1.00 98.56           C  
ATOM    752  CB  ARG A  93      -9.387  10.269  23.519  1.00 98.56           C  
ATOM    753  O   ARG A  93      -8.440   8.029  21.788  1.00 98.56           O  
ATOM    754  CG  ARG A  93      -8.395  11.358  23.087  1.00 98.56           C  
ATOM    755  CD  ARG A  93      -7.830  12.043  24.330  1.00 98.56           C  
ATOM    756  NE  ARG A  93      -6.938  13.173  23.987  1.00 98.56           N  
ATOM    757  NH1 ARG A  93      -6.596  13.952  26.125  1.00 98.56           N  
ATOM    758  NH2 ARG A  93      -5.780  15.100  24.418  1.00 98.56           N  
ATOM    759  CZ  ARG A  93      -6.444  14.060  24.839  1.00 98.56           C  
ATOM    760  N   ALA A  94      -9.320   9.215  20.086  1.00 98.75           N  
ATOM    761  CA  ALA A  94      -8.596   8.535  19.029  1.00 98.75           C  
ATOM    762  C   ALA A  94      -7.312   9.284  18.665  1.00 98.75           C  
ATOM    763  CB  ALA A  94      -9.528   8.353  17.828  1.00 98.75           C  
ATOM    764  O   ALA A  94      -7.252  10.513  18.744  1.00 98.75           O  
ATOM    765  N   CYS A  95      -6.299   8.558  18.198  1.00 98.56           N  
ATOM    766  CA  CYS A  95      -5.177   9.155  17.492  1.00 98.56           C  
ATOM    767  C   CYS A  95      -4.849   8.438  16.181  1.00 98.56           C  
ATOM    768  CB  CYS A  95      -3.971   9.337  18.420  1.00 98.56           C  
ATOM    769  O   CYS A  95      -5.052   7.233  16.040  1.00 98.56           O  
ATOM    770  SG  CYS A  95      -3.021   7.802  18.597  1.00 98.56           S  
ATOM    771  N   ILE A  96      -4.332   9.200  15.219  1.00 98.81           N  
ATOM    772  CA  ILE A  96      -3.913   8.731  13.899  1.00 98.81           C  
ATOM    773  C   ILE A  96      -2.448   9.108  13.698  1.00 98.81           C  
ATOM    774  CB  ILE A  96      -4.806   9.314  12.778  1.00 98.81           C  
ATOM    775  O   ILE A  96      -2.062  10.250  13.945  1.00 98.81           O  
ATOM    776  CG1 ILE A  96      -6.312   9.130  13.085  1.00 98.81           C  
ATOM    777  CG2 ILE A  96      -4.429   8.659  11.433  1.00 98.81           C  
ATOM    778  CD1 ILE A  96      -7.242   9.716  12.020  1.00 98.81           C  
ATOM    779  N   VAL A  97      -1.632   8.171  13.220  1.00 98.69           N  
ATOM    780  CA  VAL A  97      -0.220   8.415  12.891  1.00 98.69           C  
ATOM    781  C   VAL A  97       0.127   7.830  11.523  1.00 98.69           C  
ATOM    782  CB  VAL A  97       0.698   7.897  14.018  1.00 98.69           C  
ATOM    783  O   VAL A  97      -0.283   6.717  11.193  1.00 98.69           O  
ATOM    784  CG1 VAL A  97       0.657   6.375  14.193  1.00 98.69           C  
ATOM    785  CG2 VAL A  97       2.150   8.342  13.806  1.00 98.69           C  
ATOM    786  N   THR A  98       0.910   8.566  10.728  1.00 98.31           N  
ATOM    787  CA  THR A  98       1.479   8.080   9.459  1.00 98.31           C  
ATOM    788  C   THR A  98       2.994   7.927   9.545  1.00 98.31           C  
ATOM    789  CB  THR A  98       1.106   8.958   8.254  1.00 98.31           C  
ATOM    790  O   THR A  98       3.694   8.874   9.902  1.00 98.31           O  
ATOM    791  CG2 THR A  98      -0.377   8.875   7.907  1.00 98.31           C  
ATOM    792  OG1 THR A  98       1.365  10.329   8.441  1.00 98.31           O  
ATOM    793  N   CYS A  99       3.507   6.751   9.177  1.00 97.19           N  
ATOM    794  CA  CYS A  99       4.927   6.405   9.251  1.00 97.19           C  
ATOM    795  C   CYS A  99       5.480   5.883   7.909  1.00 97.19           C  
ATOM    796  CB  CYS A  99       5.128   5.354  10.355  1.00 97.19           C  
ATOM    797  O   CYS A  99       4.779   5.285   7.085  1.00 97.19           O  
ATOM    798  SG  CYS A  99       4.653   5.959  12.001  1.00 97.19           S  
ATOM    799  N   GLY A 100       6.793   6.034   7.719  1.00 94.31           N  
ATOM    800  CA  GLY A 100       7.523   5.522   6.560  1.00 94.31           C  
ATOM    801  C   GLY A 100       7.395   6.384   5.298  1.00 94.31           C  
ATOM    802  O   GLY A 100       7.169   7.590   5.361  1.00 94.31           O  
ATOM    803  N   GLY A 101       7.608   5.771   4.129  1.00 93.38           N  
ATOM    804  CA  GLY A 101       7.529   6.462   2.834  1.00 93.38           C  
ATOM    805  C   GLY A 101       6.101   6.835   2.422  1.00 93.38           C  
ATOM    806  O   GLY A 101       5.145   6.185   2.843  1.00 93.38           O  
ATOM    807  N   LEU A 102       5.973   7.850   1.565  1.00 95.44           N  
ATOM    808  CA  LEU A 102       4.685   8.278   1.011  1.00 95.44           C  
ATOM    809  C   LEU A 102       4.043   7.194   0.135  1.00 95.44           C  
ATOM    810  CB  LEU A 102       4.840   9.598   0.234  1.00 95.44           C  
ATOM    811  O   LEU A 102       4.724   6.308  -0.381  1.00 95.44           O  
ATOM    812  CG  LEU A 102       5.390  10.775   1.061  1.00 95.44           C  
ATOM    813  CD1 LEU A 102       5.431  12.031   0.194  1.00 95.44           C  
ATOM    814  CD2 LEU A 102       4.552  11.058   2.312  1.00 95.44           C  
ATOM    815  N   CYS A 103       2.723   7.274   0.024  1.00 95.88           N  
ATOM    816  CA  CYS A 103       1.859   6.371  -0.722  1.00 95.88           C  
ATOM    817  C   CYS A 103       0.603   7.162  -1.114  1.00 95.88           C  
ATOM    818  CB  CYS A 103       1.505   5.209   0.214  1.00 95.88           C  
ATOM    819  O   CYS A 103       0.066   7.860  -0.239  1.00 95.88           O  
ATOM    820  SG  CYS A 103       0.474   3.967  -0.596  1.00 95.88           S  
ATOM    821  N   PRO A 104       0.115   7.073  -2.363  1.00 98.19           N  
ATOM    822  CA  PRO A 104      -1.182   7.634  -2.716  1.00 98.19           C  
ATOM    823  C   PRO A 104      -2.269   7.073  -1.787  1.00 98.19           C  
ATOM    824  CB  PRO A 104      -1.407   7.278  -4.189  1.00 98.19           C  
ATOM    825  O   PRO A 104      -2.224   5.903  -1.412  1.00 98.19           O  
ATOM    826  CG  PRO A 104       0.009   7.056  -4.724  1.00 98.19           C  
ATOM    827  CD  PRO A 104       0.715   6.431  -3.523  1.00 98.19           C  
ATOM    828  N   GLY A 105      -3.208   7.920  -1.362  1.00 97.94           N  
ATOM    829  CA  GLY A 105      -4.318   7.532  -0.481  1.00 97.94           C  
ATOM    830  C   GLY A 105      -4.099   7.723   1.023  1.00 97.94           C  
ATOM    831  O   GLY A 105      -5.061   7.622   1.779  1.00 97.94           O  
ATOM    832  N   LEU A 106      -2.895   8.095   1.481  1.00 98.50           N  
ATOM    833  CA  LEU A 106      -2.630   8.405   2.900  1.00 98.50           C  
ATOM    834  C   LEU A 106      -3.624   9.423   3.488  1.00 98.50           C  
ATOM    835  CB  LEU A 106      -1.199   8.958   3.029  1.00 98.50           C  
ATOM    836  O   LEU A 106      -4.242   9.172   4.522  1.00 98.50           O  
ATOM    837  CG  LEU A 106      -0.102   7.896   3.162  1.00 98.50           C  
ATOM    838  CD1 LEU A 106       1.270   8.577   3.174  1.00 98.50           C  
ATOM    839  CD2 LEU A 106      -0.277   7.097   4.453  1.00 98.50           C  
ATOM    840  N   ASN A 107      -3.806  10.556   2.809  1.00 98.56           N  
ATOM    841  CA  ASN A 107      -4.773  11.574   3.217  1.00 98.56           C  
ATOM    842  C   ASN A 107      -6.225  11.086   3.137  1.00 98.56           C  
ATOM    843  CB  ASN A 107      -4.586  12.811   2.338  1.00 98.56           C  
ATOM    844  O   ASN A 107      -7.037  11.476   3.974  1.00 98.56           O  
ATOM    845  CG  ASN A 107      -3.406  13.671   2.726  1.00 98.56           C  
ATOM    846  ND2 ASN A 107      -2.798  14.316   1.761  1.00 98.56           N  
ATOM    847  OD1 ASN A 107      -3.046  13.800   3.887  1.00 98.56           O  
ATOM    848  N   THR A 108      -6.557  10.230   2.167  1.00 98.62           N  
ATOM    849  CA  THR A 108      -7.889   9.619   2.071  1.00 98.62           C  
ATOM    850  C   THR A 108      -8.157   8.759   3.300  1.00 98.62           C  
ATOM    851  CB  THR A 108      -8.058   8.814   0.773  1.00 98.62           C  
ATOM    852  O   THR A 108      -9.159   8.970   3.967  1.00 98.62           O  
ATOM    853  CG2 THR A 108      -9.504   8.367   0.569  1.00 98.62           C  
ATOM    854  OG1 THR A 108      -7.712   9.648  -0.311  1.00 98.62           O  
ATOM    855  N   VAL A 109      -7.229   7.885   3.696  1.00 98.75           N  
ATOM    856  CA  VAL A 109      -7.371   7.076   4.918  1.00 98.75           C  
ATOM    857  C   VAL A 109      -7.566   7.956   6.160  1.00 98.75           C  
ATOM    858  CB  VAL A 109      -6.166   6.134   5.091  1.00 98.75           C  
ATOM    859  O   VAL A 109      -8.489   7.709   6.931  1.00 98.75           O  
ATOM    860  CG1 VAL A 109      -6.210   5.368   6.415  1.00 98.75           C  
ATOM    861  CG2 VAL A 109      -6.114   5.089   3.970  1.00 98.75           C  
ATOM    862  N   ILE A 110      -6.752   9.005   6.345  1.00 98.81           N  
ATOM    863  CA  ILE A 110      -6.895   9.933   7.485  1.00 98.81           C  
ATOM    864  C   ILE A 110      -8.291  10.567   7.498  1.00 98.81           C  
ATOM    865  CB  ILE A 110      -5.803  11.030   7.453  1.00 98.81           C  
ATOM    866  O   ILE A 110      -8.966  10.551   8.528  1.00 98.81           O  
ATOM    867  CG1 ILE A 110      -4.396  10.431   7.671  1.00 98.81           C  
ATOM    868  CG2 ILE A 110      -6.068  12.108   8.529  1.00 98.81           C  
ATOM    869  CD1 ILE A 110      -3.272  11.368   7.209  1.00 98.81           C  
ATOM    870  N   ARG A 111      -8.731  11.109   6.355  1.00 98.69           N  
ATOM    871  CA  ARG A 111     -10.048  11.739   6.212  1.00 98.69           C  
ATOM    872  C   ARG A 111     -11.167  10.777   6.580  1.00 98.69           C  
ATOM    873  CB  ARG A 111     -10.218  12.232   4.769  1.00 98.69           C  
ATOM    874  O   ARG A 111     -12.059  11.146   7.333  1.00 98.69           O  
ATOM    875  CG  ARG A 111     -11.610  12.828   4.506  1.00 98.69           C  
ATOM    876  CD  ARG A 111     -11.732  13.161   3.023  1.00 98.69           C  
ATOM    877  NE  ARG A 111     -12.980  13.876   2.728  1.00 98.69           N  
ATOM    878  NH1 ARG A 111     -14.405  12.076   2.369  1.00 98.69           N  
ATOM    879  NH2 ARG A 111     -15.145  14.143   2.139  1.00 98.69           N  
ATOM    880  CZ  ARG A 111     -14.152  13.349   2.420  1.00 98.69           C  
ATOM    881  N   GLU A 112     -11.119   9.564   6.046  1.00 98.56           N  
ATOM    882  CA  GLU A 112     -12.187   8.580   6.200  1.00 98.56           C  
ATOM    883  C   GLU A 112     -12.263   8.032   7.626  1.00 98.56           C  
ATOM    884  CB  GLU A 112     -12.005   7.469   5.159  1.00 98.56           C  
ATOM    885  O   GLU A 112     -13.365   7.806   8.115  1.00 98.56           O  
ATOM    886  CG  GLU A 112     -12.161   7.999   3.724  1.00 98.56           C  
ATOM    887  CD  GLU A 112     -13.538   8.577   3.427  1.00 98.56           C  
ATOM    888  OE1 GLU A 112     -13.565   9.620   2.739  1.00 98.56           O  
ATOM    889  OE2 GLU A 112     -14.557   8.000   3.863  1.00 98.56           O  
ATOM    890  N   ILE A 113     -11.137   7.907   8.341  1.00 98.81           N  
ATOM    891  CA  ILE A 113     -11.151   7.589   9.780  1.00 98.81           C  
ATOM    892  C   ILE A 113     -11.855   8.705  10.559  1.00 98.81           C  
ATOM    893  CB  ILE A 113      -9.724   7.355  10.321  1.00 98.81           C  
ATOM    894  O   ILE A 113     -12.774   8.425  11.323  1.00 98.81           O  
ATOM    895  CG1 ILE A 113      -9.103   6.083   9.711  1.00 98.81           C  
ATOM    896  CG2 ILE A 113      -9.714   7.233  11.858  1.00 98.81           C  
ATOM    897  CD1 ILE A 113      -7.590   6.008   9.929  1.00 98.81           C  
ATOM    898  N   VAL A 114     -11.456   9.964  10.346  1.00 98.75           N  
ATOM    899  CA  VAL A 114     -12.028  11.124  11.056  1.00 98.75           C  
ATOM    900  C   VAL A 114     -13.520  11.266  10.760  1.00 98.75           C  
ATOM    901  CB  VAL A 114     -11.271  12.410  10.681  1.00 98.75           C  
ATOM    902  O   VAL A 114     -14.313  11.414  11.680  1.00 98.75           O  
ATOM    903  CG1 VAL A 114     -11.909  13.691  11.238  1.00 98.75           C  
ATOM    904  CG2 VAL A 114      -9.828  12.362  11.193  1.00 98.75           C  
ATOM    905  N   HIS A 115     -13.921  11.168   9.491  1.00 97.75           N  
ATOM    906  CA  HIS A 115     -15.327  11.240   9.094  1.00 97.75           C  
ATOM    907  C   HIS A 115     -16.153  10.080   9.653  1.00 97.75           C  
ATOM    908  CB  HIS A 115     -15.428  11.241   7.563  1.00 97.75           C  
ATOM    909  O   HIS A 115     -17.304  10.286  10.022  1.00 97.75           O  
ATOM    910  CG  HIS A 115     -15.146  12.566   6.903  1.00 97.75           C  
ATOM    911  CD2 HIS A 115     -14.487  13.647   7.425  1.00 97.75           C  
ATOM    912  ND1 HIS A 115     -15.601  12.933   5.660  1.00 97.75           N  
ATOM    913  CE1 HIS A 115     -15.254  14.213   5.453  1.00 97.75           C  
ATOM    914  NE2 HIS A 115     -14.550  14.684   6.488  1.00 97.75           N  
ATOM    915  N   ASN A 116     -15.605   8.862   9.702  1.00 96.62           N  
ATOM    916  CA  ASN A 116     -16.330   7.718  10.247  1.00 96.62           C  
ATOM    917  C   ASN A 116     -16.514   7.847  11.764  1.00 96.62           C  
ATOM    918  CB  ASN A 116     -15.600   6.428   9.859  1.00 96.62           C  
ATOM    919  O   ASN A 116     -17.618   7.645  12.264  1.00 96.62           O  
ATOM    920  CG  ASN A 116     -16.479   5.210  10.031  1.00 96.62           C  
ATOM    921  ND2 ASN A 116     -17.190   4.834   9.004  1.00 96.62           N  
ATOM    922  OD1 ASN A 116     -16.550   4.565  11.056  1.00 96.62           O  
ATOM    923  N   LEU A 117     -15.456   8.239  12.477  1.00 98.19           N  
ATOM    924  CA  LEU A 117     -15.507   8.511  13.910  1.00 98.19           C  
ATOM    925  C   LEU A 117     -16.546   9.594  14.233  1.00 98.19           C  
ATOM    926  CB  LEU A 117     -14.092   8.888  14.391  1.00 98.19           C  
ATOM    927  O   LEU A 117     -17.431   9.344  15.045  1.00 98.19           O  
ATOM    928  CG  LEU A 117     -13.143   7.685  14.538  1.00 98.19           C  
ATOM    929  CD1 LEU A 117     -11.730   8.188  14.834  1.00 98.19           C  
ATOM    930  CD2 LEU A 117     -13.549   6.749  15.680  1.00 98.19           C  
ATOM    931  N   ASP A 118     -16.506  10.731  13.542  1.00 97.00           N  
ATOM    932  CA  ASP A 118     -17.395  11.868  13.803  1.00 97.00           C  
ATOM    933  C   ASP A 118     -18.836  11.607  13.328  1.00 97.00           C  
ATOM    934  CB  ASP A 118     -16.770  13.111  13.155  1.00 97.00           C  
ATOM    935  O   ASP A 118     -19.760  11.516  14.133  1.00 97.00           O  
ATOM    936  CG  ASP A 118     -17.495  14.410  13.513  1.00 97.00           C  
ATOM    937  OD1 ASP A 118     -17.038  15.090  14.454  1.00 97.00           O  
ATOM    938  OD2 ASP A 118     -18.418  14.783  12.756  1.00 97.00           O  
ATOM    939  N   TYR A 119     -19.047  11.388  12.027  1.00 94.50           N  
ATOM    940  CA  TYR A 119     -20.393  11.344  11.448  1.00 94.50           C  
ATOM    941  C   TYR A 119     -21.149  10.035  11.683  1.00 94.50           C  
ATOM    942  CB  TYR A 119     -20.326  11.623   9.939  1.00 94.50           C  
ATOM    943  O   TYR A 119     -22.377  10.020  11.584  1.00 94.50           O  
ATOM    944  CG  TYR A 119     -19.768  12.974   9.535  1.00 94.50           C  
ATOM    945  CD1 TYR A 119     -20.154  14.132  10.235  1.00 94.50           C  
ATOM    946  CD2 TYR A 119     -18.898  13.082   8.430  1.00 94.50           C  
ATOM    947  CE1 TYR A 119     -19.692  15.394   9.833  1.00 94.50           C  
ATOM    948  CE2 TYR A 119     -18.437  14.349   8.016  1.00 94.50           C  
ATOM    949  OH  TYR A 119     -18.451  16.738   8.306  1.00 94.50           O  
ATOM    950  CZ  TYR A 119     -18.848  15.505   8.713  1.00 94.50           C  
ATOM    951  N   ILE A 120     -20.449   8.924  11.933  1.00 92.88           N  
ATOM    952  CA  ILE A 120     -21.102   7.625  12.162  1.00 92.88           C  
ATOM    953  C   ILE A 120     -21.155   7.289  13.647  1.00 92.88           C  
ATOM    954  CB  ILE A 120     -20.478   6.493  11.314  1.00 92.88           C  
ATOM    955  O   ILE A 120     -22.181   6.791  14.113  1.00 92.88           O  
ATOM    956  CG1 ILE A 120     -20.390   6.936   9.833  1.00 92.88           C  
ATOM    957  CG2 ILE A 120     -21.310   5.215  11.490  1.00 92.88           C  
ATOM    958  CD1 ILE A 120     -20.211   5.809   8.811  1.00 92.88           C  
ATOM    959  N   TYR A 121     -20.076   7.562  14.379  1.00 95.56           N  
ATOM    960  CA  TYR A 121     -19.949   7.183  15.783  1.00 95.56           C  
ATOM    961  C   TYR A 121     -20.052   8.347  16.773  1.00 95.56           C  
ATOM    962  CB  TYR A 121     -18.674   6.352  15.966  1.00 95.56           C  
ATOM    963  O   TYR A 121     -20.069   8.077  17.969  1.00 95.56           O  
ATOM    964  CG  TYR A 121     -18.792   4.956  15.392  1.00 95.56           C  
ATOM    965  CD1 TYR A 121     -19.532   3.991  16.097  1.00 95.56           C  
ATOM    966  CD2 TYR A 121     -18.170   4.617  14.175  1.00 95.56           C  
ATOM    967  CE1 TYR A 121     -19.615   2.675  15.619  1.00 95.56           C  
ATOM    968  CE2 TYR A 121     -18.248   3.298  13.689  1.00 95.56           C  
ATOM    969  OH  TYR A 121     -18.993   1.022  14.039  1.00 95.56           O  
ATOM    970  CZ  TYR A 121     -18.955   2.323  14.427  1.00 95.56           C  
ATOM    971  N   GLY A 122     -20.158   9.602  16.323  1.00 95.88           N  
ATOM    972  CA  GLY A 122     -20.284  10.770  17.203  1.00 95.88           C  
ATOM    973  C   GLY A 122     -19.010  11.118  17.979  1.00 95.88           C  
ATOM    974  O   GLY A 122     -19.086  11.797  18.995  1.00 95.88           O  
ATOM    975  N   VAL A 123     -17.849  10.620  17.548  1.00 97.75           N  
ATOM    976  CA  VAL A 123     -16.553  10.832  18.204  1.00 97.75           C  
ATOM    977  C   VAL A 123     -15.878  12.081  17.639  1.00 97.75           C  
ATOM    978  CB  VAL A 123     -15.646   9.603  18.016  1.00 97.75           C  
ATOM    979  O   VAL A 123     -15.447  12.086  16.487  1.00 97.75           O  
ATOM    980  CG1 VAL A 123     -14.240   9.831  18.591  1.00 97.75           C  
ATOM    981  CG2 VAL A 123     -16.246   8.344  18.651  1.00 97.75           C  
ATOM    982  N   ASP A 124     -15.700  13.103  18.474  1.00 96.38           N  
ATOM    983  CA  ASP A 124     -15.120  14.401  18.098  1.00 96.38           C  
ATOM    984  C   ASP A 124     -13.665  14.607  18.581  1.00 96.38           C  
ATOM    985  CB  ASP A 124     -16.060  15.511  18.600  1.00 96.38           C  
ATOM    986  O   ASP A 124     -12.949  15.495  18.109  1.00 96.38           O  
ATOM    987  CG  ASP A 124     -16.157  15.632  20.129  1.00 96.38           C  
ATOM    988  OD1 ASP A 124     -15.683  14.715  20.844  1.00 96.38           O  
ATOM    989  OD2 ASP A 124     -16.662  16.678  20.591  1.00 96.38           O  
ATOM    990  N   LYS A 125     -13.177  13.762  19.499  1.00 98.38           N  
ATOM    991  CA  LYS A 125     -11.816  13.827  20.064  1.00 98.38           C  
ATOM    992  C   LYS A 125     -10.828  12.987  19.251  1.00 98.38           C  
ATOM    993  CB  LYS A 125     -11.844  13.400  21.538  1.00 98.38           C  
ATOM    994  O   LYS A 125     -10.424  11.899  19.673  1.00 98.38           O  
ATOM    995  CG  LYS A 125     -12.615  14.360  22.452  1.00 98.38           C  
ATOM    996  CD  LYS A 125     -12.926  13.675  23.788  1.00 98.38           C  
ATOM    997  CE  LYS A 125     -14.032  14.431  24.527  1.00 98.38           C  
ATOM    998  NZ  LYS A 125     -14.600  13.604  25.623  1.00 98.38           N  
ATOM    999  N   VAL A 126     -10.392  13.509  18.104  1.00 98.69           N  
ATOM   1000  CA  VAL A 126      -9.399  12.846  17.238  1.00 98.69           C  
ATOM   1001  C   VAL A 126      -8.110  13.665  17.130  1.00 98.69           C  
ATOM   1002  CB  VAL A 126      -9.976  12.504  15.850  1.00 98.69           C  
ATOM   1003  O   VAL A 126      -8.118  14.827  16.727  1.00 98.69           O  
ATOM   1004  CG1 VAL A 126      -9.028  11.540  15.119  1.00 98.69           C  
ATOM   1005  CG2 VAL A 126     -11.354  11.831  15.940  1.00 98.69           C  
ATOM   1006  N   LEU A 127      -6.976  13.046  17.463  1.00 98.44           N  
ATOM   1007  CA  LEU A 127      -5.642  13.643  17.369  1.00 98.44           C  
ATOM   1008  C   LEU A 127      -4.850  13.079  16.186  1.00 98.44           C  
ATOM   1009  CB  LEU A 127      -4.871  13.425  18.683  1.00 98.44           C  
ATOM   1010  O   LEU A 127      -4.787  11.873  15.974  1.00 98.44           O  
ATOM   1011  CG  LEU A 127      -5.471  14.123  19.915  1.00 98.44           C  
ATOM   1012  CD1 LEU A 127      -4.629  13.769  21.143  1.00 98.44           C  
ATOM   1013  CD2 LEU A 127      -5.482  15.641  19.772  1.00 98.44           C  
ATOM   1014  N   GLY A 128      -4.171  13.939  15.444  1.00 98.56           N  
ATOM   1015  CA  GLY A 128      -3.121  13.559  14.508  1.00 98.56           C  
ATOM   1016  C   GLY A 128      -1.760  13.649  15.185  1.00 98.56           C  
ATOM   1017  O   GLY A 128      -1.431  14.695  15.736  1.00 98.56           O  
ATOM   1018  N   ILE A 129      -0.971  12.577  15.149  1.00 98.38           N  
ATOM   1019  CA  ILE A 129       0.400  12.548  15.671  1.00 98.38           C  
ATOM   1020  C   ILE A 129       1.366  12.910  14.543  1.00 98.38           C  
ATOM   1021  CB  ILE A 129       0.733  11.167  16.272  1.00 98.38           C  
ATOM   1022  O   ILE A 129       1.439  12.202  13.533  1.00 98.38           O  
ATOM   1023  CG1 ILE A 129      -0.297  10.665  17.309  1.00 98.38           C  
ATOM   1024  CG2 ILE A 129       2.146  11.173  16.876  1.00 98.38           C  
ATOM   1025  CD1 ILE A 129      -0.539  11.599  18.502  1.00 98.38           C  
ATOM   1026  N   GLU A 130       2.110  14.003  14.707  1.00 97.25           N  
ATOM   1027  CA  GLU A 130       2.943  14.536  13.631  1.00 97.25           C  
ATOM   1028  C   GLU A 130       4.305  13.841  13.516  1.00 97.25           C  
ATOM   1029  CB  GLU A 130       3.130  16.049  13.762  1.00 97.25           C  
ATOM   1030  O   GLU A 130       4.980  13.557  14.505  1.00 97.25           O  
ATOM   1031  CG  GLU A 130       1.827  16.824  13.549  1.00 97.25           C  
ATOM   1032  CD  GLU A 130       2.121  18.326  13.566  1.00 97.25           C  
ATOM   1033  OE1 GLU A 130       2.226  18.909  12.464  1.00 97.25           O  
ATOM   1034  OE2 GLU A 130       2.288  18.857  14.686  1.00 97.25           O  
ATOM   1035  N   GLY A 131       4.766  13.620  12.284  1.00 95.62           N  
ATOM   1036  CA  GLY A 131       6.134  13.162  12.026  1.00 95.62           C  
ATOM   1037  C   GLY A 131       6.403  11.706  12.421  1.00 95.62           C  
ATOM   1038  O   GLY A 131       7.529  11.369  12.797  1.00 95.62           O  
ATOM   1039  N   GLY A 132       5.408  10.824  12.312  1.00 96.56           N  
ATOM   1040  CA  GLY A 132       5.543   9.390  12.594  1.00 96.56           C  
ATOM   1041  C   GLY A 132       5.693   9.071  14.086  1.00 96.56           C  
ATOM   1042  O   GLY A 132       5.247   9.830  14.941  1.00 96.56           O  
ATOM   1043  N   TYR A 133       6.342   7.951  14.427  1.00 96.94           N  
ATOM   1044  CA  TYR A 133       6.428   7.491  15.825  1.00 96.94           C  
ATOM   1045  C   TYR A 133       7.080   8.487  16.786  1.00 96.94           C  
ATOM   1046  CB  TYR A 133       7.179   6.157  15.908  1.00 96.94           C  
ATOM   1047  O   TYR A 133       6.688   8.560  17.949  1.00 96.94           O  
ATOM   1048  CG  TYR A 133       6.374   4.944  15.501  1.00 96.94           C  
ATOM   1049  CD1 TYR A 133       5.069   4.764  16.004  1.00 96.94           C  
ATOM   1050  CD2 TYR A 133       6.955   3.960  14.679  1.00 96.94           C  
ATOM   1051  CE1 TYR A 133       4.328   3.623  15.663  1.00 96.94           C  
ATOM   1052  CE2 TYR A 133       6.228   2.800  14.360  1.00 96.94           C  
ATOM   1053  OH  TYR A 133       4.235   1.512  14.561  1.00 96.94           O  
ATOM   1054  CZ  TYR A 133       4.914   2.639  14.848  1.00 96.94           C  
ATOM   1055  N   ARG A 134       8.020   9.302  16.294  1.00 94.69           N  
ATOM   1056  CA  ARG A 134       8.662  10.355  17.092  1.00 94.69           C  
ATOM   1057  C   ARG A 134       7.661  11.375  17.636  1.00 94.69           C  
ATOM   1058  CB  ARG A 134       9.736  11.072  16.266  1.00 94.69           C  
ATOM   1059  O   ARG A 134       7.909  11.947  18.695  1.00 94.69           O  
ATOM   1060  CG  ARG A 134      10.853  10.122  15.813  1.00 94.69           C  
ATOM   1061  CD  ARG A 134      11.967  10.835  15.046  1.00 94.69           C  
ATOM   1062  NE  ARG A 134      12.647  11.859  15.865  1.00 94.69           N  
ATOM   1063  NH1 ARG A 134      13.981  12.699  14.199  1.00 94.69           N  
ATOM   1064  NH2 ARG A 134      14.042  13.629  16.225  1.00 94.69           N  
ATOM   1065  CZ  ARG A 134      13.551  12.720  15.430  1.00 94.69           C  
ATOM   1066  N   GLY A 135       6.543  11.584  16.939  1.00 96.00           N  
ATOM   1067  CA  GLY A 135       5.498  12.524  17.334  1.00 96.00           C  
ATOM   1068  C   GLY A 135       4.896  12.227  18.703  1.00 96.00           C  
ATOM   1069  O   GLY A 135       4.607  13.163  19.445  1.00 96.00           O  
ATOM   1070  N   PHE A 136       4.803  10.946  19.089  1.00 96.25           N  
ATOM   1071  CA  PHE A 136       4.231  10.546  20.379  1.00 96.25           C  
ATOM   1072  C   PHE A 136       4.969  11.172  21.565  1.00 96.25           C  
ATOM   1073  CB  PHE A 136       4.235   9.017  20.517  1.00 96.25           C  
ATOM   1074  O   PHE A 136       4.331  11.649  22.498  1.00 96.25           O  
ATOM   1075  CG  PHE A 136       3.087   8.332  19.806  1.00 96.25           C  
ATOM   1076  CD1 PHE A 136       1.838   8.222  20.445  1.00 96.25           C  
ATOM   1077  CD2 PHE A 136       3.260   7.803  18.515  1.00 96.25           C  
ATOM   1078  CE1 PHE A 136       0.767   7.587  19.794  1.00 96.25           C  
ATOM   1079  CE2 PHE A 136       2.187   7.169  17.863  1.00 96.25           C  
ATOM   1080  CZ  PHE A 136       0.939   7.061  18.502  1.00 96.25           C  
ATOM   1081  N   TYR A 137       6.301  11.212  21.532  1.00 93.12           N  
ATOM   1082  CA  TYR A 137       7.113  11.736  22.637  1.00 93.12           C  
ATOM   1083  C   TYR A 137       7.734  13.109  22.354  1.00 93.12           C  
ATOM   1084  CB  TYR A 137       8.135  10.680  23.051  1.00 93.12           C  
ATOM   1085  O   TYR A 137       8.288  13.722  23.261  1.00 93.12           O  
ATOM   1086  CG  TYR A 137       9.034  10.202  21.930  1.00 93.12           C  
ATOM   1087  CD1 TYR A 137       8.712   9.027  21.223  1.00 93.12           C  
ATOM   1088  CD2 TYR A 137      10.191  10.932  21.604  1.00 93.12           C  
ATOM   1089  CE1 TYR A 137       9.565   8.564  20.207  1.00 93.12           C  
ATOM   1090  CE2 TYR A 137      11.054  10.466  20.595  1.00 93.12           C  
ATOM   1091  OH  TYR A 137      11.614   8.805  18.974  1.00 93.12           O  
ATOM   1092  CZ  TYR A 137      10.747   9.273  19.907  1.00 93.12           C  
ATOM   1093  N   ALA A 138       7.602  13.628  21.130  1.00 89.75           N  
ATOM   1094  CA  ALA A 138       7.819  15.046  20.837  1.00 89.75           C  
ATOM   1095  C   ALA A 138       6.630  15.925  21.271  1.00 89.75           C  
ATOM   1096  CB  ALA A 138       8.115  15.195  19.341  1.00 89.75           C  
ATOM   1097  O   ALA A 138       6.784  17.139  21.354  1.00 89.75           O  
ATOM   1098  N   LYS A 139       5.468  15.314  21.562  1.00 78.50           N  
ATOM   1099  CA  LYS A 139       4.202  15.984  21.916  1.00 78.50           C  
ATOM   1100  C   LYS A 139       3.684  16.939  20.825  1.00 78.50           C  
ATOM   1101  CB  LYS A 139       4.278  16.635  23.314  1.00 78.50           C  
ATOM   1102  O   LYS A 139       2.944  17.873  21.119  1.00 78.50           O  
ATOM   1103  CG  LYS A 139       4.667  15.647  24.426  1.00 78.50           C  
ATOM   1104  CD  LYS A 139       4.567  16.299  25.813  1.00 78.50           C  
ATOM   1105  CE  LYS A 139       4.913  15.261  26.889  1.00 78.50           C  
ATOM   1106  NZ  LYS A 139       4.633  15.748  28.262  1.00 78.50           N  
ATOM   1107  N   ASN A 140       4.031  16.667  19.564  1.00 84.75           N  
ATOM   1108  CA  ASN A 140       3.524  17.401  18.403  1.00 84.75           C  
ATOM   1109  C   ASN A 140       2.240  16.729  17.911  1.00 84.75           C  
ATOM   1110  CB  ASN A 140       4.596  17.459  17.306  1.00 84.75           C  
ATOM   1111  O   ASN A 140       2.281  15.619  17.367  1.00 84.75           O  
ATOM   1112  CG  ASN A 140       5.812  18.283  17.680  1.00 84.75           C  
ATOM   1113  ND2 ASN A 140       6.882  18.146  16.934  1.00 84.75           N  
ATOM   1114  OD1 ASN A 140       5.843  19.058  18.617  1.00 84.75           O  
ATOM   1115  N   THR A 141       1.101  17.376  18.159  1.00 94.25           N  
ATOM   1116  CA  THR A 141      -0.217  16.851  17.788  1.00 94.25           C  
ATOM   1117  C   THR A 141      -1.086  17.928  17.158  1.00 94.25           C  
ATOM   1118  CB  THR A 141      -0.966  16.199  18.965  1.00 94.25           C  
ATOM   1119  O   THR A 141      -0.981  19.105  17.504  1.00 94.25           O  
ATOM   1120  CG2 THR A 141      -0.158  15.105  19.659  1.00 94.25           C  
ATOM   1121  OG1 THR A 141      -1.307  17.139  19.957  1.00 94.25           O  
ATOM   1122  N   ILE A 142      -1.978  17.506  16.264  1.00 96.94           N  
ATOM   1123  CA  ILE A 142      -2.989  18.368  15.650  1.00 96.94           C  
ATOM   1124  C   ILE A 142      -4.389  17.835  15.953  1.00 96.94           C  
ATOM   1125  CB  ILE A 142      -2.735  18.567  14.139  1.00 96.94           C  
ATOM   1126  O   ILE A 142      -4.617  16.628  15.917  1.00 96.94           O  
ATOM   1127  CG1 ILE A 142      -2.981  17.301  13.287  1.00 96.94           C  
ATOM   1128  CG2 ILE A 142      -1.316  19.119  13.915  1.00 96.94           C  
ATOM   1129  CD1 ILE A 142      -2.883  17.589  11.784  1.00 96.94           C  
ATOM   1130  N   ASN A 143      -5.348  18.720  16.219  1.00 98.00           N  
ATOM   1131  CA  ASN A 143      -6.747  18.315  16.366  1.00 98.00           C  
ATOM   1132  C   ASN A 143      -7.355  18.070  14.981  1.00 98.00           C  
ATOM   1133  CB  ASN A 143      -7.527  19.371  17.163  1.00 98.00           C  
ATOM   1134  O   ASN A 143      -7.454  18.991  14.168  1.00 98.00           O  
ATOM   1135  CG  ASN A 143      -7.198  19.371  18.646  1.00 98.00           C  
ATOM   1136  ND2 ASN A 143      -7.555  20.415  19.353  1.00 98.00           N  
ATOM   1137  OD1 ASN A 143      -6.636  18.448  19.202  1.00 98.00           O  
ATOM   1138  N   LEU A 144      -7.767  16.832  14.717  1.00 98.62           N  
ATOM   1139  CA  LEU A 144      -8.385  16.433  13.460  1.00 98.62           C  
ATOM   1140  C   LEU A 144      -9.903  16.574  13.563  1.00 98.62           C  
ATOM   1141  CB  LEU A 144      -7.967  15.000  13.102  1.00 98.62           C  
ATOM   1142  O   LEU A 144     -10.546  15.897  14.353  1.00 98.62           O  
ATOM   1143  CG  LEU A 144      -6.470  14.811  12.802  1.00 98.62           C  
ATOM   1144  CD1 LEU A 144      -6.190  13.337  12.517  1.00 98.62           C  
ATOM   1145  CD2 LEU A 144      -6.028  15.611  11.575  1.00 98.62           C  
ATOM   1146  N   THR A 145     -10.473  17.446  12.734  1.00 98.50           N  
ATOM   1147  CA  THR A 145     -11.925  17.658  12.627  1.00 98.50           C  
ATOM   1148  C   THR A 145     -12.378  17.396  11.194  1.00 98.50           C  
ATOM   1149  CB  THR A 145     -12.329  19.085  13.033  1.00 98.50           C  
ATOM   1150  O   THR A 145     -11.567  17.591  10.279  1.00 98.50           O  
ATOM   1151  CG2 THR A 145     -11.906  19.436  14.458  1.00 98.50           C  
ATOM   1152  OG1 THR A 145     -11.733  20.043  12.181  1.00 98.50           O  
ATOM   1153  N   PRO A 146     -13.656  17.045  10.946  1.00 98.25           N  
ATOM   1154  CA  PRO A 146     -14.171  16.876   9.585  1.00 98.25           C  
ATOM   1155  C   PRO A 146     -13.895  18.086   8.686  1.00 98.25           C  
ATOM   1156  CB  PRO A 146     -15.669  16.640   9.744  1.00 98.25           C  
ATOM   1157  O   PRO A 146     -13.485  17.950   7.535  1.00 98.25           O  
ATOM   1158  CG  PRO A 146     -15.809  16.053  11.142  1.00 98.25           C  
ATOM   1159  CD  PRO A 146     -14.682  16.710  11.932  1.00 98.25           C  
ATOM   1160  N   LYS A 147     -14.008  19.298   9.247  1.00 98.12           N  
ATOM   1161  CA  LYS A 147     -13.686  20.544   8.543  1.00 98.12           C  
ATOM   1162  C   LYS A 147     -12.221  20.604   8.101  1.00 98.12           C  
ATOM   1163  CB  LYS A 147     -14.060  21.734   9.436  1.00 98.12           C  
ATOM   1164  O   LYS A 147     -11.952  21.009   6.974  1.00 98.12           O  
ATOM   1165  CG  LYS A 147     -13.870  23.071   8.703  1.00 98.12           C  
ATOM   1166  CD  LYS A 147     -14.307  24.243   9.584  1.00 98.12           C  
ATOM   1167  CE  LYS A 147     -14.098  25.561   8.831  1.00 98.12           C  
ATOM   1168  NZ  LYS A 147     -14.515  26.724   9.652  1.00 98.12           N  
ATOM   1169  N   LEU A 148     -11.281  20.213   8.965  1.00 98.12           N  
ATOM   1170  CA  LEU A 148      -9.851  20.217   8.640  1.00 98.12           C  
ATOM   1171  C   LEU A 148      -9.511  19.192   7.547  1.00 98.12           C  
ATOM   1172  CB  LEU A 148      -9.045  19.952   9.927  1.00 98.12           C  
ATOM   1173  O   LEU A 148      -8.686  19.468   6.678  1.00 98.12           O  
ATOM   1174  CG  LEU A 148      -7.516  19.963   9.728  1.00 98.12           C  
ATOM   1175  CD1 LEU A 148      -6.992  21.348   9.347  1.00 98.12           C  
ATOM   1176  CD2 LEU A 148      -6.825  19.534  11.016  1.00 98.12           C  
ATOM   1177  N   VAL A 149     -10.145  18.016   7.579  1.00 98.31           N  
ATOM   1178  CA  VAL A 149      -9.834  16.907   6.660  1.00 98.31           C  
ATOM   1179  C   VAL A 149     -10.687  16.892   5.387  1.00 98.31           C  
ATOM   1180  CB  VAL A 149      -9.862  15.544   7.370  1.00 98.31           C  
ATOM   1181  O   VAL A 149     -10.486  16.036   4.527  1.00 98.31           O  
ATOM   1182  CG1 VAL A 149      -8.902  15.506   8.566  1.00 98.31           C  
ATOM   1183  CG2 VAL A 149     -11.266  15.158   7.830  1.00 98.31           C  
ATOM   1184  N   ASN A 150     -11.620  17.832   5.215  1.00 96.50           N  
ATOM   1185  CA  ASN A 150     -12.630  17.770   4.157  1.00 96.50           C  
ATOM   1186  C   ASN A 150     -12.039  17.522   2.755  1.00 96.50           C  
ATOM   1187  CB  ASN A 150     -13.444  19.070   4.186  1.00 96.50           C  
ATOM   1188  O   ASN A 150     -12.503  16.638   2.031  1.00 96.50           O  
ATOM   1189  CG  ASN A 150     -14.572  19.014   3.176  1.00 96.50           C  
ATOM   1190  ND2 ASN A 150     -14.637  19.949   2.257  1.00 96.50           N  
ATOM   1191  OD1 ASN A 150     -15.370  18.090   3.161  1.00 96.50           O  
ATOM   1192  N   ASP A 151     -10.965  18.236   2.405  1.00 97.31           N  
ATOM   1193  CA  ASP A 151     -10.379  18.239   1.059  1.00 97.31           C  
ATOM   1194  C   ASP A 151      -9.009  17.554   0.956  1.00 97.31           C  
ATOM   1195  CB  ASP A 151     -10.348  19.681   0.539  1.00 97.31           C  
ATOM   1196  O   ASP A 151      -8.403  17.537  -0.116  1.00 97.31           O  
ATOM   1197  CG  ASP A 151     -11.765  20.155   0.223  1.00 97.31           C  
ATOM   1198  OD1 ASP A 151     -12.378  19.549  -0.688  1.00 97.31           O  
ATOM   1199  OD2 ASP A 151     -12.240  21.098   0.887  1.00 97.31           O  
ATOM   1200  N   ILE A 152      -8.503  16.951   2.037  1.00 98.25           N  
ATOM   1201  CA  ILE A 152      -7.132  16.410   2.036  1.00 98.25           C  
ATOM   1202  C   ILE A 152      -6.977  15.212   1.090  1.00 98.25           C  
ATOM   1203  CB  ILE A 152      -6.612  16.117   3.461  1.00 98.25           C  
ATOM   1204  O   ILE A 152      -5.898  15.017   0.541  1.00 98.25           O  
ATOM   1205  CG1 ILE A 152      -7.315  14.914   4.124  1.00 98.25           C  
ATOM   1206  CG2 ILE A 152      -6.726  17.401   4.304  1.00 98.25           C  
ATOM   1207  CD1 ILE A 152      -6.689  14.454   5.443  1.00 98.25           C  
ATOM   1208  N   HIS A 153      -8.055  14.463   0.828  1.00 97.75           N  
ATOM   1209  CA  HIS A 153      -8.091  13.342  -0.125  1.00 97.75           C  
ATOM   1210  C   HIS A 153      -7.736  13.752  -1.569  1.00 97.75           C  
ATOM   1211  CB  HIS A 153      -9.485  12.695  -0.076  1.00 97.75           C  
ATOM   1212  O   HIS A 153      -7.293  12.924  -2.357  1.00 97.75           O  
ATOM   1213  CG  HIS A 153     -10.600  13.582  -0.587  1.00 97.75           C  
ATOM   1214  CD2 HIS A 153     -11.186  13.514  -1.825  1.00 97.75           C  
ATOM   1215  ND1 HIS A 153     -11.216  14.617   0.086  1.00 97.75           N  
ATOM   1216  CE1 HIS A 153     -12.147  15.149  -0.720  1.00 97.75           C  
ATOM   1217  NE2 HIS A 153     -12.156  14.523  -1.904  1.00 97.75           N  
ATOM   1218  N   LYS A 154      -7.880  15.039  -1.918  1.00 97.25           N  
ATOM   1219  CA  LYS A 154      -7.505  15.592  -3.233  1.00 97.25           C  
ATOM   1220  C   LYS A 154      -6.001  15.848  -3.368  1.00 97.25           C  
ATOM   1221  CB  LYS A 154      -8.283  16.892  -3.489  1.00 97.25           C  
ATOM   1222  O   LYS A 154      -5.535  16.244  -4.432  1.00 97.25           O  
ATOM   1223  CG  LYS A 154      -9.802  16.681  -3.497  1.00 97.25           C  
ATOM   1224  CD  LYS A 154     -10.541  18.019  -3.590  1.00 97.25           C  
ATOM   1225  CE  LYS A 154     -12.051  17.768  -3.608  1.00 97.25           C  
ATOM   1226  NZ  LYS A 154     -12.807  19.007  -3.311  1.00 97.25           N  
ATOM   1227  N   ARG A 155      -5.237  15.680  -2.285  1.00 96.94           N  
ATOM   1228  CA  ARG A 155      -3.803  15.966  -2.209  1.00 96.94           C  
ATOM   1229  C   ARG A 155      -3.041  14.675  -1.949  1.00 96.94           C  
ATOM   1230  CB  ARG A 155      -3.532  16.989  -1.093  1.00 96.94           C  
ATOM   1231  O   ARG A 155      -3.419  13.895  -1.076  1.00 96.94           O  
ATOM   1232  CG  ARG A 155      -4.248  18.335  -1.308  1.00 96.94           C  
ATOM   1233  CD  ARG A 155      -4.139  19.237  -0.073  1.00 96.94           C  
ATOM   1234  NE  ARG A 155      -2.740  19.583   0.249  1.00 96.94           N  
ATOM   1235  NH1 ARG A 155      -3.144  20.646   2.245  1.00 96.94           N  
ATOM   1236  NH2 ARG A 155      -1.048  20.446   1.506  1.00 96.94           N  
ATOM   1237  CZ  ARG A 155      -2.320  20.221   1.328  1.00 96.94           C  
ATOM   1238  N   GLY A 156      -1.924  14.488  -2.644  1.00 96.94           N  
ATOM   1239  CA  GLY A 156      -0.971  13.445  -2.283  1.00 96.94           C  
ATOM   1240  C   GLY A 156      -0.221  13.750  -0.982  1.00 96.94           C  
ATOM   1241  O   GLY A 156      -0.383  14.809  -0.367  1.00 96.94           O  
ATOM   1242  N   GLY A 157       0.609  12.802  -0.551  1.00 97.38           N  
ATOM   1243  CA  GLY A 157       1.335  12.890   0.715  1.00 97.38           C  
ATOM   1244  C   GLY A 157       0.447  12.677   1.950  1.00 97.38           C  
ATOM   1245  O   GLY A 157      -0.567  11.989   1.885  1.00 97.38           O  
ATOM   1246  N   THR A 158       0.854  13.243   3.089  1.00 98.06           N  
ATOM   1247  CA  THR A 158       0.128  13.175   4.372  1.00 98.06           C  
ATOM   1248  C   THR A 158       0.150  14.536   5.065  1.00 98.06           C  
ATOM   1249  CB  THR A 158       0.677  12.079   5.307  1.00 98.06           C  
ATOM   1250  O   THR A 158       1.208  15.162   5.146  1.00 98.06           O  
ATOM   1251  CG2 THR A 158       2.196  12.101   5.485  1.00 98.06           C  
ATOM   1252  OG1 THR A 158       0.104  12.200   6.589  1.00 98.06           O  
ATOM   1253  N   ILE A 159      -0.995  14.992   5.583  1.00 97.94           N  
ATOM   1254  CA  ILE A 159      -1.077  16.229   6.378  1.00 97.94           C  
ATOM   1255  C   ILE A 159      -0.380  16.130   7.741  1.00 97.94           C  
ATOM   1256  CB  ILE A 159      -2.534  16.697   6.579  1.00 97.94           C  
ATOM   1257  O   ILE A 159      -0.065  17.159   8.321  1.00 97.94           O  
ATOM   1258  CG1 ILE A 159      -3.400  15.660   7.332  1.00 97.94           C  
ATOM   1259  CG2 ILE A 159      -3.154  17.091   5.227  1.00 97.94           C  
ATOM   1260  CD1 ILE A 159      -4.647  16.272   7.977  1.00 97.94           C  
ATOM   1261  N   LEU A 160      -0.123  14.917   8.240  1.00 97.88           N  
ATOM   1262  CA  LEU A 160       0.535  14.688   9.534  1.00 97.88           C  
ATOM   1263  C   LEU A 160       2.066  14.735   9.428  1.00 97.88           C  
ATOM   1264  CB  LEU A 160       0.070  13.331  10.102  1.00 97.88           C  
ATOM   1265  O   LEU A 160       2.778  14.609  10.423  1.00 97.88           O  
ATOM   1266  CG  LEU A 160      -1.450  13.170  10.272  1.00 97.88           C  
ATOM   1267  CD1 LEU A 160      -1.784  11.808  10.876  1.00 97.88           C  
ATOM   1268  CD2 LEU A 160      -2.014  14.256  11.174  1.00 97.88           C  
ATOM   1269  N   GLY A 161       2.602  14.827   8.209  1.00 96.31           N  
ATOM   1270  CA  GLY A 161       3.993  14.476   7.959  1.00 96.31           C  
ATOM   1271  C   GLY A 161       4.273  12.995   8.253  1.00 96.31           C  
ATOM   1272  O   GLY A 161       3.427  12.228   8.711  1.00 96.31           O  
ATOM   1273  N   THR A 162       5.482  12.548   7.944  1.00 95.38           N  
ATOM   1274  CA  THR A 162       5.898  11.162   8.184  1.00 95.38           C  
ATOM   1275  C   THR A 162       7.391  11.115   8.461  1.00 95.38           C  
ATOM   1276  CB  THR A 162       5.507  10.252   7.008  1.00 95.38           C  
ATOM   1277  O   THR A 162       8.136  12.005   8.052  1.00 95.38           O  
ATOM   1278  CG2 THR A 162       6.198  10.603   5.689  1.00 95.38           C  
ATOM   1279  OG1 THR A 162       5.835   8.920   7.308  1.00 95.38           O  
ATOM   1280  N   SER A 163       7.846  10.073   9.147  1.00 93.31           N  
ATOM   1281  CA  SER A 163       9.268   9.813   9.346  1.00 93.31           C  
ATOM   1282  C   SER A 163       9.583   8.321   9.276  1.00 93.31           C  
ATOM   1283  CB  SER A 163       9.762  10.438  10.656  1.00 93.31           C  
ATOM   1284  O   SER A 163       8.702   7.458   9.344  1.00 93.31           O  
ATOM   1285  OG  SER A 163       9.268   9.742  11.775  1.00 93.31           O  
ATOM   1286  N   ARG A 164      10.871   8.024   9.094  1.00 90.94           N  
ATOM   1287  CA  ARG A 164      11.454   6.688   9.232  1.00 90.94           C  
ATOM   1288  C   ARG A 164      12.091   6.574  10.621  1.00 90.94           C  
ATOM   1289  CB  ARG A 164      12.468   6.457   8.095  1.00 90.94           C  
ATOM   1290  O   ARG A 164      12.739   7.517  11.068  1.00 90.94           O  
ATOM   1291  CG  ARG A 164      11.785   6.180   6.746  1.00 90.94           C  
ATOM   1292  CD  ARG A 164      12.826   5.879   5.658  1.00 90.94           C  
ATOM   1293  NE  ARG A 164      12.189   5.641   4.345  1.00 90.94           N  
ATOM   1294  NH1 ARG A 164      12.262   3.338   4.347  1.00 90.94           N  
ATOM   1295  NH2 ARG A 164      11.234   4.401   2.688  1.00 90.94           N  
ATOM   1296  CZ  ARG A 164      11.902   4.465   3.808  1.00 90.94           C  
ATOM   1297  N   GLY A 165      11.952   5.416  11.266  1.00 89.06           N  
ATOM   1298  CA  GLY A 165      12.530   5.132  12.583  1.00 89.06           C  
ATOM   1299  C   GLY A 165      11.791   5.807  13.746  1.00 89.06           C  
ATOM   1300  O   GLY A 165      10.621   6.168  13.633  1.00 89.06           O  
ATOM   1301  N   GLY A 166      12.482   5.950  14.882  1.00 88.88           N  
ATOM   1302  CA  GLY A 166      11.947   6.620  16.075  1.00 88.88           C  
ATOM   1303  C   GLY A 166      10.896   5.826  16.851  1.00 88.88           C  
ATOM   1304  O   GLY A 166      10.105   6.414  17.581  1.00 88.88           O  
ATOM   1305  N   HIS A 167      10.856   4.507  16.668  1.00 94.62           N  
ATOM   1306  CA  HIS A 167      10.005   3.636  17.465  1.00 94.62           C  
ATOM   1307  C   HIS A 167      10.627   3.418  18.849  1.00 94.62           C  
ATOM   1308  CB  HIS A 167       9.791   2.311  16.727  1.00 94.62           C  
ATOM   1309  O   HIS A 167      11.747   2.925  18.953  1.00 94.62           O  
ATOM   1310  CG  HIS A 167       8.792   1.439  17.434  1.00 94.62           C  
ATOM   1311  CD2 HIS A 167       9.061   0.462  18.357  1.00 94.62           C  
ATOM   1312  ND1 HIS A 167       7.425   1.534  17.322  1.00 94.62           N  
ATOM   1313  CE1 HIS A 167       6.884   0.632  18.153  1.00 94.62           C  
ATOM   1314  NE2 HIS A 167       7.838  -0.045  18.805  1.00 94.62           N  
ATOM   1315  N   ASP A 168       9.886   3.768  19.894  1.00 96.75           N  
ATOM   1316  CA  ASP A 168      10.221   3.505  21.293  1.00 96.75           C  
ATOM   1317  C   ASP A 168       8.921   3.093  21.989  1.00 96.75           C  
ATOM   1318  CB  ASP A 168      10.863   4.764  21.901  1.00 96.75           C  
ATOM   1319  O   ASP A 168       8.070   3.935  22.276  1.00 96.75           O  
ATOM   1320  CG  ASP A 168      11.335   4.593  23.350  1.00 96.75           C  
ATOM   1321  OD1 ASP A 168      10.650   3.899  24.134  1.00 96.75           O  
ATOM   1322  OD2 ASP A 168      12.355   5.249  23.690  1.00 96.75           O  
ATOM   1323  N   THR A 169       8.721   1.783  22.156  1.00 97.44           N  
ATOM   1324  CA  THR A 169       7.444   1.209  22.601  1.00 97.44           C  
ATOM   1325  C   THR A 169       6.998   1.798  23.937  1.00 97.44           C  
ATOM   1326  CB  THR A 169       7.553  -0.318  22.730  1.00 97.44           C  
ATOM   1327  O   THR A 169       5.848   2.212  24.060  1.00 97.44           O  
ATOM   1328  CG2 THR A 169       6.194  -0.986  22.896  1.00 97.44           C  
ATOM   1329  OG1 THR A 169       8.181  -0.871  21.592  1.00 97.44           O  
ATOM   1330  N   THR A 170       7.911   1.908  24.905  1.00 97.44           N  
ATOM   1331  CA  THR A 170       7.610   2.446  26.235  1.00 97.44           C  
ATOM   1332  C   THR A 170       7.158   3.896  26.139  1.00 97.44           C  
ATOM   1333  CB  THR A 170       8.823   2.323  27.166  1.00 97.44           C  
ATOM   1334  O   THR A 170       6.058   4.206  26.583  1.00 97.44           O  
ATOM   1335  CG2 THR A 170       8.512   2.707  28.611  1.00 97.44           C  
ATOM   1336  OG1 THR A 170       9.249   0.979  27.191  1.00 97.44           O  
ATOM   1337  N   LYS A 171       7.929   4.766  25.469  1.00 97.50           N  
ATOM   1338  CA  LYS A 171       7.564   6.188  25.334  1.00 97.50           C  
ATOM   1339  C   LYS A 171       6.265   6.405  24.561  1.00 97.50           C  
ATOM   1340  CB  LYS A 171       8.676   6.961  24.627  1.00 97.50           C  
ATOM   1341  O   LYS A 171       5.525   7.343  24.850  1.00 97.50           O  
ATOM   1342  CG  LYS A 171       9.939   7.096  25.476  1.00 97.50           C  
ATOM   1343  CD  LYS A 171      10.924   8.014  24.749  1.00 97.50           C  
ATOM   1344  CE  LYS A 171      12.246   8.041  25.516  1.00 97.50           C  
ATOM   1345  NZ  LYS A 171      13.353   7.606  24.644  1.00 97.50           N  
ATOM   1346  N   ILE A 172       6.000   5.574  23.553  1.00 98.19           N  
ATOM   1347  CA  ILE A 172       4.761   5.644  22.776  1.00 98.19           C  
ATOM   1348  C   ILE A 172       3.566   5.279  23.661  1.00 98.19           C  
ATOM   1349  CB  ILE A 172       4.854   4.763  21.512  1.00 98.19           C  
ATOM   1350  O   ILE A 172       2.587   6.021  23.678  1.00 98.19           O  
ATOM   1351  CG1 ILE A 172       5.861   5.369  20.506  1.00 98.19           C  
ATOM   1352  CG2 ILE A 172       3.474   4.619  20.843  1.00 98.19           C  
ATOM   1353  CD1 ILE A 172       6.317   4.370  19.434  1.00 98.19           C  
ATOM   1354  N   VAL A 173       3.646   4.178  24.415  1.00 98.50           N  
ATOM   1355  CA  VAL A 173       2.544   3.741  25.286  1.00 98.50           C  
ATOM   1356  C   VAL A 173       2.357   4.676  26.482  1.00 98.50           C  
ATOM   1357  CB  VAL A 173       2.697   2.266  25.697  1.00 98.50           C  
ATOM   1358  O   VAL A 173       1.215   4.968  26.829  1.00 98.50           O  
ATOM   1359  CG1 VAL A 173       1.550   1.812  26.611  1.00 98.50           C  
ATOM   1360  CG2 VAL A 173       2.631   1.374  24.448  1.00 98.50           C  
ATOM   1361  N   ASP A 174       3.435   5.231  27.042  1.00 98.06           N  
ATOM   1362  CA  ASP A 174       3.360   6.286  28.062  1.00 98.06           C  
ATOM   1363  C   ASP A 174       2.596   7.503  27.520  1.00 98.06           C  
ATOM   1364  CB  ASP A 174       4.769   6.714  28.515  1.00 98.06           C  
ATOM   1365  O   ASP A 174       1.640   7.961  28.135  1.00 98.06           O  
ATOM   1366  CG  ASP A 174       5.585   5.632  29.236  1.00 98.06           C  
ATOM   1367  OD1 ASP A 174       5.019   4.581  29.621  1.00 98.06           O  
ATOM   1368  OD2 ASP A 174       6.812   5.835  29.371  1.00 98.06           O  
ATOM   1369  N   SER A 175       2.928   7.963  26.309  1.00 97.38           N  
ATOM   1370  CA  SER A 175       2.211   9.069  25.662  1.00 97.38           C  
ATOM   1371  C   SER A 175       0.736   8.747  25.398  1.00 97.38           C  
ATOM   1372  CB  SER A 175       2.915   9.436  24.359  1.00 97.38           C  
ATOM   1373  O   SER A 175      -0.126   9.597  25.621  1.00 97.38           O  
ATOM   1374  OG  SER A 175       2.279  10.539  23.745  1.00 97.38           O  
ATOM   1375  N   ILE A 176       0.415   7.524  24.963  1.00 98.12           N  
ATOM   1376  CA  ILE A 176      -0.974   7.070  24.785  1.00 98.12           C  
ATOM   1377  C   ILE A 176      -1.746   7.188  26.107  1.00 98.12           C  
ATOM   1378  CB  ILE A 176      -0.992   5.635  24.206  1.00 98.12           C  
ATOM   1379  O   ILE A 176      -2.855   7.725  26.116  1.00 98.12           O  
ATOM   1380  CG1 ILE A 176      -0.571   5.664  22.717  1.00 98.12           C  
ATOM   1381  CG2 ILE A 176      -2.359   4.939  24.335  1.00 98.12           C  
ATOM   1382  CD1 ILE A 176      -0.155   4.298  22.157  1.00 98.12           C  
ATOM   1383  N   GLN A 177      -1.152   6.749  27.219  1.00 97.69           N  
ATOM   1384  CA  GLN A 177      -1.762   6.841  28.546  1.00 97.69           C  
ATOM   1385  C   GLN A 177      -1.886   8.281  29.048  1.00 97.69           C  
ATOM   1386  CB  GLN A 177      -0.959   6.014  29.556  1.00 97.69           C  
ATOM   1387  O   GLN A 177      -2.964   8.662  29.498  1.00 97.69           O  
ATOM   1388  CG  GLN A 177      -1.149   4.512  29.340  1.00 97.69           C  
ATOM   1389  CD  GLN A 177      -0.457   3.718  30.436  1.00 97.69           C  
ATOM   1390  NE2 GLN A 177      -1.012   3.663  31.626  1.00 97.69           N  
ATOM   1391  OE1 GLN A 177       0.583   3.111  30.253  1.00 97.69           O  
ATOM   1392  N   ASP A 178      -0.829   9.087  28.930  1.00 96.44           N  
ATOM   1393  CA  ASP A 178      -0.798  10.485  29.382  1.00 96.44           C  
ATOM   1394  C   ASP A 178      -1.874  11.331  28.692  1.00 96.44           C  
ATOM   1395  CB  ASP A 178       0.575  11.102  29.062  1.00 96.44           C  
ATOM   1396  O   ASP A 178      -2.481  12.216  29.296  1.00 96.44           O  
ATOM   1397  CG  ASP A 178       1.725  10.665  29.974  1.00 96.44           C  
ATOM   1398  OD1 ASP A 178       1.464  10.003  31.002  1.00 96.44           O  
ATOM   1399  OD2 ASP A 178       2.861  11.096  29.657  1.00 96.44           O  
ATOM   1400  N   HIS A 179      -2.141  11.046  27.416  1.00 95.69           N  
ATOM   1401  CA  HIS A 179      -3.209  11.699  26.669  1.00 95.69           C  
ATOM   1402  C   HIS A 179      -4.569  11.017  26.868  1.00 95.69           C  
ATOM   1403  CB  HIS A 179      -2.823  11.800  25.188  1.00 95.69           C  
ATOM   1404  O   HIS A 179      -5.559  11.525  26.360  1.00 95.69           O  
ATOM   1405  CG  HIS A 179      -1.621  12.677  24.937  1.00 95.69           C  
ATOM   1406  CD2 HIS A 179      -1.607  14.016  24.656  1.00 95.69           C  
ATOM   1407  ND1 HIS A 179      -0.314  12.264  24.956  1.00 95.69           N  
ATOM   1408  CE1 HIS A 179       0.471  13.316  24.697  1.00 95.69           C  
ATOM   1409  NE2 HIS A 179      -0.273  14.417  24.507  1.00 95.69           N  
ATOM   1410  N   GLY A 180      -4.678   9.890  27.571  1.00 97.19           N  
ATOM   1411  CA  GLY A 180      -5.934   9.144  27.694  1.00 97.19           C  
ATOM   1412  C   GLY A 180      -6.478   8.656  26.346  1.00 97.19           C  
ATOM   1413  O   GLY A 180      -7.690   8.598  26.154  1.00 97.19           O  
ATOM   1414  N   ILE A 181      -5.591   8.372  25.387  1.00 98.50           N  
ATOM   1415  CA  ILE A 181      -5.954   7.837  24.073  1.00 98.50           C  
ATOM   1416  C   ILE A 181      -6.377   6.378  24.246  1.00 98.50           C  
ATOM   1417  CB  ILE A 181      -4.779   7.985  23.081  1.00 98.50           C  
ATOM   1418  O   ILE A 181      -5.646   5.581  24.830  1.00 98.50           O  
ATOM   1419  CG1 ILE A 181      -4.533   9.473  22.741  1.00 98.50           C  
ATOM   1420  CG2 ILE A 181      -5.024   7.193  21.784  1.00 98.50           C  
ATOM   1421  CD1 ILE A 181      -3.141   9.741  22.150  1.00 98.50           C  
ATOM   1422  N   ASN A 182      -7.534   6.015  23.696  1.00 98.56           N  
ATOM   1423  CA  ASN A 182      -8.074   4.655  23.762  1.00 98.56           C  
ATOM   1424  C   ASN A 182      -8.326   4.008  22.394  1.00 98.56           C  
ATOM   1425  CB  ASN A 182      -9.285   4.635  24.697  1.00 98.56           C  
ATOM   1426  O   ASN A 182      -8.674   2.828  22.332  1.00 98.56           O  
ATOM   1427  CG  ASN A 182     -10.421   5.536  24.263  1.00 98.56           C  
ATOM   1428  ND2 ASN A 182     -11.258   5.887  25.205  1.00 98.56           N  
ATOM   1429  OD1 ASN A 182     -10.553   5.934  23.116  1.00 98.56           O  
ATOM   1430  N   GLN A 183      -8.065   4.725  21.301  1.00 98.75           N  
ATOM   1431  CA  GLN A 183      -8.007   4.156  19.955  1.00 98.75           C  
ATOM   1432  C   GLN A 183      -6.800   4.703  19.197  1.00 98.75           C  
ATOM   1433  CB  GLN A 183      -9.299   4.451  19.186  1.00 98.75           C  
ATOM   1434  O   GLN A 183      -6.623   5.914  19.091  1.00 98.75           O  
ATOM   1435  CG  GLN A 183     -10.538   3.830  19.844  1.00 98.75           C  
ATOM   1436  CD  GLN A 183     -11.791   4.010  19.002  1.00 98.75           C  
ATOM   1437  NE2 GLN A 183     -12.937   3.667  19.540  1.00 98.75           N  
ATOM   1438  OE1 GLN A 183     -11.759   4.442  17.858  1.00 98.75           O  
ATOM   1439  N   VAL A 184      -5.973   3.815  18.656  1.00 98.75           N  
ATOM   1440  CA  VAL A 184      -4.727   4.159  17.967  1.00 98.75           C  
ATOM   1441  C   VAL A 184      -4.762   3.574  16.560  1.00 98.75           C  
ATOM   1442  CB  VAL A 184      -3.505   3.646  18.755  1.00 98.75           C  
ATOM   1443  O   VAL A 184      -4.753   2.355  16.386  1.00 98.75           O  
ATOM   1444  CG1 VAL A 184      -2.194   4.151  18.139  1.00 98.75           C  
ATOM   1445  CG2 VAL A 184      -3.518   4.097  20.220  1.00 98.75           C  
ATOM   1446  N   TYR A 185      -4.767   4.449  15.556  1.00 98.88           N  
ATOM   1447  CA  TYR A 185      -4.757   4.095  14.138  1.00 98.88           C  
ATOM   1448  C   TYR A 185      -3.361   4.335  13.552  1.00 98.88           C  
ATOM   1449  CB  TYR A 185      -5.839   4.888  13.395  1.00 98.88           C  
ATOM   1450  O   TYR A 185      -2.912   5.476  13.416  1.00 98.88           O  
ATOM   1451  CG  TYR A 185      -7.250   4.630  13.893  1.00 98.88           C  
ATOM   1452  CD1 TYR A 185      -7.998   3.561  13.362  1.00 98.88           C  
ATOM   1453  CD2 TYR A 185      -7.807   5.443  14.902  1.00 98.88           C  
ATOM   1454  CE1 TYR A 185      -9.300   3.309  13.839  1.00 98.88           C  
ATOM   1455  CE2 TYR A 185      -9.101   5.180  15.393  1.00 98.88           C  
ATOM   1456  OH  TYR A 185     -11.095   3.833  15.320  1.00 98.88           O  
ATOM   1457  CZ  TYR A 185      -9.850   4.114  14.858  1.00 98.88           C  
ATOM   1458  N   ILE A 186      -2.655   3.256  13.209  1.00 98.75           N  
ATOM   1459  CA  ILE A 186      -1.246   3.301  12.799  1.00 98.75           C  
ATOM   1460  C   ILE A 186      -1.116   2.977  11.310  1.00 98.75           C  
ATOM   1461  CB  ILE A 186      -0.376   2.375  13.680  1.00 98.75           C  
ATOM   1462  O   ILE A 186      -1.185   1.818  10.903  1.00 98.75           O  
ATOM   1463  CG1 ILE A 186      -0.577   2.664  15.184  1.00 98.75           C  
ATOM   1464  CG2 ILE A 186       1.103   2.556  13.298  1.00 98.75           C  
ATOM   1465  CD1 ILE A 186       0.251   1.791  16.133  1.00 98.75           C  
ATOM   1466  N   ILE A 187      -0.870   3.997  10.490  1.00 98.69           N  
ATOM   1467  CA  ILE A 187      -0.758   3.870   9.035  1.00 98.69           C  
ATOM   1468  C   ILE A 187       0.721   3.791   8.638  1.00 98.69           C  
ATOM   1469  CB  ILE A 187      -1.481   5.036   8.325  1.00 98.69           C  
ATOM   1470  O   ILE A 187       1.482   4.742   8.826  1.00 98.69           O  
ATOM   1471  CG1 ILE A 187      -2.933   5.268   8.814  1.00 98.69           C  
ATOM   1472  CG2 ILE A 187      -1.477   4.774   6.806  1.00 98.69           C  
ATOM   1473  CD1 ILE A 187      -3.503   6.636   8.417  1.00 98.69           C  
ATOM   1474  N   GLY A 188       1.158   2.678   8.050  1.00 97.00           N  
ATOM   1475  CA  GLY A 188       2.559   2.535   7.640  1.00 97.00           C  
ATOM   1476  C   GLY A 188       2.924   1.167   7.071  1.00 97.00           C  
ATOM   1477  O   GLY A 188       2.096   0.260   7.048  1.00 97.00           O  
ATOM   1478  N   GLY A 189       4.156   1.040   6.571  1.00 94.25           N  
ATOM   1479  CA  GLY A 189       4.657  -0.198   5.950  1.00 94.25           C  
ATOM   1480  C   GLY A 189       5.058  -1.274   6.967  1.00 94.25           C  
ATOM   1481  O   GLY A 189       4.779  -1.129   8.153  1.00 94.25           O  
ATOM   1482  N   ASP A 190       5.764  -2.317   6.521  1.00 91.12           N  
ATOM   1483  CA  ASP A 190       6.152  -3.483   7.343  1.00 91.12           C  
ATOM   1484  C   ASP A 190       6.770  -3.113   8.706  1.00 91.12           C  
ATOM   1485  CB  ASP A 190       7.121  -4.356   6.531  1.00 91.12           C  
ATOM   1486  O   ASP A 190       6.246  -3.490   9.753  1.00 91.12           O  
ATOM   1487  CG  ASP A 190       7.704  -5.485   7.387  1.00 91.12           C  
ATOM   1488  OD1 ASP A 190       6.932  -6.327   7.883  1.00 91.12           O  
ATOM   1489  OD2 ASP A 190       8.928  -5.450   7.656  1.00 91.12           O  
ATOM   1490  N   GLY A 191       7.822  -2.285   8.721  1.00 92.12           N  
ATOM   1491  CA  GLY A 191       8.455  -1.849   9.973  1.00 92.12           C  
ATOM   1492  C   GLY A 191       7.506  -1.090  10.911  1.00 92.12           C  
ATOM   1493  O   GLY A 191       7.625  -1.181  12.130  1.00 92.12           O  
ATOM   1494  N   THR A 192       6.521  -0.378  10.357  1.00 96.12           N  
ATOM   1495  CA  THR A 192       5.465   0.264  11.146  1.00 96.12           C  
ATOM   1496  C   THR A 192       4.479  -0.763  11.693  1.00 96.12           C  
ATOM   1497  CB  THR A 192       4.711   1.315  10.323  1.00 96.12           C  
ATOM   1498  O   THR A 192       4.125  -0.685  12.859  1.00 96.12           O  
ATOM   1499  CG2 THR A 192       3.765   2.123  11.203  1.00 96.12           C  
ATOM   1500  OG1 THR A 192       5.622   2.214   9.721  1.00 96.12           O  
ATOM   1501  N   GLN A 193       4.060  -1.757  10.911  1.00 95.62           N  
ATOM   1502  CA  GLN A 193       3.146  -2.791  11.408  1.00 95.62           C  
ATOM   1503  C   GLN A 193       3.804  -3.664  12.490  1.00 95.62           C  
ATOM   1504  CB  GLN A 193       2.600  -3.626  10.239  1.00 95.62           C  
ATOM   1505  O   GLN A 193       3.164  -3.996  13.484  1.00 95.62           O  
ATOM   1506  CG  GLN A 193       1.822  -2.797   9.198  1.00 95.62           C  
ATOM   1507  CD  GLN A 193       0.718  -1.933   9.806  1.00 95.62           C  
ATOM   1508  NE2 GLN A 193       0.610  -0.683   9.412  1.00 95.62           N  
ATOM   1509  OE1 GLN A 193      -0.048  -2.355  10.651  1.00 95.62           O  
ATOM   1510  N   LYS A 194       5.113  -3.934  12.383  1.00 95.00           N  
ATOM   1511  CA  LYS A 194       5.907  -4.544  13.467  1.00 95.00           C  
ATOM   1512  C   LYS A 194       5.906  -3.679  14.730  1.00 95.00           C  
ATOM   1513  CB  LYS A 194       7.341  -4.805  12.981  1.00 95.00           C  
ATOM   1514  O   LYS A 194       5.662  -4.181  15.822  1.00 95.00           O  
ATOM   1515  CG  LYS A 194       7.378  -5.969  11.984  1.00 95.00           C  
ATOM   1516  CD  LYS A 194       8.751  -6.132  11.328  1.00 95.00           C  
ATOM   1517  CE  LYS A 194       8.682  -7.357  10.411  1.00 95.00           C  
ATOM   1518  NZ  LYS A 194       9.752  -7.359   9.394  1.00 95.00           N  
ATOM   1519  N   GLY A 195       6.105  -2.369  14.578  1.00 96.31           N  
ATOM   1520  CA  GLY A 195       5.975  -1.414  15.680  1.00 96.31           C  
ATOM   1521  C   GLY A 195       4.574  -1.401  16.303  1.00 96.31           C  
ATOM   1522  O   GLY A 195       4.446  -1.360  17.524  1.00 96.31           O  
ATOM   1523  N   ALA A 196       3.519  -1.481  15.489  1.00 97.69           N  
ATOM   1524  CA  ALA A 196       2.136  -1.570  15.954  1.00 97.69           C  
ATOM   1525  C   ALA A 196       1.891  -2.836  16.789  1.00 97.69           C  
ATOM   1526  CB  ALA A 196       1.192  -1.503  14.746  1.00 97.69           C  
ATOM   1527  O   ALA A 196       1.242  -2.753  17.830  1.00 97.69           O  
ATOM   1528  N   ALA A 197       2.470  -3.972  16.390  1.00 96.56           N  
ATOM   1529  CA  ALA A 197       2.418  -5.207  17.168  1.00 96.56           C  
ATOM   1530  C   ALA A 197       3.093  -5.053  18.541  1.00 96.56           C  
ATOM   1531  CB  ALA A 197       3.034  -6.342  16.344  1.00 96.56           C  
ATOM   1532  O   ALA A 197       2.502  -5.430  19.549  1.00 96.56           O  
ATOM   1533  N   PHE A 198       4.275  -4.429  18.614  1.00 97.19           N  
ATOM   1534  CA  PHE A 198       4.935  -4.163  19.900  1.00 97.19           C  
ATOM   1535  C   PHE A 198       4.129  -3.214  20.798  1.00 97.19           C  
ATOM   1536  CB  PHE A 198       6.349  -3.607  19.672  1.00 97.19           C  
ATOM   1537  O   PHE A 198       4.026  -3.448  21.999  1.00 97.19           O  
ATOM   1538  CG  PHE A 198       7.316  -4.555  18.986  1.00 97.19           C  
ATOM   1539  CD1 PHE A 198       7.453  -5.883  19.436  1.00 97.19           C  
ATOM   1540  CD2 PHE A 198       8.117  -4.099  17.922  1.00 97.19           C  
ATOM   1541  CE1 PHE A 198       8.361  -6.754  18.810  1.00 97.19           C  
ATOM   1542  CE2 PHE A 198       9.026  -4.970  17.294  1.00 97.19           C  
ATOM   1543  CZ  PHE A 198       9.145  -6.299  17.736  1.00 97.19           C  
ATOM   1544  N   ILE A 199       3.520  -2.171  20.222  1.00 98.19           N  
ATOM   1545  CA  ILE A 199       2.635  -1.247  20.952  1.00 98.19           C  
ATOM   1546  C   ILE A 199       1.419  -1.994  21.509  1.00 98.19           C  
ATOM   1547  CB  ILE A 199       2.216  -0.073  20.037  1.00 98.19           C  
ATOM   1548  O   ILE A 199       1.073  -1.810  22.674  1.00 98.19           O  
ATOM   1549  CG1 ILE A 199       3.420   0.852  19.773  1.00 98.19           C  
ATOM   1550  CG2 ILE A 199       1.072   0.764  20.635  1.00 98.19           C  
ATOM   1551  CD1 ILE A 199       3.254   1.698  18.503  1.00 98.19           C  
ATOM   1552  N   TYR A 200       0.795  -2.851  20.699  1.00 97.69           N  
ATOM   1553  CA  TYR A 200      -0.323  -3.690  21.122  1.00 97.69           C  
ATOM   1554  C   TYR A 200       0.057  -4.618  22.285  1.00 97.69           C  
ATOM   1555  CB  TYR A 200      -0.846  -4.483  19.916  1.00 97.69           C  
ATOM   1556  O   TYR A 200      -0.650  -4.647  23.292  1.00 97.69           O  
ATOM   1557  CG  TYR A 200      -1.724  -5.647  20.320  1.00 97.69           C  
ATOM   1558  CD1 TYR A 200      -1.243  -6.965  20.199  1.00 97.69           C  
ATOM   1559  CD2 TYR A 200      -2.962  -5.403  20.943  1.00 97.69           C  
ATOM   1560  CE1 TYR A 200      -2.003  -8.039  20.692  1.00 97.69           C  
ATOM   1561  CE2 TYR A 200      -3.707  -6.475  21.465  1.00 97.69           C  
ATOM   1562  OH  TYR A 200      -3.936  -8.826  21.868  1.00 97.69           O  
ATOM   1563  CZ  TYR A 200      -3.232  -7.796  21.333  1.00 97.69           C  
ATOM   1564  N   GLU A 201       1.185  -5.326  22.189  1.00 96.75           N  
ATOM   1565  CA  GLU A 201       1.634  -6.223  23.259  1.00 96.75           C  
ATOM   1566  C   GLU A 201       1.901  -5.481  24.567  1.00 96.75           C  
ATOM   1567  CB  GLU A 201       2.909  -6.973  22.841  1.00 96.75           C  
ATOM   1568  O   GLU A 201       1.518  -5.951  25.637  1.00 96.75           O  
ATOM   1569  CG  GLU A 201       2.655  -8.078  21.812  1.00 96.75           C  
ATOM   1570  CD  GLU A 201       1.565  -9.059  22.259  1.00 96.75           C  
ATOM   1571  OE1 GLU A 201       0.773  -9.460  21.388  1.00 96.75           O  
ATOM   1572  OE2 GLU A 201       1.494  -9.411  23.467  1.00 96.75           O  
ATOM   1573  N   GLU A 202       2.506  -4.297  24.496  1.00 98.00           N  
ATOM   1574  CA  GLU A 202       2.766  -3.481  25.678  1.00 98.00           C  
ATOM   1575  C   GLU A 202       1.465  -2.940  26.300  1.00 98.00           C  
ATOM   1576  CB  GLU A 202       3.759  -2.380  25.285  1.00 98.00           C  
ATOM   1577  O   GLU A 202       1.305  -2.974  27.521  1.00 98.00           O  
ATOM   1578  CG  GLU A 202       4.127  -1.417  26.420  1.00 98.00           C  
ATOM   1579  CD  GLU A 202       4.855  -2.060  27.604  1.00 98.00           C  
ATOM   1580  OE1 GLU A 202       5.081  -1.335  28.600  1.00 98.00           O  
ATOM   1581  OE2 GLU A 202       5.153  -3.272  27.615  1.00 98.00           O  
ATOM   1582  N   ILE A 203       0.495  -2.517  25.482  1.00 97.88           N  
ATOM   1583  CA  ILE A 203      -0.857  -2.133  25.927  1.00 97.88           C  
ATOM   1584  C   ILE A 203      -1.557  -3.293  26.641  1.00 97.88           C  
ATOM   1585  CB  ILE A 203      -1.665  -1.628  24.708  1.00 97.88           C  
ATOM   1586  O   ILE A 203      -2.115  -3.104  27.726  1.00 97.88           O  
ATOM   1587  CG1 ILE A 203      -1.294  -0.152  24.458  1.00 97.88           C  
ATOM   1588  CG2 ILE A 203      -3.190  -1.805  24.839  1.00 97.88           C  
ATOM   1589  CD1 ILE A 203      -1.707   0.344  23.072  1.00 97.88           C  
ATOM   1590  N   ARG A 204      -1.493  -4.497  26.060  1.00 96.12           N  
ATOM   1591  CA  ARG A 204      -2.057  -5.723  26.637  1.00 96.12           C  
ATOM   1592  C   ARG A 204      -1.382  -6.060  27.963  1.00 96.12           C  
ATOM   1593  CB  ARG A 204      -1.911  -6.862  25.616  1.00 96.12           C  
ATOM   1594  O   ARG A 204      -2.068  -6.309  28.949  1.00 96.12           O  
ATOM   1595  CG  ARG A 204      -2.570  -8.166  26.091  1.00 96.12           C  
ATOM   1596  CD  ARG A 204      -2.342  -9.305  25.087  1.00 96.12           C  
ATOM   1597  NE  ARG A 204      -0.943  -9.781  25.071  1.00 96.12           N  
ATOM   1598  NH1 ARG A 204      -1.086 -11.469  26.637  1.00 96.12           N  
ATOM   1599  NH2 ARG A 204       0.843 -11.050  25.580  1.00 96.12           N  
ATOM   1600  CZ  ARG A 204      -0.409 -10.763  25.771  1.00 96.12           C  
ATOM   1601  N   ARG A 205      -0.047  -6.009  28.016  1.00 96.56           N  
ATOM   1602  CA  ARG A 205       0.748  -6.255  29.232  1.00 96.56           C  
ATOM   1603  C   ARG A 205       0.383  -5.292  30.363  1.00 96.56           C  
ATOM   1604  CB  ARG A 205       2.238  -6.135  28.878  1.00 96.56           C  
ATOM   1605  O   ARG A 205       0.380  -5.692  31.523  1.00 96.56           O  
ATOM   1606  CG  ARG A 205       3.149  -6.624  30.016  1.00 96.56           C  
ATOM   1607  CD  ARG A 205       4.611  -6.225  29.783  1.00 96.56           C  
ATOM   1608  NE  ARG A 205       4.819  -4.770  29.885  1.00 96.56           N  
ATOM   1609  NH1 ARG A 205       4.668  -4.518  32.163  1.00 96.56           N  
ATOM   1610  NH2 ARG A 205       5.082  -2.750  30.889  1.00 96.56           N  
ATOM   1611  CZ  ARG A 205       4.855  -4.024  30.971  1.00 96.56           C  
ATOM   1612  N   ARG A 206       0.081  -4.034  30.031  1.00 97.31           N  
ATOM   1613  CA  ARG A 206      -0.369  -3.006  30.984  1.00 97.31           C  
ATOM   1614  C   ARG A 206      -1.868  -3.080  31.315  1.00 97.31           C  
ATOM   1615  CB  ARG A 206       0.014  -1.619  30.446  1.00 97.31           C  
ATOM   1616  O   ARG A 206      -2.318  -2.315  32.161  1.00 97.31           O  
ATOM   1617  CG  ARG A 206       1.524  -1.353  30.408  1.00 97.31           C  
ATOM   1618  CD  ARG A 206       1.749   0.083  29.925  1.00 97.31           C  
ATOM   1619  NE  ARG A 206       3.148   0.326  29.546  1.00 97.31           N  
ATOM   1620  NH1 ARG A 206       3.227   2.606  29.809  1.00 97.31           N  
ATOM   1621  NH2 ARG A 206       4.996   1.542  29.063  1.00 97.31           N  
ATOM   1622  CZ  ARG A 206       3.771   1.484  29.477  1.00 97.31           C  
ATOM   1623  N   GLY A 207      -2.637  -3.967  30.676  1.00 96.44           N  
ATOM   1624  CA  GLY A 207      -4.077  -4.121  30.912  1.00 96.44           C  
ATOM   1625  C   GLY A 207      -4.904  -2.899  30.503  1.00 96.44           C  
ATOM   1626  O   GLY A 207      -5.938  -2.622  31.107  1.00 96.44           O  
ATOM   1627  N   LEU A 208      -4.444  -2.127  29.513  1.00 97.62           N  
ATOM   1628  CA  LEU A 208      -5.097  -0.874  29.136  1.00 97.62           C  
ATOM   1629  C   LEU A 208      -6.263  -1.128  28.177  1.00 97.62           C  
ATOM   1630  CB  LEU A 208      -4.093   0.116  28.526  1.00 97.62           C  
ATOM   1631  O   LEU A 208      -6.138  -1.886  27.210  1.00 97.62           O  
ATOM   1632  CG  LEU A 208      -2.825   0.368  29.347  1.00 97.62           C  
ATOM   1633  CD1 LEU A 208      -1.849   1.190  28.508  1.00 97.62           C  
ATOM   1634  CD2 LEU A 208      -3.123   1.096  30.655  1.00 97.62           C  
ATOM   1635  N   LYS A 209      -7.378  -0.417  28.390  1.00 97.75           N  
ATOM   1636  CA  LYS A 209      -8.525  -0.379  27.469  1.00 97.75           C  
ATOM   1637  C   LYS A 209      -8.206   0.499  26.250  1.00 97.75           C  
ATOM   1638  CB  LYS A 209      -9.801   0.047  28.226  1.00 97.75           C  
ATOM   1639  O   LYS A 209      -8.792   1.563  26.072  1.00 97.75           O  
ATOM   1640  CG  LYS A 209     -11.066  -0.214  27.387  1.00 97.75           C  
ATOM   1641  CD  LYS A 209     -12.336   0.394  28.001  1.00 97.75           C  
ATOM   1642  CE  LYS A 209     -13.501   0.157  27.027  1.00 97.75           C  
ATOM   1643  NZ  LYS A 209     -14.782   0.760  27.470  1.00 97.75           N  
ATOM   1644  N   VAL A 210      -7.243   0.063  25.437  1.00 98.69           N  
ATOM   1645  CA  VAL A 210      -6.787   0.757  24.225  1.00 98.69           C  
ATOM   1646  C   VAL A 210      -6.830  -0.198  23.039  1.00 98.69           C  
ATOM   1647  CB  VAL A 210      -5.373   1.351  24.387  1.00 98.69           C  
ATOM   1648  O   VAL A 210      -6.269  -1.294  23.084  1.00 98.69           O  
ATOM   1649  CG1 VAL A 210      -4.945   2.135  23.140  1.00 98.69           C  
ATOM   1650  CG2 VAL A 210      -5.265   2.280  25.601  1.00 98.69           C  
ATOM   1651  N   VAL A 211      -7.470   0.233  21.956  1.00 98.62           N  
ATOM   1652  CA  VAL A 211      -7.424  -0.470  20.674  1.00 98.62           C  
ATOM   1653  C   VAL A 211      -6.227  -0.009  19.852  1.00 98.62           C  
ATOM   1654  CB  VAL A 211      -8.728  -0.299  19.885  1.00 98.62           C  
ATOM   1655  O   VAL A 211      -6.016   1.190  19.681  1.00 98.62           O  
ATOM   1656  CG1 VAL A 211      -8.542  -0.814  18.454  1.00 98.62           C  
ATOM   1657  CG2 VAL A 211      -9.859  -1.068  20.577  1.00 98.62           C  
ATOM   1658  N   VAL A 212      -5.504  -0.963  19.265  1.00 98.69           N  
ATOM   1659  CA  VAL A 212      -4.495  -0.716  18.231  1.00 98.69           C  
ATOM   1660  C   VAL A 212      -4.969  -1.321  16.914  1.00 98.69           C  
ATOM   1661  CB  VAL A 212      -3.124  -1.280  18.639  1.00 98.69           C  
ATOM   1662  O   VAL A 212      -5.063  -2.543  16.789  1.00 98.69           O  
ATOM   1663  CG1 VAL A 212      -2.042  -0.877  17.629  1.00 98.69           C  
ATOM   1664  CG2 VAL A 212      -2.688  -0.763  20.012  1.00 98.69           C  
ATOM   1665  N   ALA A 213      -5.243  -0.462  15.934  1.00 98.75           N  
ATOM   1666  CA  ALA A 213      -5.584  -0.840  14.568  1.00 98.75           C  
ATOM   1667  C   ALA A 213      -4.466  -0.383  13.621  1.00 98.75           C  
ATOM   1668  CB  ALA A 213      -6.947  -0.238  14.207  1.00 98.75           C  
ATOM   1669  O   ALA A 213      -4.198   0.812  13.472  1.00 98.75           O  
ATOM   1670  N   GLY A 214      -3.790  -1.330  12.977  1.00 98.12           N  
ATOM   1671  CA  GLY A 214      -2.777  -1.024  11.971  1.00 98.12           C  
ATOM   1672  C   GLY A 214      -3.373  -0.991  10.571  1.00 98.12           C  
ATOM   1673  O   GLY A 214      -4.221  -1.807  10.221  1.00 98.12           O  
ATOM   1674  N   ILE A 215      -2.931  -0.043   9.753  1.00 98.12           N  
ATOM   1675  CA  ILE A 215      -3.376   0.135   8.371  1.00 98.12           C  
ATOM   1676  C   ILE A 215      -2.142   0.000   7.471  1.00 98.12           C  
ATOM   1677  CB  ILE A 215      -4.114   1.471   8.213  1.00 98.12           C  
ATOM   1678  O   ILE A 215      -1.259   0.870   7.497  1.00 98.12           O  
ATOM   1679  CG1 ILE A 215      -5.379   1.497   9.101  1.00 98.12           C  
ATOM   1680  CG2 ILE A 215      -4.509   1.654   6.738  1.00 98.12           C  
ATOM   1681  CD1 ILE A 215      -5.905   2.904   9.366  1.00 98.12           C  
ATOM   1682  N   PRO A 216      -2.017  -1.100   6.715  1.00 95.19           N  
ATOM   1683  CA  PRO A 216      -0.753  -1.497   6.141  1.00 95.19           C  
ATOM   1684  C   PRO A 216      -0.568  -0.759   4.812  1.00 95.19           C  
ATOM   1685  CB  PRO A 216      -0.850  -3.018   6.076  1.00 95.19           C  
ATOM   1686  O   PRO A 216      -1.364  -0.866   3.882  1.00 95.19           O  
ATOM   1687  CG  PRO A 216      -2.320  -3.273   5.734  1.00 95.19           C  
ATOM   1688  CD  PRO A 216      -3.045  -2.058   6.324  1.00 95.19           C  
ATOM   1689  N   LYS A 217       0.485   0.054   4.749  1.00 95.31           N  
ATOM   1690  CA  LYS A 217       0.759   1.000   3.664  1.00 95.31           C  
ATOM   1691  C   LYS A 217       1.992   0.570   2.881  1.00 95.31           C  
ATOM   1692  CB  LYS A 217       0.923   2.398   4.272  1.00 95.31           C  
ATOM   1693  O   LYS A 217       3.126   0.828   3.303  1.00 95.31           O  
ATOM   1694  CG  LYS A 217       1.283   3.492   3.249  1.00 95.31           C  
ATOM   1695  CD  LYS A 217       2.190   4.562   3.875  1.00 95.31           C  
ATOM   1696  CE  LYS A 217       3.589   4.060   4.253  1.00 95.31           C  
ATOM   1697  NZ  LYS A 217       4.288   3.475   3.088  1.00 95.31           N  
ATOM   1698  N   THR A 218       1.772   0.058   1.682  1.00 93.31           N  
ATOM   1699  CA  THR A 218       2.806  -0.216   0.679  1.00 93.31           C  
ATOM   1700  C   THR A 218       2.230   0.073  -0.700  1.00 93.31           C  
ATOM   1701  CB  THR A 218       3.302  -1.669   0.773  1.00 93.31           C  
ATOM   1702  O   THR A 218       1.062  -0.225  -0.938  1.00 93.31           O  
ATOM   1703  CG2 THR A 218       2.250  -2.679   0.341  1.00 93.31           C  
ATOM   1704  OG1 THR A 218       4.413  -1.829  -0.063  1.00 93.31           O  
ATOM   1705  N   ILE A 219       3.032   0.631  -1.604  1.00 94.38           N  
ATOM   1706  CA  ILE A 219       2.645   0.653  -3.017  1.00 94.38           C  
ATOM   1707  C   ILE A 219       3.110  -0.609  -3.742  1.00 94.38           C  
ATOM   1708  CB  ILE A 219       3.138   1.906  -3.751  1.00 94.38           C  
ATOM   1709  O   ILE A 219       2.637  -0.869  -4.832  1.00 94.38           O  
ATOM   1710  CG1 ILE A 219       4.670   1.969  -3.852  1.00 94.38           C  
ATOM   1711  CG2 ILE A 219       2.584   3.201  -3.140  1.00 94.38           C  
ATOM   1712  CD1 ILE A 219       5.056   2.945  -4.958  1.00 94.38           C  
ATOM   1713  N   ASP A 220       4.013  -1.399  -3.156  1.00 94.19           N  
ATOM   1714  CA  ASP A 220       4.634  -2.547  -3.827  1.00 94.19           C  
ATOM   1715  C   ASP A 220       3.711  -3.784  -3.852  1.00 94.19           C  
ATOM   1716  CB  ASP A 220       5.995  -2.858  -3.169  1.00 94.19           C  
ATOM   1717  O   ASP A 220       4.089  -4.824  -4.383  1.00 94.19           O  
ATOM   1718  CG  ASP A 220       7.045  -1.740  -3.298  1.00 94.19           C  
ATOM   1719  OD1 ASP A 220       7.015  -0.981  -4.294  1.00 94.19           O  
ATOM   1720  OD2 ASP A 220       7.910  -1.627  -2.397  1.00 94.19           O  
ATOM   1721  N   ASN A 221       2.507  -3.682  -3.273  1.00 94.06           N  
ATOM   1722  CA  ASN A 221       1.523  -4.756  -3.112  1.00 94.06           C  
ATOM   1723  C   ASN A 221       2.097  -6.061  -2.528  1.00 94.06           C  
ATOM   1724  CB  ASN A 221       0.723  -4.938  -4.410  1.00 94.06           C  
ATOM   1725  O   ASN A 221       1.756  -7.169  -2.938  1.00 94.06           O  
ATOM   1726  CG  ASN A 221      -0.580  -5.662  -4.147  1.00 94.06           C  
ATOM   1727  ND2 ASN A 221      -1.103  -6.407  -5.092  1.00 94.06           N  
ATOM   1728  OD1 ASN A 221      -1.167  -5.527  -3.088  1.00 94.06           O  
ATOM   1729  N   ASP A 222       3.002  -5.921  -1.562  1.00 92.12           N  
ATOM   1730  CA  ASP A 222       3.798  -7.004  -0.986  1.00 92.12           C  
ATOM   1731  C   ASP A 222       3.311  -7.460   0.399  1.00 92.12           C  
ATOM   1732  CB  ASP A 222       5.278  -6.594  -0.996  1.00 92.12           C  
ATOM   1733  O   ASP A 222       4.005  -8.208   1.088  1.00 92.12           O  
ATOM   1734  CG  ASP A 222       5.633  -5.445  -0.042  1.00 92.12           C  
ATOM   1735  OD1 ASP A 222       4.801  -4.524   0.148  1.00 92.12           O  
ATOM   1736  OD2 ASP A 222       6.761  -5.463   0.501  1.00 92.12           O  
ATOM   1737  N   ILE A 223       2.113  -7.049   0.820  1.00 91.94           N  
ATOM   1738  CA  ILE A 223       1.543  -7.455   2.111  1.00 91.94           C  
ATOM   1739  C   ILE A 223       0.933  -8.862   1.987  1.00 91.94           C  
ATOM   1740  CB  ILE A 223       0.517  -6.424   2.611  1.00 91.94           C  
ATOM   1741  O   ILE A 223       0.124  -9.090   1.086  1.00 91.94           O  
ATOM   1742  CG1 ILE A 223       1.181  -5.071   2.934  1.00 91.94           C  
ATOM   1743  CG2 ILE A 223      -0.184  -6.911   3.892  1.00 91.94           C  
ATOM   1744  CD1 ILE A 223       0.188  -3.914   2.796  1.00 91.94           C  
ATOM   1745  N   PRO A 224       1.276  -9.813   2.878  1.00 89.75           N  
ATOM   1746  CA  PRO A 224       0.661 -11.135   2.902  1.00 89.75           C  
ATOM   1747  C   PRO A 224      -0.843 -11.073   3.123  1.00 89.75           C  
ATOM   1748  CB  PRO A 224       1.304 -11.900   4.059  1.00 89.75           C  
ATOM   1749  O   PRO A 224      -1.351 -10.142   3.742  1.00 89.75           O  
ATOM   1750  CG  PRO A 224       2.617 -11.171   4.264  1.00 89.75           C  
ATOM   1751  CD  PRO A 224       2.295  -9.726   3.909  1.00 89.75           C  
ATOM   1752  N   VAL A 225      -1.533 -12.141   2.719  1.00 90.88           N  
ATOM   1753  CA  VAL A 225      -2.970 -12.367   2.952  1.00 90.88           C  
ATOM   1754  C   VAL A 225      -3.891 -11.440   2.157  1.00 90.88           C  
ATOM   1755  CB  VAL A 225      -3.299 -12.349   4.466  1.00 90.88           C  
ATOM   1756  O   VAL A 225      -4.872 -11.937   1.612  1.00 90.88           O  
ATOM   1757  CG1 VAL A 225      -4.781 -12.588   4.725  1.00 90.88           C  
ATOM   1758  CG2 VAL A 225      -2.494 -13.411   5.228  1.00 90.88           C  
ATOM   1759  N   ILE A 226      -3.589 -10.144   2.066  1.00 93.19           N  
ATOM   1760  CA  ILE A 226      -4.446  -9.180   1.380  1.00 93.19           C  
ATOM   1761  C   ILE A 226      -4.292  -9.276  -0.141  1.00 93.19           C  
ATOM   1762  CB  ILE A 226      -4.275  -7.738   1.911  1.00 93.19           C  
ATOM   1763  O   ILE A 226      -3.189  -9.434  -0.661  1.00 93.19           O  
ATOM   1764  CG1 ILE A 226      -2.973  -7.064   1.432  1.00 93.19           C  
ATOM   1765  CG2 ILE A 226      -4.404  -7.714   3.445  1.00 93.19           C  
ATOM   1766  CD1 ILE A 226      -2.853  -5.606   1.890  1.00 93.19           C  
ATOM   1767  N   ASP A 227      -5.403  -9.126  -0.855  1.00 93.12           N  
ATOM   1768  CA  ASP A 227      -5.448  -9.168  -2.318  1.00 93.12           C  
ATOM   1769  C   ASP A 227      -4.718  -7.963  -2.936  1.00 93.12           C  
ATOM   1770  CB  ASP A 227      -6.916  -9.136  -2.786  1.00 93.12           C  
ATOM   1771  O   ASP A 227      -4.071  -8.068  -3.982  1.00 93.12           O  
ATOM   1772  CG  ASP A 227      -7.803 -10.313  -2.359  1.00 93.12           C  
ATOM   1773  OD1 ASP A 227      -7.308 -11.342  -1.856  1.00 93.12           O  
ATOM   1774  OD2 ASP A 227      -9.036 -10.181  -2.540  1.00 93.12           O  
ATOM   1775  N   LYS A 228      -4.868  -6.793  -2.300  1.00 93.81           N  
ATOM   1776  CA  LYS A 228      -4.334  -5.520  -2.782  1.00 93.81           C  
ATOM   1777  C   LYS A 228      -4.052  -4.540  -1.642  1.00 93.81           C  
ATOM   1778  CB  LYS A 228      -5.295  -4.938  -3.827  1.00 93.81           C  
ATOM   1779  O   LYS A 228      -4.864  -4.413  -0.725  1.00 93.81           O  
ATOM   1780  CG  LYS A 228      -4.677  -3.722  -4.526  1.00 93.81           C  
ATOM   1781  CD  LYS A 228      -5.461  -3.283  -5.760  1.00 93.81           C  
ATOM   1782  CE  LYS A 228      -6.884  -2.836  -5.420  1.00 93.81           C  
ATOM   1783  NZ  LYS A 228      -7.593  -2.438  -6.654  1.00 93.81           N  
ATOM   1784  N   SER A 229      -2.952  -3.798  -1.718  1.00 95.38           N  
ATOM   1785  CA  SER A 229      -2.647  -2.648  -0.860  1.00 95.38           C  
ATOM   1786  C   SER A 229      -3.120  -1.330  -1.481  1.00 95.38           C  
ATOM   1787  CB  SER A 229      -1.152  -2.610  -0.561  1.00 95.38           C  
ATOM   1788  O   SER A 229      -3.155  -1.180  -2.702  1.00 95.38           O  
ATOM   1789  OG  SER A 229      -0.398  -2.313  -1.713  1.00 95.38           O  
ATOM   1790  N   PHE A 230      -3.523  -0.364  -0.652  1.00 96.94           N  
ATOM   1791  CA  PHE A 230      -3.985   0.922  -1.175  1.00 96.94           C  
ATOM   1792  C   PHE A 230      -2.818   1.711  -1.774  1.00 96.94           C  
ATOM   1793  CB  PHE A 230      -4.741   1.718  -0.106  1.00 96.94           C  
ATOM   1794  O   PHE A 230      -1.696   1.657  -1.269  1.00 96.94           O  
ATOM   1795  CG  PHE A 230      -3.866   2.331   0.972  1.00 96.94           C  
ATOM   1796  CD1 PHE A 230      -3.611   1.632   2.165  1.00 96.94           C  
ATOM   1797  CD2 PHE A 230      -3.299   3.605   0.776  1.00 96.94           C  
ATOM   1798  CE1 PHE A 230      -2.815   2.215   3.166  1.00 96.94           C  
ATOM   1799  CE2 PHE A 230      -2.504   4.190   1.776  1.00 96.94           C  
ATOM   1800  CZ  PHE A 230      -2.283   3.503   2.982  1.00 96.94           C  
ATOM   1801  N   GLY A 231      -3.092   2.439  -2.852  1.00 97.50           N  
ATOM   1802  CA  GLY A 231      -2.098   3.186  -3.620  1.00 97.50           C  
ATOM   1803  C   GLY A 231      -1.419   2.361  -4.717  1.00 97.50           C  
ATOM   1804  O   GLY A 231      -0.682   2.938  -5.513  1.00 97.50           O  
ATOM   1805  N   PHE A 232      -1.655   1.043  -4.781  1.00 97.75           N  
ATOM   1806  CA  PHE A 232      -1.089   0.174  -5.817  1.00 97.75           C  
ATOM   1807  C   PHE A 232      -1.642   0.494  -7.210  1.00 97.75           C  
ATOM   1808  CB  PHE A 232      -1.349  -1.299  -5.476  1.00 97.75           C  
ATOM   1809  O   PHE A 232      -0.858   0.659  -8.141  1.00 97.75           O  
ATOM   1810  CG  PHE A 232      -0.876  -2.269  -6.548  1.00 97.75           C  
ATOM   1811  CD1 PHE A 232      -1.792  -3.051  -7.276  1.00 97.75           C  
ATOM   1812  CD2 PHE A 232       0.493  -2.373  -6.847  1.00 97.75           C  
ATOM   1813  CE1 PHE A 232      -1.332  -3.958  -8.248  1.00 97.75           C  
ATOM   1814  CE2 PHE A 232       0.960  -3.289  -7.799  1.00 97.75           C  
ATOM   1815  CZ  PHE A 232       0.044  -4.088  -8.498  1.00 97.75           C  
ATOM   1816  N   ASP A 233      -2.965   0.632  -7.359  1.00 97.44           N  
ATOM   1817  CA  ASP A 233      -3.572   0.920  -8.668  1.00 97.44           C  
ATOM   1818  C   ASP A 233      -3.109   2.285  -9.186  1.00 97.44           C  
ATOM   1819  CB  ASP A 233      -5.106   0.936  -8.589  1.00 97.44           C  
ATOM   1820  O   ASP A 233      -2.749   2.423 -10.352  1.00 97.44           O  
ATOM   1821  CG  ASP A 233      -5.791  -0.421  -8.447  1.00 97.44           C  
ATOM   1822  OD1 ASP A 233      -5.153  -1.493  -8.458  1.00 97.44           O  
ATOM   1823  OD2 ASP A 233      -7.031  -0.414  -8.257  1.00 97.44           O  
ATOM   1824  N   THR A 234      -3.070   3.286  -8.303  1.00 98.31           N  
ATOM   1825  CA  THR A 234      -2.540   4.616  -8.622  1.00 98.31           C  
ATOM   1826  C   THR A 234      -1.071   4.526  -9.031  1.00 98.31           C  
ATOM   1827  CB  THR A 234      -2.667   5.570  -7.425  1.00 98.31           C  
ATOM   1828  O   THR A 234      -0.658   5.166  -9.994  1.00 98.31           O  
ATOM   1829  CG2 THR A 234      -2.276   6.999  -7.804  1.00 98.31           C  
ATOM   1830  OG1 THR A 234      -3.989   5.614  -6.930  1.00 98.31           O  
ATOM   1831  N   ALA A 235      -0.270   3.710  -8.337  1.00 98.12           N  
ATOM   1832  CA  ALA A 235       1.137   3.552  -8.673  1.00 98.12           C  
ATOM   1833  C   ALA A 235       1.346   2.901 -10.048  1.00 98.12           C  
ATOM   1834  CB  ALA A 235       1.852   2.775  -7.562  1.00 98.12           C  
ATOM   1835  O   ALA A 235       2.235   3.322 -10.788  1.00 98.12           O  
ATOM   1836  N   VAL A 236       0.520   1.912 -10.403  1.00 97.94           N  
ATOM   1837  CA  VAL A 236       0.516   1.295 -11.737  1.00 97.94           C  
ATOM   1838  C   VAL A 236       0.126   2.322 -12.804  1.00 97.94           C  
ATOM   1839  CB  VAL A 236      -0.407   0.058 -11.761  1.00 97.94           C  
ATOM   1840  O   VAL A 236       0.815   2.422 -13.816  1.00 97.94           O  
ATOM   1841  CG1 VAL A 236      -0.602  -0.507 -13.175  1.00 97.94           C  
ATOM   1842  CG2 VAL A 236       0.186  -1.073 -10.906  1.00 97.94           C  
ATOM   1843  N   GLU A 237      -0.913   3.125 -12.571  1.00 97.50           N  
ATOM   1844  CA  GLU A 237      -1.368   4.158 -13.513  1.00 97.50           C  
ATOM   1845  C   GLU A 237      -0.292   5.233 -13.767  1.00 97.50           C  
ATOM   1846  CB  GLU A 237      -2.665   4.781 -12.967  1.00 97.50           C  
ATOM   1847  O   GLU A 237       0.005   5.572 -14.914  1.00 97.50           O  
ATOM   1848  CG  GLU A 237      -3.362   5.689 -13.990  1.00 97.50           C  
ATOM   1849  CD  GLU A 237      -4.594   6.411 -13.418  1.00 97.50           C  
ATOM   1850  OE1 GLU A 237      -4.861   7.535 -13.916  1.00 97.50           O  
ATOM   1851  OE2 GLU A 237      -5.252   5.865 -12.492  1.00 97.50           O  
ATOM   1852  N   GLU A 238       0.361   5.739 -12.718  1.00 97.81           N  
ATOM   1853  CA  GLU A 238       1.447   6.717 -12.876  1.00 97.81           C  
ATOM   1854  C   GLU A 238       2.711   6.093 -13.493  1.00 97.81           C  
ATOM   1855  CB  GLU A 238       1.779   7.374 -11.531  1.00 97.81           C  
ATOM   1856  O   GLU A 238       3.412   6.751 -14.266  1.00 97.81           O  
ATOM   1857  CG  GLU A 238       0.661   8.252 -10.947  1.00 97.81           C  
ATOM   1858  CD  GLU A 238       0.184   9.396 -11.862  1.00 97.81           C  
ATOM   1859  OE1 GLU A 238      -1.022   9.737 -11.838  1.00 97.81           O  
ATOM   1860  OE2 GLU A 238       1.006   9.998 -12.591  1.00 97.81           O  
ATOM   1861  N   ALA A 239       2.993   4.814 -13.220  1.00 98.06           N  
ATOM   1862  CA  ALA A 239       4.068   4.085 -13.889  1.00 98.06           C  
ATOM   1863  C   ALA A 239       3.822   3.977 -15.402  1.00 98.06           C  
ATOM   1864  CB  ALA A 239       4.222   2.702 -13.250  1.00 98.06           C  
ATOM   1865  O   ALA A 239       4.751   4.185 -16.185  1.00 98.06           O  
ATOM   1866  N   GLN A 240       2.579   3.729 -15.829  1.00 97.25           N  
ATOM   1867  CA  GLN A 240       2.224   3.717 -17.250  1.00 97.25           C  
ATOM   1868  C   GLN A 240       2.479   5.064 -17.923  1.00 97.25           C  
ATOM   1869  CB  GLN A 240       0.756   3.351 -17.450  1.00 97.25           C  
ATOM   1870  O   GLN A 240       2.985   5.091 -19.038  1.00 97.25           O  
ATOM   1871  CG  GLN A 240       0.450   1.884 -17.159  1.00 97.25           C  
ATOM   1872  CD  GLN A 240      -1.014   1.623 -17.462  1.00 97.25           C  
ATOM   1873  NE2 GLN A 240      -1.306   0.766 -18.399  1.00 97.25           N  
ATOM   1874  OE1 GLN A 240      -1.926   2.229 -16.932  1.00 97.25           O  
ATOM   1875  N   ARG A 241       2.206   6.194 -17.258  1.00 96.44           N  
ATOM   1876  CA  ARG A 241       2.503   7.517 -17.841  1.00 96.44           C  
ATOM   1877  C   ARG A 241       3.991   7.688 -18.151  1.00 96.44           C  
ATOM   1878  CB  ARG A 241       2.014   8.643 -16.924  1.00 96.44           C  
ATOM   1879  O   ARG A 241       4.335   8.227 -19.201  1.00 96.44           O  
ATOM   1880  CG  ARG A 241       0.487   8.667 -16.805  1.00 96.44           C  
ATOM   1881  CD  ARG A 241       0.070   9.889 -15.992  1.00 96.44           C  
ATOM   1882  NE  ARG A 241      -1.374   9.875 -15.702  1.00 96.44           N  
ATOM   1883  NH1 ARG A 241      -1.281  11.370 -13.981  1.00 96.44           N  
ATOM   1884  NH2 ARG A 241      -3.175  10.272 -14.360  1.00 96.44           N  
ATOM   1885  CZ  ARG A 241      -1.945  10.522 -14.708  1.00 96.44           C  
ATOM   1886  N   ALA A 242       4.868   7.198 -17.274  1.00 97.75           N  
ATOM   1887  CA  ALA A 242       6.310   7.210 -17.507  1.00 97.75           C  
ATOM   1888  C   ALA A 242       6.736   6.249 -18.630  1.00 97.75           C  
ATOM   1889  CB  ALA A 242       7.014   6.882 -16.190  1.00 97.75           C  
ATOM   1890  O   ALA A 242       7.586   6.604 -19.444  1.00 97.75           O  
ATOM   1891  N   ILE A 243       6.124   5.062 -18.702  1.00 98.44           N  
ATOM   1892  CA  ILE A 243       6.348   4.089 -19.783  1.00 98.44           C  
ATOM   1893  C   ILE A 243       5.939   4.674 -21.136  1.00 98.44           C  
ATOM   1894  CB  ILE A 243       5.625   2.761 -19.475  1.00 98.44           C  
ATOM   1895  O   ILE A 243       6.728   4.624 -22.073  1.00 98.44           O  
ATOM   1896  CG1 ILE A 243       6.293   2.059 -18.270  1.00 98.44           C  
ATOM   1897  CG2 ILE A 243       5.646   1.827 -20.695  1.00 98.44           C  
ATOM   1898  CD1 ILE A 243       5.447   0.923 -17.681  1.00 98.44           C  
ATOM   1899  N   ASN A 244       4.772   5.309 -21.225  1.00 97.81           N  
ATOM   1900  CA  ASN A 244       4.290   5.923 -22.461  1.00 97.81           C  
ATOM   1901  C   ASN A 244       5.246   7.024 -22.949  1.00 97.81           C  
ATOM   1902  CB  ASN A 244       2.879   6.489 -22.225  1.00 97.81           C  
ATOM   1903  O   ASN A 244       5.551   7.100 -24.137  1.00 97.81           O  
ATOM   1904  CG  ASN A 244       1.826   5.435 -21.919  1.00 97.81           C  
ATOM   1905  ND2 ASN A 244       0.613   5.853 -21.644  1.00 97.81           N  
ATOM   1906  OD1 ASN A 244       2.050   4.241 -21.898  1.00 97.81           O  
ATOM   1907  N   ALA A 245       5.771   7.850 -22.036  1.00 97.88           N  
ATOM   1908  CA  ALA A 245       6.782   8.850 -22.378  1.00 97.88           C  
ATOM   1909  C   ALA A 245       8.082   8.202 -22.889  1.00 97.88           C  
ATOM   1910  CB  ALA A 245       7.033   9.734 -21.151  1.00 97.88           C  
ATOM   1911  O   ALA A 245       8.639   8.644 -23.892  1.00 97.88           O  
ATOM   1912  N   ALA A 246       8.542   7.128 -22.239  1.00 98.25           N  
ATOM   1913  CA  ALA A 246       9.715   6.377 -22.680  1.00 98.25           C  
ATOM   1914  C   ALA A 246       9.514   5.728 -24.055  1.00 98.25           C  
ATOM   1915  CB  ALA A 246      10.050   5.316 -21.629  1.00 98.25           C  
ATOM   1916  O   ALA A 246      10.448   5.707 -24.851  1.00 98.25           O  
ATOM   1917  N   HIS A 247       8.311   5.230 -24.339  1.00 98.31           N  
ATOM   1918  CA  HIS A 247       7.965   4.630 -25.621  1.00 98.31           C  
ATOM   1919  C   HIS A 247       8.007   5.656 -26.759  1.00 98.31           C  
ATOM   1920  CB  HIS A 247       6.595   3.955 -25.506  1.00 98.31           C  
ATOM   1921  O   HIS A 247       8.677   5.424 -27.763  1.00 98.31           O  
ATOM   1922  CG  HIS A 247       6.254   3.173 -26.743  1.00 98.31           C  
ATOM   1923  CD2 HIS A 247       5.256   3.453 -27.636  1.00 98.31           C  
ATOM   1924  ND1 HIS A 247       6.880   2.024 -27.177  1.00 98.31           N  
ATOM   1925  CE1 HIS A 247       6.263   1.616 -28.296  1.00 98.31           C  
ATOM   1926  NE2 HIS A 247       5.271   2.460 -28.616  1.00 98.31           N  
ATOM   1927  N   VAL A 248       7.390   6.830 -26.568  1.00 98.12           N  
ATOM   1928  CA  VAL A 248       7.442   7.935 -27.544  1.00 98.12           C  
ATOM   1929  C   VAL A 248       8.886   8.362 -27.822  1.00 98.12           C  
ATOM   1930  CB  VAL A 248       6.603   9.133 -27.052  1.00 98.12           C  
ATOM   1931  O   VAL A 248       9.275   8.518 -28.979  1.00 98.12           O  
ATOM   1932  CG1 VAL A 248       6.789  10.388 -27.917  1.00 98.12           C  
ATOM   1933  CG2 VAL A 248       5.106   8.792 -27.068  1.00 98.12           C  
ATOM   1934  N   GLU A 249       9.705   8.515 -26.780  1.00 98.12           N  
ATOM   1935  CA  GLU A 249      11.128   8.842 -26.924  1.00 98.12           C  
ATOM   1936  C   GLU A 249      11.911   7.749 -27.667  1.00 98.12           C  
ATOM   1937  CB  GLU A 249      11.740   9.040 -25.532  1.00 98.12           C  
ATOM   1938  O   GLU A 249      12.750   8.062 -28.512  1.00 98.12           O  
ATOM   1939  CG  GLU A 249      11.414  10.396 -24.884  1.00 98.12           C  
ATOM   1940  CD  GLU A 249      12.175  11.596 -25.480  1.00 98.12           C  
ATOM   1941  OE1 GLU A 249      11.653  12.725 -25.361  1.00 98.12           O  
ATOM   1942  OE2 GLU A 249      13.332  11.424 -25.942  1.00 98.12           O  
ATOM   1943  N   ALA A 250      11.637   6.472 -27.380  1.00 98.25           N  
ATOM   1944  CA  ALA A 250      12.291   5.346 -28.038  1.00 98.25           C  
ATOM   1945  C   ALA A 250      11.947   5.285 -29.533  1.00 98.25           C  
ATOM   1946  CB  ALA A 250      11.904   4.051 -27.313  1.00 98.25           C  
ATOM   1947  O   ALA A 250      12.840   5.112 -30.355  1.00 98.25           O  
ATOM   1948  N   GLN A 251      10.679   5.484 -29.898  1.00 97.88           N  
ATOM   1949  CA  GLN A 251      10.231   5.491 -31.296  1.00 97.88           C  
ATOM   1950  C   GLN A 251      10.743   6.691 -32.095  1.00 97.88           C  
ATOM   1951  CB  GLN A 251       8.700   5.499 -31.328  1.00 97.88           C  
ATOM   1952  O   GLN A 251      10.883   6.617 -33.314  1.00 97.88           O  
ATOM   1953  CG  GLN A 251       8.152   4.124 -30.958  1.00 97.88           C  
ATOM   1954  CD  GLN A 251       6.644   4.034 -31.107  1.00 97.88           C  
ATOM   1955  NE2 GLN A 251       6.151   2.854 -31.396  1.00 97.88           N  
ATOM   1956  OE1 GLN A 251       5.904   4.999 -30.970  1.00 97.88           O  
ATOM   1957  N   SER A 252      11.021   7.804 -31.419  1.00 97.62           N  
ATOM   1958  CA  SER A 252      11.434   9.052 -32.066  1.00 97.62           C  
ATOM   1959  C   SER A 252      12.923   9.095 -32.431  1.00 97.62           C  
ATOM   1960  CB  SER A 252      11.068  10.244 -31.180  1.00 97.62           C  
ATOM   1961  O   SER A 252      13.382  10.088 -32.997  1.00 97.62           O  
ATOM   1962  OG  SER A 252       9.672  10.294 -30.959  1.00 97.62           O  
ATOM   1963  N   ALA A 253      13.697   8.055 -32.106  1.00 95.56           N  
ATOM   1964  CA  ALA A 253      15.134   8.002 -32.349  1.00 95.56           C  
ATOM   1965  C   ALA A 253      15.564   6.675 -32.990  1.00 95.56           C  
ATOM   1966  CB  ALA A 253      15.861   8.258 -31.025  1.00 95.56           C  
ATOM   1967  O   ALA A 253      15.050   5.612 -32.658  1.00 95.56           O  
ATOM   1968  N   GLU A 254      16.566   6.728 -33.874  1.00 94.75           N  
ATOM   1969  CA  GLU A 254      17.172   5.520 -34.441  1.00 94.75           C  
ATOM   1970  C   GLU A 254      17.813   4.673 -33.333  1.00 94.75           C  
ATOM   1971  CB  GLU A 254      18.205   5.893 -35.517  1.00 94.75           C  
ATOM   1972  O   GLU A 254      18.589   5.182 -32.511  1.00 94.75           O  
ATOM   1973  CG  GLU A 254      18.756   4.653 -36.243  1.00 94.75           C  
ATOM   1974  CD  GLU A 254      19.842   4.971 -37.284  1.00 94.75           C  
ATOM   1975  OE1 GLU A 254      20.244   4.020 -37.992  1.00 94.75           O  
ATOM   1976  OE2 GLU A 254      20.314   6.130 -37.331  1.00 94.75           O  
ATOM   1977  N   ASN A 255      17.484   3.375 -33.320  1.00 97.31           N  
ATOM   1978  CA  ASN A 255      17.886   2.433 -32.277  1.00 97.31           C  
ATOM   1979  C   ASN A 255      17.601   2.991 -30.870  1.00 97.31           C  
ATOM   1980  CB  ASN A 255      19.340   1.998 -32.499  1.00 97.31           C  
ATOM   1981  O   ASN A 255      18.464   2.975 -29.979  1.00 97.31           O  
ATOM   1982  CG  ASN A 255      19.570   1.350 -33.847  1.00 97.31           C  
ATOM   1983  ND2 ASN A 255      20.660   1.678 -34.496  1.00 97.31           N  
ATOM   1984  OD1 ASN A 255      18.813   0.515 -34.306  1.00 97.31           O  
ATOM   1985  N   GLY A 256      16.412   3.574 -30.704  1.00 98.25           N  
ATOM   1986  CA  GLY A 256      15.995   4.238 -29.480  1.00 98.25           C  
ATOM   1987  C   GLY A 256      15.668   3.246 -28.365  1.00 98.25           C  
ATOM   1988  O   GLY A 256      15.003   2.239 -28.584  1.00 98.25           O  
ATOM   1989  N   ILE A 257      16.129   3.530 -27.148  1.00 98.75           N  
ATOM   1990  CA  ILE A 257      15.838   2.735 -25.952  1.00 98.75           C  
ATOM   1991  C   ILE A 257      15.228   3.639 -24.887  1.00 98.75           C  
ATOM   1992  CB  ILE A 257      17.079   1.986 -25.418  1.00 98.75           C  
ATOM   1993  O   ILE A 257      15.898   4.532 -24.361  1.00 98.75           O  
ATOM   1994  CG1 ILE A 257      17.723   1.095 -26.503  1.00 98.75           C  
ATOM   1995  CG2 ILE A 257      16.688   1.140 -24.185  1.00 98.75           C  
ATOM   1996  CD1 ILE A 257      18.999   0.397 -26.017  1.00 98.75           C  
ATOM   1997  N   GLY A 258      13.979   3.371 -24.525  1.00 98.62           N  
ATOM   1998  CA  GLY A 258      13.312   3.970 -23.377  1.00 98.62           C  
ATOM   1999  C   GLY A 258      13.494   3.086 -22.150  1.00 98.62           C  
ATOM   2000  O   GLY A 258      12.936   1.997 -22.091  1.00 98.62           O  
ATOM   2001  N   LEU A 259      14.269   3.528 -21.162  1.00 98.69           N  
ATOM   2002  CA  LEU A 259      14.487   2.786 -19.922  1.00 98.69           C  
ATOM   2003  C   LEU A 259      13.769   3.459 -18.757  1.00 98.69           C  
ATOM   2004  CB  LEU A 259      15.991   2.598 -19.682  1.00 98.69           C  
ATOM   2005  O   LEU A 259      14.090   4.591 -18.401  1.00 98.69           O  
ATOM   2006  CG  LEU A 259      16.243   1.550 -18.583  1.00 98.69           C  
ATOM   2007  CD1 LEU A 259      17.514   0.773 -18.892  1.00 98.69           C  
ATOM   2008  CD2 LEU A 259      16.389   2.144 -17.180  1.00 98.69           C  
ATOM   2009  N   VAL A 260      12.842   2.744 -18.124  1.00 98.62           N  
ATOM   2010  CA  VAL A 260      12.051   3.237 -16.993  1.00 98.62           C  
ATOM   2011  C   VAL A 260      12.370   2.429 -15.746  1.00 98.62           C  
ATOM   2012  CB  VAL A 260      10.543   3.208 -17.297  1.00 98.62           C  
ATOM   2013  O   VAL A 260      12.123   1.223 -15.695  1.00 98.62           O  
ATOM   2014  CG1 VAL A 260       9.745   3.895 -16.180  1.00 98.62           C  
ATOM   2015  CG2 VAL A 260      10.242   3.943 -18.602  1.00 98.62           C  
ATOM   2016  N   LYS A 261      12.889   3.095 -14.711  1.00 98.31           N  
ATOM   2017  CA  LYS A 261      13.031   2.478 -13.388  1.00 98.31           C  
ATOM   2018  C   LYS A 261      11.737   2.657 -12.603  1.00 98.31           C  
ATOM   2019  CB  LYS A 261      14.253   3.032 -12.653  1.00 98.31           C  
ATOM   2020  O   LYS A 261      11.246   3.769 -12.482  1.00 98.31           O  
ATOM   2021  CG  LYS A 261      14.458   2.391 -11.267  1.00 98.31           C  
ATOM   2022  CD  LYS A 261      15.576   3.072 -10.467  1.00 98.31           C  
ATOM   2023  CE  LYS A 261      15.149   4.504 -10.133  1.00 98.31           C  
ATOM   2024  NZ  LYS A 261      16.123   5.226  -9.292  1.00 98.31           N  
ATOM   2025  N   LEU A 262      11.198   1.586 -12.035  1.00 97.94           N  
ATOM   2026  CA  LEU A 262      10.001   1.624 -11.197  1.00 97.94           C  
ATOM   2027  C   LEU A 262      10.304   1.198  -9.762  1.00 97.94           C  
ATOM   2028  CB  LEU A 262       8.887   0.774 -11.833  1.00 97.94           C  
ATOM   2029  O   LEU A 262      11.337   0.599  -9.460  1.00 97.94           O  
ATOM   2030  CG  LEU A 262       8.388   1.298 -13.194  1.00 97.94           C  
ATOM   2031  CD1 LEU A 262       7.281   0.377 -13.692  1.00 97.94           C  
ATOM   2032  CD2 LEU A 262       7.819   2.717 -13.120  1.00 97.94           C  
ATOM   2033  N   MET A 263       9.364   1.506  -8.871  1.00 94.56           N  
ATOM   2034  CA  MET A 263       9.386   0.998  -7.504  1.00 94.56           C  
ATOM   2035  C   MET A 263       9.203  -0.526  -7.480  1.00 94.56           C  
ATOM   2036  CB  MET A 263       8.339   1.730  -6.660  1.00 94.56           C  
ATOM   2037  O   MET A 263       8.670  -1.118  -8.419  1.00 94.56           O  
ATOM   2038  CG  MET A 263       8.738   3.208  -6.532  1.00 94.56           C  
ATOM   2039  SD  MET A 263       7.919   4.208  -5.258  1.00 94.56           S  
ATOM   2040  CE  MET A 263       8.214   3.169  -3.792  1.00 94.56           C  
ATOM   2041  N   GLY A 264       9.702  -1.150  -6.416  1.00 93.38           N  
ATOM   2042  CA  GLY A 264       9.770  -2.602  -6.285  1.00 93.38           C  
ATOM   2043  C   GLY A 264      11.076  -3.033  -5.633  1.00 93.38           C  
ATOM   2044  O   GLY A 264      11.965  -3.581  -6.286  1.00 93.38           O  
ATOM   2045  N   ARG A 265      11.218  -2.733  -4.335  1.00 91.69           N  
ATOM   2046  CA  ARG A 265      12.449  -3.000  -3.571  1.00 91.69           C  
ATOM   2047  C   ARG A 265      12.738  -4.491  -3.430  1.00 91.69           C  
ATOM   2048  CB  ARG A 265      12.330  -2.343  -2.189  1.00 91.69           C  
ATOM   2049  O   ARG A 265      13.878  -4.923  -3.568  1.00 91.69           O  
ATOM   2050  CG  ARG A 265      13.583  -2.593  -1.339  1.00 91.69           C  
ATOM   2051  CD  ARG A 265      13.531  -1.830  -0.022  1.00 91.69           C  
ATOM   2052  NE  ARG A 265      13.822  -0.405  -0.235  1.00 91.69           N  
ATOM   2053  NH1 ARG A 265      14.041   0.157   1.972  1.00 91.69           N  
ATOM   2054  NH2 ARG A 265      14.630   1.620   0.387  1.00 91.69           N  
ATOM   2055  CZ  ARG A 265      14.161   0.449   0.705  1.00 91.69           C  
ATOM   2056  N   TYR A 266      11.704  -5.252  -3.089  1.00 91.38           N  
ATOM   2057  CA  TYR A 266      11.787  -6.693  -2.838  1.00 91.38           C  
ATOM   2058  C   TYR A 266      10.810  -7.501  -3.689  1.00 91.38           C  
ATOM   2059  CB  TYR A 266      11.531  -6.969  -1.351  1.00 91.38           C  
ATOM   2060  O   TYR A 266      10.950  -8.726  -3.747  1.00 91.38           O  
ATOM   2061  CG  TYR A 266      12.480  -6.267  -0.400  1.00 91.38           C  
ATOM   2062  CD1 TYR A 266      13.858  -6.553  -0.439  1.00 91.38           C  
ATOM   2063  CD2 TYR A 266      11.980  -5.337   0.530  1.00 91.38           C  
ATOM   2064  CE1 TYR A 266      14.739  -5.914   0.453  1.00 91.38           C  
ATOM   2065  CE2 TYR A 266      12.854  -4.704   1.434  1.00 91.38           C  
ATOM   2066  OH  TYR A 266      15.086  -4.340   2.230  1.00 91.38           O  
ATOM   2067  CZ  TYR A 266      14.235  -4.989   1.392  1.00 91.38           C  
ATOM   2068  N   SER A 267       9.848  -6.822  -4.320  1.00 94.62           N  
ATOM   2069  CA  SER A 267       8.839  -7.420  -5.178  1.00 94.62           C  
ATOM   2070  C   SER A 267       8.624  -6.618  -6.462  1.00 94.62           C  
ATOM   2071  CB  SER A 267       7.514  -7.601  -4.432  1.00 94.62           C  
ATOM   2072  O   SER A 267       8.730  -5.393  -6.477  1.00 94.62           O  
ATOM   2073  OG  SER A 267       7.005  -6.328  -4.092  1.00 94.62           O  
ATOM   2074  N   GLY A 268       8.321  -7.316  -7.553  1.00 97.00           N  
ATOM   2075  CA  GLY A 268       8.165  -6.748  -8.893  1.00 97.00           C  
ATOM   2076  C   GLY A 268       6.736  -6.405  -9.312  1.00 97.00           C  
ATOM   2077  O   GLY A 268       6.497  -6.254 -10.509  1.00 97.00           O  
ATOM   2078  N   PHE A 269       5.765  -6.331  -8.393  1.00 97.50           N  
ATOM   2079  CA  PHE A 269       4.347  -6.239  -8.769  1.00 97.50           C  
ATOM   2080  C   PHE A 269       4.015  -4.991  -9.592  1.00 97.50           C  
ATOM   2081  CB  PHE A 269       3.439  -6.322  -7.536  1.00 97.50           C  
ATOM   2082  O   PHE A 269       3.337  -5.123 -10.607  1.00 97.50           O  
ATOM   2083  CG  PHE A 269       3.366  -7.698  -6.907  1.00 97.50           C  
ATOM   2084  CD1 PHE A 269       2.757  -8.758  -7.605  1.00 97.50           C  
ATOM   2085  CD2 PHE A 269       3.876  -7.923  -5.617  1.00 97.50           C  
ATOM   2086  CE1 PHE A 269       2.670 -10.035  -7.021  1.00 97.50           C  
ATOM   2087  CE2 PHE A 269       3.777  -9.192  -5.026  1.00 97.50           C  
ATOM   2088  CZ  PHE A 269       3.175 -10.250  -5.728  1.00 97.50           C  
ATOM   2089  N   ILE A 270       4.517  -3.805  -9.222  1.00 97.62           N  
ATOM   2090  CA  ILE A 270       4.275  -2.576 -10.002  1.00 97.62           C  
ATOM   2091  C   ILE A 270       4.828  -2.739 -11.420  1.00 97.62           C  
ATOM   2092  CB  ILE A 270       4.880  -1.329  -9.318  1.00 97.62           C  
ATOM   2093  O   ILE A 270       4.109  -2.496 -12.383  1.00 97.62           O  
ATOM   2094  CG1 ILE A 270       4.218  -1.079  -7.946  1.00 97.62           C  
ATOM   2095  CG2 ILE A 270       4.720  -0.079 -10.212  1.00 97.62           C  
ATOM   2096  CD1 ILE A 270       4.936   0.011  -7.142  1.00 97.62           C  
ATOM   2097  N   ALA A 271       6.074  -3.200 -11.556  1.00 97.75           N  
ATOM   2098  CA  ALA A 271       6.707  -3.405 -12.857  1.00 97.75           C  
ATOM   2099  C   ALA A 271       5.952  -4.427 -13.722  1.00 97.75           C  
ATOM   2100  CB  ALA A 271       8.168  -3.802 -12.623  1.00 97.75           C  
ATOM   2101  O   ALA A 271       5.693  -4.161 -14.896  1.00 97.75           O  
ATOM   2102  N   MET A 272       5.529  -5.551 -13.135  1.00 97.44           N  
ATOM   2103  CA  MET A 272       4.754  -6.578 -13.830  1.00 97.44           C  
ATOM   2104  C   MET A 272       3.386  -6.052 -14.290  1.00 97.44           C  
ATOM   2105  CB  MET A 272       4.605  -7.809 -12.918  1.00 97.44           C  
ATOM   2106  O   MET A 272       3.018  -6.226 -15.452  1.00 97.44           O  
ATOM   2107  CG  MET A 272       3.821  -8.949 -13.588  1.00 97.44           C  
ATOM   2108  SD  MET A 272       3.557 -10.419 -12.564  1.00 97.44           S  
ATOM   2109  CE  MET A 272       2.304  -9.785 -11.425  1.00 97.44           C  
ATOM   2110  N   TYR A 273       2.630  -5.399 -13.403  1.00 97.75           N  
ATOM   2111  CA  TYR A 273       1.296  -4.888 -13.731  1.00 97.75           C  
ATOM   2112  C   TYR A 273       1.353  -3.709 -14.707  1.00 97.75           C  
ATOM   2113  CB  TYR A 273       0.527  -4.520 -12.455  1.00 97.75           C  
ATOM   2114  O   TYR A 273       0.576  -3.689 -15.656  1.00 97.75           O  
ATOM   2115  CG  TYR A 273      -0.223  -5.683 -11.825  1.00 97.75           C  
ATOM   2116  CD1 TYR A 273      -1.621  -5.771 -11.976  1.00 97.75           C  
ATOM   2117  CD2 TYR A 273       0.458  -6.663 -11.076  1.00 97.75           C  
ATOM   2118  CE1 TYR A 273      -2.333  -6.823 -11.370  1.00 97.75           C  
ATOM   2119  CE2 TYR A 273      -0.254  -7.698 -10.440  1.00 97.75           C  
ATOM   2120  OH  TYR A 273      -2.345  -8.786  -9.996  1.00 97.75           O  
ATOM   2121  CZ  TYR A 273      -1.653  -7.781 -10.593  1.00 97.75           C  
ATOM   2122  N   ALA A 274       2.291  -2.772 -14.537  1.00 97.50           N  
ATOM   2123  CA  ALA A 274       2.470  -1.648 -15.456  1.00 97.50           C  
ATOM   2124  C   ALA A 274       2.866  -2.122 -16.863  1.00 97.50           C  
ATOM   2125  CB  ALA A 274       3.499  -0.678 -14.864  1.00 97.50           C  
ATOM   2126  O   ALA A 274       2.319  -1.627 -17.846  1.00 97.50           O  
ATOM   2127  N   THR A 275       3.733  -3.136 -16.959  1.00 97.50           N  
ATOM   2128  CA  THR A 275       4.098  -3.790 -18.227  1.00 97.50           C  
ATOM   2129  C   THR A 275       2.880  -4.411 -18.912  1.00 97.50           C  
ATOM   2130  CB  THR A 275       5.163  -4.868 -17.977  1.00 97.50           C  
ATOM   2131  O   THR A 275       2.596  -4.107 -20.069  1.00 97.50           O  
ATOM   2132  CG2 THR A 275       5.435  -5.762 -19.187  1.00 97.50           C  
ATOM   2133  OG1 THR A 275       6.362  -4.259 -17.567  1.00 97.50           O  
ATOM   2134  N   LEU A 276       2.121  -5.244 -18.189  1.00 96.00           N  
ATOM   2135  CA  LEU A 276       0.921  -5.899 -18.721  1.00 96.00           C  
ATOM   2136  C   LEU A 276      -0.159  -4.900 -19.150  1.00 96.00           C  
ATOM   2137  CB  LEU A 276       0.346  -6.832 -17.640  1.00 96.00           C  
ATOM   2138  O   LEU A 276      -0.896  -5.156 -20.104  1.00 96.00           O  
ATOM   2139  CG  LEU A 276       1.110  -8.154 -17.471  1.00 96.00           C  
ATOM   2140  CD1 LEU A 276       0.588  -8.890 -16.235  1.00 96.00           C  
ATOM   2141  CD2 LEU A 276       0.910  -9.067 -18.682  1.00 96.00           C  
ATOM   2142  N   ALA A 277      -0.274  -3.788 -18.426  1.00 95.31           N  
ATOM   2143  CA  ALA A 277      -1.282  -2.778 -18.678  1.00 95.31           C  
ATOM   2144  C   ALA A 277      -0.893  -1.835 -19.831  1.00 95.31           C  
ATOM   2145  CB  ALA A 277      -1.565  -2.071 -17.347  1.00 95.31           C  
ATOM   2146  O   ALA A 277      -1.774  -1.443 -20.589  1.00 95.31           O  
ATOM   2147  N   SER A 278       0.388  -1.459 -19.976  1.00 93.25           N  
ATOM   2148  CA  SER A 278       0.864  -0.608 -21.085  1.00 93.25           C  
ATOM   2149  C   SER A 278       0.906  -1.362 -22.414  1.00 93.25           C  
ATOM   2150  CB  SER A 278       2.237  -0.000 -20.761  1.00 93.25           C  
ATOM   2151  O   SER A 278       0.444  -0.825 -23.410  1.00 93.25           O  
ATOM   2152  OG  SER A 278       2.948   0.404 -21.915  1.00 93.25           O  
ATOM   2153  N   ARG A 279       1.401  -2.609 -22.427  1.00 88.06           N  
ATOM   2154  CA  ARG A 279       1.680  -3.407 -23.643  1.00 88.06           C  
ATOM   2155  C   ARG A 279       2.764  -2.855 -24.581  1.00 88.06           C  
ATOM   2156  CB  ARG A 279       0.400  -3.710 -24.440  1.00 88.06           C  
ATOM   2157  O   ARG A 279       3.071  -3.531 -25.553  1.00 88.06           O  
ATOM   2158  CG  ARG A 279      -0.691  -4.383 -23.608  1.00 88.06           C  
ATOM   2159  CD  ARG A 279      -1.856  -4.721 -24.535  1.00 88.06           C  
ATOM   2160  NE  ARG A 279      -2.848  -5.558 -23.847  1.00 88.06           N  
ATOM   2161  NH1 ARG A 279      -4.279  -5.772 -25.621  1.00 88.06           N  
ATOM   2162  NH2 ARG A 279      -4.733  -6.816 -23.695  1.00 88.06           N  
ATOM   2163  CZ  ARG A 279      -3.945  -6.044 -24.389  1.00 88.06           C  
ATOM   2164  N   ASP A 280       3.392  -1.729 -24.251  1.00 94.38           N  
ATOM   2165  CA  ASP A 280       4.478  -1.127 -25.043  1.00 94.38           C  
ATOM   2166  C   ASP A 280       5.879  -1.519 -24.542  1.00 94.38           C  
ATOM   2167  CB  ASP A 280       4.336   0.400 -25.031  1.00 94.38           C  
ATOM   2168  O   ASP A 280       6.890  -1.021 -25.031  1.00 94.38           O  
ATOM   2169  CG  ASP A 280       2.959   0.884 -25.481  1.00 94.38           C  
ATOM   2170  OD1 ASP A 280       2.474   0.402 -26.528  1.00 94.38           O  
ATOM   2171  OD2 ASP A 280       2.389   1.709 -24.727  1.00 94.38           O  
ATOM   2172  N   VAL A 281       5.949  -2.361 -23.508  1.00 98.12           N  
ATOM   2173  CA  VAL A 281       7.198  -2.772 -22.859  1.00 98.12           C  
ATOM   2174  C   VAL A 281       7.721  -4.058 -23.491  1.00 98.12           C  
ATOM   2175  CB  VAL A 281       6.993  -2.951 -21.347  1.00 98.12           C  
ATOM   2176  O   VAL A 281       7.041  -5.080 -23.472  1.00 98.12           O  
ATOM   2177  CG1 VAL A 281       8.270  -3.415 -20.632  1.00 98.12           C  
ATOM   2178  CG2 VAL A 281       6.501  -1.666 -20.674  1.00 98.12           C  
ATOM   2179  N   ASP A 282       8.971  -4.039 -23.948  1.00 98.31           N  
ATOM   2180  CA  ASP A 282       9.641  -5.200 -24.551  1.00 98.31           C  
ATOM   2181  C   ASP A 282      10.407  -6.048 -23.532  1.00 98.31           C  
ATOM   2182  CB  ASP A 282      10.648  -4.715 -25.590  1.00 98.31           C  
ATOM   2183  O   ASP A 282      10.668  -7.229 -23.759  1.00 98.31           O  
ATOM   2184  CG  ASP A 282       9.990  -3.865 -26.662  1.00 98.31           C  
ATOM   2185  OD1 ASP A 282       9.310  -4.467 -27.516  1.00 98.31           O  
ATOM   2186  OD2 ASP A 282      10.234  -2.641 -26.609  1.00 98.31           O  
ATOM   2187  N   CYS A 283      10.823  -5.450 -22.414  1.00 98.31           N  
ATOM   2188  CA  CYS A 283      11.570  -6.141 -21.368  1.00 98.31           C  
ATOM   2189  C   CYS A 283      11.199  -5.628 -19.979  1.00 98.31           C  
ATOM   2190  CB  CYS A 283      13.066  -5.954 -21.632  1.00 98.31           C  
ATOM   2191  O   CYS A 283      11.434  -4.465 -19.664  1.00 98.31           O  
ATOM   2192  SG  CYS A 283      14.066  -6.923 -20.469  1.00 98.31           S  
ATOM   2193  N   CYS A 284      10.708  -6.512 -19.115  1.00 98.25           N  
ATOM   2194  CA  CYS A 284      10.466  -6.247 -17.701  1.00 98.25           C  
ATOM   2195  C   CYS A 284      11.453  -7.035 -16.833  1.00 98.25           C  
ATOM   2196  CB  CYS A 284       9.014  -6.595 -17.382  1.00 98.25           C  
ATOM   2197  O   CYS A 284      11.494  -8.268 -16.885  1.00 98.25           O  
ATOM   2198  SG  CYS A 284       8.627  -6.240 -15.644  1.00 98.25           S  
ATOM   2199  N   LEU A 285      12.213  -6.325 -16.001  1.00 98.31           N  
ATOM   2200  CA  LEU A 285      13.196  -6.874 -15.067  1.00 98.31           C  
ATOM   2201  C   LEU A 285      12.732  -6.632 -13.624  1.00 98.31           C  
ATOM   2202  CB  LEU A 285      14.570  -6.236 -15.348  1.00 98.31           C  
ATOM   2203  O   LEU A 285      12.482  -5.493 -13.226  1.00 98.31           O  
ATOM   2204  CG  LEU A 285      15.118  -6.460 -16.770  1.00 98.31           C  
ATOM   2205  CD1 LEU A 285      16.427  -5.690 -16.943  1.00 98.31           C  
ATOM   2206  CD2 LEU A 285      15.379  -7.936 -17.071  1.00 98.31           C  
ATOM   2207  N   ILE A 286      12.614  -7.707 -12.841  1.00 97.81           N  
ATOM   2208  CA  ILE A 286      12.090  -7.685 -11.465  1.00 97.81           C  
ATOM   2209  C   ILE A 286      13.038  -8.397 -10.486  1.00 97.81           C  
ATOM   2210  CB  ILE A 286      10.663  -8.275 -11.393  1.00 97.81           C  
ATOM   2211  O   ILE A 286      13.798  -9.260 -10.925  1.00 97.81           O  
ATOM   2212  CG1 ILE A 286      10.593  -9.753 -11.830  1.00 97.81           C  
ATOM   2213  CG2 ILE A 286       9.693  -7.394 -12.199  1.00 97.81           C  
ATOM   2214  CD1 ILE A 286       9.250 -10.411 -11.499  1.00 97.81           C  
ATOM   2215  N   PRO A 287      12.991  -8.093  -9.171  1.00 96.19           N  
ATOM   2216  CA  PRO A 287      13.864  -8.723  -8.172  1.00 96.19           C  
ATOM   2217  C   PRO A 287      13.744 -10.251  -8.111  1.00 96.19           C  
ATOM   2218  CB  PRO A 287      13.455  -8.112  -6.825  1.00 96.19           C  
ATOM   2219  O   PRO A 287      14.679 -10.941  -7.716  1.00 96.19           O  
ATOM   2220  CG  PRO A 287      12.760  -6.803  -7.183  1.00 96.19           C  
ATOM   2221  CD  PRO A 287      12.136  -7.098  -8.535  1.00 96.19           C  
ATOM   2222  N   GLU A 288      12.579 -10.796  -8.459  1.00 95.44           N  
ATOM   2223  CA  GLU A 288      12.293 -12.228  -8.394  1.00 95.44           C  
ATOM   2224  C   GLU A 288      12.817 -13.026  -9.587  1.00 95.44           C  
ATOM   2225  CB  GLU A 288      10.782 -12.460  -8.282  1.00 95.44           C  
ATOM   2226  O   GLU A 288      12.911 -14.249  -9.483  1.00 95.44           O  
ATOM   2227  CG  GLU A 288      10.158 -11.827  -7.038  1.00 95.44           C  
ATOM   2228  CD  GLU A 288       9.574 -10.429  -7.269  1.00 95.44           C  
ATOM   2229  OE1 GLU A 288       8.530 -10.133  -6.648  1.00 95.44           O  
ATOM   2230  OE2 GLU A 288      10.131  -9.638  -8.057  1.00 95.44           O  
ATOM   2231  N   SER A 289      13.138 -12.364 -10.702  1.00 94.50           N  
ATOM   2232  CA  SER A 289      13.619 -12.999 -11.928  1.00 94.50           C  
ATOM   2233  C   SER A 289      15.073 -12.592 -12.179  1.00 94.50           C  
ATOM   2234  CB  SER A 289      12.726 -12.627 -13.117  1.00 94.50           C  
ATOM   2235  O   SER A 289      15.303 -11.536 -12.772  1.00 94.50           O  
ATOM   2236  OG  SER A 289      13.152 -13.325 -14.273  1.00 94.50           O  
ATOM   2237  N   PRO A 290      16.052 -13.420 -11.765  1.00 92.56           N  
ATOM   2238  CA  PRO A 290      17.456 -13.205 -12.086  1.00 92.56           C  
ATOM   2239  C   PRO A 290      17.683 -13.040 -13.589  1.00 92.56           C  
ATOM   2240  CB  PRO A 290      18.209 -14.427 -11.551  1.00 92.56           C  
ATOM   2241  O   PRO A 290      16.961 -13.610 -14.413  1.00 92.56           O  
ATOM   2242  CG  PRO A 290      17.307 -14.936 -10.432  1.00 92.56           C  
ATOM   2243  CD  PRO A 290      15.906 -14.607 -10.938  1.00 92.56           C  
ATOM   2244  N   PHE A 291      18.705 -12.265 -13.933  1.00 94.56           N  
ATOM   2245  CA  PHE A 291      19.148 -12.073 -15.306  1.00 94.56           C  
ATOM   2246  C   PHE A 291      20.661 -11.874 -15.349  1.00 94.56           C  
ATOM   2247  CB  PHE A 291      18.395 -10.894 -15.950  1.00 94.56           C  
ATOM   2248  O   PHE A 291      21.297 -11.577 -14.340  1.00 94.56           O  
ATOM   2249  CG  PHE A 291      18.720  -9.522 -15.391  1.00 94.56           C  
ATOM   2250  CD1 PHE A 291      18.091  -9.071 -14.216  1.00 94.56           C  
ATOM   2251  CD2 PHE A 291      19.635  -8.685 -16.059  1.00 94.56           C  
ATOM   2252  CE1 PHE A 291      18.382  -7.793 -13.707  1.00 94.56           C  
ATOM   2253  CE2 PHE A 291      19.923  -7.405 -15.550  1.00 94.56           C  
ATOM   2254  CZ  PHE A 291      19.298  -6.960 -14.372  1.00 94.56           C  
ATOM   2255  N   PHE A 292      21.238 -12.006 -16.537  1.00 93.69           N  
ATOM   2256  CA  PHE A 292      22.645 -11.722 -16.791  1.00 93.69           C  
ATOM   2257  C   PHE A 292      22.791 -10.861 -18.049  1.00 93.69           C  
ATOM   2258  CB  PHE A 292      23.432 -13.035 -16.858  1.00 93.69           C  
ATOM   2259  O   PHE A 292      21.920 -10.838 -18.921  1.00 93.69           O  
ATOM   2260  CG  PHE A 292      23.004 -13.957 -17.982  1.00 93.69           C  
ATOM   2261  CD1 PHE A 292      21.947 -14.867 -17.801  1.00 93.69           C  
ATOM   2262  CD2 PHE A 292      23.659 -13.890 -19.220  1.00 93.69           C  
ATOM   2263  CE1 PHE A 292      21.548 -15.700 -18.860  1.00 93.69           C  
ATOM   2264  CE2 PHE A 292      23.286 -14.745 -20.270  1.00 93.69           C  
ATOM   2265  CZ  PHE A 292      22.222 -15.645 -20.091  1.00 93.69           C  
ATOM   2266  N   LEU A 293      23.884 -10.101 -18.125  1.00 94.38           N  
ATOM   2267  CA  LEU A 293      24.063  -9.088 -19.167  1.00 94.38           C  
ATOM   2268  C   LEU A 293      24.596  -9.667 -20.486  1.00 94.38           C  
ATOM   2269  CB  LEU A 293      24.979  -7.970 -18.643  1.00 94.38           C  
ATOM   2270  O   LEU A 293      24.041  -9.386 -21.547  1.00 94.38           O  
ATOM   2271  CG  LEU A 293      24.469  -7.188 -17.417  1.00 94.38           C  
ATOM   2272  CD1 LEU A 293      25.493  -6.102 -17.082  1.00 94.38           C  
ATOM   2273  CD2 LEU A 293      23.118  -6.517 -17.663  1.00 94.38           C  
ATOM   2274  N   GLU A 294      25.673 -10.458 -20.421  1.00 92.38           N  
ATOM   2275  CA  GLU A 294      26.433 -10.931 -21.588  1.00 92.38           C  
ATOM   2276  C   GLU A 294      26.346 -12.448 -21.781  1.00 92.38           C  
ATOM   2277  CB  GLU A 294      27.927 -10.559 -21.486  1.00 92.38           C  
ATOM   2278  O   GLU A 294      26.283 -13.195 -20.812  1.00 92.38           O  
ATOM   2279  CG  GLU A 294      28.206  -9.095 -21.125  1.00 92.38           C  
ATOM   2280  CD  GLU A 294      29.594  -8.603 -21.561  1.00 92.38           C  
ATOM   2281  OE1 GLU A 294      29.754  -7.380 -21.793  1.00 92.38           O  
ATOM   2282  OE2 GLU A 294      30.515  -9.406 -21.827  1.00 92.38           O  
ATOM   2283  N   GLY A 295      26.460 -12.909 -23.027  1.00 88.62           N  
ATOM   2284  CA  GLY A 295      26.419 -14.330 -23.380  1.00 88.62           C  
ATOM   2285  C   GLY A 295      25.106 -14.726 -24.051  1.00 88.62           C  
ATOM   2286  O   GLY A 295      24.191 -13.911 -24.163  1.00 88.62           O  
ATOM   2287  N   SER A 296      25.046 -15.974 -24.523  1.00 88.38           N  
ATOM   2288  CA  SER A 296      23.863 -16.506 -25.206  1.00 88.38           C  
ATOM   2289  C   SER A 296      22.652 -16.484 -24.272  1.00 88.38           C  
ATOM   2290  CB  SER A 296      24.109 -17.933 -25.697  1.00 88.38           C  
ATOM   2291  O   SER A 296      22.731 -17.001 -23.161  1.00 88.38           O  
ATOM   2292  OG  SER A 296      23.087 -18.355 -26.577  1.00 88.38           O  
ATOM   2293  N   GLY A 297      21.549 -15.883 -24.715  1.00 88.31           N  
ATOM   2294  CA  GLY A 297      20.333 -15.705 -23.918  1.00 88.31           C  
ATOM   2295  C   GLY A 297      20.399 -14.555 -22.907  1.00 88.31           C  
ATOM   2296  O   GLY A 297      19.472 -14.397 -22.118  1.00 88.31           O  
ATOM   2297  N   GLY A 298      21.470 -13.754 -22.918  1.00 94.25           N  
ATOM   2298  CA  GLY A 298      21.640 -12.606 -22.028  1.00 94.25           C  
ATOM   2299  C   GLY A 298      20.871 -11.364 -22.476  1.00 94.25           C  
ATOM   2300  O   GLY A 298      20.419 -11.248 -23.620  1.00 94.25           O  
ATOM   2301  N   LEU A 299      20.770 -10.384 -21.575  1.00 96.81           N  
ATOM   2302  CA  LEU A 299      20.032  -9.143 -21.816  1.00 96.81           C  
ATOM   2303  C   LEU A 299      20.522  -8.398 -23.068  1.00 96.81           C  
ATOM   2304  CB  LEU A 299      20.122  -8.260 -20.558  1.00 96.81           C  
ATOM   2305  O   LEU A 299      19.707  -7.953 -23.871  1.00 96.81           O  
ATOM   2306  CG  LEU A 299      19.388  -6.909 -20.671  1.00 96.81           C  
ATOM   2307  CD1 LEU A 299      17.887  -7.076 -20.911  1.00 96.81           C  
ATOM   2308  CD2 LEU A 299      19.591  -6.109 -19.383  1.00 96.81           C  
ATOM   2309  N   PHE A 300      21.836  -8.271 -23.280  1.00 96.81           N  
ATOM   2310  CA  PHE A 300      22.358  -7.515 -24.425  1.00 96.81           C  
ATOM   2311  C   PHE A 300      22.055  -8.159 -25.776  1.00 96.81           C  
ATOM   2312  CB  PHE A 300      23.868  -7.342 -24.295  1.00 96.81           C  
ATOM   2313  O   PHE A 300      21.839  -7.445 -26.756  1.00 96.81           O  
ATOM   2314  CG  PHE A 300      24.359  -6.546 -23.106  1.00 96.81           C  
ATOM   2315  CD1 PHE A 300      23.577  -5.554 -22.480  1.00 96.81           C  
ATOM   2316  CD2 PHE A 300      25.666  -6.786 -22.663  1.00 96.81           C  
ATOM   2317  CE1 PHE A 300      24.120  -4.803 -21.424  1.00 96.81           C  
ATOM   2318  CE2 PHE A 300      26.221  -6.019 -21.630  1.00 96.81           C  
ATOM   2319  CZ  PHE A 300      25.445  -5.028 -21.020  1.00 96.81           C  
ATOM   2320  N   GLU A 301      22.022  -9.492 -25.840  1.00 95.88           N  
ATOM   2321  CA  GLU A 301      21.631 -10.199 -27.057  1.00 95.88           C  
ATOM   2322  C   GLU A 301      20.165  -9.911 -27.392  1.00 95.88           C  
ATOM   2323  CB  GLU A 301      21.880 -11.702 -26.887  1.00 95.88           C  
ATOM   2324  O   GLU A 301      19.849  -9.576 -28.535  1.00 95.88           O  
ATOM   2325  CG  GLU A 301      21.646 -12.443 -28.212  1.00 95.88           C  
ATOM   2326  CD  GLU A 301      21.797 -13.962 -28.092  1.00 95.88           C  
ATOM   2327  OE1 GLU A 301      21.576 -14.637 -29.117  1.00 95.88           O  
ATOM   2328  OE2 GLU A 301      22.136 -14.450 -26.993  1.00 95.88           O  
ATOM   2329  N   PHE A 302      19.290  -9.949 -26.382  1.00 97.44           N  
ATOM   2330  CA  PHE A 302      17.878  -9.626 -26.551  1.00 97.44           C  
ATOM   2331  C   PHE A 302      17.658  -8.172 -26.989  1.00 97.44           C  
ATOM   2332  CB  PHE A 302      17.123  -9.948 -25.259  1.00 97.44           C  
ATOM   2333  O   PHE A 302      16.941  -7.939 -27.961  1.00 97.44           O  
ATOM   2334  CG  PHE A 302      15.637  -9.686 -25.373  1.00 97.44           C  
ATOM   2335  CD1 PHE A 302      15.037  -8.648 -24.637  1.00 97.44           C  
ATOM   2336  CD2 PHE A 302      14.853 -10.469 -26.242  1.00 97.44           C  
ATOM   2337  CE1 PHE A 302      13.656  -8.418 -24.759  1.00 97.44           C  
ATOM   2338  CE2 PHE A 302      13.473 -10.229 -26.366  1.00 97.44           C  
ATOM   2339  CZ  PHE A 302      12.873  -9.202 -25.617  1.00 97.44           C  
ATOM   2340  N   VAL A 303      18.335  -7.205 -26.354  1.00 98.00           N  
ATOM   2341  CA  VAL A 303      18.279  -5.785 -26.757  1.00 98.00           C  
ATOM   2342  C   VAL A 303      18.718  -5.625 -28.214  1.00 98.00           C  
ATOM   2343  CB  VAL A 303      19.146  -4.900 -25.833  1.00 98.00           C  
ATOM   2344  O   VAL A 303      18.043  -4.973 -29.005  1.00 98.00           O  
ATOM   2345  CG1 VAL A 303      19.205  -3.436 -26.294  1.00 98.00           C  
ATOM   2346  CG2 VAL A 303      18.622  -4.875 -24.390  1.00 98.00           C  
ATOM   2347  N   LYS A 304      19.825  -6.263 -28.611  1.00 97.50           N  
ATOM   2348  CA  LYS A 304      20.343  -6.188 -29.984  1.00 97.50           C  
ATOM   2349  C   LYS A 304      19.359  -6.771 -30.996  1.00 97.50           C  
ATOM   2350  CB  LYS A 304      21.684  -6.925 -30.033  1.00 97.50           C  
ATOM   2351  O   LYS A 304      19.210  -6.213 -32.081  1.00 97.50           O  
ATOM   2352  CG  LYS A 304      22.351  -6.876 -31.414  1.00 97.50           C  
ATOM   2353  CD  LYS A 304      23.575  -7.791 -31.389  1.00 97.50           C  
ATOM   2354  CE  LYS A 304      24.312  -7.729 -32.721  1.00 97.50           C  
ATOM   2355  NZ  LYS A 304      25.501  -8.613 -32.697  1.00 97.50           N  
ATOM   2356  N   LYS A 305      18.727  -7.900 -30.662  1.00 97.00           N  
ATOM   2357  CA  LYS A 305      17.706  -8.535 -31.498  1.00 97.00           C  
ATOM   2358  C   LYS A 305      16.515  -7.594 -31.692  1.00 97.00           C  
ATOM   2359  CB  LYS A 305      17.307  -9.882 -30.877  1.00 97.00           C  
ATOM   2360  O   LYS A 305      16.183  -7.292 -32.832  1.00 97.00           O  
ATOM   2361  CG  LYS A 305      16.239 -10.579 -31.725  1.00 97.00           C  
ATOM   2362  CD  LYS A 305      15.765 -11.892 -31.097  1.00 97.00           C  
ATOM   2363  CE  LYS A 305      14.601 -12.380 -31.960  1.00 97.00           C  
ATOM   2364  NZ  LYS A 305      13.948 -13.593 -31.430  1.00 97.00           N  
ATOM   2365  N   ARG A 306      15.960  -7.059 -30.599  1.00 97.38           N  
ATOM   2366  CA  ARG A 306      14.806  -6.148 -30.638  1.00 97.38           C  
ATOM   2367  C   ARG A 306      15.066  -4.891 -31.452  1.00 97.38           C  
ATOM   2368  CB  ARG A 306      14.367  -5.786 -29.207  1.00 97.38           C  
ATOM   2369  O   ARG A 306      14.277  -4.574 -32.329  1.00 97.38           O  
ATOM   2370  CG  ARG A 306      13.628  -6.935 -28.512  1.00 97.38           C  
ATOM   2371  CD  ARG A 306      12.253  -7.151 -29.151  1.00 97.38           C  
ATOM   2372  NE  ARG A 306      11.599  -8.349 -28.618  1.00 97.38           N  
ATOM   2373  NH1 ARG A 306      10.124  -8.615 -30.365  1.00 97.38           N  
ATOM   2374  NH2 ARG A 306      10.153 -10.082 -28.692  1.00 97.38           N  
ATOM   2375  CZ  ARG A 306      10.628  -8.999 -29.225  1.00 97.38           C  
ATOM   2376  N   LEU A 307      16.212  -4.240 -31.257  1.00 97.69           N  
ATOM   2377  CA  LEU A 307      16.566  -3.050 -32.038  1.00 97.69           C  
ATOM   2378  C   LEU A 307      16.698  -3.333 -33.541  1.00 97.69           C  
ATOM   2379  CB  LEU A 307      17.877  -2.460 -31.503  1.00 97.69           C  
ATOM   2380  O   LEU A 307      16.388  -2.470 -34.349  1.00 97.69           O  
ATOM   2381  CG  LEU A 307      17.777  -1.859 -30.093  1.00 97.69           C  
ATOM   2382  CD1 LEU A 307      19.176  -1.418 -29.667  1.00 97.69           C  
ATOM   2383  CD2 LEU A 307      16.832  -0.663 -30.036  1.00 97.69           C  
ATOM   2384  N   ARG A 308      17.146  -4.531 -33.937  1.00 96.56           N  
ATOM   2385  CA  ARG A 308      17.233  -4.912 -35.357  1.00 96.56           C  
ATOM   2386  C   ARG A 308      15.878  -5.229 -35.980  1.00 96.56           C  
ATOM   2387  CB  ARG A 308      18.144  -6.127 -35.514  1.00 96.56           C  
ATOM   2388  O   ARG A 308      15.722  -5.022 -37.177  1.00 96.56           O  
ATOM   2389  CG  ARG A 308      19.615  -5.749 -35.368  1.00 96.56           C  
ATOM   2390  CD  ARG A 308      20.429  -7.039 -35.369  1.00 96.56           C  
ATOM   2391  NE  ARG A 308      21.868  -6.755 -35.478  1.00 96.56           N  
ATOM   2392  NH1 ARG A 308      22.532  -8.938 -35.652  1.00 96.56           N  
ATOM   2393  NH2 ARG A 308      24.021  -7.292 -35.963  1.00 96.56           N  
ATOM   2394  CZ  ARG A 308      22.797  -7.660 -35.702  1.00 96.56           C  
ATOM   2395  N   GLU A 309      14.964  -5.784 -35.194  1.00 96.19           N  
ATOM   2396  CA  GLU A 309      13.627  -6.175 -35.647  1.00 96.19           C  
ATOM   2397  C   GLU A 309      12.680  -4.966 -35.690  1.00 96.19           C  
ATOM   2398  CB  GLU A 309      13.101  -7.315 -34.747  1.00 96.19           C  
ATOM   2399  O   GLU A 309      12.015  -4.757 -36.698  1.00 96.19           O  
ATOM   2400  CG  GLU A 309      13.867  -8.633 -34.994  1.00 96.19           C  
ATOM   2401  CD  GLU A 309      13.542  -9.787 -34.022  1.00 96.19           C  
ATOM   2402  OE1 GLU A 309      13.982 -10.928 -34.311  1.00 96.19           O  
ATOM   2403  OE2 GLU A 309      12.966  -9.575 -32.928  1.00 96.19           O  
ATOM   2404  N   GLU A 310      12.686  -4.132 -34.645  1.00 96.44           N  
ATOM   2405  CA  GLU A 310      11.677  -3.082 -34.420  1.00 96.44           C  
ATOM   2406  C   GLU A 310      12.241  -1.647 -34.458  1.00 96.44           C  
ATOM   2407  CB  GLU A 310      11.001  -3.331 -33.058  1.00 96.44           C  
ATOM   2408  O   GLU A 310      11.490  -0.671 -34.415  1.00 96.44           O  
ATOM   2409  CG  GLU A 310      10.355  -4.720 -32.902  1.00 96.44           C  
ATOM   2410  CD  GLU A 310       9.274  -5.030 -33.949  1.00 96.44           C  
ATOM   2411  OE1 GLU A 310       9.121  -6.236 -34.258  1.00 96.44           O  
ATOM   2412  OE2 GLU A 310       8.590  -4.085 -34.403  1.00 96.44           O  
ATOM   2413  N   GLY A 311      13.567  -1.471 -34.485  1.00 97.19           N  
ATOM   2414  CA  GLY A 311      14.222  -0.152 -34.501  1.00 97.19           C  
ATOM   2415  C   GLY A 311      14.190   0.621 -33.174  1.00 97.19           C  
ATOM   2416  O   GLY A 311      14.886   1.628 -33.041  1.00 97.19           O  
ATOM   2417  N   HIS A 312      13.435   0.150 -32.181  1.00 98.31           N  
ATOM   2418  CA  HIS A 312      13.315   0.751 -30.854  1.00 98.31           C  
ATOM   2419  C   HIS A 312      13.039  -0.316 -29.783  1.00 98.31           C  
ATOM   2420  CB  HIS A 312      12.226   1.835 -30.868  1.00 98.31           C  
ATOM   2421  O   HIS A 312      12.789  -1.477 -30.106  1.00 98.31           O  
ATOM   2422  CG  HIS A 312      10.820   1.314 -31.046  1.00 98.31           C  
ATOM   2423  CD2 HIS A 312       9.817   1.340 -30.113  1.00 98.31           C  
ATOM   2424  ND1 HIS A 312      10.297   0.731 -32.180  1.00 98.31           N  
ATOM   2425  CE1 HIS A 312       9.018   0.410 -31.932  1.00 98.31           C  
ATOM   2426  NE2 HIS A 312       8.666   0.795 -30.694  1.00 98.31           N  
ATOM   2427  N   MET A 313      13.142   0.061 -28.506  1.00 98.19           N  
ATOM   2428  CA  MET A 313      12.851  -0.823 -27.376  1.00 98.19           C  
ATOM   2429  C   MET A 313      12.448  -0.043 -26.118  1.00 98.19           C  
ATOM   2430  CB  MET A 313      14.095  -1.676 -27.083  1.00 98.19           C  
ATOM   2431  O   MET A 313      13.033   0.997 -25.812  1.00 98.19           O  
ATOM   2432  CG  MET A 313      13.802  -2.801 -26.093  1.00 98.19           C  
ATOM   2433  SD  MET A 313      15.252  -3.781 -25.650  1.00 98.19           S  
ATOM   2434  CE  MET A 313      14.402  -5.019 -24.652  1.00 98.19           C  
ATOM   2435  N   VAL A 314      11.534  -0.592 -25.320  1.00 98.69           N  
ATOM   2436  CA  VAL A 314      11.217  -0.124 -23.967  1.00 98.69           C  
ATOM   2437  C   VAL A 314      11.588  -1.176 -22.923  1.00 98.69           C  
ATOM   2438  CB  VAL A 314       9.749   0.299 -23.848  1.00 98.69           C  
ATOM   2439  O   VAL A 314      11.177  -2.335 -22.984  1.00 98.69           O  
ATOM   2440  CG1 VAL A 314       9.417   0.817 -22.440  1.00 98.69           C  
ATOM   2441  CG2 VAL A 314       9.412   1.414 -24.843  1.00 98.69           C  
ATOM   2442  N   ILE A 315      12.359  -0.755 -21.920  1.00 98.69           N  
ATOM   2443  CA  ILE A 315      12.803  -1.583 -20.798  1.00 98.69           C  
ATOM   2444  C   ILE A 315      12.238  -1.005 -19.503  1.00 98.69           C  
ATOM   2445  CB  ILE A 315      14.345  -1.695 -20.746  1.00 98.69           C  
ATOM   2446  O   ILE A 315      12.515   0.140 -19.152  1.00 98.69           O  
ATOM   2447  CG1 ILE A 315      14.918  -2.203 -22.090  1.00 98.69           C  
ATOM   2448  CG2 ILE A 315      14.763  -2.619 -19.582  1.00 98.69           C  
ATOM   2449  CD1 ILE A 315      16.449  -2.269 -22.147  1.00 98.69           C  
ATOM   2450  N   VAL A 316      11.508  -1.821 -18.753  1.00 98.69           N  
ATOM   2451  CA  VAL A 316      11.078  -1.533 -17.384  1.00 98.69           C  
ATOM   2452  C   VAL A 316      11.942  -2.324 -16.411  1.00 98.69           C  
ATOM   2453  CB  VAL A 316       9.583  -1.836 -17.206  1.00 98.69           C  
ATOM   2454  O   VAL A 316      12.097  -3.537 -16.546  1.00 98.69           O  
ATOM   2455  CG1 VAL A 316       9.151  -1.754 -15.739  1.00 98.69           C  
ATOM   2456  CG2 VAL A 316       8.748  -0.818 -17.988  1.00 98.69           C  
ATOM   2457  N   ILE A 317      12.486  -1.652 -15.399  1.00 98.44           N  
ATOM   2458  CA  ILE A 317      13.292  -2.283 -14.352  1.00 98.44           C  
ATOM   2459  C   ILE A 317      12.828  -1.843 -12.965  1.00 98.44           C  
ATOM   2460  CB  ILE A 317      14.796  -2.056 -14.618  1.00 98.44           C  
ATOM   2461  O   ILE A 317      12.786  -0.657 -12.656  1.00 98.44           O  
ATOM   2462  CG1 ILE A 317      15.637  -2.862 -13.609  1.00 98.44           C  
ATOM   2463  CG2 ILE A 317      15.214  -0.573 -14.626  1.00 98.44           C  
ATOM   2464  CD1 ILE A 317      17.101  -3.013 -14.030  1.00 98.44           C  
ATOM   2465  N   ALA A 318      12.473  -2.791 -12.103  1.00 98.00           N  
ATOM   2466  CA  ALA A 318      12.198  -2.493 -10.701  1.00 98.00           C  
ATOM   2467  C   ALA A 318      13.505  -2.190  -9.946  1.00 98.00           C  
ATOM   2468  CB  ALA A 318      11.447  -3.676 -10.101  1.00 98.00           C  
ATOM   2469  O   ALA A 318      14.527  -2.828 -10.193  1.00 98.00           O  
ATOM   2470  N   GLU A 319      13.476  -1.252  -8.994  1.00 95.81           N  
ATOM   2471  CA  GLU A 319      14.673  -0.793  -8.268  1.00 95.81           C  
ATOM   2472  C   GLU A 319      15.459  -1.920  -7.575  1.00 95.81           C  
ATOM   2473  CB  GLU A 319      14.308   0.322  -7.262  1.00 95.81           C  
ATOM   2474  O   GLU A 319      16.677  -1.818  -7.430  1.00 95.81           O  
ATOM   2475  CG  GLU A 319      13.359  -0.114  -6.125  1.00 95.81           C  
ATOM   2476  CD  GLU A 319      13.143   0.956  -5.033  1.00 95.81           C  
ATOM   2477  OE1 GLU A 319      12.803   0.572  -3.886  1.00 95.81           O  
ATOM   2478  OE2 GLU A 319      13.318   2.166  -5.298  1.00 95.81           O  
ATOM   2479  N   GLY A 320      14.786  -2.998  -7.159  1.00 95.44           N  
ATOM   2480  CA  GLY A 320      15.413  -4.154  -6.521  1.00 95.44           C  
ATOM   2481  C   GLY A 320      16.002  -5.195  -7.478  1.00 95.44           C  
ATOM   2482  O   GLY A 320      16.675  -6.109  -7.009  1.00 95.44           O  
ATOM   2483  N   ALA A 321      15.757  -5.100  -8.787  1.00 96.38           N  
ATOM   2484  CA  ALA A 321      16.312  -6.040  -9.760  1.00 96.38           C  
ATOM   2485  C   ALA A 321      17.832  -5.845  -9.900  1.00 96.38           C  
ATOM   2486  CB  ALA A 321      15.577  -5.863 -11.093  1.00 96.38           C  
ATOM   2487  O   ALA A 321      18.316  -4.720  -9.811  1.00 96.38           O  
ATOM   2488  N   GLY A 322      18.598  -6.920 -10.118  1.00 92.94           N  
ATOM   2489  CA  GLY A 322      20.026  -6.844 -10.462  1.00 92.94           C  
ATOM   2490  C   GLY A 322      20.948  -6.262  -9.380  1.00 92.94           C  
ATOM   2491  O   GLY A 322      22.099  -5.929  -9.671  1.00 92.94           O  
ATOM   2492  N   GLN A 323      20.481  -6.120  -8.135  1.00 93.38           N  
ATOM   2493  CA  GLN A 323      21.277  -5.551  -7.037  1.00 93.38           C  
ATOM   2494  C   GLN A 323      22.504  -6.418  -6.705  1.00 93.38           C  
ATOM   2495  CB  GLN A 323      20.383  -5.366  -5.798  1.00 93.38           C  
ATOM   2496  O   GLN A 323      23.542  -5.901  -6.294  1.00 93.38           O  
ATOM   2497  CG  GLN A 323      19.354  -4.236  -5.979  1.00 93.38           C  
ATOM   2498  CD  GLN A 323      19.968  -2.835  -6.018  1.00 93.38           C  
ATOM   2499  NE2 GLN A 323      19.402  -1.935  -6.787  1.00 93.38           N  
ATOM   2500  OE1 GLN A 323      20.924  -2.506  -5.322  1.00 93.38           O  
ATOM   2501  N   GLU A 324      22.411  -7.729  -6.916  1.00 89.56           N  
ATOM   2502  CA  GLU A 324      23.508  -8.690  -6.813  1.00 89.56           C  
ATOM   2503  C   GLU A 324      24.591  -8.476  -7.879  1.00 89.56           C  
ATOM   2504  CB  GLU A 324      22.965 -10.135  -6.827  1.00 89.56           C  
ATOM   2505  O   GLU A 324      25.777  -8.548  -7.557  1.00 89.56           O  
ATOM   2506  CG  GLU A 324      22.238 -10.627  -8.100  1.00 89.56           C  
ATOM   2507  CD  GLU A 324      20.853 -10.001  -8.357  1.00 89.56           C  
ATOM   2508  OE1 GLU A 324      20.364 -10.118  -9.497  1.00 89.56           O  
ATOM   2509  OE2 GLU A 324      20.303  -9.348  -7.439  1.00 89.56           O  
ATOM   2510  N   LEU A 325      24.204  -8.136  -9.113  1.00 89.00           N  
ATOM   2511  CA  LEU A 325      25.139  -7.843 -10.205  1.00 89.00           C  
ATOM   2512  C   LEU A 325      25.916  -6.555  -9.916  1.00 89.00           C  
ATOM   2513  CB  LEU A 325      24.373  -7.715 -11.536  1.00 89.00           C  
ATOM   2514  O   LEU A 325      27.137  -6.507 -10.049  1.00 89.00           O  
ATOM   2515  CG  LEU A 325      23.533  -8.937 -11.945  1.00 89.00           C  
ATOM   2516  CD1 LEU A 325      22.773  -8.606 -13.229  1.00 89.00           C  
ATOM   2517  CD2 LEU A 325      24.402 -10.172 -12.190  1.00 89.00           C  
ATOM   2518  N   LEU A 326      25.207  -5.533  -9.435  1.00 87.56           N  
ATOM   2519  CA  LEU A 326      25.790  -4.278  -8.961  1.00 87.56           C  
ATOM   2520  C   LEU A 326      26.769  -4.482  -7.807  1.00 87.56           C  
ATOM   2521  CB  LEU A 326      24.637  -3.366  -8.514  1.00 87.56           C  
ATOM   2522  O   LEU A 326      27.855  -3.904  -7.796  1.00 87.56           O  
ATOM   2523  CG  LEU A 326      24.287  -2.363  -9.612  1.00 87.56           C  
ATOM   2524  CD1 LEU A 326      22.790  -2.119  -9.652  1.00 87.56           C  
ATOM   2525  CD2 LEU A 326      25.011  -1.042  -9.352  1.00 87.56           C  
ATOM   2526  N   ALA A 327      26.392  -5.300  -6.824  1.00 85.38           N  
ATOM   2527  CA  ALA A 327      27.235  -5.578  -5.669  1.00 85.38           C  
ATOM   2528  C   ALA A 327      28.505  -6.358  -6.045  1.00 85.38           C  
ATOM   2529  CB  ALA A 327      26.398  -6.326  -4.627  1.00 85.38           C  
ATOM   2530  O   ALA A 327      29.557  -6.101  -5.464  1.00 85.38           O  
ATOM   2531  N   ALA A 328      28.422  -7.277  -7.013  1.00 83.25           N  
ATOM   2532  CA  ALA A 328      29.573  -8.043  -7.490  1.00 83.25           C  
ATOM   2533  C   ALA A 328      30.632  -7.159  -8.174  1.00 83.25           C  
ATOM   2534  CB  ALA A 328      29.062  -9.141  -8.430  1.00 83.25           C  
ATOM   2535  O   ALA A 328      31.826  -7.413  -8.032  1.00 83.25           O  
ATOM   2536  N   GLU A 329      30.209  -6.104  -8.875  1.00 78.81           N  
ATOM   2537  CA  GLU A 329      31.120  -5.144  -9.510  1.00 78.81           C  
ATOM   2538  C   GLU A 329      31.669  -4.101  -8.524  1.00 78.81           C  
ATOM   2539  CB  GLU A 329      30.406  -4.448 -10.677  1.00 78.81           C  
ATOM   2540  O   GLU A 329      32.815  -3.672  -8.648  1.00 78.81           O  
ATOM   2541  CG  GLU A 329      30.090  -5.408 -11.835  1.00 78.81           C  
ATOM   2542  CD  GLU A 329      29.532  -4.678 -13.065  1.00 78.81           C  
ATOM   2543  OE1 GLU A 329      29.521  -5.259 -14.176  1.00 78.81           O  
ATOM   2544  OE2 GLU A 329      29.196  -3.469 -12.999  1.00 78.81           O  
ATOM   2545  N   ASN A 330      30.876  -3.722  -7.518  1.00 73.50           N  
ATOM   2546  CA  ASN A 330      31.220  -2.705  -6.524  1.00 73.50           C  
ATOM   2547  C   ASN A 330      31.563  -3.332  -5.163  1.00 73.50           C  
ATOM   2548  CB  ASN A 330      30.091  -1.660  -6.454  1.00 73.50           C  
ATOM   2549  O   ASN A 330      30.979  -2.973  -4.137  1.00 73.50           O  
ATOM   2550  CG  ASN A 330      29.984  -0.799  -7.699  1.00 73.50           C  
ATOM   2551  ND2 ASN A 330      28.836  -0.216  -7.954  1.00 73.50           N  
ATOM   2552  OD1 ASN A 330      30.936  -0.573  -8.425  1.00 73.50           O  
ATOM   2553  N   SER A 331      32.550  -4.233  -5.132  1.00 61.75           N  
ATOM   2554  CA  SER A 331      33.001  -4.949  -3.921  1.00 61.75           C  
ATOM   2555  C   SER A 331      33.484  -4.042  -2.770  1.00 61.75           C  
ATOM   2556  CB  SER A 331      34.097  -5.948  -4.310  1.00 61.75           C  
ATOM   2557  O   SER A 331      33.651  -4.508  -1.642  1.00 61.75           O  
ATOM   2558  OG  SER A 331      35.156  -5.275  -4.964  1.00 61.75           O  
ATOM   2559  N   HIS A 332      33.664  -2.740  -3.023  1.00 57.97           N  
ATOM   2560  CA  HIS A 332      34.079  -1.725  -2.048  1.00 57.97           C  
ATOM   2561  C   HIS A 332      32.962  -0.766  -1.592  1.00 57.97           C  
ATOM   2562  CB  HIS A 332      35.276  -0.958  -2.626  1.00 57.97           C  
ATOM   2563  O   HIS A 332      33.213   0.095  -0.746  1.00 57.97           O  
ATOM   2564  CG  HIS A 332      36.467  -1.842  -2.893  1.00 57.97           C  
ATOM   2565  CD2 HIS A 332      37.126  -1.999  -4.083  1.00 57.97           C  
ATOM   2566  ND1 HIS A 332      37.081  -2.667  -1.978  1.00 57.97           N  
ATOM   2567  CE1 HIS A 332      38.089  -3.300  -2.599  1.00 57.97           C  
ATOM   2568  NE2 HIS A 332      38.162  -2.916  -3.881  1.00 57.97           N  
ATOM   2569  N   ALA A 333      31.736  -0.880  -2.115  1.00 59.97           N  
ATOM   2570  CA  ALA A 333      30.634  -0.012  -1.699  1.00 59.97           C  
ATOM   2571  C   ALA A 333      30.131  -0.404  -0.299  1.00 59.97           C  
ATOM   2572  CB  ALA A 333      29.527  -0.042  -2.758  1.00 59.97           C  
ATOM   2573  O   ALA A 333      29.674  -1.527  -0.071  1.00 59.97           O  
ATOM   2574  N   ARG A 334      30.196   0.529   0.662  1.00 60.50           N  
ATOM   2575  CA  ARG A 334      29.607   0.324   1.993  1.00 60.50           C  
ATOM   2576  C   ARG A 334      28.091   0.181   1.860  1.00 60.50           C  
ATOM   2577  CB  ARG A 334      29.975   1.465   2.957  1.00 60.50           C  
ATOM   2578  O   ARG A 334      27.432   1.000   1.229  1.00 60.50           O  
ATOM   2579  CG  ARG A 334      31.412   1.336   3.484  1.00 60.50           C  
ATOM   2580  CD  ARG A 334      31.718   2.455   4.487  1.00 60.50           C  
ATOM   2581  NE  ARG A 334      33.071   2.314   5.062  1.00 60.50           N  
ATOM   2582  NH1 ARG A 334      33.063   4.250   6.296  1.00 60.50           N  
ATOM   2583  NH2 ARG A 334      34.858   2.922   6.342  1.00 60.50           N  
ATOM   2584  CZ  ARG A 334      33.656   3.159   5.895  1.00 60.50           C  
ATOM   2585  N   SER A 335      27.537  -0.858   2.482  1.00 67.62           N  
ATOM   2586  CA  SER A 335      26.090  -1.042   2.590  1.00 67.62           C  
ATOM   2587  C   SER A 335      25.520  -0.035   3.586  1.00 67.62           C  
ATOM   2588  CB  SER A 335      25.776  -2.484   3.004  1.00 67.62           C  
ATOM   2589  O   SER A 335      25.439  -0.318   4.779  1.00 67.62           O  
ATOM   2590  OG  SER A 335      24.382  -2.663   3.156  1.00 67.62           O  
ATOM   2591  N   GLU A 336      25.130   1.138   3.102  1.00 79.00           N  
ATOM   2592  CA  GLU A 336      24.447   2.143   3.914  1.00 79.00           C  
ATOM   2593  C   GLU A 336      23.016   1.701   4.262  1.00 79.00           C  
ATOM   2594  CB  GLU A 336      24.475   3.501   3.205  1.00 79.00           C  
ATOM   2595  O   GLU A 336      22.362   0.977   3.503  1.00 79.00           O  
ATOM   2596  CG  GLU A 336      25.907   4.047   3.076  1.00 79.00           C  
ATOM   2597  CD  GLU A 336      25.979   5.432   2.419  1.00 79.00           C  
ATOM   2598  OE1 GLU A 336      27.126   5.910   2.263  1.00 79.00           O  
ATOM   2599  OE2 GLU A 336      24.909   6.001   2.106  1.00 79.00           O  
ATOM   2600  N   GLN A 337      22.533   2.115   5.434  1.00 85.44           N  
ATOM   2601  CA  GLN A 337      21.187   1.824   5.928  1.00 85.44           C  
ATOM   2602  C   GLN A 337      20.424   3.122   6.206  1.00 85.44           C  
ATOM   2603  CB  GLN A 337      21.236   0.947   7.191  1.00 85.44           C  
ATOM   2604  O   GLN A 337      21.012   4.123   6.611  1.00 85.44           O  
ATOM   2605  CG  GLN A 337      21.720  -0.487   6.921  1.00 85.44           C  
ATOM   2606  CD  GLN A 337      21.744  -1.350   8.184  1.00 85.44           C  
ATOM   2607  NE2 GLN A 337      21.800  -2.657   8.053  1.00 85.44           N  
ATOM   2608  OE1 GLN A 337      21.722  -0.883   9.310  1.00 85.44           O  
ATOM   2609  N   ASP A 338      19.105   3.103   6.011  1.00 81.31           N  
ATOM   2610  CA  ASP A 338      18.234   4.200   6.431  1.00 81.31           C  
ATOM   2611  C   ASP A 338      18.000   4.205   7.956  1.00 81.31           C  
ATOM   2612  CB  ASP A 338      16.937   4.230   5.589  1.00 81.31           C  
ATOM   2613  O   ASP A 338      18.356   3.270   8.671  1.00 81.31           O  
ATOM   2614  CG  ASP A 338      15.863   3.174   5.898  1.00 81.31           C  
ATOM   2615  OD1 ASP A 338      15.914   2.485   6.933  1.00 81.31           O  
ATOM   2616  OD2 ASP A 338      14.863   3.095   5.143  1.00 81.31           O  
ATOM   2617  N   ALA A 339      17.343   5.249   8.472  1.00 76.81           N  
ATOM   2618  CA  ALA A 339      17.032   5.385   9.902  1.00 76.81           C  
ATOM   2619  C   ALA A 339      16.091   4.293  10.463  1.00 76.81           C  
ATOM   2620  CB  ALA A 339      16.437   6.782  10.123  1.00 76.81           C  
ATOM   2621  O   ALA A 339      15.823   4.262  11.661  1.00 76.81           O  
ATOM   2622  N   SER A 340      15.534   3.430   9.608  1.00 75.44           N  
ATOM   2623  CA  SER A 340      14.747   2.248   9.987  1.00 75.44           C  
ATOM   2624  C   SER A 340      15.531   0.939   9.824  1.00 75.44           C  
ATOM   2625  CB  SER A 340      13.452   2.193   9.172  1.00 75.44           C  
ATOM   2626  O   SER A 340      14.939  -0.125   9.972  1.00 75.44           O  
ATOM   2627  OG  SER A 340      12.736   3.389   9.374  1.00 75.44           O  
ATOM   2628  N   GLY A 341      16.829   1.001   9.508  1.00 79.00           N  
ATOM   2629  CA  GLY A 341      17.700  -0.161   9.325  1.00 79.00           C  
ATOM   2630  C   GLY A 341      17.602  -0.826   7.948  1.00 79.00           C  
ATOM   2631  O   GLY A 341      18.200  -1.881   7.740  1.00 79.00           O  
ATOM   2632  N   ASN A 342      16.876  -0.248   6.983  1.00 81.25           N  
ATOM   2633  CA  ASN A 342      16.777  -0.837   5.646  1.00 81.25           C  
ATOM   2634  C   ASN A 342      18.017  -0.505   4.818  1.00 81.25           C  
ATOM   2635  CB  ASN A 342      15.539  -0.352   4.888  1.00 81.25           C  
ATOM   2636  O   ASN A 342      18.403   0.660   4.741  1.00 81.25           O  
ATOM   2637  CG  ASN A 342      14.251  -0.523   5.651  1.00 81.25           C  
ATOM   2638  ND2 ASN A 342      13.644   0.561   6.064  1.00 81.25           N  
ATOM   2639  OD1 ASN A 342      13.750  -1.612   5.833  1.00 81.25           O  
ATOM   2640  N   LYS A 343      18.573  -1.494   4.110  1.00 84.94           N  
ATOM   2641  CA  LYS A 343      19.661  -1.278   3.146  1.00 84.94           C  
ATOM   2642  C   LYS A 343      19.241  -0.283   2.055  1.00 84.94           C  
ATOM   2643  CB  LYS A 343      20.101  -2.633   2.566  1.00 84.94           C  
ATOM   2644  O   LYS A 343      18.161  -0.415   1.473  1.00 84.94           O  
ATOM   2645  CG  LYS A 343      21.291  -2.501   1.605  1.00 84.94           C  
ATOM   2646  CD  LYS A 343      21.832  -3.873   1.180  1.00 84.94           C  
ATOM   2647  CE  LYS A 343      23.047  -3.681   0.266  1.00 84.94           C  
ATOM   2648  NZ  LYS A 343      23.551  -4.970  -0.271  1.00 84.94           N  
ATOM   2649  N   LEU A 344      20.101   0.693   1.772  1.00 84.00           N  
ATOM   2650  CA  LEU A 344      19.951   1.590   0.631  1.00 84.00           C  
ATOM   2651  C   LEU A 344      20.342   0.847  -0.652  1.00 84.00           C  
ATOM   2652  CB  LEU A 344      20.772   2.876   0.851  1.00 84.00           C  
ATOM   2653  O   LEU A 344      21.407   0.233  -0.730  1.00 84.00           O  
ATOM   2654  CG  LEU A 344      20.284   3.756   2.019  1.00 84.00           C  
ATOM   2655  CD1 LEU A 344      21.149   5.007   2.145  1.00 84.00           C  
ATOM   2656  CD2 LEU A 344      18.838   4.231   1.828  1.00 84.00           C  
ATOM   2657  N   LEU A 345      19.443   0.865  -1.637  1.00 87.12           N  
ATOM   2658  CA  LEU A 345      19.681   0.261  -2.945  1.00 87.12           C  
ATOM   2659  C   LEU A 345      20.502   1.204  -3.825  1.00 87.12           C  
ATOM   2660  CB  LEU A 345      18.352  -0.112  -3.622  1.00 87.12           C  
ATOM   2661  O   LEU A 345      20.342   2.423  -3.751  1.00 87.12           O  
ATOM   2662  CG  LEU A 345      17.503  -1.182  -2.908  1.00 87.12           C  
ATOM   2663  CD1 LEU A 345      16.374  -1.604  -3.846  1.00 87.12           C  
ATOM   2664  CD2 LEU A 345      18.305  -2.424  -2.508  1.00 87.12           C  
ATOM   2665  N   GLN A 346      21.355   0.630  -4.672  1.00 89.88           N  
ATOM   2666  CA  GLN A 346      22.049   1.386  -5.714  1.00 89.88           C  
ATOM   2667  C   GLN A 346      21.102   1.628  -6.896  1.00 89.88           C  
ATOM   2668  CB  GLN A 346      23.324   0.646  -6.147  1.00 89.88           C  
ATOM   2669  O   GLN A 346      20.170   0.850  -7.113  1.00 89.88           O  
ATOM   2670  CG  GLN A 346      24.384   0.616  -5.033  1.00 89.88           C  
ATOM   2671  CD  GLN A 346      25.640  -0.148  -5.450  1.00 89.88           C  
ATOM   2672  NE2 GLN A 346      25.953  -1.253  -4.809  1.00 89.88           N  
ATOM   2673  OE1 GLN A 346      26.367   0.220  -6.358  1.00 89.88           O  
ATOM   2674  N   ASP A 347      21.334   2.690  -7.674  1.00 92.56           N  
ATOM   2675  CA  ASP A 347      20.496   2.983  -8.840  1.00 92.56           C  
ATOM   2676  C   ASP A 347      20.783   2.001  -9.989  1.00 92.56           C  
ATOM   2677  CB  ASP A 347      20.604   4.455  -9.274  1.00 92.56           C  
ATOM   2678  O   ASP A 347      21.692   2.196 -10.803  1.00 92.56           O  
ATOM   2679  CG  ASP A 347      19.459   4.808 -10.236  1.00 92.56           C  
ATOM   2680  OD1 ASP A 347      19.091   3.964 -11.077  1.00 92.56           O  
ATOM   2681  OD2 ASP A 347      18.824   5.871 -10.082  1.00 92.56           O  
ATOM   2682  N   VAL A 348      19.978   0.936 -10.051  1.00 94.38           N  
ATOM   2683  CA  VAL A 348      20.071  -0.074 -11.109  1.00 94.38           C  
ATOM   2684  C   VAL A 348      19.705   0.469 -12.486  1.00 94.38           C  
ATOM   2685  CB  VAL A 348      19.268  -1.340 -10.754  1.00 94.38           C  
ATOM   2686  O   VAL A 348      20.313   0.059 -13.473  1.00 94.38           O  
ATOM   2687  CG1 VAL A 348      17.751  -1.107 -10.766  1.00 94.38           C  
ATOM   2688  CG2 VAL A 348      19.650  -2.479 -11.707  1.00 94.38           C  
ATOM   2689  N   GLY A 349      18.779   1.427 -12.566  1.00 95.88           N  
ATOM   2690  CA  GLY A 349      18.366   2.033 -13.830  1.00 95.88           C  
ATOM   2691  C   GLY A 349      19.521   2.783 -14.490  1.00 95.88           C  
ATOM   2692  O   GLY A 349      19.803   2.588 -15.676  1.00 95.88           O  
ATOM   2693  N   LEU A 350      20.260   3.570 -13.707  1.00 95.69           N  
ATOM   2694  CA  LEU A 350      21.457   4.259 -14.185  1.00 95.69           C  
ATOM   2695  C   LEU A 350      22.581   3.270 -14.535  1.00 95.69           C  
ATOM   2696  CB  LEU A 350      21.903   5.281 -13.126  1.00 95.69           C  
ATOM   2697  O   LEU A 350      23.209   3.396 -15.588  1.00 95.69           O  
ATOM   2698  CG  LEU A 350      23.082   6.158 -13.588  1.00 95.69           C  
ATOM   2699  CD1 LEU A 350      22.678   7.116 -14.711  1.00 95.69           C  
ATOM   2700  CD2 LEU A 350      23.607   6.986 -12.417  1.00 95.69           C  
ATOM   2701  N   TRP A 351      22.820   2.268 -13.684  1.00 95.69           N  
ATOM   2702  CA  TRP A 351      23.854   1.256 -13.921  1.00 95.69           C  
ATOM   2703  C   TRP A 351      23.624   0.484 -15.220  1.00 95.69           C  
ATOM   2704  CB  TRP A 351      23.925   0.309 -12.724  1.00 95.69           C  
ATOM   2705  O   TRP A 351      24.512   0.442 -16.074  1.00 95.69           O  
ATOM   2706  CG  TRP A 351      24.725  -0.945 -12.934  1.00 95.69           C  
ATOM   2707  CD1 TRP A 351      26.066  -1.078 -12.806  1.00 95.69           C  
ATOM   2708  CD2 TRP A 351      24.229  -2.275 -13.284  1.00 95.69           C  
ATOM   2709  CE2 TRP A 351      25.340  -3.167 -13.353  1.00 95.69           C  
ATOM   2710  CE3 TRP A 351      22.946  -2.818 -13.520  1.00 95.69           C  
ATOM   2711  NE1 TRP A 351      26.436  -2.390 -13.041  1.00 95.69           N  
ATOM   2712  CH2 TRP A 351      23.899  -5.033 -13.892  1.00 95.69           C  
ATOM   2713  CZ2 TRP A 351      25.189  -4.527 -13.653  1.00 95.69           C  
ATOM   2714  CZ3 TRP A 351      22.782  -4.183 -13.824  1.00 95.69           C  
ATOM   2715  N   VAL A 352      22.425  -0.069 -15.420  1.00 96.38           N  
ATOM   2716  CA  VAL A 352      22.124  -0.848 -16.625  1.00 96.38           C  
ATOM   2717  C   VAL A 352      22.149   0.044 -17.872  1.00 96.38           C  
ATOM   2718  CB  VAL A 352      20.814  -1.640 -16.459  1.00 96.38           C  
ATOM   2719  O   VAL A 352      22.633  -0.382 -18.919  1.00 96.38           O  
ATOM   2720  CG1 VAL A 352      19.574  -0.768 -16.616  1.00 96.38           C  
ATOM   2721  CG2 VAL A 352      20.733  -2.786 -17.471  1.00 96.38           C  
ATOM   2722  N   SER A 353      21.744   1.316 -17.751  1.00 97.44           N  
ATOM   2723  CA  SER A 353      21.844   2.302 -18.834  1.00 97.44           C  
ATOM   2724  C   SER A 353      23.290   2.504 -19.296  1.00 97.44           C  
ATOM   2725  CB  SER A 353      21.280   3.657 -18.395  1.00 97.44           C  
ATOM   2726  O   SER A 353      23.558   2.514 -20.499  1.00 97.44           O  
ATOM   2727  OG  SER A 353      19.893   3.583 -18.164  1.00 97.44           O  
ATOM   2728  N   HIS A 354      24.240   2.639 -18.363  1.00 96.06           N  
ATOM   2729  CA  HIS A 354      25.664   2.733 -18.699  1.00 96.06           C  
ATOM   2730  C   HIS A 354      26.183   1.446 -19.339  1.00 96.06           C  
ATOM   2731  CB  HIS A 354      26.486   3.069 -17.447  1.00 96.06           C  
ATOM   2732  O   HIS A 354      26.890   1.504 -20.342  1.00 96.06           O  
ATOM   2733  CG  HIS A 354      26.266   4.456 -16.901  1.00 96.06           C  
ATOM   2734  CD2 HIS A 354      25.866   5.568 -17.593  1.00 96.06           C  
ATOM   2735  ND1 HIS A 354      26.502   4.853 -15.607  1.00 96.06           N  
ATOM   2736  CE1 HIS A 354      26.247   6.169 -15.521  1.00 96.06           C  
ATOM   2737  NE2 HIS A 354      25.853   6.649 -16.710  1.00 96.06           N  
ATOM   2738  N   LYS A 355      25.791   0.286 -18.807  1.00 96.25           N  
ATOM   2739  CA  LYS A 355      26.213  -1.023 -19.316  1.00 96.25           C  
ATOM   2740  C   LYS A 355      25.739  -1.276 -20.747  1.00 96.25           C  
ATOM   2741  CB  LYS A 355      25.718  -2.103 -18.341  1.00 96.25           C  
ATOM   2742  O   LYS A 355      26.536  -1.720 -21.573  1.00 96.25           O  
ATOM   2743  CG  LYS A 355      26.449  -2.085 -16.997  1.00 96.25           C  
ATOM   2744  CD  LYS A 355      27.894  -2.588 -17.105  1.00 96.25           C  
ATOM   2745  CE  LYS A 355      28.521  -2.384 -15.733  1.00 96.25           C  
ATOM   2746  NZ  LYS A 355      29.841  -3.023 -15.594  1.00 96.25           N  
ATOM   2747  N   ILE A 356      24.490  -0.929 -21.063  1.00 97.31           N  
ATOM   2748  CA  ILE A 356      23.948  -1.012 -22.425  1.00 97.31           C  
ATOM   2749  C   ILE A 356      24.723  -0.074 -23.363  1.00 97.31           C  
ATOM   2750  CB  ILE A 356      22.424  -0.738 -22.425  1.00 97.31           C  
ATOM   2751  O   ILE A 356      25.214  -0.523 -24.398  1.00 97.31           O  
ATOM   2752  CG1 ILE A 356      21.666  -1.884 -21.713  1.00 97.31           C  
ATOM   2753  CG2 ILE A 356      21.892  -0.590 -23.861  1.00 97.31           C  
ATOM   2754  CD1 ILE A 356      20.191  -1.574 -21.420  1.00 97.31           C  
ATOM   2755  N   ARG A 357      24.913   1.204 -22.995  1.00 96.38           N  
ATOM   2756  CA  ARG A 357      25.684   2.158 -23.820  1.00 96.38           C  
ATOM   2757  C   ARG A 357      27.097   1.659 -24.105  1.00 96.38           C  
ATOM   2758  CB  ARG A 357      25.757   3.535 -23.148  1.00 96.38           C  
ATOM   2759  O   ARG A 357      27.523   1.656 -25.258  1.00 96.38           O  
ATOM   2760  CG  ARG A 357      24.429   4.301 -23.183  1.00 96.38           C  
ATOM   2761  CD  ARG A 357      24.622   5.641 -22.460  1.00 96.38           C  
ATOM   2762  NE  ARG A 357      23.337   6.251 -22.077  1.00 96.38           N  
ATOM   2763  NH1 ARG A 357      23.161   7.877 -23.704  1.00 96.38           N  
ATOM   2764  NH2 ARG A 357      21.578   7.661 -22.148  1.00 96.38           N  
ATOM   2765  CZ  ARG A 357      22.710   7.263 -22.646  1.00 96.38           C  
ATOM   2766  N   ASP A 358      27.798   1.201 -23.075  1.00 95.62           N  
ATOM   2767  CA  ASP A 358      29.167   0.711 -23.193  1.00 95.62           C  
ATOM   2768  C   ASP A 358      29.266  -0.521 -24.094  1.00 95.62           C  
ATOM   2769  CB  ASP A 358      29.721   0.399 -21.793  1.00 95.62           C  
ATOM   2770  O   ASP A 358      30.151  -0.584 -24.949  1.00 95.62           O  
ATOM   2771  CG  ASP A 358      30.489   1.566 -21.171  1.00 95.62           C  
ATOM   2772  OD1 ASP A 358      30.437   2.696 -21.697  1.00 95.62           O  
ATOM   2773  OD2 ASP A 358      31.351   1.281 -20.311  1.00 95.62           O  
ATOM   2774  N   HIS A 359      28.352  -1.483 -23.944  1.00 95.69           N  
ATOM   2775  CA  HIS A 359      28.336  -2.688 -24.768  1.00 95.69           C  
ATOM   2776  C   HIS A 359      28.111  -2.354 -26.252  1.00 95.69           C  
ATOM   2777  CB  HIS A 359      27.267  -3.650 -24.233  1.00 95.69           C  
ATOM   2778  O   HIS A 359      28.860  -2.814 -27.120  1.00 95.69           O  
ATOM   2779  CG  HIS A 359      27.293  -4.979 -24.938  1.00 95.69           C  
ATOM   2780  CD2 HIS A 359      26.617  -5.316 -26.081  1.00 95.69           C  
ATOM   2781  ND1 HIS A 359      28.019  -6.082 -24.551  1.00 95.69           N  
ATOM   2782  CE1 HIS A 359      27.786  -7.060 -25.443  1.00 95.69           C  
ATOM   2783  NE2 HIS A 359      26.954  -6.634 -26.406  1.00 95.69           N  
ATOM   2784  N   PHE A 360      27.122  -1.510 -26.552  1.00 95.50           N  
ATOM   2785  CA  PHE A 360      26.764  -1.174 -27.931  1.00 95.50           C  
ATOM   2786  C   PHE A 360      27.802  -0.271 -28.608  1.00 95.50           C  
ATOM   2787  CB  PHE A 360      25.349  -0.589 -27.969  1.00 95.50           C  
ATOM   2788  O   PHE A 360      28.136  -0.504 -29.771  1.00 95.50           O  
ATOM   2789  CG  PHE A 360      24.276  -1.664 -27.958  1.00 95.50           C  
ATOM   2790  CD1 PHE A 360      23.563  -1.955 -29.136  1.00 95.50           C  
ATOM   2791  CD2 PHE A 360      24.016  -2.411 -26.792  1.00 95.50           C  
ATOM   2792  CE1 PHE A 360      22.607  -2.984 -29.147  1.00 95.50           C  
ATOM   2793  CE2 PHE A 360      23.053  -3.431 -26.797  1.00 95.50           C  
ATOM   2794  CZ  PHE A 360      22.355  -3.720 -27.978  1.00 95.50           C  
ATOM   2795  N   ALA A 361      28.396   0.675 -27.875  1.00 93.31           N  
ATOM   2796  CA  ALA A 361      29.446   1.543 -28.400  1.00 93.31           C  
ATOM   2797  C   ALA A 361      30.779   0.802 -28.604  1.00 93.31           C  
ATOM   2798  CB  ALA A 361      29.607   2.742 -27.457  1.00 93.31           C  
ATOM   2799  O   ALA A 361      31.377   0.891 -29.677  1.00 93.31           O  
ATOM   2800  N   LYS A 362      31.257   0.061 -27.591  1.00 91.81           N  
ATOM   2801  CA  LYS A 362      32.611  -0.527 -27.595  1.00 91.81           C  
ATOM   2802  C   LYS A 362      32.674  -1.866 -28.325  1.00 91.81           C  
ATOM   2803  CB  LYS A 362      33.152  -0.668 -26.159  1.00 91.81           C  
ATOM   2804  O   LYS A 362      33.630  -2.104 -29.060  1.00 91.81           O  
ATOM   2805  CG  LYS A 362      33.322   0.678 -25.429  1.00 91.81           C  
ATOM   2806  CD  LYS A 362      33.628   0.480 -23.934  1.00 91.81           C  
ATOM   2807  CE  LYS A 362      33.768   1.838 -23.229  1.00 91.81           C  
ATOM   2808  NZ  LYS A 362      33.726   1.728 -21.745  1.00 91.81           N  
ATOM   2809  N   LYS A 363      31.689  -2.751 -28.117  1.00 88.38           N  
ATOM   2810  CA  LYS A 363      31.721  -4.123 -28.657  1.00 88.38           C  
ATOM   2811  C   LYS A 363      31.009  -4.239 -30.001  1.00 88.38           C  
ATOM   2812  CB  LYS A 363      31.175  -5.146 -27.641  1.00 88.38           C  
ATOM   2813  O   LYS A 363      31.550  -4.850 -30.916  1.00 88.38           O  
ATOM   2814  CG  LYS A 363      32.025  -5.242 -26.361  1.00 88.38           C  
ATOM   2815  CD  LYS A 363      31.535  -6.386 -25.457  1.00 88.38           C  
ATOM   2816  CE  LYS A 363      32.461  -6.597 -24.250  1.00 88.38           C  
ATOM   2817  NZ  LYS A 363      31.981  -7.672 -23.342  1.00 88.38           N  
ATOM   2818  N   LEU A 364      29.815  -3.659 -30.129  1.00 87.00           N  
ATOM   2819  CA  LEU A 364      28.986  -3.828 -31.330  1.00 87.00           C  
ATOM   2820  C   LEU A 364      29.161  -2.723 -32.376  1.00 87.00           C  
ATOM   2821  CB  LEU A 364      27.512  -3.979 -30.923  1.00 87.00           C  
ATOM   2822  O   LEU A 364      28.807  -2.947 -33.531  1.00 87.00           O  
ATOM   2823  CG  LEU A 364      27.215  -5.205 -30.039  1.00 87.00           C  
ATOM   2824  CD1 LEU A 364      25.727  -5.218 -29.696  1.00 87.00           C  
ATOM   2825  CD2 LEU A 364      27.562  -6.519 -30.750  1.00 87.00           C  
ATOM   2826  N   LYS A 365      29.699  -1.557 -31.986  1.00 91.31           N  
ATOM   2827  CA  LYS A 365      29.793  -0.348 -32.825  1.00 91.31           C  
ATOM   2828  C   LYS A 365      28.447   0.031 -33.461  1.00 91.31           C  
ATOM   2829  CB  LYS A 365      30.919  -0.483 -33.864  1.00 91.31           C  
ATOM   2830  O   LYS A 365      28.395   0.480 -34.602  1.00 91.31           O  
ATOM   2831  CG  LYS A 365      32.291  -0.757 -33.238  1.00 91.31           C  
ATOM   2832  CD  LYS A 365      33.347  -0.815 -34.345  1.00 91.31           C  
ATOM   2833  CE  LYS A 365      34.723  -1.097 -33.739  1.00 91.31           C  
ATOM   2834  NZ  LYS A 365      35.767  -1.145 -34.791  1.00 91.31           N  
ATOM   2835  N   MET A 366      27.362  -0.178 -32.718  1.00 91.88           N  
ATOM   2836  CA  MET A 366      25.997   0.131 -33.134  1.00 91.88           C  
ATOM   2837  C   MET A 366      25.543   1.394 -32.391  1.00 91.88           C  
ATOM   2838  CB  MET A 366      25.102  -1.084 -32.857  1.00 91.88           C  
ATOM   2839  O   MET A 366      25.531   1.376 -31.157  1.00 91.88           O  
ATOM   2840  CG  MET A 366      23.632  -0.858 -33.229  1.00 91.88           C  
ATOM   2841  SD  MET A 366      22.630  -2.364 -33.059  1.00 91.88           S  
ATOM   2842  CE  MET A 366      20.989  -1.662 -33.388  1.00 91.88           C  
ATOM   2843  N   PRO A 367      25.215   2.493 -33.094  1.00 93.12           N  
ATOM   2844  CA  PRO A 367      24.724   3.701 -32.446  1.00 93.12           C  
ATOM   2845  C   PRO A 367      23.350   3.430 -31.831  1.00 93.12           C  
ATOM   2846  CB  PRO A 367      24.676   4.767 -33.544  1.00 93.12           C  
ATOM   2847  O   PRO A 367      22.504   2.800 -32.463  1.00 93.12           O  
ATOM   2848  CG  PRO A 367      24.446   3.956 -34.819  1.00 93.12           C  
ATOM   2849  CD  PRO A 367      25.190   2.648 -34.544  1.00 93.12           C  
ATOM   2850  N   ILE A 368      23.143   3.901 -30.601  1.00 97.12           N  
ATOM   2851  CA  ILE A 368      21.867   3.807 -29.882  1.00 97.12           C  
ATOM   2852  C   ILE A 368      21.534   5.145 -29.224  1.00 97.12           C  
ATOM   2853  CB  ILE A 368      21.855   2.661 -28.840  1.00 97.12           C  
ATOM   2854  O   ILE A 368      22.435   5.871 -28.789  1.00 97.12           O  
ATOM   2855  CG1 ILE A 368      22.866   2.874 -27.687  1.00 97.12           C  
ATOM   2856  CG2 ILE A 368      22.084   1.297 -29.513  1.00 97.12           C  
ATOM   2857  CD1 ILE A 368      22.632   1.927 -26.509  1.00 97.12           C  
ATOM   2858  N   THR A 369      20.243   5.427 -29.063  1.00 97.06           N  
ATOM   2859  CA  THR A 369      19.758   6.590 -28.309  1.00 97.06           C  
ATOM   2860  C   THR A 369      19.003   6.123 -27.074  1.00 97.06           C  
ATOM   2861  CB  THR A 369      18.882   7.498 -29.183  1.00 97.06           C  
ATOM   2862  O   THR A 369      17.846   5.740 -27.160  1.00 97.06           O  
ATOM   2863  CG2 THR A 369      18.455   8.759 -28.425  1.00 97.06           C  
ATOM   2864  OG1 THR A 369      19.630   7.928 -30.294  1.00 97.06           O  
ATOM   2865  N   LEU A 370      19.642   6.155 -25.902  1.00 98.25           N  
ATOM   2866  CA  LEU A 370      19.013   5.719 -24.649  1.00 98.25           C  
ATOM   2867  C   LEU A 370      18.491   6.912 -23.837  1.00 98.25           C  
ATOM   2868  CB  LEU A 370      19.973   4.779 -23.896  1.00 98.25           C  
ATOM   2869  O   LEU A 370      19.246   7.851 -23.552  1.00 98.25           O  
ATOM   2870  CG  LEU A 370      19.354   4.071 -22.671  1.00 98.25           C  
ATOM   2871  CD1 LEU A 370      20.126   2.781 -22.382  1.00 98.25           C  
ATOM   2872  CD2 LEU A 370      19.429   4.913 -21.393  1.00 98.25           C  
ATOM   2873  N   LYS A 371      17.232   6.841 -23.402  1.00 98.31           N  
ATOM   2874  CA  LYS A 371      16.601   7.769 -22.455  1.00 98.31           C  
ATOM   2875  C   LYS A 371      16.256   7.030 -21.170  1.00 98.31           C  
ATOM   2876  CB  LYS A 371      15.338   8.383 -23.073  1.00 98.31           C  
ATOM   2877  O   LYS A 371      15.584   6.009 -21.207  1.00 98.31           O  
ATOM   2878  CG  LYS A 371      15.600   9.147 -24.374  1.00 98.31           C  
ATOM   2879  CD  LYS A 371      16.536  10.348 -24.229  1.00 98.31           C  
ATOM   2880  CE  LYS A 371      16.559  11.035 -25.595  1.00 98.31           C  
ATOM   2881  NZ  LYS A 371      17.162  12.381 -25.535  1.00 98.31           N  
ATOM   2882  N   TYR A 372      16.746   7.542 -20.047  1.00 98.38           N  
ATOM   2883  CA  TYR A 372      16.470   6.989 -18.725  1.00 98.38           C  
ATOM   2884  C   TYR A 372      15.438   7.860 -18.005  1.00 98.38           C  
ATOM   2885  CB  TYR A 372      17.778   6.866 -17.929  1.00 98.38           C  
ATOM   2886  O   TYR A 372      15.626   9.073 -17.917  1.00 98.38           O  
ATOM   2887  CG  TYR A 372      17.586   6.491 -16.471  1.00 98.38           C  
ATOM   2888  CD1 TYR A 372      18.245   7.208 -15.452  1.00 98.38           C  
ATOM   2889  CD2 TYR A 372      16.713   5.443 -16.128  1.00 98.38           C  
ATOM   2890  CE1 TYR A 372      18.050   6.862 -14.099  1.00 98.38           C  
ATOM   2891  CE2 TYR A 372      16.492   5.120 -14.782  1.00 98.38           C  
ATOM   2892  OH  TYR A 372      16.992   5.447 -12.465  1.00 98.38           O  
ATOM   2893  CZ  TYR A 372      17.171   5.813 -13.761  1.00 98.38           C  
ATOM   2894  N   ILE A 373      14.373   7.242 -17.493  1.00 98.31           N  
ATOM   2895  CA  ILE A 373      13.298   7.897 -16.746  1.00 98.31           C  
ATOM   2896  C   ILE A 373      13.177   7.257 -15.358  1.00 98.31           C  
ATOM   2897  CB  ILE A 373      11.962   7.855 -17.527  1.00 98.31           C  
ATOM   2898  O   ILE A 373      12.999   6.045 -15.225  1.00 98.31           O  
ATOM   2899  CG1 ILE A 373      12.145   8.387 -18.971  1.00 98.31           C  
ATOM   2900  CG2 ILE A 373      10.883   8.663 -16.778  1.00 98.31           C  
ATOM   2901  CD1 ILE A 373      10.847   8.564 -19.769  1.00 98.31           C  
ATOM   2902  N   ASP A 374      13.226   8.100 -14.325  1.00 97.62           N  
ATOM   2903  CA  ASP A 374      12.963   7.733 -12.932  1.00 97.62           C  
ATOM   2904  C   ASP A 374      11.752   8.522 -12.385  1.00 97.62           C  
ATOM   2905  CB  ASP A 374      14.225   7.946 -12.080  1.00 97.62           C  
ATOM   2906  O   ASP A 374      11.912   9.627 -11.858  1.00 97.62           O  
ATOM   2907  CG  ASP A 374      14.021   7.497 -10.628  1.00 97.62           C  
ATOM   2908  OD1 ASP A 374      12.939   6.955 -10.301  1.00 97.62           O  
ATOM   2909  OD2 ASP A 374      14.972   7.601  -9.822  1.00 97.62           O  
ATOM   2910  N   PRO A 375      10.525   7.983 -12.495  1.00 96.75           N  
ATOM   2911  CA  PRO A 375       9.302   8.601 -11.991  1.00 96.75           C  
ATOM   2912  C   PRO A 375       9.048   8.326 -10.496  1.00 96.75           C  
ATOM   2913  CB  PRO A 375       8.205   8.008 -12.879  1.00 96.75           C  
ATOM   2914  O   PRO A 375       7.966   8.636  -9.998  1.00 96.75           O  
ATOM   2915  CG  PRO A 375       8.688   6.567 -13.047  1.00 96.75           C  
ATOM   2916  CD  PRO A 375      10.195   6.744 -13.181  1.00 96.75           C  
ATOM   2917  N   THR A 376       9.995   7.739  -9.752  1.00 90.69           N  
ATOM   2918  CA  THR A 376       9.774   7.181  -8.401  1.00 90.69           C  
ATOM   2919  C   THR A 376       9.040   8.121  -7.436  1.00 90.69           C  
ATOM   2920  CB  THR A 376      11.128   6.785  -7.789  1.00 90.69           C  
ATOM   2921  O   THR A 376       8.144   7.695  -6.700  1.00 90.69           O  
ATOM   2922  CG2 THR A 376      11.042   6.319  -6.341  1.00 90.69           C  
ATOM   2923  OG1 THR A 376      11.653   5.698  -8.495  1.00 90.69           O  
ATOM   2924  N   TYR A 377       9.404   9.408  -7.411  1.00 92.00           N  
ATOM   2925  CA  TYR A 377       8.750  10.384  -6.534  1.00 92.00           C  
ATOM   2926  C   TYR A 377       7.421  10.895  -7.084  1.00 92.00           C  
ATOM   2927  CB  TYR A 377       9.700  11.539  -6.209  1.00 92.00           C  
ATOM   2928  O   TYR A 377       6.516  11.160  -6.295  1.00 92.00           O  
ATOM   2929  CG  TYR A 377      10.951  11.111  -5.467  1.00 92.00           C  
ATOM   2930  CD1 TYR A 377      10.853  10.303  -4.316  1.00 92.00           C  
ATOM   2931  CD2 TYR A 377      12.214  11.519  -5.934  1.00 92.00           C  
ATOM   2932  CE1 TYR A 377      12.018   9.888  -3.645  1.00 92.00           C  
ATOM   2933  CE2 TYR A 377      13.382  11.110  -5.262  1.00 92.00           C  
ATOM   2934  OH  TYR A 377      14.396   9.879  -3.461  1.00 92.00           O  
ATOM   2935  CZ  TYR A 377      13.283  10.289  -4.119  1.00 92.00           C  
ATOM   2936  N   MET A 378       7.282  10.970  -8.408  1.00 95.94           N  
ATOM   2937  CA  MET A 378       6.030  11.345  -9.068  1.00 95.94           C  
ATOM   2938  C   MET A 378       4.945  10.304  -8.776  1.00 95.94           C  
ATOM   2939  CB  MET A 378       6.254  11.506 -10.580  1.00 95.94           C  
ATOM   2940  O   MET A 378       3.844  10.670  -8.392  1.00 95.94           O  
ATOM   2941  CG  MET A 378       7.280  12.601 -10.903  1.00 95.94           C  
ATOM   2942  SD  MET A 378       7.739  12.722 -12.652  1.00 95.94           S  
ATOM   2943  CE  MET A 378       6.172  13.267 -13.386  1.00 95.94           C  
ATOM   2944  N   ILE A 379       5.295   9.016  -8.813  1.00 96.88           N  
ATOM   2945  CA  ILE A 379       4.377   7.902  -8.531  1.00 96.88           C  
ATOM   2946  C   ILE A 379       3.807   7.963  -7.105  1.00 96.88           C  
ATOM   2947  CB  ILE A 379       5.119   6.569  -8.796  1.00 96.88           C  
ATOM   2948  O   ILE A 379       2.619   7.750  -6.890  1.00 96.88           O  
ATOM   2949  CG1 ILE A 379       5.341   6.396 -10.316  1.00 96.88           C  
ATOM   2950  CG2 ILE A 379       4.355   5.353  -8.252  1.00 96.88           C  
ATOM   2951  CD1 ILE A 379       6.199   5.185 -10.697  1.00 96.88           C  
ATOM   2952  N   ARG A 380       4.641   8.236  -6.094  1.00 94.38           N  
ATOM   2953  CA  ARG A 380       4.212   8.130  -4.683  1.00 94.38           C  
ATOM   2954  C   ARG A 380       3.619   9.409  -4.089  1.00 94.38           C  
ATOM   2955  CB  ARG A 380       5.347   7.559  -3.826  1.00 94.38           C  
ATOM   2956  O   ARG A 380       3.078   9.362  -2.983  1.00 94.38           O  
ATOM   2957  CG  ARG A 380       6.504   8.554  -3.668  1.00 94.38           C  
ATOM   2958  CD  ARG A 380       7.597   8.020  -2.741  1.00 94.38           C  
ATOM   2959  NE  ARG A 380       8.349   6.896  -3.332  1.00 94.38           N  
ATOM   2960  NH1 ARG A 380      10.172   6.999  -1.943  1.00 94.38           N  
ATOM   2961  NH2 ARG A 380      10.115   5.453  -3.518  1.00 94.38           N  
ATOM   2962  CZ  ARG A 380       9.526   6.448  -2.931  1.00 94.38           C  
ATOM   2963  N   ALA A 381       3.802  10.549  -4.755  1.00 96.62           N  
ATOM   2964  CA  ALA A 381       3.428  11.867  -4.238  1.00 96.62           C  
ATOM   2965  C   ALA A 381       2.097  12.395  -4.792  1.00 96.62           C  
ATOM   2966  CB  ALA A 381       4.580  12.845  -4.493  1.00 96.62           C  
ATOM   2967  O   ALA A 381       1.648  13.453  -4.351  1.00 96.62           O  
ATOM   2968  N   VAL A 382       1.465  11.684  -5.729  1.00 97.50           N  
ATOM   2969  CA  VAL A 382       0.164  12.057  -6.301  1.00 97.50           C  
ATOM   2970  C   VAL A 382      -1.006  11.727  -5.361  1.00 97.50           C  
ATOM   2971  CB  VAL A 382      -0.057  11.403  -7.680  1.00 97.50           C  
ATOM   2972  O   VAL A 382      -0.867  10.897  -4.453  1.00 97.50           O  
ATOM   2973  CG1 VAL A 382       0.863  12.047  -8.723  1.00 97.50           C  
ATOM   2974  CG2 VAL A 382       0.115   9.888  -7.646  1.00 97.50           C  
ATOM   2975  N   PRO A 383      -2.171  12.381  -5.535  1.00 97.62           N  
ATOM   2976  CA  PRO A 383      -3.422  11.888  -4.962  1.00 97.62           C  
ATOM   2977  C   PRO A 383      -3.775  10.499  -5.515  1.00 97.62           C  
ATOM   2978  CB  PRO A 383      -4.477  12.929  -5.343  1.00 97.62           C  
ATOM   2979  O   PRO A 383      -3.381  10.146  -6.623  1.00 97.62           O  
ATOM   2980  CG  PRO A 383      -3.943  13.513  -6.651  1.00 97.62           C  
ATOM   2981  CD  PRO A 383      -2.434  13.508  -6.427  1.00 97.62           C  
ATOM   2982  N   SER A 384      -4.531   9.714  -4.747  1.00 96.62           N  
ATOM   2983  CA  SER A 384      -5.034   8.411  -5.197  1.00 96.62           C  
ATOM   2984  C   SER A 384      -6.119   8.550  -6.264  1.00 96.62           C  
ATOM   2985  CB  SER A 384      -5.555   7.575  -4.023  1.00 96.62           C  
ATOM   2986  O   SER A 384      -6.957   9.456  -6.201  1.00 96.62           O  
ATOM   2987  OG  SER A 384      -6.139   8.390  -3.024  1.00 96.62           O  
ATOM   2988  N   ASN A 385      -6.135   7.611  -7.209  1.00 97.50           N  
ATOM   2989  CA  ASN A 385      -7.188   7.497  -8.211  1.00 97.50           C  
ATOM   2990  C   ASN A 385      -8.519   7.013  -7.598  1.00 97.50           C  
ATOM   2991  CB  ASN A 385      -6.676   6.642  -9.389  1.00 97.50           C  
ATOM   2992  O   ASN A 385      -8.632   6.753  -6.398  1.00 97.50           O  
ATOM   2993  CG  ASN A 385      -6.571   5.146  -9.137  1.00 97.50           C  
ATOM   2994  ND2 ASN A 385      -5.940   4.454 -10.052  1.00 97.50           N  
ATOM   2995  OD1 ASN A 385      -7.105   4.592  -8.183  1.00 97.50           O  
ATOM   2996  N   ALA A 386      -9.565   6.912  -8.422  1.00 97.50           N  
ATOM   2997  CA  ALA A 386     -10.906   6.562  -7.954  1.00 97.50           C  
ATOM   2998  C   ALA A 386     -10.977   5.170  -7.295  1.00 97.50           C  
ATOM   2999  CB  ALA A 386     -11.872   6.676  -9.137  1.00 97.50           C  
ATOM   3000  O   ALA A 386     -11.619   5.027  -6.255  1.00 97.50           O  
ATOM   3001  N   SER A 387     -10.295   4.170  -7.865  1.00 96.50           N  
ATOM   3002  CA  SER A 387     -10.259   2.798  -7.332  1.00 96.50           C  
ATOM   3003  C   SER A 387      -9.621   2.765  -5.941  1.00 96.50           C  
ATOM   3004  CB  SER A 387      -9.479   1.890  -8.294  1.00 96.50           C  
ATOM   3005  O   SER A 387     -10.218   2.261  -4.986  1.00 96.50           O  
ATOM   3006  OG  SER A 387      -9.428   0.557  -7.827  1.00 96.50           O  
ATOM   3007  N   ASP A 388      -8.449   3.388  -5.796  1.00 97.69           N  
ATOM   3008  CA  ASP A 388      -7.760   3.476  -4.511  1.00 97.69           C  
ATOM   3009  C   ASP A 388      -8.515   4.341  -3.498  1.00 97.69           C  
ATOM   3010  CB  ASP A 388      -6.339   4.016  -4.706  1.00 97.69           C  
ATOM   3011  O   ASP A 388      -8.487   4.035  -2.311  1.00 97.69           O  
ATOM   3012  CG  ASP A 388      -5.323   2.935  -5.068  1.00 97.69           C  
ATOM   3013  OD1 ASP A 388      -5.388   1.829  -4.487  1.00 97.69           O  
ATOM   3014  OD2 ASP A 388      -4.375   3.264  -5.813  1.00 97.69           O  
ATOM   3015  N   ASN A 389      -9.231   5.388  -3.925  1.00 97.38           N  
ATOM   3016  CA  ASN A 389     -10.067   6.174  -3.014  1.00 97.38           C  
ATOM   3017  C   ASN A 389     -11.190   5.329  -2.408  1.00 97.38           C  
ATOM   3018  CB  ASN A 389     -10.624   7.421  -3.723  1.00 97.38           C  
ATOM   3019  O   ASN A 389     -11.356   5.337  -1.190  1.00 97.38           O  
ATOM   3020  CG  ASN A 389      -9.600   8.532  -3.828  1.00 97.38           C  
ATOM   3021  ND2 ASN A 389      -9.663   9.338  -4.857  1.00 97.38           N  
ATOM   3022  OD1 ASN A 389      -8.737   8.698  -2.978  1.00 97.38           O  
ATOM   3023  N   VAL A 390     -11.907   4.554  -3.229  1.00 97.19           N  
ATOM   3024  CA  VAL A 390     -12.940   3.627  -2.739  1.00 97.19           C  
ATOM   3025  C   VAL A 390     -12.329   2.613  -1.775  1.00 97.19           C  
ATOM   3026  CB  VAL A 390     -13.643   2.914  -3.910  1.00 97.19           C  
ATOM   3027  O   VAL A 390     -12.892   2.356  -0.709  1.00 97.19           O  
ATOM   3028  CG1 VAL A 390     -14.591   1.802  -3.438  1.00 97.19           C  
ATOM   3029  CG2 VAL A 390     -14.480   3.911  -4.722  1.00 97.19           C  
ATOM   3030  N   TYR A 391     -11.161   2.062  -2.109  1.00 97.38           N  
ATOM   3031  CA  TYR A 391     -10.509   1.100  -1.232  1.00 97.38           C  
ATOM   3032  C   TYR A 391     -10.070   1.725   0.101  1.00 97.38           C  
ATOM   3033  CB  TYR A 391      -9.347   0.418  -1.956  1.00 97.38           C  
ATOM   3034  O   TYR A 391     -10.392   1.173   1.153  1.00 97.38           O  
ATOM   3035  CG  TYR A 391      -8.631  -0.632  -1.124  1.00 97.38           C  
ATOM   3036  CD1 TYR A 391      -7.255  -0.838  -1.319  1.00 97.38           C  
ATOM   3037  CD2 TYR A 391      -9.317  -1.395  -0.151  1.00 97.38           C  
ATOM   3038  CE1 TYR A 391      -6.582  -1.819  -0.569  1.00 97.38           C  
ATOM   3039  CE2 TYR A 391      -8.624  -2.320   0.648  1.00 97.38           C  
ATOM   3040  OH  TYR A 391      -6.635  -3.552   1.102  1.00 97.38           O  
ATOM   3041  CZ  TYR A 391      -7.262  -2.563   0.415  1.00 97.38           C  
ATOM   3042  N   CYS A 392      -9.420   2.893   0.081  1.00 98.25           N  
ATOM   3043  CA  CYS A 392      -9.045   3.650   1.278  1.00 98.25           C  
ATOM   3044  C   CYS A 392     -10.252   3.927   2.182  1.00 98.25           C  
ATOM   3045  CB  CYS A 392      -8.417   4.989   0.867  1.00 98.25           C  
ATOM   3046  O   CYS A 392     -10.151   3.744   3.394  1.00 98.25           O  
ATOM   3047  SG  CYS A 392      -6.730   4.773   0.247  1.00 98.25           S  
ATOM   3048  N   THR A 393     -11.391   4.323   1.603  1.00 97.25           N  
ATOM   3049  CA  THR A 393     -12.644   4.530   2.339  1.00 97.25           C  
ATOM   3050  C   THR A 393     -13.076   3.261   3.053  1.00 97.25           C  
ATOM   3051  CB  THR A 393     -13.755   5.042   1.406  1.00 97.25           C  
ATOM   3052  O   THR A 393     -13.213   3.261   4.273  1.00 97.25           O  
ATOM   3053  CG2 THR A 393     -15.120   5.139   2.081  1.00 97.25           C  
ATOM   3054  OG1 THR A 393     -13.449   6.333   0.943  1.00 97.25           O  
ATOM   3055  N   ILE A 394     -13.235   2.153   2.332  1.00 96.50           N  
ATOM   3056  CA  ILE A 394     -13.727   0.906   2.930  1.00 96.50           C  
ATOM   3057  C   ILE A 394     -12.741   0.372   3.984  1.00 96.50           C  
ATOM   3058  CB  ILE A 394     -14.006  -0.124   1.818  1.00 96.50           C  
ATOM   3059  O   ILE A 394     -13.158  -0.143   5.026  1.00 96.50           O  
ATOM   3060  CG1 ILE A 394     -15.085   0.371   0.827  1.00 96.50           C  
ATOM   3061  CG2 ILE A 394     -14.485  -1.437   2.449  1.00 96.50           C  
ATOM   3062  CD1 ILE A 394     -15.154  -0.466  -0.457  1.00 96.50           C  
ATOM   3063  N   LEU A 395     -11.437   0.513   3.735  1.00 97.56           N  
ATOM   3064  CA  LEU A 395     -10.369   0.120   4.651  1.00 97.56           C  
ATOM   3065  C   LEU A 395     -10.442   0.905   5.969  1.00 97.56           C  
ATOM   3066  CB  LEU A 395      -9.032   0.338   3.919  1.00 97.56           C  
ATOM   3067  O   LEU A 395     -10.480   0.305   7.043  1.00 97.56           O  
ATOM   3068  CG  LEU A 395      -7.776  -0.026   4.723  1.00 97.56           C  
ATOM   3069  CD1 LEU A 395      -7.717  -1.520   5.010  1.00 97.56           C  
ATOM   3070  CD2 LEU A 395      -6.534   0.350   3.913  1.00 97.56           C  
ATOM   3071  N   ALA A 396     -10.524   2.236   5.886  1.00 98.31           N  
ATOM   3072  CA  ALA A 396     -10.653   3.116   7.044  1.00 98.31           C  
ATOM   3073  C   ALA A 396     -11.926   2.821   7.849  1.00 98.31           C  
ATOM   3074  CB  ALA A 396     -10.645   4.560   6.540  1.00 98.31           C  
ATOM   3075  O   ALA A 396     -11.857   2.637   9.064  1.00 98.31           O  
ATOM   3076  N   GLN A 397     -13.071   2.697   7.170  1.00 96.81           N  
ATOM   3077  CA  GLN A 397     -14.348   2.354   7.801  1.00 96.81           C  
ATOM   3078  C   GLN A 397     -14.266   1.010   8.534  1.00 96.81           C  
ATOM   3079  CB  GLN A 397     -15.449   2.292   6.734  1.00 96.81           C  
ATOM   3080  O   GLN A 397     -14.688   0.899   9.682  1.00 96.81           O  
ATOM   3081  CG  GLN A 397     -15.771   3.661   6.115  1.00 96.81           C  
ATOM   3082  CD  GLN A 397     -16.855   3.591   5.048  1.00 96.81           C  
ATOM   3083  NE2 GLN A 397     -17.362   4.723   4.611  1.00 96.81           N  
ATOM   3084  OE1 GLN A 397     -17.268   2.541   4.582  1.00 96.81           O  
ATOM   3085  N   SER A 398     -13.664  -0.004   7.909  1.00 97.88           N  
ATOM   3086  CA  SER A 398     -13.497  -1.332   8.508  1.00 97.88           C  
ATOM   3087  C   SER A 398     -12.661  -1.282   9.789  1.00 97.88           C  
ATOM   3088  CB  SER A 398     -12.859  -2.288   7.501  1.00 97.88           C  
ATOM   3089  O   SER A 398     -13.051  -1.893  10.789  1.00 97.88           O  
ATOM   3090  OG  SER A 398     -13.720  -2.465   6.393  1.00 97.88           O  
ATOM   3091  N   CYS A 399     -11.560  -0.522   9.791  1.00 98.56           N  
ATOM   3092  CA  CYS A 399     -10.739  -0.300  10.981  1.00 98.56           C  
ATOM   3093  C   CYS A 399     -11.513   0.403  12.102  1.00 98.56           C  
ATOM   3094  CB  CYS A 399      -9.484   0.496  10.602  1.00 98.56           C  
ATOM   3095  O   CYS A 399     -11.454  -0.062  13.239  1.00 98.56           O  
ATOM   3096  SG  CYS A 399      -8.322  -0.574   9.711  1.00 98.56           S  
ATOM   3097  N   VAL A 400     -12.271   1.465  11.800  1.00 98.62           N  
ATOM   3098  CA  VAL A 400     -13.078   2.169  12.813  1.00 98.62           C  
ATOM   3099  C   VAL A 400     -14.178   1.264  13.369  1.00 98.62           C  
ATOM   3100  CB  VAL A 400     -13.657   3.491  12.273  1.00 98.62           C  
ATOM   3101  O   VAL A 400     -14.331   1.159  14.584  1.00 98.62           O  
ATOM   3102  CG1 VAL A 400     -14.549   4.160  13.325  1.00 98.62           C  
ATOM   3103  CG2 VAL A 400     -12.531   4.478  11.937  1.00 98.62           C  
ATOM   3104  N   HIS A 401     -14.886   0.522  12.513  1.00 97.81           N  
ATOM   3105  CA  HIS A 401     -15.877  -0.460  12.955  1.00 97.81           C  
ATOM   3106  C   HIS A 401     -15.273  -1.516  13.885  1.00 97.81           C  
ATOM   3107  CB  HIS A 401     -16.514  -1.151  11.742  1.00 97.81           C  
ATOM   3108  O   HIS A 401     -15.886  -1.859  14.896  1.00 97.81           O  
ATOM   3109  CG  HIS A 401     -17.375  -0.249  10.897  1.00 97.81           C  
ATOM   3110  CD2 HIS A 401     -17.505  -0.273   9.536  1.00 97.81           C  
ATOM   3111  ND1 HIS A 401     -18.175   0.769  11.352  1.00 97.81           N  
ATOM   3112  CE1 HIS A 401     -18.763   1.353  10.301  1.00 97.81           C  
ATOM   3113  NE2 HIS A 401     -18.398   0.738   9.168  1.00 97.81           N  
ATOM   3114  N   GLY A 402     -14.074  -2.009  13.562  1.00 98.06           N  
ATOM   3115  CA  GLY A 402     -13.374  -3.002  14.373  1.00 98.06           C  
ATOM   3116  C   GLY A 402     -12.968  -2.438  15.730  1.00 98.06           C  
ATOM   3117  O   GLY A 402     -13.200  -3.077  16.754  1.00 98.06           O  
ATOM   3118  N   ALA A 403     -12.448  -1.209  15.742  1.00 98.56           N  
ATOM   3119  CA  ALA A 403     -12.028  -0.539  16.962  1.00 98.56           C  
ATOM   3120  C   ALA A 403     -13.197  -0.210  17.893  1.00 98.56           C  
ATOM   3121  CB  ALA A 403     -11.234   0.716  16.578  1.00 98.56           C  
ATOM   3122  O   ALA A 403     -13.148  -0.537  19.078  1.00 98.56           O  
ATOM   3123  N   MET A 404     -14.288   0.343  17.360  1.00 98.25           N  
ATOM   3124  CA  MET A 404     -15.512   0.570  18.134  1.00 98.25           C  
ATOM   3125  C   MET A 404     -16.074  -0.746  18.682  1.00 98.25           C  
ATOM   3126  CB  MET A 404     -16.559   1.284  17.264  1.00 98.25           C  
ATOM   3127  O   MET A 404     -16.528  -0.804  19.824  1.00 98.25           O  
ATOM   3128  CG  MET A 404     -16.153   2.726  16.935  1.00 98.25           C  
ATOM   3129  SD  MET A 404     -15.873   3.814  18.361  1.00 98.25           S  
ATOM   3130  CE  MET A 404     -17.515   3.904  19.127  1.00 98.25           C  
ATOM   3131  N   ALA A 405     -15.990  -1.824  17.901  1.00 97.56           N  
ATOM   3132  CA  ALA A 405     -16.403  -3.158  18.311  1.00 97.56           C  
ATOM   3133  C   ALA A 405     -15.417  -3.874  19.249  1.00 97.56           C  
ATOM   3134  CB  ALA A 405     -16.714  -3.987  17.062  1.00 97.56           C  
ATOM   3135  O   ALA A 405     -15.689  -5.017  19.573  1.00 97.56           O  
ATOM   3136  N   GLY A 406     -14.326  -3.240  19.701  1.00 97.69           N  
ATOM   3137  CA  GLY A 406     -13.412  -3.798  20.705  1.00 97.69           C  
ATOM   3138  C   GLY A 406     -12.340  -4.755  20.171  1.00 97.69           C  
ATOM   3139  O   GLY A 406     -11.577  -5.309  20.964  1.00 97.69           O  
ATOM   3140  N   TYR A 407     -12.230  -4.938  18.853  1.00 98.06           N  
ATOM   3141  CA  TYR A 407     -11.100  -5.659  18.263  1.00 98.06           C  
ATOM   3142  C   TYR A 407      -9.825  -4.820  18.373  1.00 98.06           C  
ATOM   3143  CB  TYR A 407     -11.389  -6.051  16.810  1.00 98.06           C  
ATOM   3144  O   TYR A 407      -9.862  -3.600  18.230  1.00 98.06           O  
ATOM   3145  CG  TYR A 407     -12.566  -6.993  16.661  1.00 98.06           C  
ATOM   3146  CD1 TYR A 407     -12.422  -8.354  16.987  1.00 98.06           C  
ATOM   3147  CD2 TYR A 407     -13.813  -6.503  16.232  1.00 98.06           C  
ATOM   3148  CE1 TYR A 407     -13.511  -9.234  16.840  1.00 98.06           C  
ATOM   3149  CE2 TYR A 407     -14.915  -7.367  16.118  1.00 98.06           C  
ATOM   3150  OH  TYR A 407     -15.827  -9.567  16.298  1.00 98.06           O  
ATOM   3151  CZ  TYR A 407     -14.760  -8.737  16.414  1.00 98.06           C  
ATOM   3152  N   THR A 408      -8.689  -5.462  18.631  1.00 97.94           N  
ATOM   3153  CA  THR A 408      -7.381  -4.808  18.809  1.00 97.94           C  
ATOM   3154  C   THR A 408      -6.260  -5.729  18.326  1.00 97.94           C  
ATOM   3155  CB  THR A 408      -7.197  -4.380  20.274  1.00 97.94           C  
ATOM   3156  O   THR A 408      -6.487  -6.916  18.115  1.00 97.94           O  
ATOM   3157  CG2 THR A 408      -7.188  -5.549  21.257  1.00 97.94           C  
ATOM   3158  OG1 THR A 408      -6.012  -3.631  20.444  1.00 97.94           O  
ATOM   3159  N   GLY A 409      -5.057  -5.204  18.088  1.00 96.94           N  
ATOM   3160  CA  GLY A 409      -3.940  -6.020  17.597  1.00 96.94           C  
ATOM   3161  C   GLY A 409      -4.147  -6.529  16.165  1.00 96.94           C  
ATOM   3162  O   GLY A 409      -3.673  -7.611  15.806  1.00 96.94           O  
ATOM   3163  N   PHE A 410      -4.896  -5.776  15.356  1.00 97.75           N  
ATOM   3164  CA  PHE A 410      -5.344  -6.204  14.035  1.00 97.75           C  
ATOM   3165  C   PHE A 410      -5.052  -5.177  12.947  1.00 97.75           C  
ATOM   3166  CB  PHE A 410      -6.841  -6.556  14.063  1.00 97.75           C  
ATOM   3167  O   PHE A 410      -4.860  -3.985  13.195  1.00 97.75           O  
ATOM   3168  CG  PHE A 410      -7.800  -5.376  14.018  1.00 97.75           C  
ATOM   3169  CD1 PHE A 410      -8.031  -4.604  15.167  1.00 97.75           C  
ATOM   3170  CD2 PHE A 410      -8.458  -5.037  12.822  1.00 97.75           C  
ATOM   3171  CE1 PHE A 410      -8.887  -3.490  15.116  1.00 97.75           C  
ATOM   3172  CE2 PHE A 410      -9.304  -3.915  12.762  1.00 97.75           C  
ATOM   3173  CZ  PHE A 410      -9.519  -3.140  13.913  1.00 97.75           C  
ATOM   3174  N   THR A 411      -5.105  -5.660  11.713  1.00 96.81           N  
ATOM   3175  CA  THR A 411      -5.251  -4.850  10.515  1.00 96.81           C  
ATOM   3176  C   THR A 411      -6.541  -5.188   9.780  1.00 96.81           C  
ATOM   3177  CB  THR A 411      -4.031  -5.020   9.614  1.00 96.81           C  
ATOM   3178  O   THR A 411      -7.111  -6.260   9.985  1.00 96.81           O  
ATOM   3179  CG2 THR A 411      -4.046  -6.275   8.755  1.00 96.81           C  
ATOM   3180  OG1 THR A 411      -3.993  -3.954   8.726  1.00 96.81           O  
ATOM   3181  N   SER A 412      -6.982  -4.301   8.891  1.00 96.50           N  
ATOM   3182  CA  SER A 412      -8.043  -4.608   7.934  1.00 96.50           C  
ATOM   3183  C   SER A 412      -7.461  -4.800   6.536  1.00 96.50           C  
ATOM   3184  CB  SER A 412      -9.132  -3.537   7.967  1.00 96.50           C  
ATOM   3185  O   SER A 412      -6.500  -4.131   6.161  1.00 96.50           O  
ATOM   3186  OG  SER A 412     -10.253  -3.932   7.200  1.00 96.50           O  
ATOM   3187  N   GLY A 413      -8.059  -5.687   5.746  1.00 95.88           N  
ATOM   3188  CA  GLY A 413      -7.670  -5.895   4.354  1.00 95.88           C  
ATOM   3189  C   GLY A 413      -8.665  -6.748   3.579  1.00 95.88           C  
ATOM   3190  O   GLY A 413      -9.480  -7.469   4.163  1.00 95.88           O  
ATOM   3191  N   VAL A 414      -8.604  -6.659   2.251  1.00 95.88           N  
ATOM   3192  CA  VAL A 414      -9.429  -7.484   1.360  1.00 95.88           C  
ATOM   3193  C   VAL A 414      -8.792  -8.857   1.213  1.00 95.88           C  
ATOM   3194  CB  VAL A 414      -9.608  -6.849  -0.030  1.00 95.88           C  
ATOM   3195  O   VAL A 414      -7.636  -8.936   0.820  1.00 95.88           O  
ATOM   3196  CG1 VAL A 414     -10.586  -7.653  -0.889  1.00 95.88           C  
ATOM   3197  CG2 VAL A 414     -10.210  -5.451   0.064  1.00 95.88           C  
ATOM   3198  N   VAL A 415      -9.550  -9.915   1.479  1.00 96.38           N  
ATOM   3199  CA  VAL A 415      -9.179 -11.305   1.201  1.00 96.38           C  
ATOM   3200  C   VAL A 415     -10.263 -11.901   0.319  1.00 96.38           C  
ATOM   3201  CB  VAL A 415      -9.025 -12.114   2.502  1.00 96.38           C  
ATOM   3202  O   VAL A 415     -11.436 -11.913   0.701  1.00 96.38           O  
ATOM   3203  CG1 VAL A 415      -8.625 -13.569   2.223  1.00 96.38           C  
ATOM   3204  CG2 VAL A 415      -7.953 -11.497   3.400  1.00 96.38           C  
ATOM   3205  N   ASN A 416      -9.893 -12.368  -0.871  1.00 94.44           N  
ATOM   3206  CA  ASN A 416     -10.818 -12.917  -1.864  1.00 94.44           C  
ATOM   3207  C   ASN A 416     -12.053 -12.019  -2.100  1.00 94.44           C  
ATOM   3208  CB  ASN A 416     -11.146 -14.373  -1.490  1.00 94.44           C  
ATOM   3209  O   ASN A 416     -13.200 -12.477  -2.117  1.00 94.44           O  
ATOM   3210  CG  ASN A 416      -9.915 -15.255  -1.563  1.00 94.44           C  
ATOM   3211  ND2 ASN A 416      -9.587 -15.974  -0.518  1.00 94.44           N  
ATOM   3212  OD1 ASN A 416      -9.246 -15.343  -2.577  1.00 94.44           O  
ATOM   3213  N   GLY A 417     -11.827 -10.710  -2.234  1.00 94.12           N  
ATOM   3214  CA  GLY A 417     -12.872  -9.716  -2.493  1.00 94.12           C  
ATOM   3215  C   GLY A 417     -13.749  -9.341  -1.289  1.00 94.12           C  
ATOM   3216  O   GLY A 417     -14.738  -8.623  -1.459  1.00 94.12           O  
ATOM   3217  N   ARG A 418     -13.431  -9.796  -0.070  1.00 95.81           N  
ATOM   3218  CA  ARG A 418     -14.166  -9.446   1.160  1.00 95.81           C  
ATOM   3219  C   ARG A 418     -13.255  -8.764   2.174  1.00 95.81           C  
ATOM   3220  CB  ARG A 418     -14.796 -10.709   1.767  1.00 95.81           C  
ATOM   3221  O   ARG A 418     -12.125  -9.183   2.367  1.00 95.81           O  
ATOM   3222  CG  ARG A 418     -15.778 -11.449   0.848  1.00 95.81           C  
ATOM   3223  CD  ARG A 418     -16.976 -10.575   0.459  1.00 95.81           C  
ATOM   3224  NE  ARG A 418     -17.978 -11.347  -0.297  1.00 95.81           N  
ATOM   3225  NH1 ARG A 418     -19.601  -9.727  -0.378  1.00 95.81           N  
ATOM   3226  NH2 ARG A 418     -19.986 -11.723  -1.301  1.00 95.81           N  
ATOM   3227  CZ  ARG A 418     -19.179 -10.931  -0.653  1.00 95.81           C  
ATOM   3228  N   GLN A 419     -13.756  -7.728   2.846  1.00 96.31           N  
ATOM   3229  CA  GLN A 419     -13.015  -7.067   3.924  1.00 96.31           C  
ATOM   3230  C   GLN A 419     -12.937  -7.967   5.154  1.00 96.31           C  
ATOM   3231  CB  GLN A 419     -13.663  -5.731   4.297  1.00 96.31           C  
ATOM   3232  O   GLN A 419     -13.936  -8.568   5.563  1.00 96.31           O  
ATOM   3233  CG  GLN A 419     -13.614  -4.707   3.165  1.00 96.31           C  
ATOM   3234  CD  GLN A 419     -12.209  -4.180   2.862  1.00 96.31           C  
ATOM   3235  NE2 GLN A 419     -12.033  -3.504   1.750  1.00 96.31           N  
ATOM   3236  OE1 GLN A 419     -11.249  -4.358   3.595  1.00 96.31           O  
ATOM   3237  N   THR A 420     -11.756  -8.034   5.754  1.00 97.81           N  
ATOM   3238  CA  THR A 420     -11.441  -8.927   6.869  1.00 97.81           C  
ATOM   3239  C   THR A 420     -10.602  -8.232   7.922  1.00 97.81           C  
ATOM   3240  CB  THR A 420     -10.684 -10.175   6.406  1.00 97.81           C  
ATOM   3241  O   THR A 420      -9.883  -7.282   7.617  1.00 97.81           O  
ATOM   3242  CG2 THR A 420     -11.493 -11.021   5.437  1.00 97.81           C  
ATOM   3243  OG1 THR A 420      -9.479  -9.833   5.775  1.00 97.81           O  
ATOM   3244  N   TYR A 421     -10.693  -8.724   9.153  1.00 98.06           N  
ATOM   3245  CA  TYR A 421      -9.738  -8.435  10.210  1.00 98.06           C  
ATOM   3246  C   TYR A 421      -8.663  -9.517  10.217  1.00 98.06           C  
ATOM   3247  CB  TYR A 421     -10.454  -8.318  11.562  1.00 98.06           C  
ATOM   3248  O   TYR A 421      -8.977 -10.707  10.242  1.00 98.06           O  
ATOM   3249  CG  TYR A 421     -11.550  -7.278  11.624  1.00 98.06           C  
ATOM   3250  CD1 TYR A 421     -11.342  -6.022  11.029  1.00 98.06           C  
ATOM   3251  CD2 TYR A 421     -12.751  -7.542  12.313  1.00 98.06           C  
ATOM   3252  CE1 TYR A 421     -12.336  -5.040  11.093  1.00 98.06           C  
ATOM   3253  CE2 TYR A 421     -13.759  -6.558  12.372  1.00 98.06           C  
ATOM   3254  OH  TYR A 421     -14.532  -4.373  11.725  1.00 98.06           O  
ATOM   3255  CZ  TYR A 421     -13.551  -5.309  11.750  1.00 98.06           C  
ATOM   3256  N   ILE A 422      -7.403  -9.091  10.182  1.00 97.25           N  
ATOM   3257  CA  ILE A 422      -6.233  -9.961  10.068  1.00 97.25           C  
ATOM   3258  C   ILE A 422      -5.281  -9.628  11.226  1.00 97.25           C  
ATOM   3259  CB  ILE A 422      -5.547  -9.777   8.695  1.00 97.25           C  
ATOM   3260  O   ILE A 422      -4.968  -8.451  11.430  1.00 97.25           O  
ATOM   3261  CG1 ILE A 422      -6.507  -9.992   7.501  1.00 97.25           C  
ATOM   3262  CG2 ILE A 422      -4.342 -10.729   8.581  1.00 97.25           C  
ATOM   3263  CD1 ILE A 422      -5.973  -9.383   6.199  1.00 97.25           C  
ATOM   3264  N   PRO A 423      -4.805 -10.613  12.001  1.00 95.88           N  
ATOM   3265  CA  PRO A 423      -3.920 -10.346  13.131  1.00 95.88           C  
ATOM   3266  C   PRO A 423      -2.506  -9.950  12.666  1.00 95.88           C  
ATOM   3267  CB  PRO A 423      -3.982 -11.618  13.978  1.00 95.88           C  
ATOM   3268  O   PRO A 423      -2.022 -10.397  11.621  1.00 95.88           O  
ATOM   3269  CG  PRO A 423      -4.253 -12.721  12.954  1.00 95.88           C  
ATOM   3270  CD  PRO A 423      -5.143 -12.031  11.925  1.00 95.88           C  
ATOM   3271  N   PHE A 424      -1.818  -9.102  13.442  1.00 94.19           N  
ATOM   3272  CA  PHE A 424      -0.528  -8.514  13.036  1.00 94.19           C  
ATOM   3273  C   PHE A 424       0.558  -9.530  12.675  1.00 94.19           C  
ATOM   3274  CB  PHE A 424       0.019  -7.611  14.154  1.00 94.19           C  
ATOM   3275  O   PHE A 424       1.378  -9.277  11.789  1.00 94.19           O  
ATOM   3276  CG  PHE A 424      -0.656  -6.267  14.319  1.00 94.19           C  
ATOM   3277  CD1 PHE A 424      -1.022  -5.514  13.188  1.00 94.19           C  
ATOM   3278  CD2 PHE A 424      -0.851  -5.727  15.605  1.00 94.19           C  
ATOM   3279  CE1 PHE A 424      -1.623  -4.261  13.342  1.00 94.19           C  
ATOM   3280  CE2 PHE A 424      -1.408  -4.444  15.755  1.00 94.19           C  
ATOM   3281  CZ  PHE A 424      -1.813  -3.719  14.623  1.00 94.19           C  
ATOM   3282  N   ASN A 425       0.564 -10.692  13.323  1.00 90.88           N  
ATOM   3283  CA  ASN A 425       1.538 -11.743  13.052  1.00 90.88           C  
ATOM   3284  C   ASN A 425       1.444 -12.259  11.607  1.00 90.88           C  
ATOM   3285  CB  ASN A 425       1.361 -12.871  14.078  1.00 90.88           C  
ATOM   3286  O   ASN A 425       2.470 -12.574  11.021  1.00 90.88           O  
ATOM   3287  CG  ASN A 425       0.031 -13.585  13.937  1.00 90.88           C  
ATOM   3288  ND2 ASN A 425       0.041 -14.889  13.863  1.00 90.88           N  
ATOM   3289  OD1 ASN A 425      -1.017 -12.972  13.873  1.00 90.88           O  
ATOM   3290  N   ARG A 426       0.250 -12.290  10.998  1.00 92.06           N  
ATOM   3291  CA  ARG A 426       0.077 -12.736   9.603  1.00 92.06           C  
ATOM   3292  C   ARG A 426       0.570 -11.707   8.592  1.00 92.06           C  
ATOM   3293  CB  ARG A 426      -1.394 -13.106   9.351  1.00 92.06           C  
ATOM   3294  O   ARG A 426       1.076 -12.074   7.539  1.00 92.06           O  
ATOM   3295  CG  ARG A 426      -1.894 -14.244  10.255  1.00 92.06           C  
ATOM   3296  CD  ARG A 426      -1.111 -15.549  10.101  1.00 92.06           C  
ATOM   3297  NE  ARG A 426      -1.364 -16.180   8.798  1.00 92.06           N  
ATOM   3298  NH1 ARG A 426       0.779 -16.747   8.320  1.00 92.06           N  
ATOM   3299  NH2 ARG A 426      -0.831 -17.263   6.866  1.00 92.06           N  
ATOM   3300  CZ  ARG A 426      -0.474 -16.711   7.990  1.00 92.06           C  
ATOM   3301  N   ILE A 427       0.475 -10.428   8.938  1.00 91.06           N  
ATOM   3302  CA  ILE A 427       0.918  -9.310   8.094  1.00 91.06           C  
ATOM   3303  C   ILE A 427       2.434  -9.138   8.117  1.00 91.06           C  
ATOM   3304  CB  ILE A 427       0.220  -8.028   8.576  1.00 91.06           C  
ATOM   3305  O   ILE A 427       3.028  -8.759   7.115  1.00 91.06           O  
ATOM   3306  CG1 ILE A 427      -1.305  -8.180   8.493  1.00 91.06           C  
ATOM   3307  CG2 ILE A 427       0.676  -6.760   7.833  1.00 91.06           C  
ATOM   3308  CD1 ILE A 427      -1.878  -8.427   7.085  1.00 91.06           C  
ATOM   3309  N   THR A 428       3.054  -9.413   9.263  1.00 88.00           N  
ATOM   3310  CA  THR A 428       4.485  -9.179   9.507  1.00 88.00           C  
ATOM   3311  C   THR A 428       5.353 -10.429   9.329  1.00 88.00           C  
ATOM   3312  CB  THR A 428       4.692  -8.564  10.897  1.00 88.00           C  
ATOM   3313  O   THR A 428       6.575 -10.341   9.451  1.00 88.00           O  
ATOM   3314  CG2 THR A 428       4.048  -7.181  11.022  1.00 88.00           C  
ATOM   3315  OG1 THR A 428       4.139  -9.387  11.900  1.00 88.00           O  
ATOM   3316  N   GLU A 429       4.745 -11.587   9.034  1.00 88.00           N  
ATOM   3317  CA  GLU A 429       5.440 -12.872   8.859  1.00 88.00           C  
ATOM   3318  C   GLU A 429       6.390 -12.869   7.655  1.00 88.00           C  
ATOM   3319  CB  GLU A 429       4.397 -13.995   8.679  1.00 88.00           C  
ATOM   3320  O   GLU A 429       7.512 -13.369   7.736  1.00 88.00           O  
ATOM   3321  CG  GLU A 429       5.027 -15.384   8.475  1.00 88.00           C  
ATOM   3322  CD  GLU A 429       3.978 -16.461   8.180  1.00 88.00           C  
ATOM   3323  OE1 GLU A 429       3.986 -17.512   8.848  1.00 88.00           O  
ATOM   3324  OE2 GLU A 429       3.165 -16.272   7.241  1.00 88.00           O  
ATOM   3325  N   LYS A 430       5.932 -12.348   6.516  1.00 89.81           N  
ATOM   3326  CA  LYS A 430       6.667 -12.383   5.249  1.00 89.81           C  
ATOM   3327  C   LYS A 430       6.254 -11.223   4.352  1.00 89.81           C  
ATOM   3328  CB  LYS A 430       6.477 -13.761   4.580  1.00 89.81           C  
ATOM   3329  O   LYS A 430       5.365 -10.458   4.691  1.00 89.81           O  
ATOM   3330  CG  LYS A 430       5.042 -14.044   4.110  1.00 89.81           C  
ATOM   3331  CD  LYS A 430       4.933 -15.472   3.570  1.00 89.81           C  
ATOM   3332  CE  LYS A 430       3.502 -15.729   3.098  1.00 89.81           C  
ATOM   3333  NZ  LYS A 430       3.340 -17.126   2.633  1.00 89.81           N  
ATOM   3334  N   GLN A 431       6.881 -11.128   3.187  1.00 89.69           N  
ATOM   3335  CA  GLN A 431       6.441 -10.254   2.103  1.00 89.69           C  
ATOM   3336  C   GLN A 431       6.033 -11.113   0.910  1.00 89.69           C  
ATOM   3337  CB  GLN A 431       7.547  -9.258   1.740  1.00 89.69           C  
ATOM   3338  O   GLN A 431       6.693 -12.113   0.602  1.00 89.69           O  
ATOM   3339  CG  GLN A 431       7.764  -8.235   2.861  1.00 89.69           C  
ATOM   3340  CD  GLN A 431       8.956  -7.337   2.574  1.00 89.69           C  
ATOM   3341  NE2 GLN A 431       8.756  -6.062   2.348  1.00 89.69           N  
ATOM   3342  OE1 GLN A 431      10.098  -7.771   2.532  1.00 89.69           O  
ATOM   3343  N   ASN A 432       4.943 -10.734   0.251  1.00 92.06           N  
ATOM   3344  CA  ASN A 432       4.535 -11.345  -1.003  1.00 92.06           C  
ATOM   3345  C   ASN A 432       5.512 -10.954  -2.115  1.00 92.06           C  
ATOM   3346  CB  ASN A 432       3.085 -10.967  -1.342  1.00 92.06           C  
ATOM   3347  O   ASN A 432       6.024  -9.837  -2.170  1.00 92.06           O  
ATOM   3348  CG  ASN A 432       2.044 -11.767  -0.579  1.00 92.06           C  
ATOM   3349  ND2 ASN A 432       0.802 -11.363  -0.687  1.00 92.06           N  
ATOM   3350  OD1 ASN A 432       2.316 -12.766   0.079  1.00 92.06           O  
ATOM   3351  N   LYS A 433       5.751 -11.902  -3.014  1.00 94.81           N  
ATOM   3352  CA  LYS A 433       6.633 -11.761  -4.168  1.00 94.81           C  
ATOM   3353  C   LYS A 433       5.920 -12.267  -5.410  1.00 94.81           C  
ATOM   3354  CB  LYS A 433       7.932 -12.534  -3.919  1.00 94.81           C  
ATOM   3355  O   LYS A 433       5.059 -13.144  -5.307  1.00 94.81           O  
ATOM   3356  CG  LYS A 433       8.818 -11.846  -2.876  1.00 94.81           C  
ATOM   3357  CD  LYS A 433      10.210 -12.480  -2.861  1.00 94.81           C  
ATOM   3358  CE  LYS A 433      11.088 -11.705  -1.881  1.00 94.81           C  
ATOM   3359  NZ  LYS A 433      12.509 -12.093  -2.017  1.00 94.81           N  
ATOM   3360  N   VAL A 434       6.299 -11.744  -6.568  1.00 94.56           N  
ATOM   3361  CA  VAL A 434       5.868 -12.266  -7.862  1.00 94.56           C  
ATOM   3362  C   VAL A 434       6.321 -13.719  -7.972  1.00 94.56           C  
ATOM   3363  CB  VAL A 434       6.425 -11.427  -9.027  1.00 94.56           C  
ATOM   3364  O   VAL A 434       7.499 -14.046  -7.816  1.00 94.56           O  
ATOM   3365  CG1 VAL A 434       6.026 -12.023 -10.383  1.00 94.56           C  
ATOM   3366  CG2 VAL A 434       5.899  -9.986  -8.976  1.00 94.56           C  
ATOM   3367  N   VAL A 435       5.374 -14.612  -8.247  1.00 93.31           N  
ATOM   3368  CA  VAL A 435       5.670 -16.027  -8.458  1.00 93.31           C  
ATOM   3369  C   VAL A 435       6.004 -16.219  -9.932  1.00 93.31           C  
ATOM   3370  CB  VAL A 435       4.510 -16.919  -7.977  1.00 93.31           C  
ATOM   3371  O   VAL A 435       5.123 -16.423 -10.755  1.00 93.31           O  
ATOM   3372  CG1 VAL A 435       4.856 -18.405  -8.155  1.00 93.31           C  
ATOM   3373  CG2 VAL A 435       4.217 -16.687  -6.487  1.00 93.31           C  
ATOM   3374  N   ILE A 436       7.293 -16.206 -10.276  1.00 92.50           N  
ATOM   3375  CA  ILE A 436       7.779 -16.295 -11.672  1.00 92.50           C  
ATOM   3376  C   ILE A 436       7.454 -17.617 -12.397  1.00 92.50           C  
ATOM   3377  CB  ILE A 436       9.293 -16.002 -11.741  1.00 92.50           C  
ATOM   3378  O   ILE A 436       7.843 -17.822 -13.541  1.00 92.50           O  
ATOM   3379  CG1 ILE A 436      10.110 -17.051 -10.951  1.00 92.50           C  
ATOM   3380  CG2 ILE A 436       9.574 -14.571 -11.252  1.00 92.50           C  
ATOM   3381  CD1 ILE A 436      11.599 -17.057 -11.314  1.00 92.50           C  
ATOM   3382  N   THR A 437       6.767 -18.542 -11.731  1.00 90.00           N  
ATOM   3383  CA  THR A 437       6.297 -19.813 -12.307  1.00 90.00           C  
ATOM   3384  C   THR A 437       4.779 -19.862 -12.456  1.00 90.00           C  
ATOM   3385  CB  THR A 437       6.837 -21.010 -11.513  1.00 90.00           C  
ATOM   3386  O   THR A 437       4.230 -20.876 -12.883  1.00 90.00           O  
ATOM   3387  CG2 THR A 437       8.366 -21.039 -11.599  1.00 90.00           C  
ATOM   3388  OG1 THR A 437       6.497 -20.914 -10.145  1.00 90.00           O  
ATOM   3389  N   ASP A 438       4.085 -18.773 -12.118  1.00 90.00           N  
ATOM   3390  CA  ASP A 438       2.643 -18.672 -12.256  1.00 90.00           C  
ATOM   3391  C   ASP A 438       2.207 -18.202 -13.655  1.00 90.00           C  
ATOM   3392  CB  ASP A 438       2.046 -17.853 -11.092  1.00 90.00           C  
ATOM   3393  O   ASP A 438       2.992 -17.813 -14.527  1.00 90.00           O  
ATOM   3394  CG  ASP A 438       2.114 -16.324 -11.219  1.00 90.00           C  
ATOM   3395  OD1 ASP A 438       2.409 -15.820 -12.323  1.00 90.00           O  
ATOM   3396  OD2 ASP A 438       1.692 -15.656 -10.255  1.00 90.00           O  
ATOM   3397  N   ARG A 439       0.889 -18.230 -13.870  1.00 92.50           N  
ATOM   3398  CA  ARG A 439       0.275 -17.812 -15.134  1.00 92.50           C  
ATOM   3399  C   ARG A 439       0.347 -16.301 -15.367  1.00 92.50           C  
ATOM   3400  CB  ARG A 439      -1.183 -18.289 -15.192  1.00 92.50           C  
ATOM   3401  O   ARG A 439       0.193 -15.880 -16.507  1.00 92.50           O  
ATOM   3402  CG  ARG A 439      -1.311 -19.819 -15.209  1.00 92.50           C  
ATOM   3403  CD  ARG A 439      -2.793 -20.211 -15.230  1.00 92.50           C  
ATOM   3404  NE  ARG A 439      -2.968 -21.673 -15.271  1.00 92.50           N  
ATOM   3405  NH1 ARG A 439      -5.238 -21.731 -14.896  1.00 92.50           N  
ATOM   3406  NH2 ARG A 439      -4.124 -23.636 -15.211  1.00 92.50           N  
ATOM   3407  CZ  ARG A 439      -4.104 -22.336 -15.126  1.00 92.50           C  
ATOM   3408  N   MET A 440       0.503 -15.479 -14.330  1.00 92.81           N  
ATOM   3409  CA  MET A 440       0.605 -14.024 -14.480  1.00 92.81           C  
ATOM   3410  C   MET A 440       1.958 -13.638 -15.065  1.00 92.81           C  
ATOM   3411  CB  MET A 440       0.369 -13.315 -13.137  1.00 92.81           C  
ATOM   3412  O   MET A 440       1.997 -12.899 -16.048  1.00 92.81           O  
ATOM   3413  CG  MET A 440      -1.111 -13.317 -12.742  1.00 92.81           C  
ATOM   3414  SD  MET A 440      -2.206 -12.410 -13.875  1.00 92.81           S  
ATOM   3415  CE  MET A 440      -1.624 -10.710 -13.578  1.00 92.81           C  
ATOM   3416  N   TRP A 441       3.045 -14.210 -14.552  1.00 94.81           N  
ATOM   3417  CA  TRP A 441       4.370 -14.012 -15.126  1.00 94.81           C  
ATOM   3418  C   TRP A 441       4.469 -14.593 -16.540  1.00 94.81           C  
ATOM   3419  CB  TRP A 441       5.425 -14.612 -14.201  1.00 94.81           C  
ATOM   3420  O   TRP A 441       4.966 -13.927 -17.444  1.00 94.81           O  
ATOM   3421  CG  TRP A 441       6.818 -14.290 -14.636  1.00 94.81           C  
ATOM   3422  CD1 TRP A 441       7.721 -15.169 -15.124  1.00 94.81           C  
ATOM   3423  CD2 TRP A 441       7.459 -12.980 -14.709  1.00 94.81           C  
ATOM   3424  CE2 TRP A 441       8.779 -13.154 -15.219  1.00 94.81           C  
ATOM   3425  CE3 TRP A 441       7.051 -11.659 -14.415  1.00 94.81           C  
ATOM   3426  NE1 TRP A 441       8.897 -14.510 -15.416  1.00 94.81           N  
ATOM   3427  CH2 TRP A 441       9.213 -10.779 -15.145  1.00 94.81           C  
ATOM   3428  CZ2 TRP A 441       9.654 -12.081 -15.430  1.00 94.81           C  
ATOM   3429  CZ3 TRP A 441       7.919 -10.571 -14.635  1.00 94.81           C  
ATOM   3430  N   ALA A 442       3.898 -15.779 -16.782  1.00 94.25           N  
ATOM   3431  CA  ALA A 442       3.845 -16.358 -18.128  1.00 94.25           C  
ATOM   3432  C   ALA A 442       3.111 -15.455 -19.141  1.00 94.25           C  
ATOM   3433  CB  ALA A 442       3.186 -17.738 -18.041  1.00 94.25           C  
ATOM   3434  O   ALA A 442       3.549 -15.323 -20.283  1.00 94.25           O  
ATOM   3435  N   ARG A 443       2.019 -14.793 -18.729  1.00 95.12           N  
ATOM   3436  CA  ARG A 443       1.323 -13.800 -19.569  1.00 95.12           C  
ATOM   3437  C   ARG A 443       2.197 -12.591 -19.865  1.00 95.12           C  
ATOM   3438  CB  ARG A 443       0.035 -13.318 -18.897  1.00 95.12           C  
ATOM   3439  O   ARG A 443       2.157 -12.107 -20.990  1.00 95.12           O  
ATOM   3440  CG  ARG A 443      -1.089 -14.350 -18.986  1.00 95.12           C  
ATOM   3441  CD  ARG A 443      -2.215 -13.903 -18.055  1.00 95.12           C  
ATOM   3442  NE  ARG A 443      -3.245 -14.947 -17.920  1.00 95.12           N  
ATOM   3443  NH1 ARG A 443      -3.163 -15.186 -15.630  1.00 95.12           N  
ATOM   3444  NH2 ARG A 443      -4.658 -16.342 -16.823  1.00 95.12           N  
ATOM   3445  CZ  ARG A 443      -3.673 -15.487 -16.794  1.00 95.12           C  
ATOM   3446  N   LEU A 444       2.981 -12.127 -18.891  1.00 95.75           N  
ATOM   3447  CA  LEU A 444       3.928 -11.039 -19.119  1.00 95.75           C  
ATOM   3448  C   LEU A 444       4.962 -11.445 -20.166  1.00 95.75           C  
ATOM   3449  CB  LEU A 444       4.548 -10.576 -17.789  1.00 95.75           C  
ATOM   3450  O   LEU A 444       5.097 -10.745 -21.162  1.00 95.75           O  
ATOM   3451  CG  LEU A 444       5.502  -9.385 -18.002  1.00 95.75           C  
ATOM   3452  CD1 LEU A 444       5.504  -8.481 -16.778  1.00 95.75           C  
ATOM   3453  CD2 LEU A 444       6.953  -9.811 -18.243  1.00 95.75           C  
ATOM   3454  N   LEU A 445       5.622 -12.595 -19.991  1.00 95.12           N  
ATOM   3455  CA  LEU A 445       6.628 -13.081 -20.943  1.00 95.12           C  
ATOM   3456  C   LEU A 445       6.041 -13.264 -22.348  1.00 95.12           C  
ATOM   3457  CB  LEU A 445       7.220 -14.413 -20.452  1.00 95.12           C  
ATOM   3458  O   LEU A 445       6.682 -12.921 -23.334  1.00 95.12           O  
ATOM   3459  CG  LEU A 445       8.003 -14.360 -19.128  1.00 95.12           C  
ATOM   3460  CD1 LEU A 445       8.513 -15.767 -18.808  1.00 95.12           C  
ATOM   3461  CD2 LEU A 445       9.203 -13.417 -19.185  1.00 95.12           C  
ATOM   3462  N   SER A 446       4.803 -13.755 -22.448  1.00 93.88           N  
ATOM   3463  CA  SER A 446       4.099 -13.869 -23.728  1.00 93.88           C  
ATOM   3464  C   SER A 446       3.769 -12.509 -24.347  1.00 93.88           C  
ATOM   3465  CB  SER A 446       2.803 -14.656 -23.540  1.00 93.88           C  
ATOM   3466  O   SER A 446       3.771 -12.399 -25.569  1.00 93.88           O  
ATOM   3467  OG  SER A 446       2.161 -14.860 -24.784  1.00 93.88           O  
ATOM   3468  N   SER A 447       3.458 -11.495 -23.535  1.00 93.50           N  
ATOM   3469  CA  SER A 447       3.120 -10.152 -24.015  1.00 93.50           C  
ATOM   3470  C   SER A 447       4.350  -9.398 -24.506  1.00 93.50           C  
ATOM   3471  CB  SER A 447       2.445  -9.344 -22.905  1.00 93.50           C  
ATOM   3472  O   SER A 447       4.275  -8.743 -25.536  1.00 93.50           O  
ATOM   3473  OG  SER A 447       1.924  -8.131 -23.416  1.00 93.50           O  
ATOM   3474  N   THR A 448       5.469  -9.489 -23.786  1.00 95.38           N  
ATOM   3475  CA  THR A 448       6.721  -8.806 -24.152  1.00 95.38           C  
ATOM   3476  C   THR A 448       7.557  -9.620 -25.141  1.00 95.38           C  
ATOM   3477  CB  THR A 448       7.551  -8.492 -22.901  1.00 95.38           C  
ATOM   3478  O   THR A 448       8.491  -9.118 -25.765  1.00 95.38           O  
ATOM   3479  CG2 THR A 448       6.771  -7.758 -21.809  1.00 95.38           C  
ATOM   3480  OG1 THR A 448       8.030  -9.670 -22.293  1.00 95.38           O  
ATOM   3481  N   SER A 449       7.245 -10.914 -25.283  1.00 92.88           N  
ATOM   3482  CA  SER A 449       8.051 -11.880 -26.033  1.00 92.88           C  
ATOM   3483  C   SER A 449       9.529 -11.863 -25.601  1.00 92.88           C  
ATOM   3484  CB  SER A 449       7.834 -11.667 -27.532  1.00 92.88           C  
ATOM   3485  O   SER A 449      10.429 -12.097 -26.416  1.00 92.88           O  
ATOM   3486  OG  SER A 449       6.523 -12.003 -27.914  1.00 92.88           O  
ATOM   3487  N   GLN A 450       9.787 -11.540 -24.328  1.00 94.50           N  
ATOM   3488  CA  GLN A 450      11.115 -11.615 -23.726  1.00 94.50           C  
ATOM   3489  C   GLN A 450      11.420 -13.060 -23.305  1.00 94.50           C  
ATOM   3490  CB  GLN A 450      11.266 -10.604 -22.573  1.00 94.50           C  
ATOM   3491  O   GLN A 450      10.519 -13.770 -22.841  1.00 94.50           O  
ATOM   3492  CG  GLN A 450      10.651 -11.091 -21.251  1.00 94.50           C  
ATOM   3493  CD  GLN A 450      10.619 -10.022 -20.170  1.00 94.50           C  
ATOM   3494  NE2 GLN A 450      11.182 -10.283 -19.010  1.00 94.50           N  
ATOM   3495  OE1 GLN A 450      10.067  -8.948 -20.341  1.00 94.50           O  
ATOM   3496  N   PRO A 451      12.677 -13.519 -23.424  1.00 92.50           N  
ATOM   3497  CA  PRO A 451      13.063 -14.811 -22.887  1.00 92.50           C  
ATOM   3498  C   PRO A 451      13.077 -14.776 -21.354  1.00 92.50           C  
ATOM   3499  CB  PRO A 451      14.448 -15.091 -23.477  1.00 92.50           C  
ATOM   3500  O   PRO A 451      13.129 -13.722 -20.716  1.00 92.50           O  
ATOM   3501  CG  PRO A 451      15.048 -13.691 -23.592  1.00 92.50           C  
ATOM   3502  CD  PRO A 451      13.842 -12.824 -23.959  1.00 92.50           C  
ATOM   3503  N   SER A 452      13.096 -15.959 -20.748  1.00 87.81           N  
ATOM   3504  CA  SER A 452      13.581 -16.068 -19.379  1.00 87.81           C  
ATOM   3505  C   SER A 452      15.101 -15.901 -19.393  1.00 87.81           C  
ATOM   3506  CB  SER A 452      13.182 -17.418 -18.794  1.00 87.81           C  
ATOM   3507  O   SER A 452      15.791 -16.661 -20.066  1.00 87.81           O  
ATOM   3508  OG  SER A 452      13.534 -17.449 -17.434  1.00 87.81           O  
ATOM   3509  N   PHE A 453      15.624 -14.924 -18.654  1.00 90.94           N  
ATOM   3510  CA  PHE A 453      17.069 -14.679 -18.541  1.00 90.94           C  
ATOM   3511  C   PHE A 453      17.750 -15.577 -17.491  1.00 90.94           C  
ATOM   3512  CB  PHE A 453      17.314 -13.192 -18.262  1.00 90.94           C  
ATOM   3513  O   PHE A 453      18.836 -15.258 -17.008  1.00 90.94           O  
ATOM   3514  CG  PHE A 453      16.762 -12.243 -19.306  1.00 90.94           C  
ATOM   3515  CD1 PHE A 453      17.378 -12.160 -20.567  1.00 90.94           C  
ATOM   3516  CD2 PHE A 453      15.647 -11.433 -19.019  1.00 90.94           C  
ATOM   3517  CE1 PHE A 453      16.878 -11.283 -21.545  1.00 90.94           C  
ATOM   3518  CE2 PHE A 453      15.144 -10.557 -19.997  1.00 90.94           C  
ATOM   3519  CZ  PHE A 453      15.757 -10.484 -21.261  1.00 90.94           C  
ATOM   3520  N   LEU A 454      17.103 -16.678 -17.101  1.00 83.81           N  
ATOM   3521  CA  LEU A 454      17.639 -17.626 -16.131  1.00 83.81           C  
ATOM   3522  C   LEU A 454      18.814 -18.395 -16.740  1.00 83.81           C  
ATOM   3523  CB  LEU A 454      16.534 -18.597 -15.683  1.00 83.81           C  
ATOM   3524  O   LEU A 454      18.708 -18.955 -17.831  1.00 83.81           O  
ATOM   3525  CG  LEU A 454      15.389 -17.956 -14.883  1.00 83.81           C  
ATOM   3526  CD1 LEU A 454      14.293 -19.003 -14.660  1.00 83.81           C  
ATOM   3527  CD2 LEU A 454      15.828 -17.436 -13.517  1.00 83.81           C  
ATOM   3528  N   SER A 455      19.921 -18.480 -16.005  1.00 74.31           N  
ATOM   3529  CA  SER A 455      21.022 -19.373 -16.364  1.00 74.31           C  
ATOM   3530  C   SER A 455      20.665 -20.837 -16.074  1.00 74.31           C  
ATOM   3531  CB  SER A 455      22.299 -18.958 -15.626  1.00 74.31           C  
ATOM   3532  O   SER A 455      19.784 -21.137 -15.264  1.00 74.31           O  
ATOM   3533  OG  SER A 455      22.195 -19.236 -14.243  1.00 74.31           O  
ATOM   3534  N   THR A 456      21.408 -21.781 -16.661  1.00 71.00           N  
ATOM   3535  CA  THR A 456      21.270 -23.218 -16.353  1.00 71.00           C  
ATOM   3536  C   THR A 456      21.390 -23.494 -14.849  1.00 71.00           C  
ATOM   3537  CB  THR A 456      22.336 -24.033 -17.103  1.00 71.00           C  
ATOM   3538  O   THR A 456      20.652 -24.312 -14.303  1.00 71.00           O  
ATOM   3539  CG2 THR A 456      22.049 -25.534 -17.094  1.00 71.00           C  
ATOM   3540  OG1 THR A 456      22.387 -23.624 -18.449  1.00 71.00           O  
ATOM   3541  N   SER A 457      22.276 -22.775 -14.151  1.00 71.50           N  
ATOM   3542  CA  SER A 457      22.408 -22.850 -12.691  1.00 71.50           C  
ATOM   3543  C   SER A 457      21.164 -22.363 -11.946  1.00 71.50           C  
ATOM   3544  CB  SER A 457      23.636 -22.064 -12.207  1.00 71.50           C  
ATOM   3545  O   SER A 457      20.778 -22.983 -10.952  1.00 71.50           O  
ATOM   3546  OG  SER A 457      23.968 -20.960 -13.027  1.00 71.50           O  
ATOM   3547  N   ASP A 458      20.514 -21.300 -12.422  1.00 73.94           N  
ATOM   3548  CA  ASP A 458      19.315 -20.746 -11.783  1.00 73.94           C  
ATOM   3549  C   ASP A 458      18.123 -21.692 -11.926  1.00 73.94           C  
ATOM   3550  CB  ASP A 458      18.954 -19.378 -12.375  1.00 73.94           C  
ATOM   3551  O   ASP A 458      17.392 -21.924 -10.962  1.00 73.94           O  
ATOM   3552  CG  ASP A 458      20.074 -18.357 -12.224  1.00 73.94           C  
ATOM   3553  OD1 ASP A 458      20.668 -18.304 -11.128  1.00 73.94           O  
ATOM   3554  OD2 ASP A 458      20.379 -17.696 -13.243  1.00 73.94           O  
ATOM   3555  N   ILE A 459      17.969 -22.308 -13.102  1.00 71.31           N  
ATOM   3556  CA  ILE A 459      16.925 -23.306 -13.371  1.00 71.31           C  
ATOM   3557  C   ILE A 459      17.055 -24.487 -12.399  1.00 71.31           C  
ATOM   3558  CB  ILE A 459      16.985 -23.756 -14.849  1.00 71.31           C  
ATOM   3559  O   ILE A 459      16.075 -24.877 -11.760  1.00 71.31           O  
ATOM   3560  CG1 ILE A 459      16.650 -22.567 -15.781  1.00 71.31           C  
ATOM   3561  CG2 ILE A 459      16.017 -24.928 -15.107  1.00 71.31           C  
ATOM   3562  CD1 ILE A 459      16.914 -22.839 -17.267  1.00 71.31           C  
ATOM   3563  N   VAL A 460      18.272 -25.009 -12.211  1.00 70.38           N  
ATOM   3564  CA  VAL A 460      18.537 -26.114 -11.274  1.00 70.38           C  
ATOM   3565  C   VAL A 460      18.223 -25.714  -9.826  1.00 70.38           C  
ATOM   3566  CB  VAL A 460      19.994 -26.599 -11.422  1.00 70.38           C  
ATOM   3567  O   VAL A 460      17.671 -26.513  -9.065  1.00 70.38           O  
ATOM   3568  CG1 VAL A 460      20.396 -27.618 -10.344  1.00 70.38           C  
ATOM   3569  CG2 VAL A 460      20.205 -27.276 -12.782  1.00 70.38           C  
ATOM   3570  N   GLN A 461      18.540 -24.483  -9.411  1.00 70.19           N  
ATOM   3571  CA  GLN A 461      18.204 -24.005  -8.064  1.00 70.19           C  
ATOM   3572  C   GLN A 461      16.694 -23.825  -7.858  1.00 70.19           C  
ATOM   3573  CB  GLN A 461      18.923 -22.686  -7.763  1.00 70.19           C  
ATOM   3574  O   GLN A 461      16.178 -24.175  -6.792  1.00 70.19           O  
ATOM   3575  CG  GLN A 461      20.424 -22.868  -7.499  1.00 70.19           C  
ATOM   3576  CD  GLN A 461      21.088 -21.569  -7.051  1.00 70.19           C  
ATOM   3577  NE2 GLN A 461      22.400 -21.514  -7.008  1.00 70.19           N  
ATOM   3578  OE1 GLN A 461      20.451 -20.604  -6.666  1.00 70.19           O  
ATOM   3579  N   LEU A 462      15.975 -23.313  -8.859  1.00 67.31           N  
ATOM   3580  CA  LEU A 462      14.520 -23.147  -8.811  1.00 67.31           C  
ATOM   3581  C   LEU A 462      13.801 -24.498  -8.718  1.00 67.31           C  
ATOM   3582  CB  LEU A 462      14.060 -22.349 -10.042  1.00 67.31           C  
ATOM   3583  O   LEU A 462      12.907 -24.651  -7.885  1.00 67.31           O  
ATOM   3584  CG  LEU A 462      14.380 -20.845  -9.958  1.00 67.31           C  
ATOM   3585  CD1 LEU A 462      14.186 -20.206 -11.328  1.00 67.31           C  
ATOM   3586  CD2 LEU A 462      13.467 -20.124  -8.959  1.00 67.31           C  
ATOM   3587  N   GLN A 463      14.248 -25.497  -9.484  1.00 63.50           N  
ATOM   3588  CA  GLN A 463      13.723 -26.864  -9.415  1.00 63.50           C  
ATOM   3589  C   GLN A 463      13.923 -27.491  -8.027  1.00 63.50           C  
ATOM   3590  CB  GLN A 463      14.409 -27.722 -10.486  1.00 63.50           C  
ATOM   3591  O   GLN A 463      12.995 -28.093  -7.482  1.00 63.50           O  
ATOM   3592  CG  GLN A 463      13.900 -27.407 -11.900  1.00 63.50           C  
ATOM   3593  CD  GLN A 463      14.679 -28.147 -12.984  1.00 63.50           C  
ATOM   3594  NE2 GLN A 463      14.160 -28.214 -14.191  1.00 63.50           N  
ATOM   3595  OE1 GLN A 463      15.760 -28.674 -12.777  1.00 63.50           O  
ATOM   3596  N   LYS A 464      15.099 -27.293  -7.410  1.00 62.78           N  
ATOM   3597  CA  LYS A 464      15.376 -27.759  -6.039  1.00 62.78           C  
ATOM   3598  C   LYS A 464      14.461 -27.097  -5.005  1.00 62.78           C  
ATOM   3599  CB  LYS A 464      16.854 -27.533  -5.684  1.00 62.78           C  
ATOM   3600  O   LYS A 464      13.926 -27.789  -4.144  1.00 62.78           O  
ATOM   3601  CG  LYS A 464      17.771 -28.549  -6.378  1.00 62.78           C  
ATOM   3602  CD  LYS A 464      19.245 -28.265  -6.059  1.00 62.78           C  
ATOM   3603  CE  LYS A 464      20.125 -29.291  -6.780  1.00 62.78           C  
ATOM   3604  NZ  LYS A 464      21.563 -29.113  -6.461  1.00 62.78           N  
ATOM   3605  N   ARG A 465      14.242 -25.778  -5.104  1.00 58.25           N  
ATOM   3606  CA  ARG A 465      13.353 -25.031  -4.192  1.00 58.25           C  
ATOM   3607  C   ARG A 465      11.893 -25.468  -4.311  1.00 58.25           C  
ATOM   3608  CB  ARG A 465      13.475 -23.521  -4.433  1.00 58.25           C  
ATOM   3609  O   ARG A 465      11.215 -25.588  -3.289  1.00 58.25           O  
ATOM   3610  CG  ARG A 465      14.777 -22.948  -3.862  1.00 58.25           C  
ATOM   3611  CD  ARG A 465      14.829 -21.438  -4.113  1.00 58.25           C  
ATOM   3612  NE  ARG A 465      16.075 -20.842  -3.598  1.00 58.25           N  
ATOM   3613  NH1 ARG A 465      15.714 -18.708  -4.368  1.00 58.25           N  
ATOM   3614  NH2 ARG A 465      17.634 -19.198  -3.344  1.00 58.25           N  
ATOM   3615  CZ  ARG A 465      16.465 -19.590  -3.766  1.00 58.25           C  
ATOM   3616  N   GLN A 466      11.423 -25.736  -5.528  1.00 52.97           N  
ATOM   3617  CA  GLN A 466      10.071 -26.244  -5.751  1.00 52.97           C  
ATOM   3618  C   GLN A 466       9.893 -27.648  -5.172  1.00 52.97           C  
ATOM   3619  CB  GLN A 466       9.718 -26.202  -7.238  1.00 52.97           C  
ATOM   3620  O   GLN A 466       8.953 -27.840  -4.411  1.00 52.97           O  
ATOM   3621  CG  GLN A 466       9.386 -24.771  -7.682  1.00 52.97           C  
ATOM   3622  CD  GLN A 466       8.900 -24.718  -9.124  1.00 52.97           C  
ATOM   3623  NE2 GLN A 466       8.234 -23.661  -9.520  1.00 52.97           N  
ATOM   3624  OE1 GLN A 466       9.094 -25.617  -9.922  1.00 52.97           O  
ATOM   3625  N   HIS A 467      10.831 -28.576  -5.403  1.00 43.81           N  
ATOM   3626  CA  HIS A 467      10.782 -29.916  -4.800  1.00 43.81           C  
ATOM   3627  C   HIS A 467      10.685 -29.872  -3.269  1.00 43.81           C  
ATOM   3628  CB  HIS A 467      12.000 -30.745  -5.239  1.00 43.81           C  
ATOM   3629  O   HIS A 467       9.867 -30.579  -2.686  1.00 43.81           O  
ATOM   3630  CG  HIS A 467      11.666 -31.708  -6.344  1.00 43.81           C  
ATOM   3631  CD2 HIS A 467      11.578 -33.071  -6.236  1.00 43.81           C  
ATOM   3632  ND1 HIS A 467      11.325 -31.378  -7.636  1.00 43.81           N  
ATOM   3633  CE1 HIS A 467      11.040 -32.517  -8.292  1.00 43.81           C  
ATOM   3634  NE2 HIS A 467      11.188 -33.571  -7.480  1.00 43.81           N  
ATOM   3635  N   SER A 468      11.440 -28.987  -2.610  1.00 36.00           N  
ATOM   3636  CA  SER A 468      11.345 -28.814  -1.155  1.00 36.00           C  
ATOM   3637  C   SER A 468      10.002 -28.235  -0.684  1.00 36.00           C  
ATOM   3638  CB  SER A 468      12.518 -27.979  -0.630  1.00 36.00           C  
ATOM   3639  O   SER A 468       9.519 -28.613   0.378  1.00 36.00           O  
ATOM   3640  OG  SER A 468      12.807 -26.848  -1.435  1.00 36.00           O  
ATOM   3641  N   GLN A 469       9.359 -27.354  -1.463  1.00 39.06           N  
ATOM   3642  CA  GLN A 469       8.019 -26.845  -1.135  1.00 39.06           C  
ATOM   3643  C   GLN A 469       6.919 -27.880  -1.397  1.00 39.06           C  
ATOM   3644  CB  GLN A 469       7.726 -25.552  -1.911  1.00 39.06           C  
ATOM   3645  O   GLN A 469       5.943 -27.921  -0.654  1.00 39.06           O  
ATOM   3646  CG  GLN A 469       8.411 -24.337  -1.273  1.00 39.06           C  
ATOM   3647  CD  GLN A 469       8.058 -23.021  -1.962  1.00 39.06           C  
ATOM   3648  NE2 GLN A 469       8.407 -21.898  -1.374  1.00 39.06           N  
ATOM   3649  OE1 GLN A 469       7.476 -22.952  -3.031  1.00 39.06           O  
ATOM   3650  N   THR A 470       7.076 -28.731  -2.413  1.00 39.59           N  
ATOM   3651  CA  THR A 470       6.133 -29.819  -2.704  1.00 39.59           C  
ATOM   3652  C   THR A 470       6.240 -30.944  -1.671  1.00 39.59           C  
ATOM   3653  CB  THR A 470       6.319 -30.360  -4.133  1.00 39.59           C  
ATOM   3654  O   THR A 470       5.210 -31.427  -1.216  1.00 39.59           O  
ATOM   3655  CG2 THR A 470       5.057 -31.046  -4.646  1.00 39.59           C  
ATOM   3656  OG1 THR A 470       6.573 -29.315  -5.044  1.00 39.59           O  
ATOM   3657  N   GLN A 471       7.448 -31.286  -1.202  1.00 33.00           N  
ATOM   3658  CA  GLN A 471       7.651 -32.258  -0.113  1.00 33.00           C  
ATOM   3659  C   GLN A 471       7.109 -31.775   1.245  1.00 33.00           C  
ATOM   3660  CB  GLN A 471       9.146 -32.602   0.006  1.00 33.00           C  
ATOM   3661  O   GLN A 471       6.661 -32.586   2.048  1.00 33.00           O  
ATOM   3662  CG  GLN A 471       9.606 -33.588  -1.079  1.00 33.00           C  
ATOM   3663  CD  GLN A 471      11.075 -33.986  -0.942  1.00 33.00           C  
ATOM   3664  NE2 GLN A 471      11.510 -35.016  -1.637  1.00 33.00           N  
ATOM   3665  OE1 GLN A 471      11.863 -33.382  -0.229  1.00 33.00           O  
ATOM   3666  N   LEU A 472       7.082 -30.461   1.500  1.00 34.16           N  
ATOM   3667  CA  LEU A 472       6.447 -29.884   2.697  1.00 34.16           C  
ATOM   3668  C   LEU A 472       4.906 -29.847   2.619  1.00 34.16           C  
ATOM   3669  CB  LEU A 472       7.030 -28.477   2.938  1.00 34.16           C  
ATOM   3670  O   LEU A 472       4.255 -29.618   3.636  1.00 34.16           O  
ATOM   3671  CG  LEU A 472       8.434 -28.492   3.573  1.00 34.16           C  
ATOM   3672  CD1 LEU A 472       9.107 -27.128   3.396  1.00 34.16           C  
ATOM   3673  CD2 LEU A 472       8.370 -28.779   5.077  1.00 34.16           C  
ATOM   3674  N   LEU A 473       4.320 -30.062   1.435  1.00 36.12           N  
ATOM   3675  CA  LEU A 473       2.872 -30.009   1.184  1.00 36.12           C  
ATOM   3676  C   LEU A 473       2.267 -31.355   0.742  1.00 36.12           C  
ATOM   3677  CB  LEU A 473       2.581 -28.874   0.179  1.00 36.12           C  
ATOM   3678  O   LEU A 473       1.066 -31.414   0.483  1.00 36.12           O  
ATOM   3679  CG  LEU A 473       2.636 -27.468   0.804  1.00 36.12           C  
ATOM   3680  CD1 LEU A 473       2.676 -26.407  -0.298  1.00 36.12           C  
ATOM   3681  CD2 LEU A 473       1.402 -27.180   1.669  1.00 36.12           C  
ATOM   3682  N   GLY A 474       3.051 -32.433   0.691  1.00 30.02           N  
ATOM   3683  CA  GLY A 474       2.572 -33.757   0.305  1.00 30.02           C  
ATOM   3684  C   GLY A 474       3.459 -34.868   0.849  1.00 30.02           C  
ATOM   3685  O   GLY A 474       4.523 -35.141   0.302  1.00 30.02           O  
ATOM   3686  N   GLY A 475       2.998 -35.532   1.907  1.00 35.50           N  
ATOM   3687  CA  GLY A 475       3.368 -36.918   2.155  1.00 35.50           C  
ATOM   3688  C   GLY A 475       2.437 -37.793   1.330  1.00 35.50           C  
ATOM   3689  O   GLY A 475       1.281 -37.926   1.706  1.00 35.50           O  
ATOM   3690  N   ASP A 476       2.905 -38.269   0.176  1.00 33.47           N  
ATOM   3691  CA  ASP A 476       2.634 -39.617  -0.336  1.00 33.47           C  
ATOM   3692  C   ASP A 476       3.371 -39.860  -1.663  1.00 33.47           C  
ATOM   3693  CB  ASP A 476       1.132 -39.963  -0.456  1.00 33.47           C  
ATOM   3694  O   ASP A 476       3.490 -38.992  -2.528  1.00 33.47           O  
ATOM   3695  CG  ASP A 476       0.570 -40.660   0.801  1.00 33.47           C  
ATOM   3696  OD1 ASP A 476       1.378 -41.242   1.567  1.00 33.47           O  
ATOM   3697  OD2 ASP A 476      -0.673 -40.690   0.937  1.00 33.47           O  
ATOM   3698  N   ASN A 477       3.923 -41.067  -1.766  1.00 38.03           N  
ATOM   3699  CA  ASN A 477       4.865 -41.523  -2.782  1.00 38.03           C  
ATOM   3700  C   ASN A 477       4.230 -41.685  -4.174  1.00 38.03           C  
ATOM   3701  CB  ASN A 477       5.410 -42.889  -2.316  1.00 38.03           C  
ATOM   3702  O   ASN A 477       3.237 -42.394  -4.312  1.00 38.03           O  
ATOM   3703  CG  ASN A 477       6.230 -42.821  -1.043  1.00 38.03           C  
ATOM   3704  ND2 ASN A 477       6.004 -43.709  -0.103  1.00 38.03           N  
ATOM   3705  OD1 ASN A 477       7.088 -41.977  -0.874  1.00 38.03           O  
ATOM   3706  N   ASN A 478       4.881 -41.134  -5.207  1.00 32.28           N  
ATOM   3707  CA  ASN A 478       5.034 -41.762  -6.531  1.00 32.28           C  
ATOM   3708  C   ASN A 478       6.079 -40.989  -7.363  1.00 32.28           C  
ATOM   3709  CB  ASN A 478       3.680 -41.893  -7.267  1.00 32.28           C  
ATOM   3710  O   ASN A 478       5.790 -39.970  -7.984  1.00 32.28           O  
ATOM   3711  CG  ASN A 478       3.075 -43.289  -7.161  1.00 32.28           C  
ATOM   3712  ND2 ASN A 478       1.820 -43.437  -7.513  1.00 32.28           N  
ATOM   3713  OD1 ASN A 478       3.717 -44.275  -6.830  1.00 32.28           O  
ATOM   3714  N   GLU A 479       7.322 -41.474  -7.348  1.00 36.34           N  
ATOM   3715  CA  GLU A 479       8.515 -40.792  -7.881  1.00 36.34           C  
ATOM   3716  C   GLU A 479       8.814 -41.018  -9.383  1.00 36.34           C  
ATOM   3717  CB  GLU A 479       9.734 -41.135  -6.989  1.00 36.34           C  
ATOM   3718  O   GLU A 479       9.863 -40.592  -9.858  1.00 36.34           O  
ATOM   3719  CG  GLU A 479      10.023 -40.031  -5.957  1.00 36.34           C  
ATOM   3720  CD  GLU A 479      11.286 -40.290  -5.114  1.00 36.34           C  
ATOM   3721  OE1 GLU A 479      11.753 -39.318  -4.475  1.00 36.34           O  
ATOM   3722  OE2 GLU A 479      11.777 -41.442  -5.107  1.00 36.34           O  
ATOM   3723  N   SER A 480       7.939 -41.638 -10.183  1.00 31.08           N  
ATOM   3724  CA  SER A 480       8.328 -42.097 -11.536  1.00 31.08           C  
ATOM   3725  C   SER A 480       7.733 -41.366 -12.753  1.00 31.08           C  
ATOM   3726  CB  SER A 480       8.153 -43.612 -11.639  1.00 31.08           C  
ATOM   3727  O   SER A 480       8.183 -41.640 -13.862  1.00 31.08           O  
ATOM   3728  OG  SER A 480       6.838 -43.978 -11.276  1.00 31.08           O  
ATOM   3729  N   GLU A 481       6.808 -40.406 -12.612  1.00 31.86           N  
ATOM   3730  CA  GLU A 481       6.186 -39.735 -13.785  1.00 31.86           C  
ATOM   3731  C   GLU A 481       6.526 -38.242 -13.954  1.00 31.86           C  
ATOM   3732  CB  GLU A 481       4.666 -39.969 -13.791  1.00 31.86           C  
ATOM   3733  O   GLU A 481       6.339 -37.671 -15.031  1.00 31.86           O  
ATOM   3734  CG  GLU A 481       4.318 -41.365 -14.336  1.00 31.86           C  
ATOM   3735  CD  GLU A 481       2.806 -41.585 -14.503  1.00 31.86           C  
ATOM   3736  OE1 GLU A 481       2.438 -42.395 -15.383  1.00 31.86           O  
ATOM   3737  OE2 GLU A 481       2.031 -40.946 -13.756  1.00 31.86           O  
ATOM   3738  N   ILE A 482       7.085 -37.584 -12.934  1.00 37.69           N  
ATOM   3739  CA  ILE A 482       7.290 -36.122 -12.960  1.00 37.69           C  
ATOM   3740  C   ILE A 482       8.564 -35.731 -13.731  1.00 37.69           C  
ATOM   3741  CB  ILE A 482       7.213 -35.549 -11.524  1.00 37.69           C  
ATOM   3742  O   ILE A 482       8.619 -34.665 -14.345  1.00 37.69           O  
ATOM   3743  CG1 ILE A 482       5.820 -35.866 -10.918  1.00 37.69           C  
ATOM   3744  CG2 ILE A 482       7.466 -34.028 -11.512  1.00 37.69           C  
ATOM   3745  CD1 ILE A 482       5.641 -35.443  -9.456  1.00 37.69           C  
ATOM   3746  N   THR A 483       9.572 -36.601 -13.796  1.00 34.75           N  
ATOM   3747  CA  THR A 483      10.849 -36.329 -14.481  1.00 34.75           C  
ATOM   3748  C   THR A 483      10.730 -36.266 -16.009  1.00 34.75           C  
ATOM   3749  CB  THR A 483      11.908 -37.364 -14.063  1.00 34.75           C  
ATOM   3750  O   THR A 483      11.471 -35.516 -16.643  1.00 34.75           O  
ATOM   3751  CG2 THR A 483      12.505 -37.026 -12.698  1.00 34.75           C  
ATOM   3752  OG1 THR A 483      11.316 -38.639 -13.953  1.00 34.75           O  
ATOM   3753  N   GLY A 484       9.765 -36.968 -16.615  1.00 26.98           N  
ATOM   3754  CA  GLY A 484       9.614 -37.042 -18.077  1.00 26.98           C  
ATOM   3755  C   GLY A 484       9.036 -35.786 -18.743  1.00 26.98           C  
ATOM   3756  O   GLY A 484       9.287 -35.538 -19.922  1.00 26.98           O  
ATOM   3757  N   THR A 485       8.292 -34.958 -18.003  1.00 37.09           N  
ATOM   3758  CA  THR A 485       7.578 -33.805 -18.587  1.00 37.09           C  
ATOM   3759  C   THR A 485       8.440 -32.535 -18.623  1.00 37.09           C  
ATOM   3760  CB  THR A 485       6.230 -33.567 -17.879  1.00 37.09           C  
ATOM   3761  O   THR A 485       8.263 -31.694 -19.501  1.00 37.09           O  
ATOM   3762  CG2 THR A 485       5.259 -32.771 -18.753  1.00 37.09           C  
ATOM   3763  OG1 THR A 485       5.572 -34.791 -17.633  1.00 37.09           O  
ATOM   3764  N   TYR A 486       9.426 -32.410 -17.726  1.00 38.53           N  
ATOM   3765  CA  TYR A 486      10.288 -31.222 -17.625  1.00 38.53           C  
ATOM   3766  C   TYR A 486      11.471 -31.219 -18.602  1.00 38.53           C  
ATOM   3767  CB  TYR A 486      10.759 -31.055 -16.175  1.00 38.53           C  
ATOM   3768  O   TYR A 486      11.918 -30.146 -19.005  1.00 38.53           O  
ATOM   3769  CG  TYR A 486       9.705 -30.429 -15.284  1.00 38.53           C  
ATOM   3770  CD1 TYR A 486       9.578 -29.027 -15.238  1.00 38.53           C  
ATOM   3771  CD2 TYR A 486       8.837 -31.235 -14.527  1.00 38.53           C  
ATOM   3772  CE1 TYR A 486       8.591 -28.434 -14.428  1.00 38.53           C  
ATOM   3773  CE2 TYR A 486       7.844 -30.649 -13.719  1.00 38.53           C  
ATOM   3774  OH  TYR A 486       6.768 -28.668 -12.891  1.00 38.53           O  
ATOM   3775  CZ  TYR A 486       7.722 -29.244 -13.668  1.00 38.53           C  
ATOM   3776  N   LEU A 487      11.939 -32.391 -19.046  1.00 36.06           N  
ATOM   3777  CA  LEU A 487      12.995 -32.496 -20.063  1.00 36.06           C  
ATOM   3778  C   LEU A 487      12.559 -31.932 -21.428  1.00 36.06           C  
ATOM   3779  CB  LEU A 487      13.471 -33.961 -20.137  1.00 36.06           C  
ATOM   3780  O   LEU A 487      13.380 -31.356 -22.131  1.00 36.06           O  
ATOM   3781  CG  LEU A 487      14.690 -34.211 -19.223  1.00 36.06           C  
ATOM   3782  CD1 LEU A 487      14.665 -35.615 -18.622  1.00 36.06           C  
ATOM   3783  CD2 LEU A 487      15.995 -34.045 -20.003  1.00 36.06           C  
ATOM   3784  N   LYS A 488      11.258 -31.955 -21.754  1.00 34.03           N  
ATOM   3785  CA  LYS A 488      10.729 -31.374 -23.005  1.00 34.03           C  
ATOM   3786  C   LYS A 488      10.778 -29.843 -23.080  1.00 34.03           C  
ATOM   3787  CB  LYS A 488       9.299 -31.876 -23.259  1.00 34.03           C  
ATOM   3788  O   LYS A 488      10.601 -29.298 -24.163  1.00 34.03           O  
ATOM   3789  CG  LYS A 488       9.303 -33.261 -23.914  1.00 34.03           C  
ATOM   3790  CD  LYS A 488       7.875 -33.687 -24.269  1.00 34.03           C  
ATOM   3791  CE  LYS A 488       7.919 -35.012 -25.033  1.00 34.03           C  
ATOM   3792  NZ  LYS A 488       6.556 -35.491 -25.367  1.00 34.03           N  
ATOM   3793  N   VAL A 489      11.001 -29.137 -21.968  1.00 38.12           N  
ATOM   3794  CA  VAL A 489      11.113 -27.664 -21.971  1.00 38.12           C  
ATOM   3795  C   VAL A 489      12.527 -27.211 -22.360  1.00 38.12           C  
ATOM   3796  CB  VAL A 489      10.651 -27.067 -20.625  1.00 38.12           C  
ATOM   3797  O   VAL A 489      12.686 -26.128 -22.916  1.00 38.12           O  
ATOM   3798  CG1 VAL A 489      10.669 -25.532 -20.624  1.00 38.12           C  
ATOM   3799  CG2 VAL A 489       9.211 -27.499 -20.299  1.00 38.12           C  
ATOM   3800  N   LEU A 490      13.544 -28.054 -22.147  1.00 35.72           N  
ATOM   3801  CA  LEU A 490      14.911 -27.800 -22.621  1.00 35.72           C  
ATOM   3802  C   LEU A 490      15.031 -27.953 -24.148  1.00 35.72           C  
ATOM   3803  CB  LEU A 490      15.881 -28.725 -21.861  1.00 35.72           C  
ATOM   3804  O   LEU A 490      15.781 -27.205 -24.768  1.00 35.72           O  
ATOM   3805  CG  LEU A 490      16.245 -28.177 -20.468  1.00 35.72           C  
ATOM   3806  CD1 LEU A 490      16.684 -29.303 -19.531  1.00 35.72           C  
ATOM   3807  CD2 LEU A 490      17.387 -27.159 -20.556  1.00 35.72           C  
ATOM   3808  N   ASP A 491      14.225 -28.829 -24.756  1.00 31.42           N  
ATOM   3809  CA  ASP A 491      14.211 -29.078 -26.209  1.00 31.42           C  
ATOM   3810  C   ASP A 491      13.423 -28.030 -27.028  1.00 31.42           C  
ATOM   3811  CB  ASP A 491      13.681 -30.499 -26.477  1.00 31.42           C  
ATOM   3812  O   ASP A 491      13.321 -28.144 -28.248  1.00 31.42           O  
ATOM   3813  CG  ASP A 491      14.617 -31.624 -26.018  1.00 31.42           C  
ATOM   3814  OD1 ASP A 491      15.843 -31.390 -25.929  1.00 31.42           O  
ATOM   3815  OD2 ASP A 491      14.079 -32.728 -25.767  1.00 31.42           O  
ATOM   3816  N   LEU A 492      12.854 -27.001 -26.384  1.00 34.56           N  
ATOM   3817  CA  LEU A 492      12.120 -25.907 -27.045  1.00 34.56           C  
ATOM   3818  C   LEU A 492      12.922 -24.597 -27.156  1.00 34.56           C  
ATOM   3819  CB  LEU A 492      10.749 -25.720 -26.369  1.00 34.56           C  
ATOM   3820  O   LEU A 492      12.398 -23.590 -27.637  1.00 34.56           O  
ATOM   3821  CG  LEU A 492       9.716 -26.787 -26.777  1.00 34.56           C  
ATOM   3822  CD1 LEU A 492       8.523 -26.731 -25.821  1.00 34.56           C  
ATOM   3823  CD2 LEU A 492       9.181 -26.564 -28.198  1.00 34.56           C  
ATOM   3824  N   LEU A 493      14.201 -24.600 -26.772  1.00 32.84           N  
ATOM   3825  CA  LEU A 493      15.144 -23.590 -27.255  1.00 32.84           C  
ATOM   3826  C   LEU A 493      15.335 -23.812 -28.765  1.00 32.84           C  
ATOM   3827  CB  LEU A 493      16.480 -23.725 -26.502  1.00 32.84           C  
ATOM   3828  O   LEU A 493      15.605 -24.944 -29.167  1.00 32.84           O  
ATOM   3829  CG  LEU A 493      16.432 -23.185 -25.061  1.00 32.84           C  
ATOM   3830  CD1 LEU A 493      17.634 -23.695 -24.269  1.00 32.84           C  
ATOM   3831  CD2 LEU A 493      16.462 -21.652 -25.037  1.00 32.84           C  
ATOM   3832  N   PRO A 494      15.229 -22.789 -29.633  1.00 32.19           N  
ATOM   3833  CA  PRO A 494      15.560 -22.981 -31.033  1.00 32.19           C  
ATOM   3834  C   PRO A 494      17.048 -23.337 -31.129  1.00 32.19           C  
ATOM   3835  CB  PRO A 494      15.206 -21.675 -31.761  1.00 32.19           C  
ATOM   3836  O   PRO A 494      17.912 -22.488 -30.904  1.00 32.19           O  
ATOM   3837  CG  PRO A 494      14.482 -20.820 -30.718  1.00 32.19           C  
ATOM   3838  CD  PRO A 494      14.882 -21.408 -29.365  1.00 32.19           C  
ATOM   3839  N   CYS A 495      17.353 -24.587 -31.482  1.00 30.55           N  
ATOM   3840  CA  CYS A 495      18.638 -24.965 -32.054  1.00 30.55           C  
ATOM   3841  C   CYS A 495      18.837 -24.179 -33.359  1.00 30.55           C  
ATOM   3842  CB  CYS A 495      18.683 -26.485 -32.306  1.00 30.55           C  
ATOM   3843  O   CYS A 495      18.511 -24.651 -34.444  1.00 30.55           O  
ATOM   3844  SG  CYS A 495      19.219 -27.389 -30.829  1.00 30.55           S  
ATOM   3845  N   LEU A 496      19.385 -22.967 -33.271  1.00 37.91           N  
ATOM   3846  CA  LEU A 496      19.976 -22.260 -34.406  1.00 37.91           C  
ATOM   3847  C   LEU A 496      21.407 -22.767 -34.620  1.00 37.91           C  
ATOM   3848  CB  LEU A 496      19.878 -20.735 -34.201  1.00 37.91           C  
ATOM   3849  O   LEU A 496      22.382 -22.048 -34.426  1.00 37.91           O  
ATOM   3850  CG  LEU A 496      18.525 -20.149 -34.637  1.00 37.91           C  
ATOM   3851  CD1 LEU A 496      18.343 -18.763 -34.020  1.00 37.91           C  
ATOM   3852  CD2 LEU A 496      18.436 -20.000 -36.161  1.00 37.91           C  
ATOM   3853  N   SER A 497      21.532 -24.035 -35.005  1.00 38.56           N  
ATOM   3854  CA  SER A 497      22.747 -24.569 -35.624  1.00 38.56           C  
ATOM   3855  C   SER A 497      22.445 -25.879 -36.351  1.00 38.56           C  
ATOM   3856  CB  SER A 497      23.904 -24.738 -34.621  1.00 38.56           C  
ATOM   3857  O   SER A 497      22.579 -26.959 -35.789  1.00 38.56           O  
ATOM   3858  OG  SER A 497      23.559 -25.526 -33.500  1.00 38.56           O  
ATOM   3859  N   CYS A 498      22.012 -25.773 -37.609  1.00 32.53           N  
ATOM   3860  CA  CYS A 498      22.412 -26.625 -38.742  1.00 32.53           C  
ATOM   3861  C   CYS A 498      21.450 -26.407 -39.917  1.00 32.53           C  
ATOM   3862  CB  CYS A 498      22.468 -28.130 -38.418  1.00 32.53           C  
ATOM   3863  O   CYS A 498      20.277 -26.761 -39.847  1.00 32.53           O  
ATOM   3864  SG  CYS A 498      24.115 -28.560 -37.772  1.00 32.53           S  
ATOM   3865  N   GLY A 499      21.971 -25.865 -41.013  1.00 30.41           N  
ATOM   3866  CA  GLY A 499      21.306 -25.788 -42.309  1.00 30.41           C  
ATOM   3867  C   GLY A 499      22.266 -25.152 -43.306  1.00 30.41           C  
ATOM   3868  O   GLY A 499      22.726 -24.043 -43.053  1.00 30.41           O  
ATOM   3869  N   GLN A 500      22.629 -25.925 -44.331  1.00 33.16           N  
ATOM   3870  CA  GLN A 500      23.582 -25.618 -45.405  1.00 33.16           C  
ATOM   3871  C   GLN A 500      23.306 -24.310 -46.144  1.00 33.16           C  
ATOM   3872  CB  GLN A 500      23.533 -26.765 -46.425  1.00 33.16           C  
ATOM   3873  O   GLN A 500      22.117 -23.937 -46.255  1.00 33.16           O  
ATOM   3874  CG  GLN A 500      24.148 -28.068 -45.901  1.00 33.16           C  
ATOM   3875  CD  GLN A 500      23.985 -29.215 -46.897  1.00 33.16           C  
ATOM   3876  NE2 GLN A 500      25.016 -29.992 -47.148  1.00 33.16           N  
ATOM   3877  OE1 GLN A 500      22.929 -29.469 -47.451  1.00 33.16           O  
ATOM   3878  OXT GLN A 500      24.325 -23.782 -46.644  1.00 33.16           O  
TER    3879      GLN A 500                                                      
ENDMDL                                                                          
END                                                                             
