# Supplementary material for: Computational and experimental approaches to explore defense related enzymes conferring resistance in Fusarium infected chilli plants by regulating plant metabolism through nutritional products
Source: PLoS One. 2025 Jan 14;20(1):e0309738. doi: 10.1371/journal.pone.0309738 (PMC11731765; doi:10.1371/journal.pone.0309738)
Supplement: S2 File — (ZIP) [file pone.0309738.s002.zip › USMAN PAPER/Structure of Enzymes/peroxidase.pdb]

HEADER                                            01-JUN-22                     
TITLE     ALPHAFOLD MONOMER V2.0 PREDICTION FOR PEROXIDASE (A0A1U8DW23)         
COMPND    MOL_ID: 1;                                                            
COMPND   2 MOLECULE: PEROXIDASE;                                                
COMPND   3 CHAIN: A                                                             
SOURCE    MOL_ID: 1;                                                            
SOURCE   2 ORGANISM_SCIENTIFIC: CAPSICUM ANNUUM;                                
SOURCE   3 ORGANISM_TAXID: 4072                                                 
REMARK   1                                                                      
REMARK   1 REFERENCE 1                                                          
REMARK   1  AUTH   JOHN JUMPER, RICHARD EVANS, ALEXANDER PRITZEL, TIM GREEN,    
REMARK   1  AUTH 2 MICHAEL FIGURNOV, OLAF RONNEBERGER, KATHRYN TUNYASUVUNAKOOL, 
REMARK   1  AUTH 3 RUSS BATES, AUGUSTIN ZIDEK, ANNA POTAPENKO, ALEX BRIDGLAND,  
REMARK   1  AUTH 4 CLEMENS MEYER, SIMON A A KOHL, ANDREW J BALLARD,             
REMARK   1  AUTH 5 ANDREW COWIE, BERNARDINO ROMERA-PAREDES, STANISLAV NIKOLOV,  
REMARK   1  AUTH 6 RISHUB JAIN, JONAS ADLER, TREVOR BACK, STIG PETERSEN,        
REMARK   1  AUTH 7 DAVID REIMAN, ELLEN CLANCY, MICHAL ZIELINSKI,                
REMARK   1  AUTH 8 MARTIN STEINEGGER, MICHALINA PACHOLSKA, TAMAS BERGHAMMER,    
REMARK   1  AUTH 9 DAVID SILVER, ORIOL VINYALS, ANDREW W SENIOR,                
REMARK   1  AUTH10 KORAY KAVUKCUOGLU, PUSHMEET KOHLI, DEMIS HASSABIS            
REMARK   1  TITL   HIGHLY ACCURATE PROTEIN STRUCTURE PREDICTION WITH ALPHAFOLD  
REMARK   1  REF    NATURE                        V. 596   583 2021              
REMARK   1  REFN                   ISSN 0028-0836                               
REMARK   1  PMID   34265844                                                     
REMARK   1  DOI    10.1038/s41586-021-03819-2                                   
REMARK   1                                                                      
REMARK   1 DISCLAIMERS                                                          
REMARK   1 ALPHAFOLD DATA, COPYRIGHT (2021) DEEPMIND TECHNOLOGIES LIMITED. THE  
REMARK   1 INFORMATION PROVIDED IS THEORETICAL MODELLING ONLY AND CAUTION SHOULD
REMARK   1 BE EXERCISED IN ITS USE. IT IS PROVIDED "AS-IS" WITHOUT ANY WARRANTY 
REMARK   1 OF ANY KIND, WHETHER EXPRESSED OR IMPLIED. NO WARRANTY IS GIVEN THAT 
REMARK   1 USE OF THE INFORMATION SHALL NOT INFRINGE THE RIGHTS OF ANY THIRD    
REMARK   1 PARTY. THE INFORMATION IS NOT INTENDED TO BE A SUBSTITUTE FOR        
REMARK   1 PROFESSIONAL MEDICAL ADVICE, DIAGNOSIS, OR TREATMENT, AND DOES NOT   
REMARK   1 CONSTITUTE MEDICAL OR OTHER PROFESSIONAL ADVICE. IT IS AVAILABLE FOR 
REMARK   1 ACADEMIC AND COMMERCIAL PURPOSES, UNDER CC-BY 4.0 LICENCE.           
DBREF  XXXX A    1   332  UNP    A0A1U8DW23 A0A1U8DW23_CAPAN     1    332       
SEQRES   1 A  332  MET GLU TYR TYR TYR ASN TYR ASN SER ILE ASN LYS MET          
SEQRES   2 A  332  VAL SER ILE ILE PHE ILE LEU VAL LEU ALA ILE ASP LEU          
SEQRES   3 A  332  THR MET VAL LEU GLY GLN GLY THR ARG VAL GLY PHE TYR          
SEQRES   4 A  332  SER SER THR CYS PRO ARG ALA GLU SER ILE VAL GLN SER          
SEQRES   5 A  332  THR VAL ARG SER HIS PHE GLN SER ASP PRO THR VAL ALA          
SEQRES   6 A  332  PRO GLY LEU LEU ARG MET HIS PHE HIS ASP CYS PHE VAL          
SEQRES   7 A  332  GLN GLY CYS ASP ALA SER ILE LEU ILE SER GLY SER GLY          
SEQRES   8 A  332  THR GLU ARG THR ALA PRO PRO ASN SER LEU LEU ARG GLY          
SEQRES   9 A  332  TYR GLU VAL ILE ASP ASP ALA LYS GLN GLN ILE GLU ALA          
SEQRES  10 A  332  ILE CYS PRO GLY VAL VAL SER CYS ALA ASP ILE LEU ALA          
SEQRES  11 A  332  LEU ALA ALA ARG ASP SER VAL LEU VAL THR LYS GLY LEU          
SEQRES  12 A  332  THR TRP SER VAL PRO THR GLY ARG ARG ASP GLY LEU VAL          
SEQRES  13 A  332  SER ARG ALA SER ASP THR SER ASP LEU PRO GLY PHE THR          
SEQRES  14 A  332  GLU SER VAL ASP SER GLN LYS GLN LYS PHE SER ALA LYS          
SEQRES  15 A  332  GLY LEU ASN THR GLN ASP LEU VAL THR LEU VAL GLY GLY          
SEQRES  16 A  332  HIS THR ILE GLY THR SER ALA CYS GLN PHE PHE SER TYR          
SEQRES  17 A  332  ARG LEU TYR ASN PHE ASN SER THR GLY GLY PRO ASP PRO          
SEQRES  18 A  332  SER ILE ASP ALA SER PHE LEU PRO THR LEU ARG GLY LEU          
SEQRES  19 A  332  CYS PRO GLN ASN GLY ASP GLY SER LYS ARG VAL ALA LEU          
SEQRES  20 A  332  ASP THR GLY SER VAL ASN ASN PHE ASP THR SER TYR PHE          
SEQRES  21 A  332  SER ASN LEU ARG ASN GLY ARG GLY ILE LEU GLU SER ASP          
SEQRES  22 A  332  GLN LYS LEU TRP THR ASP ASP SER THR LYS VAL PHE ILE          
SEQRES  23 A  332  GLN ARG TYR LEU GLY LEU ARG GLY PHE LEU GLY LEU ARG          
SEQRES  24 A  332  PHE GLY VAL GLU PHE GLY ARG SER MET VAL LYS MET SER          
SEQRES  25 A  332  ASN ILE GLU VAL LYS THR GLY THR ASN GLY GLU ILE ARG          
SEQRES  26 A  332  LYS VAL CYS SER ALA ILE ASN                                  
CRYST1    1.000    1.000    1.000  90.00  90.00  90.00 P 1           1          
ORIGX1      1.000000  0.000000  0.000000        0.00000                         
ORIGX2      0.000000  1.000000  0.000000        0.00000                         
ORIGX3      0.000000  0.000000  1.000000        0.00000                         
SCALE1      1.000000  0.000000  0.000000        0.00000                         
SCALE2      0.000000  1.000000  0.000000        0.00000                         
SCALE3      0.000000  0.000000  1.000000        0.00000                         
MODEL        1                                                                  
ATOM      1  N   MET A   1     -64.971 -22.120  33.585  1.00 54.00           N  
ATOM      2  CA  MET A   1     -63.674 -22.829  33.476  1.00 54.00           C  
ATOM      3  C   MET A   1     -62.957 -22.520  32.156  1.00 54.00           C  
ATOM      4  CB  MET A   1     -63.827 -24.334  33.758  1.00 54.00           C  
ATOM      5  O   MET A   1     -61.753 -22.314  32.188  1.00 54.00           O  
ATOM      6  CG  MET A   1     -62.883 -24.762  34.890  1.00 54.00           C  
ATOM      7  SD  MET A   1     -63.084 -26.483  35.420  1.00 54.00           S  
ATOM      8  CE  MET A   1     -64.437 -26.353  36.624  1.00 54.00           C  
ATOM      9  N   GLU A   2     -63.670 -22.367  31.033  1.00 52.62           N  
ATOM     10  CA  GLU A   2     -63.098 -21.968  29.725  1.00 52.62           C  
ATOM     11  C   GLU A   2     -62.440 -20.577  29.685  1.00 52.62           C  
ATOM     12  CB  GLU A   2     -64.217 -22.012  28.677  1.00 52.62           C  
ATOM     13  O   GLU A   2     -61.353 -20.431  29.132  1.00 52.62           O  
ATOM     14  CG  GLU A   2     -64.348 -23.419  28.084  1.00 52.62           C  
ATOM     15  CD  GLU A   2     -65.611 -23.575  27.234  1.00 52.62           C  
ATOM     16  OE1 GLU A   2     -65.541 -24.322  26.238  1.00 52.62           O  
ATOM     17  OE2 GLU A   2     -66.632 -22.973  27.637  1.00 52.62           O  
ATOM     18  N   TYR A   3     -63.035 -19.561  30.322  1.00 50.88           N  
ATOM     19  CA  TYR A   3     -62.473 -18.197  30.337  1.00 50.88           C  
ATOM     20  C   TYR A   3     -61.074 -18.119  30.976  1.00 50.88           C  
ATOM     21  CB  TYR A   3     -63.451 -17.247  31.051  1.00 50.88           C  
ATOM     22  O   TYR A   3     -60.209 -17.383  30.504  1.00 50.88           O  
ATOM     23  CG  TYR A   3     -64.275 -16.409  30.097  1.00 50.88           C  
ATOM     24  CD1 TYR A   3     -63.814 -15.129  29.729  1.00 50.88           C  
ATOM     25  CD2 TYR A   3     -65.481 -16.903  29.561  1.00 50.88           C  
ATOM     26  CE1 TYR A   3     -64.558 -14.337  28.834  1.00 50.88           C  
ATOM     27  CE2 TYR A   3     -66.226 -16.113  28.665  1.00 50.88           C  
ATOM     28  OH  TYR A   3     -66.496 -14.076  27.437  1.00 50.88           O  
ATOM     29  CZ  TYR A   3     -65.769 -14.829  28.302  1.00 50.88           C  
ATOM     30  N   TYR A   4     -60.829 -18.917  32.020  1.00 50.94           N  
ATOM     31  CA  TYR A   4     -59.541 -18.962  32.722  1.00 50.94           C  
ATOM     32  C   TYR A   4     -58.458 -19.681  31.901  1.00 50.94           C  
ATOM     33  CB  TYR A   4     -59.742 -19.630  34.094  1.00 50.94           C  
ATOM     34  O   TYR A   4     -57.284 -19.313  31.946  1.00 50.94           O  
ATOM     35  CG  TYR A   4     -59.204 -18.807  35.246  1.00 50.94           C  
ATOM     36  CD1 TYR A   4     -57.880 -18.987  35.689  1.00 50.94           C  
ATOM     37  CD2 TYR A   4     -60.029 -17.846  35.863  1.00 50.94           C  
ATOM     38  CE1 TYR A   4     -57.384 -18.221  36.762  1.00 50.94           C  
ATOM     39  CE2 TYR A   4     -59.536 -17.079  36.934  1.00 50.94           C  
ATOM     40  OH  TYR A   4     -57.752 -16.519  38.423  1.00 50.94           O  
ATOM     41  CZ  TYR A   4     -58.215 -17.265  37.388  1.00 50.94           C  
ATOM     42  N   TYR A   5     -58.858 -20.683  31.112  1.00 53.94           N  
ATOM     43  CA  TYR A   5     -57.968 -21.389  30.189  1.00 53.94           C  
ATOM     44  C   TYR A   5     -57.503 -20.480  29.045  1.00 53.94           C  
ATOM     45  CB  TYR A   5     -58.677 -22.648  29.659  1.00 53.94           C  
ATOM     46  O   TYR A   5     -56.320 -20.474  28.700  1.00 53.94           O  
ATOM     47  CG  TYR A   5     -58.035 -23.928  30.148  1.00 53.94           C  
ATOM     48  CD1 TYR A   5     -57.015 -24.529  29.386  1.00 53.94           C  
ATOM     49  CD2 TYR A   5     -58.441 -24.504  31.367  1.00 53.94           C  
ATOM     50  CE1 TYR A   5     -56.406 -25.717  29.833  1.00 53.94           C  
ATOM     51  CE2 TYR A   5     -57.829 -25.689  31.820  1.00 53.94           C  
ATOM     52  OH  TYR A   5     -56.237 -27.445  31.492  1.00 53.94           O  
ATOM     53  CZ  TYR A   5     -56.816 -26.299  31.052  1.00 53.94           C  
ATOM     54  N   ASN A   6     -58.411 -19.662  28.505  1.00 56.50           N  
ATOM     55  CA  ASN A   6     -58.116 -18.772  27.384  1.00 56.50           C  
ATOM     56  C   ASN A   6     -57.160 -17.627  27.785  1.00 56.50           C  
ATOM     57  CB  ASN A   6     -59.460 -18.290  26.802  1.00 56.50           C  
ATOM     58  O   ASN A   6     -56.194 -17.342  27.081  1.00 56.50           O  
ATOM     59  CG  ASN A   6     -59.384 -17.961  25.320  1.00 56.50           C  
ATOM     60  ND2 ASN A   6     -60.497 -17.630  24.710  1.00 56.50           N  
ATOM     61  OD1 ASN A   6     -58.348 -18.024  24.686  1.00 56.50           O  
ATOM     62  N   TYR A   7     -57.339 -17.048  28.980  1.00 59.25           N  
ATOM     63  CA  TYR A   7     -56.460 -15.992  29.505  1.00 59.25           C  
ATOM     64  C   TYR A   7     -55.014 -16.474  29.733  1.00 59.25           C  
ATOM     65  CB  TYR A   7     -57.072 -15.446  30.802  1.00 59.25           C  
ATOM     66  O   TYR A   7     -54.052 -15.804  29.354  1.00 59.25           O  
ATOM     67  CG  TYR A   7     -56.464 -14.133  31.257  1.00 59.25           C  
ATOM     68  CD1 TYR A   7     -55.493 -14.102  32.279  1.00 59.25           C  
ATOM     69  CD2 TYR A   7     -56.885 -12.934  30.652  1.00 59.25           C  
ATOM     70  CE1 TYR A   7     -54.952 -12.869  32.701  1.00 59.25           C  
ATOM     71  CE2 TYR A   7     -56.338 -11.704  31.062  1.00 59.25           C  
ATOM     72  OH  TYR A   7     -54.850 -10.476  32.473  1.00 59.25           O  
ATOM     73  CZ  TYR A   7     -55.371 -11.668  32.086  1.00 59.25           C  
ATOM     74  N   ASN A   8     -54.845 -17.681  30.284  1.00 66.38           N  
ATOM     75  CA  ASN A   8     -53.524 -18.291  30.466  1.00 66.38           C  
ATOM     76  C   ASN A   8     -52.841 -18.645  29.137  1.00 66.38           C  
ATOM     77  CB  ASN A   8     -53.670 -19.534  31.363  1.00 66.38           C  
ATOM     78  O   ASN A   8     -51.613 -18.597  29.050  1.00 66.38           O  
ATOM     79  CG  ASN A   8     -53.598 -19.209  32.844  1.00 66.38           C  
ATOM     80  ND2 ASN A   8     -54.069 -20.093  33.690  1.00 66.38           N  
ATOM     81  OD1 ASN A   8     -53.073 -18.196  33.270  1.00 66.38           O  
ATOM     82  N   SER A   9     -53.616 -18.986  28.104  1.00 70.56           N  
ATOM     83  CA  SER A   9     -53.091 -19.262  26.764  1.00 70.56           C  
ATOM     84  C   SER A   9     -52.573 -17.991  26.083  1.00 70.56           C  
ATOM     85  CB  SER A   9     -54.176 -19.935  25.920  1.00 70.56           C  
ATOM     86  O   SER A   9     -51.480 -17.998  25.518  1.00 70.56           O  
ATOM     87  OG  SER A   9     -53.604 -20.463  24.744  1.00 70.56           O  
ATOM     88  N   ILE A  10     -53.310 -16.881  26.196  1.00 74.12           N  
ATOM     89  CA  ILE A  10     -52.926 -15.585  25.617  1.00 74.12           C  
ATOM     90  C   ILE A  10     -51.652 -15.045  26.281  1.00 74.12           C  
ATOM     91  CB  ILE A  10     -54.114 -14.597  25.701  1.00 74.12           C  
ATOM     92  O   ILE A  10     -50.714 -14.673  25.580  1.00 74.12           O  
ATOM     93  CG1 ILE A  10     -55.273 -15.081  24.794  1.00 74.12           C  
ATOM     94  CG2 ILE A  10     -53.686 -13.176  25.286  1.00 74.12           C  
ATOM     95  CD1 ILE A  10     -56.612 -14.391  25.080  1.00 74.12           C  
ATOM     96  N   ASN A  11     -51.555 -15.086  27.614  1.00 76.25           N  
ATOM     97  CA  ASN A  11     -50.358 -14.616  28.324  1.00 76.25           C  
ATOM     98  C   ASN A  11     -49.107 -15.440  27.986  1.00 76.25           C  
ATOM     99  CB  ASN A  11     -50.631 -14.617  29.835  1.00 76.25           C  
ATOM    100  O   ASN A  11     -48.033 -14.874  27.792  1.00 76.25           O  
ATOM    101  CG  ASN A  11     -51.573 -13.503  30.251  1.00 76.25           C  
ATOM    102  ND2 ASN A  11     -52.280 -13.678  31.338  1.00 76.25           N  
ATOM    103  OD1 ASN A  11     -51.689 -12.471  29.617  1.00 76.25           O  
ATOM    104  N   LYS A  12     -49.242 -16.766  27.841  1.00 74.31           N  
ATOM    105  CA  LYS A  12     -48.138 -17.621  27.377  1.00 74.31           C  
ATOM    106  C   LYS A  12     -47.703 -17.264  25.957  1.00 74.31           C  
ATOM    107  CB  LYS A  12     -48.532 -19.101  27.459  1.00 74.31           C  
ATOM    108  O   LYS A  12     -46.505 -17.203  25.697  1.00 74.31           O  
ATOM    109  CG  LYS A  12     -48.439 -19.634  28.894  1.00 74.31           C  
ATOM    110  CD  LYS A  12     -48.819 -21.118  28.927  1.00 74.31           C  
ATOM    111  CE  LYS A  12     -48.691 -21.662  30.352  1.00 74.31           C  
ATOM    112  NZ  LYS A  12     -48.956 -23.121  30.398  1.00 74.31           N  
ATOM    113  N   MET A  13     -48.650 -16.998  25.057  1.00 78.38           N  
ATOM    114  CA  MET A  13     -48.346 -16.623  23.675  1.00 78.38           C  
ATOM    115  C   MET A  13     -47.623 -15.265  23.604  1.00 78.38           C  
ATOM    116  CB  MET A  13     -49.644 -16.652  22.851  1.00 78.38           C  
ATOM    117  O   MET A  13     -46.619 -15.152  22.907  1.00 78.38           O  
ATOM    118  CG  MET A  13     -49.363 -16.734  21.348  1.00 78.38           C  
ATOM    119  SD  MET A  13     -50.846 -16.606  20.307  1.00 78.38           S  
ATOM    120  CE  MET A  13     -51.246 -18.350  20.018  1.00 78.38           C  
ATOM    121  N   VAL A  14     -48.054 -14.272  24.392  1.00 79.88           N  
ATOM    122  CA  VAL A  14     -47.396 -12.954  24.480  1.00 79.88           C  
ATOM    123  C   VAL A  14     -45.980 -13.064  25.057  1.00 79.88           C  
ATOM    124  CB  VAL A  14     -48.258 -11.961  25.287  1.00 79.88           C  
ATOM    125  O   VAL A  14     -45.055 -12.486  24.492  1.00 79.88           O  
ATOM    126  CG1 VAL A  14     -47.551 -10.619  25.522  1.00 79.88           C  
ATOM    127  CG2 VAL A  14     -49.567 -11.652  24.546  1.00 79.88           C  
ATOM    128  N   SER A  15     -45.767 -13.846  26.123  1.00 77.81           N  
ATOM    129  CA  SER A  15     -44.422 -14.070  26.675  1.00 77.81           C  
ATOM    130  C   SER A  15     -43.490 -14.789  25.696  1.00 77.81           C  
ATOM    131  CB  SER A  15     -44.488 -14.873  27.977  1.00 77.81           C  
ATOM    132  O   SER A  15     -42.321 -14.427  25.605  1.00 77.81           O  
ATOM    133  OG  SER A  15     -45.085 -14.115  29.009  1.00 77.81           O  
ATOM    134  N   ILE A  16     -43.989 -15.768  24.932  1.00 79.94           N  
ATOM    135  CA  ILE A  16     -43.197 -16.466  23.906  1.00 79.94           C  
ATOM    136  C   ILE A  16     -42.806 -15.508  22.775  1.00 79.94           C  
ATOM    137  CB  ILE A  16     -43.961 -17.709  23.389  1.00 79.94           C  
ATOM    138  O   ILE A  16     -41.649 -15.504  22.363  1.00 79.94           O  
ATOM    139  CG1 ILE A  16     -44.005 -18.796  24.487  1.00 79.94           C  
ATOM    140  CG2 ILE A  16     -43.312 -18.288  22.118  1.00 79.94           C  
ATOM    141  CD1 ILE A  16     -45.031 -19.905  24.215  1.00 79.94           C  
ATOM    142  N   ILE A  17     -43.732 -14.663  22.309  1.00 79.38           N  
ATOM    143  CA  ILE A  17     -43.446 -13.643  21.288  1.00 79.38           C  
ATOM    144  C   ILE A  17     -42.409 -12.641  21.807  1.00 79.38           C  
ATOM    145  CB  ILE A  17     -44.752 -12.955  20.826  1.00 79.38           C  
ATOM    146  O   ILE A  17     -41.466 -12.322  21.093  1.00 79.38           O  
ATOM    147  CG1 ILE A  17     -45.627 -13.957  20.037  1.00 79.38           C  
ATOM    148  CG2 ILE A  17     -44.458 -11.723  19.945  1.00 79.38           C  
ATOM    149  CD1 ILE A  17     -47.073 -13.488  19.829  1.00 79.38           C  
ATOM    150  N   PHE A  18     -42.526 -12.190  23.058  1.00 77.69           N  
ATOM    151  CA  PHE A  18     -41.575 -11.250  23.655  1.00 77.69           C  
ATOM    152  C   PHE A  18     -40.163 -11.848  23.784  1.00 77.69           C  
ATOM    153  CB  PHE A  18     -42.133 -10.785  25.007  1.00 77.69           C  
ATOM    154  O   PHE A  18     -39.181 -11.185  23.460  1.00 77.69           O  
ATOM    155  CG  PHE A  18     -41.538  -9.483  25.498  1.00 77.69           C  
ATOM    156  CD1 PHE A  18     -40.524  -9.477  26.473  1.00 77.69           C  
ATOM    157  CD2 PHE A  18     -42.017  -8.265  24.980  1.00 77.69           C  
ATOM    158  CE1 PHE A  18     -39.995  -8.256  26.929  1.00 77.69           C  
ATOM    159  CE2 PHE A  18     -41.480  -7.046  25.428  1.00 77.69           C  
ATOM    160  CZ  PHE A  18     -40.467  -7.041  26.402  1.00 77.69           C  
ATOM    161  N   ILE A  19     -40.055 -13.122  24.182  1.00 75.31           N  
ATOM    162  CA  ILE A  19     -38.778 -13.855  24.240  1.00 75.31           C  
ATOM    163  C   ILE A  19     -38.194 -14.063  22.834  1.00 75.31           C  
ATOM    164  CB  ILE A  19     -38.966 -15.193  24.998  1.00 75.31           C  
ATOM    165  O   ILE A  19     -36.988 -13.916  22.654  1.00 75.31           O  
ATOM    166  CG1 ILE A  19     -39.252 -14.922  26.495  1.00 75.31           C  
ATOM    167  CG2 ILE A  19     -37.727 -16.103  24.871  1.00 75.31           C  
ATOM    168  CD1 ILE A  19     -39.778 -16.146  27.257  1.00 75.31           C  
ATOM    169  N   LEU A  20     -39.026 -14.364  21.831  1.00 71.44           N  
ATOM    170  CA  LEU A  20     -38.592 -14.503  20.437  1.00 71.44           C  
ATOM    171  C   LEU A  20     -38.084 -13.177  19.858  1.00 71.44           C  
ATOM    172  CB  LEU A  20     -39.745 -15.068  19.586  1.00 71.44           C  
ATOM    173  O   LEU A  20     -37.044 -13.175  19.212  1.00 71.44           O  
ATOM    174  CG  LEU A  20     -39.891 -16.596  19.689  1.00 71.44           C  
ATOM    175  CD1 LEU A  20     -41.274 -17.026  19.201  1.00 71.44           C  
ATOM    176  CD2 LEU A  20     -38.849 -17.313  18.824  1.00 71.44           C  
ATOM    177  N   VAL A  21     -38.761 -12.056  20.121  1.00 71.81           N  
ATOM    178  CA  VAL A  21     -38.316 -10.720  19.686  1.00 71.81           C  
ATOM    179  C   VAL A  21     -36.986 -10.346  20.352  1.00 71.81           C  
ATOM    180  CB  VAL A  21     -39.416  -9.670  19.938  1.00 71.81           C  
ATOM    181  O   VAL A  21     -36.045  -9.980  19.655  1.00 71.81           O  
ATOM    182  CG1 VAL A  21     -38.943  -8.236  19.676  1.00 71.81           C  
ATOM    183  CG2 VAL A  21     -40.619  -9.915  19.011  1.00 71.81           C  
ATOM    184  N   LEU A  22     -36.853 -10.562  21.666  1.00 61.00           N  
ATOM    185  CA  LEU A  22     -35.591 -10.361  22.392  1.00 61.00           C  
ATOM    186  C   LEU A  22     -34.450 -11.253  21.875  1.00 61.00           C  
ATOM    187  CB  LEU A  22     -35.833 -10.631  23.889  1.00 61.00           C  
ATOM    188  O   LEU A  22     -33.301 -10.817  21.821  1.00 61.00           O  
ATOM    189  CG  LEU A  22     -36.376  -9.410  24.648  1.00 61.00           C  
ATOM    190  CD1 LEU A  22     -37.017  -9.860  25.959  1.00 61.00           C  
ATOM    191  CD2 LEU A  22     -35.247  -8.436  24.998  1.00 61.00           C  
ATOM    192  N   ALA A  23     -34.746 -12.496  21.484  1.00 57.78           N  
ATOM    193  CA  ALA A  23     -33.761 -13.402  20.899  1.00 57.78           C  
ATOM    194  C   ALA A  23     -33.338 -12.963  19.485  1.00 57.78           C  
ATOM    195  CB  ALA A  23     -34.331 -14.826  20.913  1.00 57.78           C  
ATOM    196  O   ALA A  23     -32.156 -13.051  19.151  1.00 57.78           O  
ATOM    197  N   ILE A  24     -34.269 -12.445  18.676  1.00 56.25           N  
ATOM    198  CA  ILE A  24     -33.984 -11.901  17.340  1.00 56.25           C  
ATOM    199  C   ILE A  24     -33.089 -10.656  17.453  1.00 56.25           C  
ATOM    200  CB  ILE A  24     -35.301 -11.646  16.569  1.00 56.25           C  
ATOM    201  O   ILE A  24     -32.077 -10.578  16.751  1.00 56.25           O  
ATOM    202  CG1 ILE A  24     -35.996 -12.988  16.229  1.00 56.25           C  
ATOM    203  CG2 ILE A  24     -35.047 -10.872  15.261  1.00 56.25           C  
ATOM    204  CD1 ILE A  24     -37.485 -12.841  15.881  1.00 56.25           C  
ATOM    205  N   ASP A  25     -33.366  -9.755  18.399  1.00 50.06           N  
ATOM    206  CA  ASP A  25     -32.529  -8.576  18.657  1.00 50.06           C  
ATOM    207  C   ASP A  25     -31.116  -8.960  19.137  1.00 50.06           C  
ATOM    208  CB  ASP A  25     -33.224  -7.651  19.672  1.00 50.06           C  
ATOM    209  O   ASP A  25     -30.127  -8.383  18.678  1.00 50.06           O  
ATOM    210  CG  ASP A  25     -34.429  -6.894  19.094  1.00 50.06           C  
ATOM    211  OD1 ASP A  25     -34.401  -6.580  17.882  1.00 50.06           O  
ATOM    212  OD2 ASP A  25     -35.345  -6.583  19.889  1.00 50.06           O  
ATOM    213  N   LEU A  26     -30.978  -9.997  19.979  1.00 47.19           N  
ATOM    214  CA  LEU A  26     -29.663 -10.514  20.385  1.00 47.19           C  
ATOM    215  C   LEU A  26     -28.872 -11.102  19.203  1.00 47.19           C  
ATOM    216  CB  LEU A  26     -29.803 -11.565  21.509  1.00 47.19           C  
ATOM    217  O   LEU A  26     -27.659 -10.904  19.110  1.00 47.19           O  
ATOM    218  CG  LEU A  26     -29.136 -11.122  22.824  1.00 47.19           C  
ATOM    219  CD1 LEU A  26     -30.090 -10.277  23.669  1.00 47.19           C  
ATOM    220  CD2 LEU A  26     -28.705 -12.338  23.645  1.00 47.19           C  
ATOM    221  N   THR A  27     -29.537 -11.804  18.279  1.00 42.81           N  
ATOM    222  CA  THR A  27     -28.868 -12.370  17.092  1.00 42.81           C  
ATOM    223  C   THR A  27     -28.439 -11.307  16.080  1.00 42.81           C  
ATOM    224  CB  THR A  27     -29.705 -13.450  16.393  1.00 42.81           C  
ATOM    225  O   THR A  27     -27.416 -11.484  15.418  1.00 42.81           O  
ATOM    226  CG2 THR A  27     -29.883 -14.695  17.263  1.00 42.81           C  
ATOM    227  OG1 THR A  27     -30.975 -12.996  15.985  1.00 42.81           O  
ATOM    228  N   MET A  28     -29.141 -10.170  16.002  1.00 45.31           N  
ATOM    229  CA  MET A  28     -28.739  -9.048  15.146  1.00 45.31           C  
ATOM    230  C   MET A  28     -27.473  -8.339  15.647  1.00 45.31           C  
ATOM    231  CB  MET A  28     -29.894  -8.048  15.002  1.00 45.31           C  
ATOM    232  O   MET A  28     -26.710  -7.827  14.830  1.00 45.31           O  
ATOM    233  CG  MET A  28     -30.981  -8.571  14.060  1.00 45.31           C  
ATOM    234  SD  MET A  28     -32.192  -7.299  13.609  1.00 45.31           S  
ATOM    235  CE  MET A  28     -32.515  -7.762  11.891  1.00 45.31           C  
ATOM    236  N   VAL A  29     -27.210  -8.342  16.959  1.00 47.06           N  
ATOM    237  CA  VAL A  29     -26.007  -7.728  17.555  1.00 47.06           C  
ATOM    238  C   VAL A  29     -24.766  -8.622  17.412  1.00 47.06           C  
ATOM    239  CB  VAL A  29     -26.281  -7.347  19.027  1.00 47.06           C  
ATOM    240  O   VAL A  29     -23.651  -8.117  17.299  1.00 47.06           O  
ATOM    241  CG1 VAL A  29     -25.054  -6.755  19.736  1.00 47.06           C  
ATOM    242  CG2 VAL A  29     -27.389  -6.287  19.114  1.00 47.06           C  
ATOM    243  N   LEU A  30     -24.939  -9.945  17.355  1.00 44.25           N  
ATOM    244  CA  LEU A  30     -23.832 -10.913  17.350  1.00 44.25           C  
ATOM    245  C   LEU A  30     -23.275 -11.249  15.952  1.00 44.25           C  
ATOM    246  CB  LEU A  30     -24.280 -12.165  18.130  1.00 44.25           C  
ATOM    247  O   LEU A  30     -22.278 -11.962  15.857  1.00 44.25           O  
ATOM    248  CG  LEU A  30     -24.429 -11.923  19.647  1.00 44.25           C  
ATOM    249  CD1 LEU A  30     -25.140 -13.110  20.297  1.00 44.25           C  
ATOM    250  CD2 LEU A  30     -23.071 -11.748  20.336  1.00 44.25           C  
ATOM    251  N   GLY A  31     -23.878 -10.727  14.877  1.00 47.91           N  
ATOM    252  CA  GLY A  31     -23.573 -11.139  13.500  1.00 47.91           C  
ATOM    253  C   GLY A  31     -23.385 -10.022  12.472  1.00 47.91           C  
ATOM    254  O   GLY A  31     -23.388 -10.316  11.278  1.00 47.91           O  
ATOM    255  N   GLN A  32     -23.241  -8.752  12.865  1.00 60.16           N  
ATOM    256  CA  GLN A  32     -22.980  -7.716  11.862  1.00 60.16           C  
ATOM    257  C   GLN A  32     -21.531  -7.804  11.374  1.00 60.16           C  
ATOM    258  CB  GLN A  32     -23.379  -6.308  12.326  1.00 60.16           C  
ATOM    259  O   GLN A  32     -20.587  -7.604  12.138  1.00 60.16           O  
ATOM    260  CG  GLN A  32     -24.899  -6.215  12.551  1.00 60.16           C  
ATOM    261  CD  GLN A  32     -25.511  -4.861  12.201  1.00 60.16           C  
ATOM    262  NE2 GLN A  32     -26.779  -4.836  11.852  1.00 60.16           N  
ATOM    263  OE1 GLN A  32     -24.886  -3.807  12.228  1.00 60.16           O  
ATOM    264  N   GLY A  33     -21.375  -8.114  10.085  1.00 83.31           N  
ATOM    265  CA  GLY A  33     -20.133  -7.886   9.356  1.00 83.31           C  
ATOM    266  C   GLY A  33     -19.776  -6.398   9.309  1.00 83.31           C  
ATOM    267  O   GLY A  33     -20.419  -5.554   9.940  1.00 83.31           O  
ATOM    268  N   THR A  34     -18.760  -6.047   8.529  1.00 94.81           N  
ATOM    269  CA  THR A  34     -18.413  -4.635   8.360  1.00 94.81           C  
ATOM    270  C   THR A  34     -19.552  -3.874   7.666  1.00 94.81           C  
ATOM    271  CB  THR A  34     -17.098  -4.448   7.598  1.00 94.81           C  
ATOM    272  O   THR A  34     -20.240  -4.394   6.784  1.00 94.81           O  
ATOM    273  CG2 THR A  34     -15.919  -5.181   8.236  1.00 94.81           C  
ATOM    274  OG1 THR A  34     -17.285  -4.912   6.287  1.00 94.81           O  
ATOM    275  N   ARG A  35     -19.767  -2.613   8.046  1.00 96.56           N  
ATOM    276  CA  ARG A  35     -20.721  -1.719   7.376  1.00 96.56           C  
ATOM    277  C   ARG A  35     -20.245  -0.279   7.414  1.00 96.56           C  
ATOM    278  CB  ARG A  35     -22.139  -1.877   7.956  1.00 96.56           C  
ATOM    279  O   ARG A  35     -19.511   0.131   8.309  1.00 96.56           O  
ATOM    280  CG  ARG A  35     -22.286  -1.415   9.414  1.00 96.56           C  
ATOM    281  CD  ARG A  35     -23.726  -1.638   9.895  1.00 96.56           C  
ATOM    282  NE  ARG A  35     -23.906  -1.295  11.317  1.00 96.56           N  
ATOM    283  NH1 ARG A  35     -24.225   0.970  11.108  1.00 96.56           N  
ATOM    284  NH2 ARG A  35     -24.104   0.056  13.135  1.00 96.56           N  
ATOM    285  CZ  ARG A  35     -24.092  -0.098  11.844  1.00 96.56           C  
ATOM    286  N   VAL A  36     -20.686   0.510   6.442  1.00 97.56           N  
ATOM    287  CA  VAL A  36     -20.471   1.960   6.477  1.00 97.56           C  
ATOM    288  C   VAL A  36     -21.236   2.536   7.672  1.00 97.56           C  
ATOM    289  CB  VAL A  36     -20.876   2.614   5.146  1.00 97.56           C  
ATOM    290  O   VAL A  36     -22.391   2.176   7.909  1.00 97.56           O  
ATOM    291  CG1 VAL A  36     -20.726   4.139   5.184  1.00 97.56           C  
ATOM    292  CG2 VAL A  36     -19.994   2.080   4.008  1.00 97.56           C  
ATOM    293  N   GLY A  37     -20.577   3.402   8.445  1.00 96.88           N  
ATOM    294  CA  GLY A  37     -21.163   4.004   9.642  1.00 96.88           C  
ATOM    295  C   GLY A  37     -21.324   3.037  10.819  1.00 96.88           C  
ATOM    296  O   GLY A  37     -22.246   3.207  11.615  1.00 96.88           O  
ATOM    297  N   PHE A  38     -20.468   2.015  10.952  1.00 97.50           N  
ATOM    298  CA  PHE A  38     -20.504   1.093  12.097  1.00 97.50           C  
ATOM    299  C   PHE A  38     -20.416   1.837  13.442  1.00 97.50           C  
ATOM    300  CB  PHE A  38     -19.374   0.071  11.947  1.00 97.50           C  
ATOM    301  O   PHE A  38     -21.183   1.551  14.358  1.00 97.50           O  
ATOM    302  CG  PHE A  38     -19.384  -1.043  12.972  1.00 97.50           C  
ATOM    303  CD1 PHE A  38     -18.736  -0.862  14.206  1.00 97.50           C  
ATOM    304  CD2 PHE A  38     -20.002  -2.275  12.689  1.00 97.50           C  
ATOM    305  CE1 PHE A  38     -18.722  -1.894  15.159  1.00 97.50           C  
ATOM    306  CE2 PHE A  38     -19.992  -3.309  13.640  1.00 97.50           C  
ATOM    307  CZ  PHE A  38     -19.355  -3.117  14.878  1.00 97.50           C  
ATOM    308  N   TYR A  39     -19.560   2.860  13.523  1.00 97.75           N  
ATOM    309  CA  TYR A  39     -19.329   3.663  14.730  1.00 97.75           C  
ATOM    310  C   TYR A  39     -20.235   4.895  14.876  1.00 97.75           C  
ATOM    311  CB  TYR A  39     -17.843   4.047  14.795  1.00 97.75           C  
ATOM    312  O   TYR A  39     -20.004   5.716  15.762  1.00 97.75           O  
ATOM    313  CG  TYR A  39     -16.917   2.852  14.843  1.00 97.75           C  
ATOM    314  CD1 TYR A  39     -17.034   1.941  15.909  1.00 97.75           C  
ATOM    315  CD2 TYR A  39     -15.948   2.647  13.841  1.00 97.75           C  
ATOM    316  CE1 TYR A  39     -16.192   0.819  15.977  1.00 97.75           C  
ATOM    317  CE2 TYR A  39     -15.089   1.533  13.921  1.00 97.75           C  
ATOM    318  OH  TYR A  39     -14.349  -0.417  15.114  1.00 97.75           O  
ATOM    319  CZ  TYR A  39     -15.210   0.620  14.989  1.00 97.75           C  
ATOM    320  N   SER A  40     -21.268   5.055  14.039  1.00 97.44           N  
ATOM    321  CA  SER A  40     -22.060   6.295  13.984  1.00 97.44           C  
ATOM    322  C   SER A  40     -22.763   6.653  15.297  1.00 97.44           C  
ATOM    323  CB  SER A  40     -23.100   6.214  12.862  1.00 97.44           C  
ATOM    324  O   SER A  40     -23.025   7.827  15.532  1.00 97.44           O  
ATOM    325  OG  SER A  40     -24.078   5.226  13.138  1.00 97.44           O  
ATOM    326  N   SER A  41     -23.082   5.664  16.137  1.00 97.31           N  
ATOM    327  CA  SER A  41     -23.716   5.861  17.448  1.00 97.31           C  
ATOM    328  C   SER A  41     -22.755   5.714  18.629  1.00 97.31           C  
ATOM    329  CB  SER A  41     -24.873   4.873  17.615  1.00 97.31           C  
ATOM    330  O   SER A  41     -23.012   6.284  19.684  1.00 97.31           O  
ATOM    331  OG  SER A  41     -24.412   3.542  17.457  1.00 97.31           O  
ATOM    332  N   THR A  42     -21.664   4.960  18.477  1.00 97.88           N  
ATOM    333  CA  THR A  42     -20.758   4.596  19.581  1.00 97.88           C  
ATOM    334  C   THR A  42     -19.489   5.439  19.622  1.00 97.88           C  
ATOM    335  CB  THR A  42     -20.376   3.113  19.502  1.00 97.88           C  
ATOM    336  O   THR A  42     -19.008   5.766  20.703  1.00 97.88           O  
ATOM    337  CG2 THR A  42     -21.571   2.197  19.757  1.00 97.88           C  
ATOM    338  OG1 THR A  42     -19.889   2.804  18.213  1.00 97.88           O  
ATOM    339  N   CYS A  43     -18.954   5.833  18.465  1.00 98.50           N  
ATOM    340  CA  CYS A  43     -17.848   6.781  18.369  1.00 98.50           C  
ATOM    341  C   CYS A  43     -17.975   7.651  17.105  1.00 98.50           C  
ATOM    342  CB  CYS A  43     -16.509   6.043  18.463  1.00 98.50           C  
ATOM    343  O   CYS A  43     -17.210   7.485  16.151  1.00 98.50           O  
ATOM    344  SG  CYS A  43     -15.153   7.196  18.790  1.00 98.50           S  
ATOM    345  N   PRO A  44     -18.915   8.619  17.082  1.00 98.19           N  
ATOM    346  CA  PRO A  44     -19.241   9.391  15.876  1.00 98.19           C  
ATOM    347  C   PRO A  44     -18.062  10.191  15.297  1.00 98.19           C  
ATOM    348  CB  PRO A  44     -20.375  10.338  16.290  1.00 98.19           C  
ATOM    349  O   PRO A  44     -18.081  10.577  14.132  1.00 98.19           O  
ATOM    350  CG  PRO A  44     -20.980   9.707  17.543  1.00 98.19           C  
ATOM    351  CD  PRO A  44     -19.813   8.967  18.178  1.00 98.19           C  
ATOM    352  N   ARG A  45     -17.033  10.460  16.112  1.00 98.31           N  
ATOM    353  CA  ARG A  45     -15.839  11.225  15.724  1.00 98.31           C  
ATOM    354  C   ARG A  45     -14.694  10.364  15.187  1.00 98.31           C  
ATOM    355  CB  ARG A  45     -15.375  12.100  16.900  1.00 98.31           C  
ATOM    356  O   ARG A  45     -13.725  10.948  14.706  1.00 98.31           O  
ATOM    357  CG  ARG A  45     -16.401  13.191  17.252  1.00 98.31           C  
ATOM    358  CD  ARG A  45     -15.921  14.070  18.413  1.00 98.31           C  
ATOM    359  NE  ARG A  45     -14.714  14.843  18.060  1.00 98.31           N  
ATOM    360  NH1 ARG A  45     -14.223  15.623  20.165  1.00 98.31           N  
ATOM    361  NH2 ARG A  45     -12.875  16.125  18.458  1.00 98.31           N  
ATOM    362  CZ  ARG A  45     -13.948  15.527  18.893  1.00 98.31           C  
ATOM    363  N   ALA A  46     -14.791   9.032  15.235  1.00 98.56           N  
ATOM    364  CA  ALA A  46     -13.693   8.124  14.892  1.00 98.56           C  
ATOM    365  C   ALA A  46     -13.078   8.432  13.516  1.00 98.56           C  
ATOM    366  CB  ALA A  46     -14.202   6.679  14.969  1.00 98.56           C  
ATOM    367  O   ALA A  46     -11.891   8.735  13.434  1.00 98.56           O  
ATOM    368  N   GLU A  47     -13.887   8.462  12.451  1.00 98.56           N  
ATOM    369  CA  GLU A  47     -13.383   8.728  11.094  1.00 98.56           C  
ATOM    370  C   GLU A  47     -12.734  10.111  10.964  1.00 98.56           C  
ATOM    371  CB  GLU A  47     -14.506   8.616  10.052  1.00 98.56           C  
ATOM    372  O   GLU A  47     -11.688  10.247  10.334  1.00 98.56           O  
ATOM    373  CG  GLU A  47     -15.116   7.210   9.948  1.00 98.56           C  
ATOM    374  CD  GLU A  47     -16.007   7.026   8.703  1.00 98.56           C  
ATOM    375  OE1 GLU A  47     -16.889   6.137   8.757  1.00 98.56           O  
ATOM    376  OE2 GLU A  47     -15.800   7.755   7.700  1.00 98.56           O  
ATOM    377  N   SER A  48     -13.327  11.139  11.583  1.00 98.69           N  
ATOM    378  CA  SER A  48     -12.781  12.501  11.531  1.00 98.69           C  
ATOM    379  C   SER A  48     -11.442  12.626  12.260  1.00 98.69           C  
ATOM    380  CB  SER A  48     -13.792  13.518  12.071  1.00 98.69           C  
ATOM    381  O   SER A  48     -10.571  13.363  11.802  1.00 98.69           O  
ATOM    382  OG  SER A  48     -14.058  13.360  13.457  1.00 98.69           O  
ATOM    383  N   ILE A  49     -11.259  11.882  13.359  1.00 98.88           N  
ATOM    384  CA  ILE A  49      -9.997  11.844  14.102  1.00 98.88           C  
ATOM    385  C   ILE A  49      -8.927  11.201  13.226  1.00 98.88           C  
ATOM    386  CB  ILE A  49     -10.159  11.135  15.463  1.00 98.88           C  
ATOM    387  O   ILE A  49      -7.942  11.873  12.932  1.00 98.88           O  
ATOM    388  CG1 ILE A  49     -11.049  11.986  16.397  1.00 98.88           C  
ATOM    389  CG2 ILE A  49      -8.787  10.901  16.122  1.00 98.88           C  
ATOM    390  CD1 ILE A  49     -11.632  11.174  17.557  1.00 98.88           C  
ATOM    391  N   VAL A  50      -9.161   9.983  12.715  1.00 98.94           N  
ATOM    392  CA  VAL A  50      -8.194   9.283  11.847  1.00 98.94           C  
ATOM    393  C   VAL A  50      -7.795  10.151  10.655  1.00 98.94           C  
ATOM    394  CB  VAL A  50      -8.730   7.927  11.342  1.00 98.94           C  
ATOM    395  O   VAL A  50      -6.607  10.353  10.410  1.00 98.94           O  
ATOM    396  CG1 VAL A  50      -7.691   7.229  10.455  1.00 98.94           C  
ATOM    397  CG2 VAL A  50      -9.054   6.979  12.500  1.00 98.94           C  
ATOM    398  N   GLN A  51      -8.773  10.740   9.963  1.00 98.88           N  
ATOM    399  CA  GLN A  51      -8.513  11.616   8.825  1.00 98.88           C  
ATOM    400  C   GLN A  51      -7.647  12.825   9.202  1.00 98.88           C  
ATOM    401  CB  GLN A  51      -9.858  12.057   8.233  1.00 98.88           C  
ATOM    402  O   GLN A  51      -6.715  13.174   8.473  1.00 98.88           O  
ATOM    403  CG  GLN A  51      -9.667  13.011   7.050  1.00 98.88           C  
ATOM    404  CD  GLN A  51     -10.973  13.231   6.312  1.00 98.88           C  
ATOM    405  NE2 GLN A  51     -11.209  12.500   5.252  1.00 98.88           N  
ATOM    406  OE1 GLN A  51     -11.800  14.051   6.676  1.00 98.88           O  
ATOM    407  N   SER A  52      -7.941  13.478  10.330  1.00 98.81           N  
ATOM    408  CA  SER A  52      -7.171  14.637  10.791  1.00 98.81           C  
ATOM    409  C   SER A  52      -5.748  14.263  11.217  1.00 98.81           C  
ATOM    410  CB  SER A  52      -7.928  15.374  11.899  1.00 98.81           C  
ATOM    411  O   SER A  52      -4.809  14.979  10.866  1.00 98.81           O  
ATOM    412  OG  SER A  52      -7.967  14.667  13.121  1.00 98.81           O  
ATOM    413  N   THR A  53      -5.573  13.112  11.873  1.00 98.94           N  
ATOM    414  CA  THR A  53      -4.270  12.578  12.275  1.00 98.94           C  
ATOM    415  C   THR A  53      -3.419  12.265  11.047  1.00 98.94           C  
ATOM    416  CB  THR A  53      -4.439  11.336  13.165  1.00 98.94           C  
ATOM    417  O   THR A  53      -2.317  12.795  10.922  1.00 98.94           O  
ATOM    418  CG2 THR A  53      -3.106  10.820  13.687  1.00 98.94           C  
ATOM    419  OG1 THR A  53      -5.211  11.662  14.294  1.00 98.94           O  
ATOM    420  N   VAL A  54      -3.949  11.513  10.074  1.00 98.88           N  
ATOM    421  CA  VAL A  54      -3.238  11.217   8.815  1.00 98.88           C  
ATOM    422  C   VAL A  54      -2.832  12.499   8.096  1.00 98.88           C  
ATOM    423  CB  VAL A  54      -4.093  10.337   7.885  1.00 98.88           C  
ATOM    424  O   VAL A  54      -1.695  12.619   7.647  1.00 98.88           O  
ATOM    425  CG1 VAL A  54      -3.486  10.174   6.482  1.00 98.88           C  
ATOM    426  CG2 VAL A  54      -4.234   8.934   8.479  1.00 98.88           C  
ATOM    427  N   ARG A  55      -3.730  13.488   8.018  1.00 98.81           N  
ATOM    428  CA  ARG A  55      -3.430  14.777   7.383  1.00 98.81           C  
ATOM    429  C   ARG A  55      -2.293  15.522   8.079  1.00 98.81           C  
ATOM    430  CB  ARG A  55      -4.708  15.616   7.345  1.00 98.81           C  
ATOM    431  O   ARG A  55      -1.431  16.058   7.389  1.00 98.81           O  
ATOM    432  CG  ARG A  55      -4.535  16.865   6.476  1.00 98.81           C  
ATOM    433  CD  ARG A  55      -5.837  17.667   6.487  1.00 98.81           C  
ATOM    434  NE  ARG A  55      -5.988  18.449   5.249  1.00 98.81           N  
ATOM    435  NH1 ARG A  55      -8.124  19.178   5.648  1.00 98.81           N  
ATOM    436  NH2 ARG A  55      -7.148  19.631   3.689  1.00 98.81           N  
ATOM    437  CZ  ARG A  55      -7.082  19.083   4.870  1.00 98.81           C  
ATOM    438  N   SER A  56      -2.298  15.562   9.410  1.00 98.75           N  
ATOM    439  CA  SER A  56      -1.266  16.227  10.214  1.00 98.75           C  
ATOM    440  C   SER A  56       0.110  15.581  10.017  1.00 98.75           C  
ATOM    441  CB  SER A  56      -1.673  16.164  11.689  1.00 98.75           C  
ATOM    442  O   SER A  56       1.090  16.259   9.700  1.00 98.75           O  
ATOM    443  OG  SER A  56      -0.759  16.899  12.471  1.00 98.75           O  
ATOM    444  N   HIS A  57       0.175  14.248  10.104  1.00 98.69           N  
ATOM    445  CA  HIS A  57       1.418  13.505   9.885  1.00 98.69           C  
ATOM    446  C   HIS A  57       1.911  13.631   8.442  1.00 98.69           C  
ATOM    447  CB  HIS A  57       1.234  12.045  10.305  1.00 98.69           C  
ATOM    448  O   HIS A  57       3.089  13.890   8.230  1.00 98.69           O  
ATOM    449  CG  HIS A  57       1.324  11.858  11.798  1.00 98.69           C  
ATOM    450  CD2 HIS A  57       0.297  11.911  12.693  1.00 98.69           C  
ATOM    451  ND1 HIS A  57       2.498  11.562  12.488  1.00 98.69           N  
ATOM    452  CE1 HIS A  57       2.147  11.428  13.776  1.00 98.69           C  
ATOM    453  NE2 HIS A  57       0.831  11.646  13.930  1.00 98.69           N  
ATOM    454  N   PHE A  58       1.017  13.576   7.451  1.00 98.31           N  
ATOM    455  CA  PHE A  58       1.371  13.784   6.042  1.00 98.31           C  
ATOM    456  C   PHE A  58       1.945  15.179   5.756  1.00 98.31           C  
ATOM    457  CB  PHE A  58       0.132  13.527   5.176  1.00 98.31           C  
ATOM    458  O   PHE A  58       2.848  15.315   4.933  1.00 98.31           O  
ATOM    459  CG  PHE A  58       0.367  13.780   3.701  1.00 98.31           C  
ATOM    460  CD1 PHE A  58      -0.076  14.975   3.103  1.00 98.31           C  
ATOM    461  CD2 PHE A  58       1.070  12.835   2.934  1.00 98.31           C  
ATOM    462  CE1 PHE A  58       0.169  15.213   1.738  1.00 98.31           C  
ATOM    463  CE2 PHE A  58       1.318  13.073   1.572  1.00 98.31           C  
ATOM    464  CZ  PHE A  58       0.864  14.260   0.972  1.00 98.31           C  
ATOM    465  N   GLN A  59       1.448  16.223   6.429  1.00 98.00           N  
ATOM    466  CA  GLN A  59       2.000  17.579   6.300  1.00 98.00           C  
ATOM    467  C   GLN A  59       3.442  17.681   6.815  1.00 98.00           C  
ATOM    468  CB  GLN A  59       1.112  18.576   7.059  1.00 98.00           C  
ATOM    469  O   GLN A  59       4.193  18.526   6.332  1.00 98.00           O  
ATOM    470  CG  GLN A  59      -0.171  18.903   6.287  1.00 98.00           C  
ATOM    471  CD  GLN A  59      -1.152  19.754   7.088  1.00 98.00           C  
ATOM    472  NE2 GLN A  59      -2.152  20.315   6.445  1.00 98.00           N  
ATOM    473  OE1 GLN A  59      -1.064  19.968   8.282  1.00 98.00           O  
ATOM    474  N   SER A  60       3.817  16.830   7.771  1.00 97.50           N  
ATOM    475  CA  SER A  60       5.159  16.799   8.362  1.00 97.50           C  
ATOM    476  C   SER A  60       6.098  15.856   7.605  1.00 97.50           C  
ATOM    477  CB  SER A  60       5.060  16.384   9.832  1.00 97.50           C  
ATOM    478  O   SER A  60       7.249  16.199   7.348  1.00 97.50           O  
ATOM    479  OG  SER A  60       4.185  17.254  10.532  1.00 97.50           O  
ATOM    480  N   ASP A  61       5.597  14.687   7.212  1.00 97.19           N  
ATOM    481  CA  ASP A  61       6.311  13.673   6.445  1.00 97.19           C  
ATOM    482  C   ASP A  61       5.381  13.077   5.371  1.00 97.19           C  
ATOM    483  CB  ASP A  61       6.860  12.592   7.393  1.00 97.19           C  
ATOM    484  O   ASP A  61       4.581  12.184   5.657  1.00 97.19           O  
ATOM    485  CG  ASP A  61       7.626  11.485   6.652  1.00 97.19           C  
ATOM    486  OD1 ASP A  61       7.728  11.528   5.400  1.00 97.19           O  
ATOM    487  OD2 ASP A  61       8.130  10.553   7.310  1.00 97.19           O  
ATOM    488  N   PRO A  62       5.499  13.501   4.099  1.00 96.00           N  
ATOM    489  CA  PRO A  62       4.677  12.968   3.015  1.00 96.00           C  
ATOM    490  C   PRO A  62       4.828  11.457   2.785  1.00 96.00           C  
ATOM    491  CB  PRO A  62       5.083  13.763   1.771  1.00 96.00           C  
ATOM    492  O   PRO A  62       3.989  10.850   2.116  1.00 96.00           O  
ATOM    493  CG  PRO A  62       5.578  15.087   2.349  1.00 96.00           C  
ATOM    494  CD  PRO A  62       6.254  14.658   3.648  1.00 96.00           C  
ATOM    495  N   THR A  63       5.880  10.824   3.321  1.00 95.75           N  
ATOM    496  CA  THR A  63       6.123   9.387   3.151  1.00 95.75           C  
ATOM    497  C   THR A  63       5.187   8.508   3.981  1.00 95.75           C  
ATOM    498  CB  THR A  63       7.589   8.990   3.393  1.00 95.75           C  
ATOM    499  O   THR A  63       5.078   7.313   3.683  1.00 95.75           O  
ATOM    500  CG2 THR A  63       8.597   9.878   2.660  1.00 95.75           C  
ATOM    501  OG1 THR A  63       7.945   8.934   4.749  1.00 95.75           O  
ATOM    502  N   VAL A  64       4.448   9.067   4.950  1.00 97.88           N  
ATOM    503  CA  VAL A  64       3.492   8.277   5.743  1.00 97.88           C  
ATOM    504  C   VAL A  64       2.310   7.791   4.911  1.00 97.88           C  
ATOM    505  CB  VAL A  64       2.993   8.986   7.018  1.00 97.88           C  
ATOM    506  O   VAL A  64       1.875   6.662   5.099  1.00 97.88           O  
ATOM    507  CG1 VAL A  64       4.160   9.394   7.920  1.00 97.88           C  
ATOM    508  CG2 VAL A  64       2.080  10.193   6.766  1.00 97.88           C  
ATOM    509  N   ALA A  65       1.823   8.576   3.943  1.00 98.19           N  
ATOM    510  CA  ALA A  65       0.663   8.198   3.131  1.00 98.19           C  
ATOM    511  C   ALA A  65       0.888   6.899   2.322  1.00 98.19           C  
ATOM    512  CB  ALA A  65       0.228   9.386   2.261  1.00 98.19           C  
ATOM    513  O   ALA A  65       0.111   5.953   2.479  1.00 98.19           O  
ATOM    514  N   PRO A  66       1.954   6.769   1.503  1.00 98.25           N  
ATOM    515  CA  PRO A  66       2.241   5.495   0.845  1.00 98.25           C  
ATOM    516  C   PRO A  66       2.588   4.379   1.846  1.00 98.25           C  
ATOM    517  CB  PRO A  66       3.386   5.788  -0.128  1.00 98.25           C  
ATOM    518  O   PRO A  66       2.286   3.215   1.584  1.00 98.25           O  
ATOM    519  CG  PRO A  66       4.075   7.017   0.462  1.00 98.25           C  
ATOM    520  CD  PRO A  66       2.924   7.782   1.104  1.00 98.25           C  
ATOM    521  N   GLY A  67       3.184   4.712   2.999  1.00 98.25           N  
ATOM    522  CA  GLY A  67       3.471   3.753   4.072  1.00 98.25           C  
ATOM    523  C   GLY A  67       2.211   3.107   4.652  1.00 98.25           C  
ATOM    524  O   GLY A  67       2.124   1.883   4.700  1.00 98.25           O  
ATOM    525  N   LEU A  68       1.216   3.919   5.010  1.00 98.88           N  
ATOM    526  CA  LEU A  68      -0.076   3.491   5.554  1.00 98.88           C  
ATOM    527  C   LEU A  68      -0.894   2.692   4.539  1.00 98.88           C  
ATOM    528  CB  LEU A  68      -0.856   4.747   5.971  1.00 98.88           C  
ATOM    529  O   LEU A  68      -1.455   1.651   4.880  1.00 98.88           O  
ATOM    530  CG  LEU A  68      -0.298   5.456   7.214  1.00 98.88           C  
ATOM    531  CD1 LEU A  68      -0.954   6.829   7.348  1.00 98.88           C  
ATOM    532  CD2 LEU A  68      -0.576   4.645   8.475  1.00 98.88           C  
ATOM    533  N   LEU A  69      -0.921   3.135   3.276  1.00 98.75           N  
ATOM    534  CA  LEU A  69      -1.597   2.397   2.210  1.00 98.75           C  
ATOM    535  C   LEU A  69      -0.987   0.997   2.025  1.00 98.75           C  
ATOM    536  CB  LEU A  69      -1.550   3.226   0.914  1.00 98.75           C  
ATOM    537  O   LEU A  69      -1.717   0.008   1.947  1.00 98.75           O  
ATOM    538  CG  LEU A  69      -2.279   2.561  -0.270  1.00 98.75           C  
ATOM    539  CD1 LEU A  69      -3.765   2.337   0.026  1.00 98.75           C  
ATOM    540  CD2 LEU A  69      -2.158   3.442  -1.513  1.00 98.75           C  
ATOM    541  N   ARG A  70       0.351   0.903   2.011  1.00 98.62           N  
ATOM    542  CA  ARG A  70       1.065  -0.378   1.934  1.00 98.62           C  
ATOM    543  C   ARG A  70       0.848  -1.228   3.187  1.00 98.62           C  
ATOM    544  CB  ARG A  70       2.556  -0.112   1.673  1.00 98.62           C  
ATOM    545  O   ARG A  70       0.670  -2.433   3.062  1.00 98.62           O  
ATOM    546  CG  ARG A  70       3.329  -1.409   1.391  1.00 98.62           C  
ATOM    547  CD  ARG A  70       4.817  -1.122   1.154  1.00 98.62           C  
ATOM    548  NE  ARG A  70       5.559  -2.370   0.888  1.00 98.62           N  
ATOM    549  NH1 ARG A  70       7.000  -2.406   2.696  1.00 98.62           N  
ATOM    550  NH2 ARG A  70       7.056  -4.049   1.230  1.00 98.62           N  
ATOM    551  CZ  ARG A  70       6.529  -2.919   1.597  1.00 98.62           C  
ATOM    552  N   MET A  71       0.843  -0.624   4.374  1.00 98.75           N  
ATOM    553  CA  MET A  71       0.617  -1.325   5.640  1.00 98.75           C  
ATOM    554  C   MET A  71      -0.747  -2.021   5.660  1.00 98.75           C  
ATOM    555  CB  MET A  71       0.758  -0.328   6.796  1.00 98.75           C  
ATOM    556  O   MET A  71      -0.816  -3.184   6.035  1.00 98.75           O  
ATOM    557  CG  MET A  71       0.676  -0.995   8.172  1.00 98.75           C  
ATOM    558  SD  MET A  71       0.721   0.174   9.555  1.00 98.75           S  
ATOM    559  CE  MET A  71       2.357   0.908   9.330  1.00 98.75           C  
ATOM    560  N   HIS A  72      -1.801  -1.358   5.178  1.00 98.88           N  
ATOM    561  CA  HIS A  72      -3.133  -1.962   5.072  1.00 98.88           C  
ATOM    562  C   HIS A  72      -3.193  -3.116   4.061  1.00 98.88           C  
ATOM    563  CB  HIS A  72      -4.140  -0.867   4.719  1.00 98.88           C  
ATOM    564  O   HIS A  72      -3.821  -4.136   4.325  1.00 98.88           O  
ATOM    565  CG  HIS A  72      -5.558  -1.361   4.773  1.00 98.88           C  
ATOM    566  CD2 HIS A  72      -6.443  -1.412   3.738  1.00 98.88           C  
ATOM    567  ND1 HIS A  72      -6.151  -1.920   5.898  1.00 98.88           N  
ATOM    568  CE1 HIS A  72      -7.364  -2.330   5.521  1.00 98.88           C  
ATOM    569  NE2 HIS A  72      -7.580  -2.011   4.234  1.00 98.88           N  
ATOM    570  N   PHE A  73      -2.506  -2.997   2.917  1.00 98.75           N  
ATOM    571  CA  PHE A  73      -2.360  -4.121   1.980  1.00 98.75           C  
ATOM    572  C   PHE A  73      -1.660  -5.317   2.642  1.00 98.75           C  
ATOM    573  CB  PHE A  73      -1.610  -3.662   0.715  1.00 98.75           C  
ATOM    574  O   PHE A  73      -2.129  -6.445   2.511  1.00 98.75           O  
ATOM    575  CG  PHE A  73      -1.108  -4.793  -0.172  1.00 98.75           C  
ATOM    576  CD1 PHE A  73       0.272  -5.022  -0.330  1.00 98.75           C  
ATOM    577  CD2 PHE A  73      -2.014  -5.621  -0.855  1.00 98.75           C  
ATOM    578  CE1 PHE A  73       0.744  -6.119  -1.070  1.00 98.75           C  
ATOM    579  CE2 PHE A  73      -1.541  -6.664  -1.668  1.00 98.75           C  
ATOM    580  CZ  PHE A  73      -0.170  -6.940  -1.744  1.00 98.75           C  
ATOM    581  N   HIS A  74      -0.567  -5.068   3.368  1.00 98.69           N  
ATOM    582  CA  HIS A  74       0.193  -6.120   4.036  1.00 98.69           C  
ATOM    583  C   HIS A  74      -0.606  -6.805   5.150  1.00 98.69           C  
ATOM    584  CB  HIS A  74       1.506  -5.552   4.583  1.00 98.69           C  
ATOM    585  O   HIS A  74      -0.543  -8.025   5.239  1.00 98.69           O  
ATOM    586  CG  HIS A  74       2.598  -5.376   3.563  1.00 98.69           C  
ATOM    587  CD2 HIS A  74       2.531  -4.806   2.329  1.00 98.69           C  
ATOM    588  ND1 HIS A  74       3.887  -5.780   3.724  1.00 98.69           N  
ATOM    589  CE1 HIS A  74       4.579  -5.496   2.623  1.00 98.69           C  
ATOM    590  NE2 HIS A  74       3.802  -4.871   1.726  1.00 98.69           N  
ATOM    591  N   ASP A  75      -1.371  -6.042   5.935  1.00 98.81           N  
ATOM    592  CA  ASP A  75      -2.295  -6.571   6.945  1.00 98.81           C  
ATOM    593  C   ASP A  75      -3.311  -7.517   6.297  1.00 98.81           C  
ATOM    594  CB  ASP A  75      -3.000  -5.384   7.622  1.00 98.81           C  
ATOM    595  O   ASP A  75      -3.311  -8.716   6.529  1.00 98.81           O  
ATOM    596  CG  ASP A  75      -3.737  -5.781   8.895  1.00 98.81           C  
ATOM    597  OD1 ASP A  75      -3.057  -6.309   9.797  1.00 98.81           O  
ATOM    598  OD2 ASP A  75      -4.930  -5.416   9.032  1.00 98.81           O  
ATOM    599  N   CYS A  76      -4.086  -7.013   5.334  1.00 98.69           N  
ATOM    600  CA  CYS A  76      -5.141  -7.789   4.687  1.00 98.69           C  
ATOM    601  C   CYS A  76      -4.664  -9.065   3.976  1.00 98.69           C  
ATOM    602  CB  CYS A  76      -5.842  -6.872   3.691  1.00 98.69           C  
ATOM    603  O   CYS A  76      -5.457  -9.986   3.774  1.00 98.69           O  
ATOM    604  SG  CYS A  76      -6.844  -5.572   4.446  1.00 98.69           S  
ATOM    605  N   PHE A  77      -3.400  -9.125   3.551  1.00 98.31           N  
ATOM    606  CA  PHE A  77      -2.842 -10.299   2.881  1.00 98.31           C  
ATOM    607  C   PHE A  77      -2.278 -11.350   3.846  1.00 98.31           C  
ATOM    608  CB  PHE A  77      -1.835  -9.866   1.806  1.00 98.31           C  
ATOM    609  O   PHE A  77      -2.056 -12.479   3.407  1.00 98.31           O  
ATOM    610  CG  PHE A  77      -2.476  -9.647   0.446  1.00 98.31           C  
ATOM    611  CD1 PHE A  77      -2.135 -10.486  -0.632  1.00 98.31           C  
ATOM    612  CD2 PHE A  77      -3.457  -8.653   0.269  1.00 98.31           C  
ATOM    613  CE1 PHE A  77      -2.764 -10.328  -1.880  1.00 98.31           C  
ATOM    614  CE2 PHE A  77      -4.105  -8.510  -0.971  1.00 98.31           C  
ATOM    615  CZ  PHE A  77      -3.752  -9.344  -2.048  1.00 98.31           C  
ATOM    616  N   VAL A  78      -2.118 -11.035   5.135  1.00 97.62           N  
ATOM    617  CA  VAL A  78      -1.598 -11.946   6.162  1.00 97.62           C  
ATOM    618  C   VAL A  78      -2.662 -12.142   7.241  1.00 97.62           C  
ATOM    619  CB  VAL A  78      -0.285 -11.403   6.760  1.00 97.62           C  
ATOM    620  O   VAL A  78      -2.969 -11.234   7.988  1.00 97.62           O  
ATOM    621  CG1 VAL A  78       0.278 -12.400   7.779  1.00 97.62           C  
ATOM    622  CG2 VAL A  78       0.790 -11.216   5.676  1.00 97.62           C  
ATOM    623  N   GLN A  79      -3.265 -13.332   7.313  1.00 92.69           N  
ATOM    624  CA  GLN A  79      -4.381 -13.654   8.231  1.00 92.69           C  
ATOM    625  C   GLN A  79      -5.654 -12.774   8.128  1.00 92.69           C  
ATOM    626  CB  GLN A  79      -3.891 -13.759   9.689  1.00 92.69           C  
ATOM    627  O   GLN A  79      -6.588 -12.974   8.910  1.00 92.69           O  
ATOM    628  CG  GLN A  79      -2.804 -14.823   9.903  1.00 92.69           C  
ATOM    629  CD  GLN A  79      -2.625 -15.151  11.384  1.00 92.69           C  
ATOM    630  NE2 GLN A  79      -1.416 -15.288  11.874  1.00 92.69           N  
ATOM    631  OE1 GLN A  79      -3.563 -15.359  12.147  1.00 92.69           O  
ATOM    632  N   GLY A  80      -5.732 -11.870   7.148  1.00 97.25           N  
ATOM    633  CA  GLY A  80      -6.883 -10.995   6.922  1.00 97.25           C  
ATOM    634  C   GLY A  80      -6.686  -9.603   7.507  1.00 97.25           C  
ATOM    635  O   GLY A  80      -5.686  -9.316   8.142  1.00 97.25           O  
ATOM    636  N   CYS A  81      -7.643  -8.703   7.284  1.00 98.44           N  
ATOM    637  CA  CYS A  81      -7.524  -7.329   7.784  1.00 98.44           C  
ATOM    638  C   CYS A  81      -7.861  -7.275   9.284  1.00 98.44           C  
ATOM    639  CB  CYS A  81      -8.424  -6.395   6.975  1.00 98.44           C  
ATOM    640  O   CYS A  81      -9.006  -6.993   9.658  1.00 98.44           O  
ATOM    641  SG  CYS A  81      -8.432  -6.609   5.185  1.00 98.44           S  
ATOM    642  N   ASP A  82      -6.897  -7.600  10.137  1.00 98.62           N  
ATOM    643  CA  ASP A  82      -7.077  -7.751  11.580  1.00 98.62           C  
ATOM    644  C   ASP A  82      -6.040  -6.976  12.418  1.00 98.62           C  
ATOM    645  CB  ASP A  82      -7.129  -9.246  11.917  1.00 98.62           C  
ATOM    646  O   ASP A  82      -5.978  -7.127  13.641  1.00 98.62           O  
ATOM    647  CG  ASP A  82      -5.760  -9.928  11.954  1.00 98.62           C  
ATOM    648  OD1 ASP A  82      -4.770  -9.316  11.535  1.00 98.62           O  
ATOM    649  OD2 ASP A  82      -5.711 -11.028  12.555  1.00 98.62           O  
ATOM    650  N   ALA A  83      -5.249  -6.111  11.786  1.00 98.75           N  
ATOM    651  CA  ALA A  83      -4.173  -5.348  12.400  1.00 98.75           C  
ATOM    652  C   ALA A  83      -3.073  -6.193  13.078  1.00 98.75           C  
ATOM    653  CB  ALA A  83      -4.772  -4.224  13.249  1.00 98.75           C  
ATOM    654  O   ALA A  83      -2.343  -5.663  13.933  1.00 98.75           O  
ATOM    655  N   SER A  84      -2.901  -7.470  12.720  1.00 98.56           N  
ATOM    656  CA  SER A  84      -1.789  -8.306  13.192  1.00 98.56           C  
ATOM    657  C   SER A  84      -0.429  -7.670  12.893  1.00 98.56           C  
ATOM    658  CB  SER A  84      -1.824  -9.682  12.521  1.00 98.56           C  
ATOM    659  O   SER A  84       0.500  -7.768  13.705  1.00 98.56           O  
ATOM    660  OG  SER A  84      -1.605  -9.536  11.140  1.00 98.56           O  
ATOM    661  N   ILE A  85      -0.323  -6.926  11.788  1.00 98.62           N  
ATOM    662  CA  ILE A  85       0.903  -6.234  11.378  1.00 98.62           C  
ATOM    663  C   ILE A  85       1.366  -5.168  12.381  1.00 98.62           C  
ATOM    664  CB  ILE A  85       0.705  -5.627   9.977  1.00 98.62           C  
ATOM    665  O   ILE A  85       2.548  -4.815  12.423  1.00 98.62           O  
ATOM    666  CG1 ILE A  85       2.081  -5.274   9.374  1.00 98.62           C  
ATOM    667  CG2 ILE A  85      -0.226  -4.397   9.990  1.00 98.62           C  
ATOM    668  CD1 ILE A  85       1.988  -4.897   7.899  1.00 98.62           C  
ATOM    669  N   LEU A  86       0.450  -4.629  13.192  1.00 98.62           N  
ATOM    670  CA  LEU A  86       0.755  -3.570  14.155  1.00 98.62           C  
ATOM    671  C   LEU A  86       1.426  -4.113  15.423  1.00 98.62           C  
ATOM    672  CB  LEU A  86      -0.522  -2.787  14.492  1.00 98.62           C  
ATOM    673  O   LEU A  86       2.138  -3.364  16.101  1.00 98.62           O  
ATOM    674  CG  LEU A  86      -1.236  -2.138  13.294  1.00 98.62           C  
ATOM    675  CD1 LEU A  86      -2.451  -1.383  13.813  1.00 98.62           C  
ATOM    676  CD2 LEU A  86      -0.358  -1.124  12.563  1.00 98.62           C  
ATOM    677  N   ILE A  87       1.250  -5.409  15.721  1.00 98.62           N  
ATOM    678  CA  ILE A  87       1.821  -6.063  16.903  1.00 98.62           C  
ATOM    679  C   ILE A  87       3.352  -5.994  16.844  1.00 98.62           C  
ATOM    680  CB  ILE A  87       1.306  -7.514  17.074  1.00 98.62           C  
ATOM    681  O   ILE A  87       4.007  -6.458  15.904  1.00 98.62           O  
ATOM    682  CG1 ILE A  87      -0.229  -7.529  17.244  1.00 98.62           C  
ATOM    683  CG2 ILE A  87       1.952  -8.172  18.311  1.00 98.62           C  
ATOM    684  CD1 ILE A  87      -0.916  -8.899  17.309  1.00 98.62           C  
ATOM    685  N   SER A  88       3.937  -5.404  17.882  1.00 97.62           N  
ATOM    686  CA  SER A  88       5.384  -5.255  18.019  1.00 97.62           C  
ATOM    687  C   SER A  88       5.994  -6.416  18.802  1.00 97.62           C  
ATOM    688  CB  SER A  88       5.716  -3.902  18.648  1.00 97.62           C  
ATOM    689  O   SER A  88       5.331  -7.040  19.626  1.00 97.62           O  
ATOM    690  OG  SER A  88       5.386  -3.865  20.020  1.00 97.62           O  
ATOM    691  N   GLY A  89       7.268  -6.705  18.553  1.00 96.75           N  
ATOM    692  CA  GLY A  89       7.995  -7.770  19.240  1.00 96.75           C  
ATOM    693  C   GLY A  89       8.924  -8.526  18.302  1.00 96.75           C  
ATOM    694  O   GLY A  89       8.854  -8.385  17.084  1.00 96.75           O  
ATOM    695  N   SER A  90       9.810  -9.336  18.874  1.00 96.81           N  
ATOM    696  CA  SER A  90      10.656 -10.230  18.082  1.00 96.81           C  
ATOM    697  C   SER A  90       9.811 -11.330  17.441  1.00 96.81           C  
ATOM    698  CB  SER A  90      11.742 -10.848  18.961  1.00 96.81           C  
ATOM    699  O   SER A  90       8.976 -11.937  18.110  1.00 96.81           O  
ATOM    700  OG  SER A  90      12.630 -11.598  18.159  1.00 96.81           O  
ATOM    701  N   GLY A  91      10.028 -11.596  16.152  1.00 96.88           N  
ATOM    702  CA  GLY A  91       9.340 -12.667  15.430  1.00 96.88           C  
ATOM    703  C   GLY A  91       7.906 -12.337  15.010  1.00 96.88           C  
ATOM    704  O   GLY A  91       7.235 -13.212  14.465  1.00 96.88           O  
ATOM    705  N   THR A  92       7.439 -11.101  15.215  1.00 97.94           N  
ATOM    706  CA  THR A  92       6.146 -10.634  14.694  1.00 97.94           C  
ATOM    707  C   THR A  92       6.269 -10.210  13.235  1.00 97.94           C  
ATOM    708  CB  THR A  92       5.543  -9.487  15.524  1.00 97.94           C  
ATOM    709  O   THR A  92       7.372  -9.965  12.731  1.00 97.94           O  
ATOM    710  CG2 THR A  92       5.530  -9.782  17.021  1.00 97.94           C  
ATOM    711  OG1 THR A  92       6.197  -8.256  15.314  1.00 97.94           O  
ATOM    712  N   GLU A  93       5.134 -10.060  12.553  1.00 98.25           N  
ATOM    713  CA  GLU A  93       5.086  -9.560  11.177  1.00 98.25           C  
ATOM    714  C   GLU A  93       5.803  -8.221  11.022  1.00 98.25           C  
ATOM    715  CB  GLU A  93       3.638  -9.354  10.755  1.00 98.25           C  
ATOM    716  O   GLU A  93       6.504  -8.019  10.035  1.00 98.25           O  
ATOM    717  CG  GLU A  93       2.898 -10.680  10.605  1.00 98.25           C  
ATOM    718  CD  GLU A  93       1.424 -10.407  10.361  1.00 98.25           C  
ATOM    719  OE1 GLU A  93       0.614 -11.057  11.056  1.00 98.25           O  
ATOM    720  OE2 GLU A  93       1.155  -9.504   9.544  1.00 98.25           O  
ATOM    721  N   ARG A  94       5.700  -7.323  12.009  1.00 96.88           N  
ATOM    722  CA  ARG A  94       6.362  -6.009  11.995  1.00 96.88           C  
ATOM    723  C   ARG A  94       7.879  -6.102  11.806  1.00 96.88           C  
ATOM    724  CB  ARG A  94       5.995  -5.284  13.298  1.00 96.88           C  
ATOM    725  O   ARG A  94       8.479  -5.203  11.224  1.00 96.88           O  
ATOM    726  CG  ARG A  94       6.531  -3.849  13.346  1.00 96.88           C  
ATOM    727  CD  ARG A  94       5.853  -3.075  14.479  1.00 96.88           C  
ATOM    728  NE  ARG A  94       6.375  -1.699  14.578  1.00 96.88           N  
ATOM    729  NH1 ARG A  94       4.836  -0.918  16.102  1.00 96.88           N  
ATOM    730  NH2 ARG A  94       6.430   0.445  15.349  1.00 96.88           N  
ATOM    731  CZ  ARG A  94       5.881  -0.738  15.341  1.00 96.88           C  
ATOM    732  N   THR A  95       8.496  -7.186  12.273  1.00 96.75           N  
ATOM    733  CA  THR A  95       9.945  -7.432  12.144  1.00 96.75           C  
ATOM    734  C   THR A  95      10.323  -8.284  10.930  1.00 96.75           C  
ATOM    735  CB  THR A  95      10.537  -8.024  13.431  1.00 96.75           C  
ATOM    736  O   THR A  95      11.507  -8.510  10.683  1.00 96.75           O  
ATOM    737  CG2 THR A  95      10.328  -7.083  14.617  1.00 96.75           C  
ATOM    738  OG1 THR A  95       9.986  -9.288  13.752  1.00 96.75           O  
ATOM    739  N   ALA A  96       9.345  -8.746  10.149  1.00 97.44           N  
ATOM    740  CA  ALA A  96       9.594  -9.579   8.983  1.00 97.44           C  
ATOM    741  C   ALA A  96      10.248  -8.786   7.833  1.00 97.44           C  
ATOM    742  CB  ALA A  96       8.280 -10.210   8.534  1.00 97.44           C  
ATOM    743  O   ALA A  96       9.956  -7.597   7.656  1.00 97.44           O  
ATOM    744  N   PRO A  97      11.075  -9.425   6.981  1.00 95.25           N  
ATOM    745  CA  PRO A  97      11.762  -8.735   5.889  1.00 95.25           C  
ATOM    746  C   PRO A  97      10.852  -7.894   4.969  1.00 95.25           C  
ATOM    747  CB  PRO A  97      12.547  -9.813   5.134  1.00 95.25           C  
ATOM    748  O   PRO A  97      11.214  -6.740   4.716  1.00 95.25           O  
ATOM    749  CG  PRO A  97      12.767 -10.896   6.189  1.00 95.25           C  
ATOM    750  CD  PRO A  97      11.522 -10.811   7.068  1.00 95.25           C  
ATOM    751  N   PRO A  98       9.657  -8.361   4.530  1.00 94.69           N  
ATOM    752  CA  PRO A  98       8.753  -7.554   3.696  1.00 94.69           C  
ATOM    753  C   PRO A  98       8.261  -6.258   4.367  1.00 94.69           C  
ATOM    754  CB  PRO A  98       7.567  -8.475   3.376  1.00 94.69           C  
ATOM    755  O   PRO A  98       7.947  -5.278   3.676  1.00 94.69           O  
ATOM    756  CG  PRO A  98       8.143  -9.882   3.511  1.00 94.69           C  
ATOM    757  CD  PRO A  98       9.109  -9.709   4.677  1.00 94.69           C  
ATOM    758  N   ASN A  99       8.229  -6.250   5.703  1.00 96.25           N  
ATOM    759  CA  ASN A  99       7.679  -5.189   6.547  1.00 96.25           C  
ATOM    760  C   ASN A  99       8.750  -4.262   7.134  1.00 96.25           C  
ATOM    761  CB  ASN A  99       6.834  -5.855   7.646  1.00 96.25           C  
ATOM    762  O   ASN A  99       8.423  -3.161   7.563  1.00 96.25           O  
ATOM    763  CG  ASN A  99       5.597  -6.533   7.085  1.00 96.25           C  
ATOM    764  ND2 ASN A  99       4.960  -7.407   7.812  1.00 96.25           N  
ATOM    765  OD1 ASN A  99       5.203  -6.293   5.965  1.00 96.25           O  
ATOM    766  N   SER A 100      10.026  -4.653   7.077  1.00 89.88           N  
ATOM    767  CA  SER A 100      11.165  -3.939   7.682  1.00 89.88           C  
ATOM    768  C   SER A 100      11.302  -2.452   7.311  1.00 89.88           C  
ATOM    769  CB  SER A 100      12.461  -4.661   7.297  1.00 89.88           C  
ATOM    770  O   SER A 100      11.893  -1.683   8.065  1.00 89.88           O  
ATOM    771  OG  SER A 100      12.643  -4.671   5.887  1.00 89.88           O  
ATOM    772  N   LEU A 101      10.761  -2.038   6.159  1.00 90.25           N  
ATOM    773  CA  LEU A 101      10.791  -0.654   5.667  1.00 90.25           C  
ATOM    774  C   LEU A 101       9.417   0.041   5.689  1.00 90.25           C  
ATOM    775  CB  LEU A 101      11.418  -0.622   4.261  1.00 90.25           C  
ATOM    776  O   LEU A 101       9.268   1.103   5.080  1.00 90.25           O  
ATOM    777  CG  LEU A 101      12.853  -1.168   4.169  1.00 90.25           C  
ATOM    778  CD1 LEU A 101      13.295  -1.091   2.709  1.00 90.25           C  
ATOM    779  CD2 LEU A 101      13.850  -0.371   5.010  1.00 90.25           C  
ATOM    780  N   LEU A 102       8.402  -0.558   6.324  1.00 94.12           N  
ATOM    781  CA  LEU A 102       7.104   0.089   6.518  1.00 94.12           C  
ATOM    782  C   LEU A 102       7.228   1.284   7.470  1.00 94.12           C  
ATOM    783  CB  LEU A 102       6.044  -0.911   7.018  1.00 94.12           C  
ATOM    784  O   LEU A 102       8.021   1.285   8.409  1.00 94.12           O  
ATOM    785  CG  LEU A 102       5.550  -1.901   5.952  1.00 94.12           C  
ATOM    786  CD1 LEU A 102       4.628  -2.934   6.584  1.00 94.12           C  
ATOM    787  CD2 LEU A 102       4.751  -1.209   4.843  1.00 94.12           C  
ATOM    788  N   ARG A 103       6.423   2.311   7.200  1.00 92.81           N  
ATOM    789  CA  ARG A 103       6.351   3.576   7.943  1.00 92.81           C  
ATOM    790  C   ARG A 103       4.896   3.862   8.301  1.00 92.81           C  
ATOM    791  CB  ARG A 103       6.922   4.728   7.097  1.00 92.81           C  
ATOM    792  O   ARG A 103       4.008   3.321   7.644  1.00 92.81           O  
ATOM    793  CG  ARG A 103       8.403   4.539   6.751  1.00 92.81           C  
ATOM    794  CD  ARG A 103       8.926   5.739   5.951  1.00 92.81           C  
ATOM    795  NE  ARG A 103      10.346   5.542   5.597  1.00 92.81           N  
ATOM    796  NH1 ARG A 103      11.254   6.535   7.459  1.00 92.81           N  
ATOM    797  NH2 ARG A 103      12.595   5.582   5.952  1.00 92.81           N  
ATOM    798  CZ  ARG A 103      11.386   5.889   6.335  1.00 92.81           C  
ATOM    799  N   GLY A 104       4.660   4.726   9.286  1.00 97.06           N  
ATOM    800  CA  GLY A 104       3.315   5.166   9.655  1.00 97.06           C  
ATOM    801  C   GLY A 104       2.709   4.451  10.863  1.00 97.06           C  
ATOM    802  O   GLY A 104       1.542   4.684  11.165  1.00 97.06           O  
ATOM    803  N   TYR A 105       3.465   3.605  11.575  1.00 98.38           N  
ATOM    804  CA  TYR A 105       2.970   2.946  12.795  1.00 98.38           C  
ATOM    805  C   TYR A 105       2.578   3.985  13.855  1.00 98.38           C  
ATOM    806  CB  TYR A 105       4.041   2.001  13.359  1.00 98.38           C  
ATOM    807  O   TYR A 105       1.526   3.882  14.476  1.00 98.38           O  
ATOM    808  CG  TYR A 105       4.305   0.762  12.523  1.00 98.38           C  
ATOM    809  CD1 TYR A 105       3.415  -0.327  12.599  1.00 98.38           C  
ATOM    810  CD2 TYR A 105       5.431   0.690  11.677  1.00 98.38           C  
ATOM    811  CE1 TYR A 105       3.635  -1.479  11.821  1.00 98.38           C  
ATOM    812  CE2 TYR A 105       5.657  -0.465  10.900  1.00 98.38           C  
ATOM    813  OH  TYR A 105       4.950  -2.656  10.206  1.00 98.38           O  
ATOM    814  CZ  TYR A 105       4.751  -1.547  10.963  1.00 98.38           C  
ATOM    815  N   GLU A 106       3.390   5.032  13.982  1.00 98.44           N  
ATOM    816  CA  GLU A 106       3.177   6.182  14.854  1.00 98.44           C  
ATOM    817  C   GLU A 106       1.877   6.940  14.556  1.00 98.44           C  
ATOM    818  CB  GLU A 106       4.406   7.113  14.768  1.00 98.44           C  
ATOM    819  O   GLU A 106       1.249   7.454  15.476  1.00 98.44           O  
ATOM    820  CG  GLU A 106       4.682   7.822  13.419  1.00 98.44           C  
ATOM    821  CD  GLU A 106       5.201   6.936  12.261  1.00 98.44           C  
ATOM    822  OE1 GLU A 106       5.242   7.419  11.112  1.00 98.44           O  
ATOM    823  OE2 GLU A 106       5.529   5.741  12.466  1.00 98.44           O  
ATOM    824  N   VAL A 107       1.431   6.967  13.295  1.00 98.88           N  
ATOM    825  CA  VAL A 107       0.172   7.618  12.899  1.00 98.88           C  
ATOM    826  C   VAL A 107      -1.024   6.824  13.420  1.00 98.88           C  
ATOM    827  CB  VAL A 107       0.070   7.758  11.367  1.00 98.88           C  
ATOM    828  O   VAL A 107      -2.007   7.406  13.881  1.00 98.88           O  
ATOM    829  CG1 VAL A 107      -1.127   8.626  10.960  1.00 98.88           C  
ATOM    830  CG2 VAL A 107       1.328   8.384  10.755  1.00 98.88           C  
ATOM    831  N   ILE A 108      -0.937   5.491  13.364  1.00 98.94           N  
ATOM    832  CA  ILE A 108      -1.975   4.596  13.883  1.00 98.94           C  
ATOM    833  C   ILE A 108      -2.023   4.661  15.410  1.00 98.94           C  
ATOM    834  CB  ILE A 108      -1.762   3.150  13.383  1.00 98.94           C  
ATOM    835  O   ILE A 108      -3.111   4.777  15.972  1.00 98.94           O  
ATOM    836  CG1 ILE A 108      -1.699   3.038  11.842  1.00 98.94           C  
ATOM    837  CG2 ILE A 108      -2.873   2.239  13.932  1.00 98.94           C  
ATOM    838  CD1 ILE A 108      -2.964   3.501  11.109  1.00 98.94           C  
ATOM    839  N   ASP A 109      -0.863   4.646  16.073  1.00 98.81           N  
ATOM    840  CA  ASP A 109      -0.768   4.757  17.532  1.00 98.81           C  
ATOM    841  C   ASP A 109      -1.318   6.106  18.039  1.00 98.81           C  
ATOM    842  CB  ASP A 109       0.691   4.539  17.983  1.00 98.81           C  
ATOM    843  O   ASP A 109      -2.083   6.132  19.005  1.00 98.81           O  
ATOM    844  CG  ASP A 109       1.185   3.082  17.883  1.00 98.81           C  
ATOM    845  OD1 ASP A 109       0.347   2.151  17.969  1.00 98.81           O  
ATOM    846  OD2 ASP A 109       2.422   2.883  17.794  1.00 98.81           O  
ATOM    847  N   ASP A 110      -1.009   7.216  17.359  1.00 98.88           N  
ATOM    848  CA  ASP A 110      -1.543   8.550  17.673  1.00 98.88           C  
ATOM    849  C   ASP A 110      -3.070   8.613  17.481  1.00 98.88           C  
ATOM    850  CB  ASP A 110      -0.806   9.583  16.802  1.00 98.88           C  
ATOM    851  O   ASP A 110      -3.814   8.979  18.396  1.00 98.88           O  
ATOM    852  CG  ASP A 110      -1.258  11.034  16.998  1.00 98.88           C  
ATOM    853  OD1 ASP A 110      -1.953  11.343  17.989  1.00 98.88           O  
ATOM    854  OD2 ASP A 110      -0.932  11.852  16.109  1.00 98.88           O  
ATOM    855  N   ALA A 111      -3.576   8.161  16.326  1.00 98.94           N  
ATOM    856  CA  ALA A 111      -5.017   8.109  16.078  1.00 98.94           C  
ATOM    857  C   ALA A 111      -5.734   7.247  17.129  1.00 98.94           C  
ATOM    858  CB  ALA A 111      -5.265   7.577  14.663  1.00 98.94           C  
ATOM    859  O   ALA A 111      -6.786   7.638  17.642  1.00 98.94           O  
ATOM    860  N   LYS A 112      -5.145   6.101  17.493  1.00 98.88           N  
ATOM    861  CA  LYS A 112      -5.678   5.215  18.526  1.00 98.88           C  
ATOM    862  C   LYS A 112      -5.712   5.890  19.890  1.00 98.88           C  
ATOM    863  CB  LYS A 112      -4.861   3.915  18.564  1.00 98.88           C  
ATOM    864  O   LYS A 112      -6.740   5.817  20.556  1.00 98.88           O  
ATOM    865  CG  LYS A 112      -5.380   2.927  19.617  1.00 98.88           C  
ATOM    866  CD  LYS A 112      -6.832   2.518  19.346  1.00 98.88           C  
ATOM    867  CE  LYS A 112      -7.183   1.411  20.314  1.00 98.88           C  
ATOM    868  NZ  LYS A 112      -8.608   1.029  20.257  1.00 98.88           N  
ATOM    869  N   GLN A 113      -4.643   6.572  20.292  1.00 98.88           N  
ATOM    870  CA  GLN A 113      -4.595   7.292  21.563  1.00 98.88           C  
ATOM    871  C   GLN A 113      -5.694   8.361  21.650  1.00 98.88           C  
ATOM    872  CB  GLN A 113      -3.198   7.908  21.727  1.00 98.88           C  
ATOM    873  O   GLN A 113      -6.410   8.432  22.651  1.00 98.88           O  
ATOM    874  CG  GLN A 113      -3.060   8.653  23.061  1.00 98.88           C  
ATOM    875  CD  GLN A 113      -1.673   9.255  23.229  1.00 98.88           C  
ATOM    876  NE2 GLN A 113      -0.906   8.826  24.206  1.00 98.88           N  
ATOM    877  OE1 GLN A 113      -1.250  10.137  22.507  1.00 98.88           O  
ATOM    878  N   GLN A 114      -5.865   9.162  20.596  1.00 98.81           N  
ATOM    879  CA  GLN A 114      -6.906  10.193  20.541  1.00 98.81           C  
ATOM    880  C   GLN A 114      -8.319   9.596  20.598  1.00 98.81           C  
ATOM    881  CB  GLN A 114      -6.747  11.010  19.254  1.00 98.81           C  
ATOM    882  O   GLN A 114      -9.202  10.134  21.268  1.00 98.81           O  
ATOM    883  CG  GLN A 114      -5.476  11.868  19.242  1.00 98.81           C  
ATOM    884  CD  GLN A 114      -5.389  12.692  17.965  1.00 98.81           C  
ATOM    885  NE2 GLN A 114      -4.304  12.617  17.230  1.00 98.81           N  
ATOM    886  OE1 GLN A 114      -6.305  13.425  17.616  1.00 98.81           O  
ATOM    887  N   ILE A 115      -8.535   8.475  19.909  1.00 98.88           N  
ATOM    888  CA  ILE A 115      -9.809   7.753  19.902  1.00 98.88           C  
ATOM    889  C   ILE A 115     -10.109   7.151  21.277  1.00 98.88           C  
ATOM    890  CB  ILE A 115      -9.781   6.710  18.769  1.00 98.88           C  
ATOM    891  O   ILE A 115     -11.209   7.350  21.785  1.00 98.88           O  
ATOM    892  CG1 ILE A 115     -10.013   7.434  17.424  1.00 98.88           C  
ATOM    893  CG2 ILE A 115     -10.820   5.599  18.928  1.00 98.88           C  
ATOM    894  CD1 ILE A 115      -9.764   6.572  16.184  1.00 98.88           C  
ATOM    895  N   GLU A 116      -9.149   6.482  21.918  1.00 98.81           N  
ATOM    896  CA  GLU A 116      -9.337   5.884  23.248  1.00 98.81           C  
ATOM    897  C   GLU A 116      -9.632   6.931  24.328  1.00 98.81           C  
ATOM    898  CB  GLU A 116      -8.100   5.065  23.651  1.00 98.81           C  
ATOM    899  O   GLU A 116     -10.367   6.643  25.268  1.00 98.81           O  
ATOM    900  CG  GLU A 116      -7.995   3.721  22.920  1.00 98.81           C  
ATOM    901  CD  GLU A 116      -9.178   2.792  23.216  1.00 98.81           C  
ATOM    902  OE1 GLU A 116      -9.831   2.341  22.247  1.00 98.81           O  
ATOM    903  OE2 GLU A 116      -9.447   2.494  24.400  1.00 98.81           O  
ATOM    904  N   ALA A 117      -9.138   8.164  24.183  1.00 98.56           N  
ATOM    905  CA  ALA A 117      -9.478   9.263  25.087  1.00 98.56           C  
ATOM    906  C   ALA A 117     -10.949   9.719  24.979  1.00 98.56           C  
ATOM    907  CB  ALA A 117      -8.515  10.422  24.806  1.00 98.56           C  
ATOM    908  O   ALA A 117     -11.463  10.360  25.895  1.00 98.56           O  
ATOM    909  N   ILE A 118     -11.626   9.417  23.866  1.00 97.94           N  
ATOM    910  CA  ILE A 118     -12.995   9.870  23.571  1.00 97.94           C  
ATOM    911  C   ILE A 118     -14.001   8.720  23.671  1.00 97.94           C  
ATOM    912  CB  ILE A 118     -13.022  10.554  22.183  1.00 97.94           C  
ATOM    913  O   ILE A 118     -15.093   8.899  24.206  1.00 97.94           O  
ATOM    914  CG1 ILE A 118     -12.203  11.866  22.237  1.00 97.94           C  
ATOM    915  CG2 ILE A 118     -14.467  10.847  21.723  1.00 97.94           C  
ATOM    916  CD1 ILE A 118     -11.919  12.494  20.870  1.00 97.94           C  
ATOM    917  N   CYS A 119     -13.654   7.551  23.141  1.00 97.62           N  
ATOM    918  CA  CYS A 119     -14.504   6.368  23.090  1.00 97.62           C  
ATOM    919  C   CYS A 119     -13.692   5.111  23.465  1.00 97.62           C  
ATOM    920  CB  CYS A 119     -15.183   6.326  21.714  1.00 97.62           C  
ATOM    921  O   CYS A 119     -13.354   4.304  22.594  1.00 97.62           O  
ATOM    922  SG  CYS A 119     -14.086   6.298  20.269  1.00 97.62           S  
ATOM    923  N   PRO A 120     -13.368   4.939  24.764  1.00 98.38           N  
ATOM    924  CA  PRO A 120     -12.504   3.859  25.234  1.00 98.38           C  
ATOM    925  C   PRO A 120     -13.024   2.474  24.834  1.00 98.38           C  
ATOM    926  CB  PRO A 120     -12.437   3.994  26.760  1.00 98.38           C  
ATOM    927  O   PRO A 120     -14.184   2.146  25.086  1.00 98.38           O  
ATOM    928  CG  PRO A 120     -12.867   5.430  27.049  1.00 98.38           C  
ATOM    929  CD  PRO A 120     -13.776   5.788  25.879  1.00 98.38           C  
ATOM    930  N   GLY A 121     -12.162   1.646  24.244  1.00 98.12           N  
ATOM    931  CA  GLY A 121     -12.466   0.258  23.892  1.00 98.12           C  
ATOM    932  C   GLY A 121     -13.511   0.075  22.786  1.00 98.12           C  
ATOM    933  O   GLY A 121     -14.079  -1.011  22.674  1.00 98.12           O  
ATOM    934  N   VAL A 122     -13.791   1.108  21.982  1.00 98.50           N  
ATOM    935  CA  VAL A 122     -14.833   1.050  20.939  1.00 98.50           C  
ATOM    936  C   VAL A 122     -14.272   0.708  19.558  1.00 98.50           C  
ATOM    937  CB  VAL A 122     -15.650   2.358  20.906  1.00 98.50           C  
ATOM    938  O   VAL A 122     -14.824  -0.148  18.867  1.00 98.50           O  
ATOM    939  CG1 VAL A 122     -16.706   2.351  19.791  1.00 98.50           C  
ATOM    940  CG2 VAL A 122     -16.391   2.578  22.232  1.00 98.50           C  
ATOM    941  N   VAL A 123     -13.204   1.382  19.127  1.00 98.69           N  
ATOM    942  CA  VAL A 123     -12.708   1.311  17.740  1.00 98.69           C  
ATOM    943  C   VAL A 123     -11.490   0.396  17.657  1.00 98.69           C  
ATOM    944  CB  VAL A 123     -12.372   2.710  17.203  1.00 98.69           C  
ATOM    945  O   VAL A 123     -10.526   0.592  18.396  1.00 98.69           O  
ATOM    946  CG1 VAL A 123     -11.967   2.692  15.726  1.00 98.69           C  
ATOM    947  CG2 VAL A 123     -13.539   3.698  17.353  1.00 98.69           C  
ATOM    948  N   SER A 124     -11.508  -0.588  16.757  1.00 98.88           N  
ATOM    949  CA  SER A 124     -10.379  -1.506  16.557  1.00 98.88           C  
ATOM    950  C   SER A 124      -9.206  -0.827  15.857  1.00 98.88           C  
ATOM    951  CB  SER A 124     -10.818  -2.738  15.764  1.00 98.88           C  
ATOM    952  O   SER A 124      -9.370   0.137  15.105  1.00 98.88           O  
ATOM    953  OG  SER A 124     -11.254  -2.368  14.474  1.00 98.88           O  
ATOM    954  N   CYS A 125      -8.004  -1.353  16.066  1.00 98.94           N  
ATOM    955  CA  CYS A 125      -6.832  -0.922  15.313  1.00 98.94           C  
ATOM    956  C   CYS A 125      -6.944  -1.288  13.825  1.00 98.94           C  
ATOM    957  CB  CYS A 125      -5.600  -1.547  15.952  1.00 98.94           C  
ATOM    958  O   CYS A 125      -6.515  -0.508  12.975  1.00 98.94           O  
ATOM    959  SG  CYS A 125      -5.319  -0.988  17.644  1.00 98.94           S  
ATOM    960  N   ALA A 126      -7.581  -2.420  13.506  1.00 98.88           N  
ATOM    961  CA  ALA A 126      -7.886  -2.831  12.135  1.00 98.88           C  
ATOM    962  C   ALA A 126      -8.721  -1.781  11.381  1.00 98.88           C  
ATOM    963  CB  ALA A 126      -8.594  -4.188  12.202  1.00 98.88           C  
ATOM    964  O   ALA A 126      -8.421  -1.442  10.235  1.00 98.88           O  
ATOM    965  N   ASP A 127      -9.738  -1.203  12.026  1.00 98.88           N  
ATOM    966  CA  ASP A 127     -10.540  -0.154  11.396  1.00 98.88           C  
ATOM    967  C   ASP A 127      -9.817   1.190  11.309  1.00 98.88           C  
ATOM    968  CB  ASP A 127     -11.884  -0.007  12.107  1.00 98.88           C  
ATOM    969  O   ASP A 127      -9.996   1.903  10.320  1.00 98.88           O  
ATOM    970  CG  ASP A 127     -12.842  -1.137  11.742  1.00 98.88           C  
ATOM    971  OD1 ASP A 127     -12.825  -1.638  10.594  1.00 98.88           O  
ATOM    972  OD2 ASP A 127     -13.724  -1.457  12.553  1.00 98.88           O  
ATOM    973  N   ILE A 128      -8.964   1.530  12.282  1.00 98.94           N  
ATOM    974  CA  ILE A 128      -8.104   2.720  12.183  1.00 98.94           C  
ATOM    975  C   ILE A 128      -7.168   2.595  10.977  1.00 98.94           C  
ATOM    976  CB  ILE A 128      -7.325   2.970  13.493  1.00 98.94           C  
ATOM    977  O   ILE A 128      -7.053   3.548  10.208  1.00 98.94           O  
ATOM    978  CG1 ILE A 128      -8.318   3.347  14.612  1.00 98.94           C  
ATOM    979  CG2 ILE A 128      -6.285   4.096  13.331  1.00 98.94           C  
ATOM    980  CD1 ILE A 128      -7.673   3.407  15.996  1.00 98.94           C  
ATOM    981  N   LEU A 129      -6.553   1.428  10.764  1.00 98.94           N  
ATOM    982  CA  LEU A 129      -5.670   1.187   9.621  1.00 98.94           C  
ATOM    983  C   LEU A 129      -6.420   1.268   8.281  1.00 98.94           C  
ATOM    984  CB  LEU A 129      -4.956  -0.161   9.830  1.00 98.94           C  
ATOM    985  O   LEU A 129      -5.959   1.946   7.359  1.00 98.94           O  
ATOM    986  CG  LEU A 129      -3.960  -0.534   8.716  1.00 98.94           C  
ATOM    987  CD1 LEU A 129      -2.889   0.538   8.494  1.00 98.94           C  
ATOM    988  CD2 LEU A 129      -3.259  -1.843   9.075  1.00 98.94           C  
ATOM    989  N   ALA A 130      -7.614   0.673   8.187  1.00 98.94           N  
ATOM    990  CA  ALA A 130      -8.444   0.747   6.983  1.00 98.94           C  
ATOM    991  C   ALA A 130      -8.859   2.192   6.638  1.00 98.94           C  
ATOM    992  CB  ALA A 130      -9.671  -0.151   7.187  1.00 98.94           C  
ATOM    993  O   ALA A 130      -8.812   2.606   5.474  1.00 98.94           O  
ATOM    994  N   LEU A 131      -9.242   2.981   7.648  1.00 98.94           N  
ATOM    995  CA  LEU A 131      -9.556   4.403   7.490  1.00 98.94           C  
ATOM    996  C   LEU A 131      -8.312   5.207   7.091  1.00 98.94           C  
ATOM    997  CB  LEU A 131     -10.163   4.931   8.801  1.00 98.94           C  
ATOM    998  O   LEU A 131      -8.373   6.006   6.153  1.00 98.94           O  
ATOM    999  CG  LEU A 131     -11.590   4.434   9.091  1.00 98.94           C  
ATOM   1000  CD1 LEU A 131     -11.959   4.781  10.535  1.00 98.94           C  
ATOM   1001  CD2 LEU A 131     -12.609   5.079   8.150  1.00 98.94           C  
ATOM   1002  N   ALA A 132      -7.169   4.940   7.727  1.00 98.94           N  
ATOM   1003  CA  ALA A 132      -5.912   5.617   7.440  1.00 98.94           C  
ATOM   1004  C   ALA A 132      -5.423   5.366   6.004  1.00 98.94           C  
ATOM   1005  CB  ALA A 132      -4.868   5.186   8.475  1.00 98.94           C  
ATOM   1006  O   ALA A 132      -4.918   6.286   5.355  1.00 98.94           O  
ATOM   1007  N   ALA A 133      -5.628   4.162   5.464  1.00 98.88           N  
ATOM   1008  CA  ALA A 133      -5.336   3.853   4.066  1.00 98.88           C  
ATOM   1009  C   ALA A 133      -6.202   4.676   3.095  1.00 98.88           C  
ATOM   1010  CB  ALA A 133      -5.521   2.350   3.855  1.00 98.88           C  
ATOM   1011  O   ALA A 133      -5.683   5.229   2.122  1.00 98.88           O  
ATOM   1012  N   ARG A 134      -7.506   4.832   3.376  1.00 98.88           N  
ATOM   1013  CA  ARG A 134      -8.393   5.718   2.599  1.00 98.88           C  
ATOM   1014  C   ARG A 134      -7.933   7.167   2.670  1.00 98.88           C  
ATOM   1015  CB  ARG A 134      -9.847   5.530   3.067  1.00 98.88           C  
ATOM   1016  O   ARG A 134      -7.846   7.839   1.643  1.00 98.88           O  
ATOM   1017  CG  ARG A 134     -10.883   6.421   2.354  1.00 98.88           C  
ATOM   1018  CD  ARG A 134     -10.973   7.884   2.826  1.00 98.88           C  
ATOM   1019  NE  ARG A 134     -11.151   8.038   4.281  1.00 98.88           N  
ATOM   1020  NH1 ARG A 134     -13.339   8.741   4.339  1.00 98.88           N  
ATOM   1021  NH2 ARG A 134     -12.104   8.756   6.201  1.00 98.88           N  
ATOM   1022  CZ  ARG A 134     -12.196   8.516   4.927  1.00 98.88           C  
ATOM   1023  N   ASP A 135      -7.640   7.652   3.871  1.00 98.88           N  
ATOM   1024  CA  ASP A 135      -7.235   9.042   4.077  1.00 98.88           C  
ATOM   1025  C   ASP A 135      -5.868   9.346   3.451  1.00 98.88           C  
ATOM   1026  CB  ASP A 135      -7.330   9.388   5.571  1.00 98.88           C  
ATOM   1027  O   ASP A 135      -5.668  10.445   2.938  1.00 98.88           O  
ATOM   1028  CG  ASP A 135      -8.801   9.518   5.986  1.00 98.88           C  
ATOM   1029  OD1 ASP A 135      -9.561  10.198   5.259  1.00 98.88           O  
ATOM   1030  OD2 ASP A 135      -9.247   8.915   6.981  1.00 98.88           O  
ATOM   1031  N   SER A 136      -4.979   8.354   3.360  1.00 98.81           N  
ATOM   1032  CA  SER A 136      -3.705   8.449   2.635  1.00 98.81           C  
ATOM   1033  C   SER A 136      -3.893   8.681   1.132  1.00 98.81           C  
ATOM   1034  CB  SER A 136      -2.888   7.180   2.854  1.00 98.81           C  
ATOM   1035  O   SER A 136      -3.199   9.507   0.535  1.00 98.81           O  
ATOM   1036  OG  SER A 136      -2.559   7.085   4.222  1.00 98.81           O  
ATOM   1037  N   VAL A 137      -4.872   8.009   0.516  1.00 98.81           N  
ATOM   1038  CA  VAL A 137      -5.244   8.257  -0.888  1.00 98.81           C  
ATOM   1039  C   VAL A 137      -5.855   9.649  -1.052  1.00 98.81           C  
ATOM   1040  CB  VAL A 137      -6.196   7.166  -1.410  1.00 98.81           C  
ATOM   1041  O   VAL A 137      -5.539  10.360  -2.003  1.00 98.81           O  
ATOM   1042  CG1 VAL A 137      -6.689   7.469  -2.830  1.00 98.81           C  
ATOM   1043  CG2 VAL A 137      -5.473   5.817  -1.442  1.00 98.81           C  
ATOM   1044  N   LEU A 138      -6.685  10.088  -0.103  1.00 98.62           N  
ATOM   1045  CA  LEU A 138      -7.307  11.410  -0.157  1.00 98.62           C  
ATOM   1046  C   LEU A 138      -6.279  12.550  -0.067  1.00 98.62           C  
ATOM   1047  CB  LEU A 138      -8.362  11.502   0.955  1.00 98.62           C  
ATOM   1048  O   LEU A 138      -6.324  13.481  -0.873  1.00 98.62           O  
ATOM   1049  CG  LEU A 138      -9.086  12.859   1.014  1.00 98.62           C  
ATOM   1050  CD1 LEU A 138      -9.872  13.162  -0.263  1.00 98.62           C  
ATOM   1051  CD2 LEU A 138     -10.056  12.853   2.192  1.00 98.62           C  
ATOM   1052  N   VAL A 139      -5.339  12.499   0.886  1.00 98.56           N  
ATOM   1053  CA  VAL A 139      -4.321  13.561   1.048  1.00 98.56           C  
ATOM   1054  C   VAL A 139      -3.331  13.613  -0.118  1.00 98.56           C  
ATOM   1055  CB  VAL A 139      -3.567  13.479   2.389  1.00 98.56           C  
ATOM   1056  O   VAL A 139      -2.768  14.670  -0.395  1.00 98.56           O  
ATOM   1057  CG1 VAL A 139      -4.528  13.651   3.572  1.00 98.56           C  
ATOM   1058  CG2 VAL A 139      -2.756  12.192   2.554  1.00 98.56           C  
ATOM   1059  N   THR A 140      -3.197  12.513  -0.860  1.00 98.50           N  
ATOM   1060  CA  THR A 140      -2.442  12.435  -2.119  1.00 98.50           C  
ATOM   1061  C   THR A 140      -3.306  12.733  -3.352  1.00 98.50           C  
ATOM   1062  CB  THR A 140      -1.675  11.109  -2.238  1.00 98.50           C  
ATOM   1063  O   THR A 140      -2.906  12.451  -4.474  1.00 98.50           O  
ATOM   1064  CG2 THR A 140      -0.592  10.982  -1.165  1.00 98.50           C  
ATOM   1065  OG1 THR A 140      -2.535  10.009  -2.083  1.00 98.50           O  
ATOM   1066  N   LYS A 141      -4.467  13.387  -3.182  1.00 98.25           N  
ATOM   1067  CA  LYS A 141      -5.380  13.856  -4.251  1.00 98.25           C  
ATOM   1068  C   LYS A 141      -6.127  12.759  -5.019  1.00 98.25           C  
ATOM   1069  CB  LYS A 141      -4.681  14.817  -5.231  1.00 98.25           C  
ATOM   1070  O   LYS A 141      -6.719  13.042  -6.061  1.00 98.25           O  
ATOM   1071  CG  LYS A 141      -3.857  15.929  -4.574  1.00 98.25           C  
ATOM   1072  CD  LYS A 141      -3.187  16.745  -5.679  1.00 98.25           C  
ATOM   1073  CE  LYS A 141      -2.187  17.727  -5.072  1.00 98.25           C  
ATOM   1074  NZ  LYS A 141      -1.160  18.081  -6.074  1.00 98.25           N  
ATOM   1075  N   GLY A 142      -6.137  11.534  -4.508  1.00 98.12           N  
ATOM   1076  CA  GLY A 142      -6.951  10.454  -5.048  1.00 98.12           C  
ATOM   1077  C   GLY A 142      -8.433  10.594  -4.701  1.00 98.12           C  
ATOM   1078  O   GLY A 142      -8.848  11.422  -3.884  1.00 98.12           O  
ATOM   1079  N   LEU A 143      -9.253   9.753  -5.331  1.00 97.75           N  
ATOM   1080  CA  LEU A 143     -10.685   9.700  -5.052  1.00 97.75           C  
ATOM   1081  C   LEU A 143     -10.947   8.937  -3.745  1.00 97.75           C  
ATOM   1082  CB  LEU A 143     -11.420   9.081  -6.253  1.00 97.75           C  
ATOM   1083  O   LEU A 143     -10.441   7.836  -3.547  1.00 97.75           O  
ATOM   1084  CG  LEU A 143     -12.955   9.168  -6.161  1.00 97.75           C  
ATOM   1085  CD1 LEU A 143     -13.466  10.612  -6.212  1.00 97.75           C  
ATOM   1086  CD2 LEU A 143     -13.584   8.407  -7.327  1.00 97.75           C  
ATOM   1087  N   THR A 144     -11.774   9.513  -2.875  1.00 97.25           N  
ATOM   1088  CA  THR A 144     -12.234   8.863  -1.639  1.00 97.25           C  
ATOM   1089  C   THR A 144     -13.285   7.777  -1.907  1.00 97.25           C  
ATOM   1090  CB  THR A 144     -12.758   9.924  -0.660  1.00 97.25           C  
ATOM   1091  O   THR A 144     -13.954   7.777  -2.942  1.00 97.25           O  
ATOM   1092  CG2 THR A 144     -14.048  10.611  -1.112  1.00 97.25           C  
ATOM   1093  OG1 THR A 144     -13.030   9.372   0.600  1.00 97.25           O  
ATOM   1094  N   TRP A 145     -13.482   6.879  -0.942  1.00 98.50           N  
ATOM   1095  CA  TRP A 145     -14.577   5.909  -0.908  1.00 98.50           C  
ATOM   1096  C   TRP A 145     -15.115   5.755   0.519  1.00 98.50           C  
ATOM   1097  CB  TRP A 145     -14.114   4.561  -1.480  1.00 98.50           C  
ATOM   1098  O   TRP A 145     -14.461   6.126   1.496  1.00 98.50           O  
ATOM   1099  CG  TRP A 145     -13.024   3.879  -0.713  1.00 98.50           C  
ATOM   1100  CD1 TRP A 145     -13.192   2.931   0.237  1.00 98.50           C  
ATOM   1101  CD2 TRP A 145     -11.585   4.100  -0.803  1.00 98.50           C  
ATOM   1102  CE2 TRP A 145     -10.937   3.243   0.135  1.00 98.50           C  
ATOM   1103  CE3 TRP A 145     -10.763   4.939  -1.584  1.00 98.50           C  
ATOM   1104  NE1 TRP A 145     -11.961   2.547   0.734  1.00 98.50           N  
ATOM   1105  CH2 TRP A 145      -8.756   4.063  -0.499  1.00 98.50           C  
ATOM   1106  CZ2 TRP A 145      -9.547   3.222   0.300  1.00 98.50           C  
ATOM   1107  CZ3 TRP A 145      -9.365   4.921  -1.431  1.00 98.50           C  
ATOM   1108  N   SER A 146     -16.321   5.204   0.643  1.00 98.31           N  
ATOM   1109  CA  SER A 146     -16.893   4.841   1.942  1.00 98.31           C  
ATOM   1110  C   SER A 146     -16.246   3.554   2.447  1.00 98.31           C  
ATOM   1111  CB  SER A 146     -18.408   4.660   1.835  1.00 98.31           C  
ATOM   1112  O   SER A 146     -16.308   2.532   1.766  1.00 98.31           O  
ATOM   1113  OG  SER A 146     -19.013   5.833   1.324  1.00 98.31           O  
ATOM   1114  N   VAL A 147     -15.638   3.599   3.633  1.00 98.50           N  
ATOM   1115  CA  VAL A 147     -14.963   2.451   4.254  1.00 98.50           C  
ATOM   1116  C   VAL A 147     -15.956   1.713   5.159  1.00 98.50           C  
ATOM   1117  CB  VAL A 147     -13.726   2.909   5.058  1.00 98.50           C  
ATOM   1118  O   VAL A 147     -16.424   2.297   6.136  1.00 98.50           O  
ATOM   1119  CG1 VAL A 147     -12.976   1.724   5.681  1.00 98.50           C  
ATOM   1120  CG2 VAL A 147     -12.730   3.665   4.170  1.00 98.50           C  
ATOM   1121  N   PRO A 148     -16.299   0.439   4.887  1.00 98.25           N  
ATOM   1122  CA  PRO A 148     -17.002  -0.380   5.865  1.00 98.25           C  
ATOM   1123  C   PRO A 148     -16.099  -0.631   7.074  1.00 98.25           C  
ATOM   1124  CB  PRO A 148     -17.376  -1.680   5.141  1.00 98.25           C  
ATOM   1125  O   PRO A 148     -14.967  -1.086   6.897  1.00 98.25           O  
ATOM   1126  CG  PRO A 148     -17.311  -1.300   3.664  1.00 98.25           C  
ATOM   1127  CD  PRO A 148     -16.166  -0.291   3.637  1.00 98.25           C  
ATOM   1128  N   THR A 149     -16.598  -0.355   8.276  1.00 98.31           N  
ATOM   1129  CA  THR A 149     -15.927  -0.576   9.569  1.00 98.31           C  
ATOM   1130  C   THR A 149     -16.703  -1.600  10.405  1.00 98.31           C  
ATOM   1131  CB  THR A 149     -15.724   0.753  10.320  1.00 98.31           C  
ATOM   1132  O   THR A 149     -17.788  -2.022  10.006  1.00 98.31           O  
ATOM   1133  CG2 THR A 149     -14.662   1.622   9.646  1.00 98.31           C  
ATOM   1134  OG1 THR A 149     -16.891   1.549  10.326  1.00 98.31           O  
ATOM   1135  N   GLY A 150     -16.142  -2.054  11.521  1.00 97.06           N  
ATOM   1136  CA  GLY A 150     -16.640  -3.149  12.359  1.00 97.06           C  
ATOM   1137  C   GLY A 150     -15.680  -4.338  12.481  1.00 97.06           C  
ATOM   1138  O   GLY A 150     -16.094  -5.402  12.943  1.00 97.06           O  
ATOM   1139  N   ARG A 151     -14.421  -4.190  12.047  1.00 98.38           N  
ATOM   1140  CA  ARG A 151     -13.384  -5.220  12.205  1.00 98.38           C  
ATOM   1141  C   ARG A 151     -12.966  -5.324  13.664  1.00 98.38           C  
ATOM   1142  CB  ARG A 151     -12.147  -4.904  11.348  1.00 98.38           C  
ATOM   1143  O   ARG A 151     -13.081  -4.368  14.432  1.00 98.38           O  
ATOM   1144  CG  ARG A 151     -12.470  -4.895   9.857  1.00 98.38           C  
ATOM   1145  CD  ARG A 151     -11.260  -4.433   9.038  1.00 98.38           C  
ATOM   1146  NE  ARG A 151     -11.661  -4.209   7.644  1.00 98.38           N  
ATOM   1147  NH1 ARG A 151     -12.679  -2.169   7.952  1.00 98.38           N  
ATOM   1148  NH2 ARG A 151     -12.998  -3.246   6.075  1.00 98.38           N  
ATOM   1149  CZ  ARG A 151     -12.411  -3.209   7.230  1.00 98.38           C  
ATOM   1150  N   ARG A 152     -12.425  -6.477  14.030  1.00 98.56           N  
ATOM   1151  CA  ARG A 152     -11.779  -6.739  15.315  1.00 98.56           C  
ATOM   1152  C   ARG A 152     -10.317  -7.077  15.106  1.00 98.56           C  
ATOM   1153  CB  ARG A 152     -12.511  -7.858  16.053  1.00 98.56           C  
ATOM   1154  O   ARG A 152      -9.921  -7.544  14.043  1.00 98.56           O  
ATOM   1155  CG  ARG A 152     -13.926  -7.405  16.415  1.00 98.56           C  
ATOM   1156  CD  ARG A 152     -14.677  -8.477  17.192  1.00 98.56           C  
ATOM   1157  NE  ARG A 152     -14.072  -8.763  18.507  1.00 98.56           N  
ATOM   1158  NH1 ARG A 152     -15.001  -7.008  19.658  1.00 98.56           N  
ATOM   1159  NH2 ARG A 152     -13.801  -8.539  20.744  1.00 98.56           N  
ATOM   1160  CZ  ARG A 152     -14.291  -8.101  19.625  1.00 98.56           C  
ATOM   1161  N   ASP A 153      -9.544  -6.845  16.149  1.00 98.81           N  
ATOM   1162  CA  ASP A 153      -8.108  -7.026  16.144  1.00 98.81           C  
ATOM   1163  C   ASP A 153      -7.726  -8.497  16.348  1.00 98.81           C  
ATOM   1164  CB  ASP A 153      -7.474  -6.128  17.205  1.00 98.81           C  
ATOM   1165  O   ASP A 153      -8.313  -9.216  17.166  1.00 98.81           O  
ATOM   1166  CG  ASP A 153      -7.753  -4.639  16.976  1.00 98.81           C  
ATOM   1167  OD1 ASP A 153      -7.605  -4.167  15.830  1.00 98.81           O  
ATOM   1168  OD2 ASP A 153      -8.034  -3.917  17.957  1.00 98.81           O  
ATOM   1169  N   GLY A 154      -6.726  -8.944  15.596  1.00 98.25           N  
ATOM   1170  CA  GLY A 154      -6.134 -10.263  15.701  1.00 98.25           C  
ATOM   1171  C   GLY A 154      -5.299 -10.460  16.959  1.00 98.25           C  
ATOM   1172  O   GLY A 154      -4.771  -9.521  17.544  1.00 98.25           O  
ATOM   1173  N   LEU A 155      -5.157 -11.728  17.351  1.00 97.75           N  
ATOM   1174  CA  LEU A 155      -4.407 -12.162  18.537  1.00 97.75           C  
ATOM   1175  C   LEU A 155      -3.078 -12.848  18.177  1.00 97.75           C  
ATOM   1176  CB  LEU A 155      -5.295 -13.098  19.378  1.00 97.75           C  
ATOM   1177  O   LEU A 155      -2.431 -13.450  19.030  1.00 97.75           O  
ATOM   1178  CG  LEU A 155      -6.644 -12.508  19.824  1.00 97.75           C  
ATOM   1179  CD1 LEU A 155      -7.433 -13.577  20.581  1.00 97.75           C  
ATOM   1180  CD2 LEU A 155      -6.475 -11.297  20.735  1.00 97.75           C  
ATOM   1181  N   VAL A 156      -2.702 -12.847  16.899  1.00 97.25           N  
ATOM   1182  CA  VAL A 156      -1.535 -13.567  16.384  1.00 97.25           C  
ATOM   1183  C   VAL A 156      -0.828 -12.668  15.385  1.00 97.25           C  
ATOM   1184  CB  VAL A 156      -1.943 -14.897  15.717  1.00 97.25           C  
ATOM   1185  O   VAL A 156      -1.478 -12.106  14.519  1.00 97.25           O  
ATOM   1186  CG1 VAL A 156      -0.721 -15.661  15.194  1.00 97.25           C  
ATOM   1187  CG2 VAL A 156      -2.672 -15.837  16.690  1.00 97.25           C  
ATOM   1188  N   SER A 157       0.494 -12.569  15.501  1.00 98.00           N  
ATOM   1189  CA  SER A 157       1.365 -11.951  14.502  1.00 98.00           C  
ATOM   1190  C   SER A 157       2.648 -12.761  14.430  1.00 98.00           C  
ATOM   1191  CB  SER A 157       1.673 -10.511  14.897  1.00 98.00           C  
ATOM   1192  O   SER A 157       3.326 -12.934  15.448  1.00 98.00           O  
ATOM   1193  OG  SER A 157       2.467  -9.870  13.923  1.00 98.00           O  
ATOM   1194  N   ARG A 158       2.969 -13.302  13.254  1.00 97.94           N  
ATOM   1195  CA  ARG A 158       4.160 -14.136  13.050  1.00 97.94           C  
ATOM   1196  C   ARG A 158       4.879 -13.741  11.776  1.00 97.94           C  
ATOM   1197  CB  ARG A 158       3.796 -15.624  12.978  1.00 97.94           C  
ATOM   1198  O   ARG A 158       4.290 -13.687  10.703  1.00 97.94           O  
ATOM   1199  CG  ARG A 158       3.081 -16.165  14.219  1.00 97.94           C  
ATOM   1200  CD  ARG A 158       2.810 -17.657  14.019  1.00 97.94           C  
ATOM   1201  NE  ARG A 158       2.016 -18.212  15.135  1.00 97.94           N  
ATOM   1202  NH1 ARG A 158       0.185 -18.859  13.904  1.00 97.94           N  
ATOM   1203  NH2 ARG A 158       0.215 -19.198  16.115  1.00 97.94           N  
ATOM   1204  CZ  ARG A 158       0.815 -18.755  15.043  1.00 97.94           C  
ATOM   1205  N   ALA A 159       6.191 -13.558  11.870  1.00 97.81           N  
ATOM   1206  CA  ALA A 159       7.020 -13.215  10.722  1.00 97.81           C  
ATOM   1207  C   ALA A 159       6.936 -14.258   9.590  1.00 97.81           C  
ATOM   1208  CB  ALA A 159       8.461 -13.027  11.208  1.00 97.81           C  
ATOM   1209  O   ALA A 159       7.015 -13.886   8.420  1.00 97.81           O  
ATOM   1210  N   SER A 160       6.735 -15.540   9.920  1.00 97.00           N  
ATOM   1211  CA  SER A 160       6.564 -16.639   8.955  1.00 97.00           C  
ATOM   1212  C   SER A 160       5.383 -16.448   8.005  1.00 97.00           C  
ATOM   1213  CB  SER A 160       6.350 -17.959   9.708  1.00 97.00           C  
ATOM   1214  O   SER A 160       5.450 -16.863   6.848  1.00 97.00           O  
ATOM   1215  OG  SER A 160       5.339 -17.845  10.702  1.00 97.00           O  
ATOM   1216  N   ASP A 161       4.327 -15.792   8.478  1.00 96.38           N  
ATOM   1217  CA  ASP A 161       3.057 -15.681   7.759  1.00 96.38           C  
ATOM   1218  C   ASP A 161       3.163 -14.626   6.638  1.00 96.38           C  
ATOM   1219  CB  ASP A 161       1.924 -15.404   8.769  1.00 96.38           C  
ATOM   1220  O   ASP A 161       2.395 -14.624   5.683  1.00 96.38           O  
ATOM   1221  CG  ASP A 161       1.796 -16.432   9.915  1.00 96.38           C  
ATOM   1222  OD1 ASP A 161       2.559 -17.431   9.962  1.00 96.38           O  
ATOM   1223  OD2 ASP A 161       0.977 -16.193  10.833  1.00 96.38           O  
ATOM   1224  N   THR A 162       4.209 -13.790   6.668  1.00 96.50           N  
ATOM   1225  CA  THR A 162       4.499 -12.799   5.616  1.00 96.50           C  
ATOM   1226  C   THR A 162       5.003 -13.405   4.302  1.00 96.50           C  
ATOM   1227  CB  THR A 162       5.477 -11.721   6.099  1.00 96.50           C  
ATOM   1228  O   THR A 162       5.183 -12.680   3.323  1.00 96.50           O  
ATOM   1229  CG2 THR A 162       5.010 -11.057   7.392  1.00 96.50           C  
ATOM   1230  OG1 THR A 162       6.780 -12.228   6.304  1.00 96.50           O  
ATOM   1231  N   SER A 163       5.218 -14.725   4.254  1.00 91.62           N  
ATOM   1232  CA  SER A 163       5.565 -15.452   3.024  1.00 91.62           C  
ATOM   1233  C   SER A 163       4.444 -15.434   1.972  1.00 91.62           C  
ATOM   1234  CB  SER A 163       5.987 -16.888   3.356  1.00 91.62           C  
ATOM   1235  O   SER A 163       4.727 -15.559   0.777  1.00 91.62           O  
ATOM   1236  OG  SER A 163       5.014 -17.587   4.106  1.00 91.62           O  
ATOM   1237  N   ASP A 164       3.205 -15.172   2.397  1.00 87.44           N  
ATOM   1238  CA  ASP A 164       2.040 -15.016   1.520  1.00 87.44           C  
ATOM   1239  C   ASP A 164       2.051 -13.695   0.729  1.00 87.44           C  
ATOM   1240  CB  ASP A 164       0.762 -15.140   2.368  1.00 87.44           C  
ATOM   1241  O   ASP A 164       1.347 -13.557  -0.277  1.00 87.44           O  
ATOM   1242  CG  ASP A 164       0.492 -16.565   2.872  1.00 87.44           C  
ATOM   1243  OD1 ASP A 164       1.064 -17.517   2.290  1.00 87.44           O  
ATOM   1244  OD2 ASP A 164      -0.349 -16.700   3.788  1.00 87.44           O  
ATOM   1245  N   LEU A 165       2.883 -12.722   1.123  1.00 96.00           N  
ATOM   1246  CA  LEU A 165       2.963 -11.432   0.442  1.00 96.00           C  
ATOM   1247  C   LEU A 165       3.558 -11.572  -0.973  1.00 96.00           C  
ATOM   1248  CB  LEU A 165       3.754 -10.416   1.280  1.00 96.00           C  
ATOM   1249  O   LEU A 165       4.538 -12.300  -1.178  1.00 96.00           O  
ATOM   1250  CG  LEU A 165       3.055 -10.010   2.591  1.00 96.00           C  
ATOM   1251  CD1 LEU A 165       4.017  -9.164   3.419  1.00 96.00           C  
ATOM   1252  CD2 LEU A 165       1.802  -9.169   2.343  1.00 96.00           C  
ATOM   1253  N   PRO A 166       3.007 -10.870  -1.980  1.00 95.25           N  
ATOM   1254  CA  PRO A 166       3.598 -10.821  -3.313  1.00 95.25           C  
ATOM   1255  C   PRO A 166       4.994 -10.177  -3.324  1.00 95.25           C  
ATOM   1256  CB  PRO A 166       2.601 -10.063  -4.193  1.00 95.25           C  
ATOM   1257  O   PRO A 166       5.223  -9.139  -2.700  1.00 95.25           O  
ATOM   1258  CG  PRO A 166       1.274 -10.277  -3.468  1.00 95.25           C  
ATOM   1259  CD  PRO A 166       1.683 -10.268  -1.999  1.00 95.25           C  
ATOM   1260  N   GLY A 167       5.930 -10.783  -4.055  1.00 95.69           N  
ATOM   1261  CA  GLY A 167       7.307 -10.309  -4.212  1.00 95.69           C  
ATOM   1262  C   GLY A 167       7.504  -9.353  -5.396  1.00 95.69           C  
ATOM   1263  O   GLY A 167       6.769  -9.379  -6.380  1.00 95.69           O  
ATOM   1264  N   PHE A 168       8.564  -8.540  -5.348  1.00 96.06           N  
ATOM   1265  CA  PHE A 168       8.886  -7.547  -6.390  1.00 96.06           C  
ATOM   1266  C   PHE A 168       9.418  -8.143  -7.712  1.00 96.06           C  
ATOM   1267  CB  PHE A 168       9.867  -6.516  -5.808  1.00 96.06           C  
ATOM   1268  O   PHE A 168       9.556  -7.418  -8.697  1.00 96.06           O  
ATOM   1269  CG  PHE A 168      11.162  -7.113  -5.288  1.00 96.06           C  
ATOM   1270  CD1 PHE A 168      11.316  -7.401  -3.919  1.00 96.06           C  
ATOM   1271  CD2 PHE A 168      12.203  -7.418  -6.180  1.00 96.06           C  
ATOM   1272  CE1 PHE A 168      12.493  -8.013  -3.454  1.00 96.06           C  
ATOM   1273  CE2 PHE A 168      13.380  -8.035  -5.717  1.00 96.06           C  
ATOM   1274  CZ  PHE A 168      13.525  -8.332  -4.353  1.00 96.06           C  
ATOM   1275  N   THR A 169       9.732  -9.443  -7.743  1.00 96.94           N  
ATOM   1276  CA  THR A 169      10.160 -10.210  -8.935  1.00 96.94           C  
ATOM   1277  C   THR A 169       9.054 -11.122  -9.479  1.00 96.94           C  
ATOM   1278  CB  THR A 169      11.386 -11.078  -8.607  1.00 96.94           C  
ATOM   1279  O   THR A 169       9.225 -11.787 -10.504  1.00 96.94           O  
ATOM   1280  CG2 THR A 169      12.633 -10.265  -8.264  1.00 96.94           C  
ATOM   1281  OG1 THR A 169      11.097 -11.895  -7.491  1.00 96.94           O  
ATOM   1282  N   GLU A 170       7.908 -11.186  -8.799  1.00 95.75           N  
ATOM   1283  CA  GLU A 170       6.915 -12.240  -8.984  1.00 95.75           C  
ATOM   1284  C   GLU A 170       6.273 -12.221 -10.386  1.00 95.75           C  
ATOM   1285  CB  GLU A 170       5.904 -12.143  -7.832  1.00 95.75           C  
ATOM   1286  O   GLU A 170       6.016 -11.160 -10.966  1.00 95.75           O  
ATOM   1287  CG  GLU A 170       5.073 -13.418  -7.659  1.00 95.75           C  
ATOM   1288  CD  GLU A 170       5.019 -13.915  -6.208  1.00 95.75           C  
ATOM   1289  OE1 GLU A 170       5.067 -15.145  -6.010  1.00 95.75           O  
ATOM   1290  OE2 GLU A 170       4.916 -13.101  -5.265  1.00 95.75           O  
ATOM   1291  N   SER A 171       6.032 -13.403 -10.967  1.00 97.81           N  
ATOM   1292  CA  SER A 171       5.348 -13.528 -12.262  1.00 97.81           C  
ATOM   1293  C   SER A 171       3.888 -13.076 -12.166  1.00 97.81           C  
ATOM   1294  CB  SER A 171       5.422 -14.964 -12.800  1.00 97.81           C  
ATOM   1295  O   SER A 171       3.295 -13.098 -11.087  1.00 97.81           O  
ATOM   1296  OG  SER A 171       4.644 -15.841 -12.010  1.00 97.81           O  
ATOM   1297  N   VAL A 172       3.282 -12.699 -13.297  1.00 98.44           N  
ATOM   1298  CA  VAL A 172       1.863 -12.300 -13.326  1.00 98.44           C  
ATOM   1299  C   VAL A 172       0.953 -13.444 -12.878  1.00 98.44           C  
ATOM   1300  CB  VAL A 172       1.448 -11.780 -14.715  1.00 98.44           C  
ATOM   1301  O   VAL A 172       0.008 -13.206 -12.131  1.00 98.44           O  
ATOM   1302  CG1 VAL A 172      -0.035 -11.409 -14.756  1.00 98.44           C  
ATOM   1303  CG2 VAL A 172       2.273 -10.536 -15.052  1.00 98.44           C  
ATOM   1304  N   ASP A 173       1.260 -14.687 -13.252  1.00 98.50           N  
ATOM   1305  CA  ASP A 173       0.478 -15.850 -12.821  1.00 98.50           C  
ATOM   1306  C   ASP A 173       0.540 -16.074 -11.308  1.00 98.50           C  
ATOM   1307  CB  ASP A 173       0.941 -17.103 -13.572  1.00 98.50           C  
ATOM   1308  O   ASP A 173      -0.499 -16.303 -10.689  1.00 98.50           O  
ATOM   1309  CG  ASP A 173       0.511 -17.100 -15.040  1.00 98.50           C  
ATOM   1310  OD1 ASP A 173      -0.551 -16.499 -15.343  1.00 98.50           O  
ATOM   1311  OD2 ASP A 173       1.259 -17.707 -15.833  1.00 98.50           O  
ATOM   1312  N   SER A 174       1.718 -15.932 -10.689  1.00 98.19           N  
ATOM   1313  CA  SER A 174       1.836 -16.053  -9.230  1.00 98.19           C  
ATOM   1314  C   SER A 174       1.141 -14.890  -8.510  1.00 98.19           C  
ATOM   1315  CB  SER A 174       3.301 -16.156  -8.813  1.00 98.19           C  
ATOM   1316  O   SER A 174       0.409 -15.103  -7.543  1.00 98.19           O  
ATOM   1317  OG  SER A 174       3.337 -16.437  -7.430  1.00 98.19           O  
ATOM   1318  N   GLN A 175       1.256 -13.660  -9.034  1.00 98.31           N  
ATOM   1319  CA  GLN A 175       0.489 -12.516  -8.529  1.00 98.31           C  
ATOM   1320  C   GLN A 175      -1.025 -12.786  -8.602  1.00 98.31           C  
ATOM   1321  CB  GLN A 175       0.844 -11.237  -9.308  1.00 98.31           C  
ATOM   1322  O   GLN A 175      -1.737 -12.596  -7.617  1.00 98.31           O  
ATOM   1323  CG  GLN A 175       2.255 -10.694  -9.031  1.00 98.31           C  
ATOM   1324  CD  GLN A 175       2.525  -9.430  -9.844  1.00 98.31           C  
ATOM   1325  NE2 GLN A 175       3.445  -9.436 -10.788  1.00 98.31           N  
ATOM   1326  OE1 GLN A 175       1.895  -8.407  -9.649  1.00 98.31           O  
ATOM   1327  N   LYS A 176      -1.530 -13.297  -9.735  1.00 98.56           N  
ATOM   1328  CA  LYS A 176      -2.945 -13.672  -9.903  1.00 98.56           C  
ATOM   1329  C   LYS A 176      -3.363 -14.771  -8.931  1.00 98.56           C  
ATOM   1330  CB  LYS A 176      -3.213 -14.111 -11.351  1.00 98.56           C  
ATOM   1331  O   LYS A 176      -4.451 -14.678  -8.371  1.00 98.56           O  
ATOM   1332  CG  LYS A 176      -3.258 -12.911 -12.308  1.00 98.56           C  
ATOM   1333  CD  LYS A 176      -3.165 -13.324 -13.779  1.00 98.56           C  
ATOM   1334  CE  LYS A 176      -4.373 -14.102 -14.305  1.00 98.56           C  
ATOM   1335  NZ  LYS A 176      -4.108 -14.487 -15.711  1.00 98.56           N  
ATOM   1336  N   GLN A 177      -2.520 -15.777  -8.704  1.00 98.31           N  
ATOM   1337  CA  GLN A 177      -2.797 -16.852  -7.753  1.00 98.31           C  
ATOM   1338  C   GLN A 177      -2.927 -16.318  -6.322  1.00 98.31           C  
ATOM   1339  CB  GLN A 177      -1.704 -17.924  -7.861  1.00 98.31           C  
ATOM   1340  O   GLN A 177      -3.924 -16.608  -5.662  1.00 98.31           O  
ATOM   1341  CG  GLN A 177      -2.021 -19.148  -6.988  1.00 98.31           C  
ATOM   1342  CD  GLN A 177      -0.957 -20.236  -7.084  1.00 98.31           C  
ATOM   1343  NE2 GLN A 177      -1.233 -21.422  -6.589  1.00 98.31           N  
ATOM   1344  OE1 GLN A 177       0.133 -20.059  -7.596  1.00 98.31           O  
ATOM   1345  N   LYS A 178      -1.974 -15.495  -5.861  1.00 97.75           N  
ATOM   1346  CA  LYS A 178      -2.000 -14.894  -4.516  1.00 97.75           C  
ATOM   1347  C   LYS A 178      -3.221 -13.994  -4.308  1.00 97.75           C  
ATOM   1348  CB  LYS A 178      -0.694 -14.121  -4.258  1.00 97.75           C  
ATOM   1349  O   LYS A 178      -3.900 -14.106  -3.294  1.00 97.75           O  
ATOM   1350  CG  LYS A 178       0.498 -15.060  -4.014  1.00 97.75           C  
ATOM   1351  CD  LYS A 178       1.781 -14.267  -3.722  1.00 97.75           C  
ATOM   1352  CE  LYS A 178       2.898 -15.219  -3.283  1.00 97.75           C  
ATOM   1353  NZ  LYS A 178       4.160 -14.500  -2.995  1.00 97.75           N  
ATOM   1354  N   PHE A 179      -3.558 -13.153  -5.287  1.00 98.56           N  
ATOM   1355  CA  PHE A 179      -4.761 -12.314  -5.217  1.00 98.56           C  
ATOM   1356  C   PHE A 179      -6.046 -13.152  -5.244  1.00 98.56           C  
ATOM   1357  CB  PHE A 179      -4.739 -11.275  -6.346  1.00 98.56           C  
ATOM   1358  O   PHE A 179      -6.947 -12.922  -4.438  1.00 98.56           O  
ATOM   1359  CG  PHE A 179      -3.979 -10.013  -5.986  1.00 98.56           C  
ATOM   1360  CD1 PHE A 179      -4.671  -8.799  -5.820  1.00 98.56           C  
ATOM   1361  CD2 PHE A 179      -2.585 -10.043  -5.787  1.00 98.56           C  
ATOM   1362  CE1 PHE A 179      -3.973  -7.631  -5.468  1.00 98.56           C  
ATOM   1363  CE2 PHE A 179      -1.886  -8.867  -5.471  1.00 98.56           C  
ATOM   1364  CZ  PHE A 179      -2.579  -7.658  -5.310  1.00 98.56           C  
ATOM   1365  N   SER A 180      -6.114 -14.172  -6.103  1.00 98.31           N  
ATOM   1366  CA  SER A 180      -7.273 -15.066  -6.178  1.00 98.31           C  
ATOM   1367  C   SER A 180      -7.470 -15.868  -4.894  1.00 98.31           C  
ATOM   1368  CB  SER A 180      -7.135 -16.027  -7.357  1.00 98.31           C  
ATOM   1369  O   SER A 180      -8.615 -16.111  -4.519  1.00 98.31           O  
ATOM   1370  OG  SER A 180      -8.317 -16.794  -7.496  1.00 98.31           O  
ATOM   1371  N   ALA A 181      -6.392 -16.254  -4.204  1.00 97.62           N  
ATOM   1372  CA  ALA A 181      -6.465 -16.908  -2.896  1.00 97.62           C  
ATOM   1373  C   ALA A 181      -7.125 -16.011  -1.835  1.00 97.62           C  
ATOM   1374  CB  ALA A 181      -5.051 -17.326  -2.476  1.00 97.62           C  
ATOM   1375  O   ALA A 181      -7.735 -16.514  -0.899  1.00 97.62           O  
ATOM   1376  N   LYS A 182      -7.071 -14.688  -2.026  1.00 97.56           N  
ATOM   1377  CA  LYS A 182      -7.756 -13.683  -1.206  1.00 97.56           C  
ATOM   1378  C   LYS A 182      -9.091 -13.207  -1.799  1.00 97.56           C  
ATOM   1379  CB  LYS A 182      -6.774 -12.536  -0.908  1.00 97.56           C  
ATOM   1380  O   LYS A 182      -9.639 -12.194  -1.375  1.00 97.56           O  
ATOM   1381  CG  LYS A 182      -5.496 -12.953  -0.147  1.00 97.56           C  
ATOM   1382  CD  LYS A 182      -5.815 -13.728   1.145  1.00 97.56           C  
ATOM   1383  CE  LYS A 182      -4.605 -13.958   2.055  1.00 97.56           C  
ATOM   1384  NZ  LYS A 182      -5.019 -14.611   3.330  1.00 97.56           N  
ATOM   1385  N   GLY A 183      -9.631 -13.915  -2.794  1.00 97.88           N  
ATOM   1386  CA  GLY A 183     -10.909 -13.575  -3.429  1.00 97.88           C  
ATOM   1387  C   GLY A 183     -10.868 -12.332  -4.327  1.00 97.88           C  
ATOM   1388  O   GLY A 183     -11.918 -11.787  -4.670  1.00 97.88           O  
ATOM   1389  N   LEU A 184      -9.676 -11.876  -4.721  1.00 98.75           N  
ATOM   1390  CA  LEU A 184      -9.467 -10.725  -5.599  1.00 98.75           C  
ATOM   1391  C   LEU A 184      -9.167 -11.190  -7.027  1.00 98.75           C  
ATOM   1392  CB  LEU A 184      -8.336  -9.853  -5.030  1.00 98.75           C  
ATOM   1393  O   LEU A 184      -8.350 -12.082  -7.251  1.00 98.75           O  
ATOM   1394  CG  LEU A 184      -8.602  -9.265  -3.632  1.00 98.75           C  
ATOM   1395  CD1 LEU A 184      -7.346  -8.529  -3.171  1.00 98.75           C  
ATOM   1396  CD2 LEU A 184      -9.774  -8.281  -3.625  1.00 98.75           C  
ATOM   1397  N   ASN A 185      -9.826 -10.586  -8.017  1.00 98.75           N  
ATOM   1398  CA  ASN A 185      -9.661 -10.987  -9.415  1.00 98.75           C  
ATOM   1399  C   ASN A 185      -8.491 -10.255 -10.109  1.00 98.75           C  
ATOM   1400  CB  ASN A 185     -11.025 -10.874 -10.122  1.00 98.75           C  
ATOM   1401  O   ASN A 185      -7.812  -9.413  -9.524  1.00 98.75           O  
ATOM   1402  CG  ASN A 185     -11.488  -9.453 -10.388  1.00 98.75           C  
ATOM   1403  ND2 ASN A 185     -12.767  -9.251 -10.588  1.00 98.75           N  
ATOM   1404  OD1 ASN A 185     -10.719  -8.522 -10.528  1.00 98.75           O  
ATOM   1405  N   THR A 186      -8.255 -10.544 -11.393  1.00 98.81           N  
ATOM   1406  CA  THR A 186      -7.171  -9.908 -12.168  1.00 98.81           C  
ATOM   1407  C   THR A 186      -7.325  -8.389 -12.302  1.00 98.81           C  
ATOM   1408  CB  THR A 186      -7.073 -10.539 -13.565  1.00 98.81           C  
ATOM   1409  O   THR A 186      -6.322  -7.680 -12.308  1.00 98.81           O  
ATOM   1410  CG2 THR A 186      -5.841 -10.099 -14.349  1.00 98.81           C  
ATOM   1411  OG1 THR A 186      -6.991 -11.941 -13.424  1.00 98.81           O  
ATOM   1412  N   GLN A 187      -8.554  -7.864 -12.366  1.00 98.75           N  
ATOM   1413  CA  GLN A 187      -8.760  -6.416 -12.333  1.00 98.75           C  
ATOM   1414  C   GLN A 187      -8.358  -5.858 -10.967  1.00 98.75           C  
ATOM   1415  CB  GLN A 187     -10.217  -6.049 -12.664  1.00 98.75           C  
ATOM   1416  O   GLN A 187      -7.659  -4.852 -10.923  1.00 98.75           O  
ATOM   1417  CG  GLN A 187     -10.395  -4.525 -12.786  1.00 98.75           C  
ATOM   1418  CD  GLN A 187     -11.814  -4.116 -13.170  1.00 98.75           C  
ATOM   1419  NE2 GLN A 187     -12.381  -3.150 -12.480  1.00 98.75           N  
ATOM   1420  OE1 GLN A 187     -12.423  -4.637 -14.098  1.00 98.75           O  
ATOM   1421  N   ASP A 188      -8.762  -6.503  -9.870  1.00 98.88           N  
ATOM   1422  CA  ASP A 188      -8.405  -6.082  -8.513  1.00 98.88           C  
ATOM   1423  C   ASP A 188      -6.878  -6.073  -8.322  1.00 98.88           C  
ATOM   1424  CB  ASP A 188      -9.101  -6.971  -7.466  1.00 98.88           C  
ATOM   1425  O   ASP A 188      -6.358  -5.100  -7.785  1.00 98.88           O  
ATOM   1426  CG  ASP A 188     -10.635  -6.881  -7.475  1.00 98.88           C  
ATOM   1427  OD1 ASP A 188     -11.196  -5.757  -7.461  1.00 98.88           O  
ATOM   1428  OD2 ASP A 188     -11.325  -7.929  -7.472  1.00 98.88           O  
ATOM   1429  N   LEU A 189      -6.156  -7.068  -8.859  1.00 98.81           N  
ATOM   1430  CA  LEU A 189      -4.686  -7.074  -8.918  1.00 98.81           C  
ATOM   1431  C   LEU A 189      -4.132  -5.808  -9.583  1.00 98.81           C  
ATOM   1432  CB  LEU A 189      -4.195  -8.366  -9.609  1.00 98.81           C  
ATOM   1433  O   LEU A 189      -3.417  -5.040  -8.943  1.00 98.81           O  
ATOM   1434  CG  LEU A 189      -2.702  -8.366 -10.006  1.00 98.81           C  
ATOM   1435  CD1 LEU A 189      -1.776  -8.273  -8.801  1.00 98.81           C  
ATOM   1436  CD2 LEU A 189      -2.367  -9.647 -10.769  1.00 98.81           C  
ATOM   1437  N   VAL A 190      -4.482  -5.556 -10.850  1.00 98.88           N  
ATOM   1438  CA  VAL A 190      -3.951  -4.399 -11.599  1.00 98.88           C  
ATOM   1439  C   VAL A 190      -4.333  -3.079 -10.926  1.00 98.88           C  
ATOM   1440  CB  VAL A 190      -4.449  -4.416 -13.059  1.00 98.88           C  
ATOM   1441  O   VAL A 190      -3.562  -2.123 -10.921  1.00 98.88           O  
ATOM   1442  CG1 VAL A 190      -3.980  -3.185 -13.851  1.00 98.88           C  
ATOM   1443  CG2 VAL A 190      -3.925  -5.652 -13.797  1.00 98.88           C  
ATOM   1444  N   THR A 191      -5.528  -3.027 -10.344  1.00 98.88           N  
ATOM   1445  CA  THR A 191      -6.053  -1.835  -9.680  1.00 98.88           C  
ATOM   1446  C   THR A 191      -5.299  -1.540  -8.390  1.00 98.88           C  
ATOM   1447  CB  THR A 191      -7.544  -2.001  -9.384  1.00 98.88           C  
ATOM   1448  O   THR A 191      -4.847  -0.415  -8.206  1.00 98.88           O  
ATOM   1449  CG2 THR A 191      -8.170  -0.710  -8.894  1.00 98.88           C  
ATOM   1450  OG1 THR A 191      -8.213  -2.360 -10.566  1.00 98.88           O  
ATOM   1451  N   LEU A 192      -5.138  -2.531  -7.510  1.00 98.88           N  
ATOM   1452  CA  LEU A 192      -4.504  -2.351  -6.203  1.00 98.88           C  
ATOM   1453  C   LEU A 192      -2.999  -2.109  -6.326  1.00 98.88           C  
ATOM   1454  CB  LEU A 192      -4.810  -3.567  -5.314  1.00 98.88           C  
ATOM   1455  O   LEU A 192      -2.477  -1.234  -5.639  1.00 98.88           O  
ATOM   1456  CG  LEU A 192      -6.280  -3.634  -4.863  1.00 98.88           C  
ATOM   1457  CD1 LEU A 192      -6.590  -4.994  -4.243  1.00 98.88           C  
ATOM   1458  CD2 LEU A 192      -6.619  -2.553  -3.836  1.00 98.88           C  
ATOM   1459  N   VAL A 193      -2.320  -2.787  -7.260  1.00 98.38           N  
ATOM   1460  CA  VAL A 193      -0.912  -2.491  -7.579  1.00 98.38           C  
ATOM   1461  C   VAL A 193      -0.756  -1.066  -8.134  1.00 98.38           C  
ATOM   1462  CB  VAL A 193      -0.323  -3.552  -8.530  1.00 98.38           C  
ATOM   1463  O   VAL A 193       0.265  -0.424  -7.905  1.00 98.38           O  
ATOM   1464  CG1 VAL A 193       1.130  -3.238  -8.875  1.00 98.38           C  
ATOM   1465  CG2 VAL A 193      -0.303  -4.940  -7.878  1.00 98.38           C  
ATOM   1466  N   GLY A 194      -1.807  -0.498  -8.738  1.00 98.50           N  
ATOM   1467  CA  GLY A 194      -1.878   0.924  -9.085  1.00 98.50           C  
ATOM   1468  C   GLY A 194      -1.638   1.885  -7.913  1.00 98.50           C  
ATOM   1469  O   GLY A 194      -1.301   3.040  -8.151  1.00 98.50           O  
ATOM   1470  N   GLY A 195      -1.721   1.426  -6.656  1.00 98.44           N  
ATOM   1471  CA  GLY A 195      -1.287   2.187  -5.480  1.00 98.44           C  
ATOM   1472  C   GLY A 195       0.193   2.601  -5.514  1.00 98.44           C  
ATOM   1473  O   GLY A 195       0.560   3.582  -4.872  1.00 98.44           O  
ATOM   1474  N   HIS A 196       1.021   1.937  -6.330  1.00 98.56           N  
ATOM   1475  CA  HIS A 196       2.396   2.341  -6.646  1.00 98.56           C  
ATOM   1476  C   HIS A 196       2.499   3.676  -7.419  1.00 98.56           C  
ATOM   1477  CB  HIS A 196       3.090   1.198  -7.410  1.00 98.56           C  
ATOM   1478  O   HIS A 196       3.607   4.137  -7.683  1.00 98.56           O  
ATOM   1479  CG  HIS A 196       3.389  -0.052  -6.613  1.00 98.56           C  
ATOM   1480  CD2 HIS A 196       3.286  -0.226  -5.256  1.00 98.56           C  
ATOM   1481  ND1 HIS A 196       3.892  -1.228  -7.124  1.00 98.56           N  
ATOM   1482  CE1 HIS A 196       4.073  -2.082  -6.109  1.00 98.56           C  
ATOM   1483  NE2 HIS A 196       3.737  -1.514  -4.940  1.00 98.56           N  
ATOM   1484  N   THR A 197       1.379   4.340  -7.742  1.00 98.62           N  
ATOM   1485  CA  THR A 197       1.367   5.752  -8.181  1.00 98.62           C  
ATOM   1486  C   THR A 197       1.922   6.721  -7.129  1.00 98.62           C  
ATOM   1487  CB  THR A 197      -0.036   6.164  -8.649  1.00 98.62           C  
ATOM   1488  O   THR A 197       2.393   7.801  -7.472  1.00 98.62           O  
ATOM   1489  CG2 THR A 197      -1.045   6.221  -7.501  1.00 98.62           C  
ATOM   1490  OG1 THR A 197      -0.034   7.426  -9.277  1.00 98.62           O  
ATOM   1491  N   ILE A 198       1.950   6.320  -5.853  1.00 98.31           N  
ATOM   1492  CA  ILE A 198       2.613   7.062  -4.778  1.00 98.31           C  
ATOM   1493  C   ILE A 198       3.689   6.214  -4.096  1.00 98.31           C  
ATOM   1494  CB  ILE A 198       1.598   7.628  -3.761  1.00 98.31           C  
ATOM   1495  O   ILE A 198       3.623   4.986  -4.039  1.00 98.31           O  
ATOM   1496  CG1 ILE A 198       0.681   6.531  -3.174  1.00 98.31           C  
ATOM   1497  CG2 ILE A 198       0.793   8.766  -4.409  1.00 98.31           C  
ATOM   1498  CD1 ILE A 198      -0.120   6.992  -1.950  1.00 98.31           C  
ATOM   1499  N   GLY A 199       4.674   6.891  -3.508  1.00 96.88           N  
ATOM   1500  CA  GLY A 199       5.720   6.248  -2.719  1.00 96.88           C  
ATOM   1501  C   GLY A 199       6.955   5.848  -3.520  1.00 96.88           C  
ATOM   1502  O   GLY A 199       7.209   6.305  -4.634  1.00 96.88           O  
ATOM   1503  N   THR A 200       7.806   5.049  -2.882  1.00 97.25           N  
ATOM   1504  CA  THR A 200       9.169   4.784  -3.352  1.00 97.25           C  
ATOM   1505  C   THR A 200       9.559   3.322  -3.161  1.00 97.25           C  
ATOM   1506  CB  THR A 200      10.198   5.691  -2.642  1.00 97.25           C  
ATOM   1507  O   THR A 200       9.001   2.625  -2.314  1.00 97.25           O  
ATOM   1508  CG2 THR A 200      10.036   7.187  -2.910  1.00 97.25           C  
ATOM   1509  OG1 THR A 200      10.103   5.584  -1.236  1.00 97.25           O  
ATOM   1510  N   SER A 201      10.586   2.884  -3.884  1.00 97.00           N  
ATOM   1511  CA  SER A 201      11.319   1.643  -3.640  1.00 97.00           C  
ATOM   1512  C   SER A 201      12.801   1.939  -3.417  1.00 97.00           C  
ATOM   1513  CB  SER A 201      11.117   0.669  -4.796  1.00 97.00           C  
ATOM   1514  O   SER A 201      13.328   2.926  -3.927  1.00 97.00           O  
ATOM   1515  OG  SER A 201      11.710  -0.563  -4.445  1.00 97.00           O  
ATOM   1516  N   ALA A 202      13.478   1.111  -2.623  1.00 96.94           N  
ATOM   1517  CA  ALA A 202      14.927   1.203  -2.463  1.00 96.94           C  
ATOM   1518  C   ALA A 202      15.639   0.531  -3.648  1.00 96.94           C  
ATOM   1519  CB  ALA A 202      15.337   0.606  -1.113  1.00 96.94           C  
ATOM   1520  O   ALA A 202      15.176  -0.505  -4.128  1.00 96.94           O  
ATOM   1521  N   CYS A 203      16.774   1.087  -4.083  1.00 98.19           N  
ATOM   1522  CA  CYS A 203      17.562   0.584  -5.213  1.00 98.19           C  
ATOM   1523  C   CYS A 203      17.825  -0.929  -5.139  1.00 98.19           C  
ATOM   1524  CB  CYS A 203      18.897   1.340  -5.266  1.00 98.19           C  
ATOM   1525  O   CYS A 203      17.749  -1.615  -6.156  1.00 98.19           O  
ATOM   1526  SG  CYS A 203      18.817   3.077  -5.785  1.00 98.19           S  
ATOM   1527  N   GLN A 204      18.072  -1.475  -3.945  1.00 96.25           N  
ATOM   1528  CA  GLN A 204      18.329  -2.906  -3.739  1.00 96.25           C  
ATOM   1529  C   GLN A 204      17.220  -3.839  -4.260  1.00 96.25           C  
ATOM   1530  CB  GLN A 204      18.595  -3.161  -2.247  1.00 96.25           C  
ATOM   1531  O   GLN A 204      17.500  -4.990  -4.578  1.00 96.25           O  
ATOM   1532  CG  GLN A 204      17.362  -2.931  -1.354  1.00 96.25           C  
ATOM   1533  CD  GLN A 204      17.664  -3.077   0.133  1.00 96.25           C  
ATOM   1534  NE2 GLN A 204      16.664  -2.978   0.978  1.00 96.25           N  
ATOM   1535  OE1 GLN A 204      18.783  -3.278   0.569  1.00 96.25           O  
ATOM   1536  N   PHE A 205      15.976  -3.363  -4.386  1.00 96.44           N  
ATOM   1537  CA  PHE A 205      14.848  -4.181  -4.846  1.00 96.44           C  
ATOM   1538  C   PHE A 205      14.678  -4.209  -6.368  1.00 96.44           C  
ATOM   1539  CB  PHE A 205      13.558  -3.705  -4.173  1.00 96.44           C  
ATOM   1540  O   PHE A 205      13.802  -4.910  -6.866  1.00 96.44           O  
ATOM   1541  CG  PHE A 205      13.587  -3.760  -2.662  1.00 96.44           C  
ATOM   1542  CD1 PHE A 205      13.762  -4.987  -1.998  1.00 96.44           C  
ATOM   1543  CD2 PHE A 205      13.425  -2.583  -1.916  1.00 96.44           C  
ATOM   1544  CE1 PHE A 205      13.759  -5.039  -0.594  1.00 96.44           C  
ATOM   1545  CE2 PHE A 205      13.428  -2.631  -0.512  1.00 96.44           C  
ATOM   1546  CZ  PHE A 205      13.583  -3.861   0.152  1.00 96.44           C  
ATOM   1547  N   PHE A 206      15.471  -3.450  -7.127  1.00 97.69           N  
ATOM   1548  CA  PHE A 206      15.357  -3.429  -8.591  1.00 97.69           C  
ATOM   1549  C   PHE A 206      16.682  -3.198  -9.331  1.00 97.69           C  
ATOM   1550  CB  PHE A 206      14.294  -2.401  -9.003  1.00 97.69           C  
ATOM   1551  O   PHE A 206      16.710  -3.292 -10.555  1.00 97.69           O  
ATOM   1552  CG  PHE A 206      14.642  -0.970  -8.653  1.00 97.69           C  
ATOM   1553  CD1 PHE A 206      14.229  -0.421  -7.424  1.00 97.69           C  
ATOM   1554  CD2 PHE A 206      15.385  -0.192  -9.560  1.00 97.69           C  
ATOM   1555  CE1 PHE A 206      14.544   0.911  -7.111  1.00 97.69           C  
ATOM   1556  CE2 PHE A 206      15.712   1.135  -9.240  1.00 97.69           C  
ATOM   1557  CZ  PHE A 206      15.286   1.683  -8.019  1.00 97.69           C  
ATOM   1558  N   SER A 207      17.795  -2.941  -8.636  1.00 97.81           N  
ATOM   1559  CA  SER A 207      19.099  -2.678  -9.263  1.00 97.81           C  
ATOM   1560  C   SER A 207      19.605  -3.845 -10.114  1.00 97.81           C  
ATOM   1561  CB  SER A 207      20.148  -2.323  -8.206  1.00 97.81           C  
ATOM   1562  O   SER A 207      20.269  -3.611 -11.123  1.00 97.81           O  
ATOM   1563  OG  SER A 207      20.322  -3.403  -7.311  1.00 97.81           O  
ATOM   1564  N   TYR A 208      19.241  -5.090  -9.783  1.00 97.56           N  
ATOM   1565  CA  TYR A 208      19.552  -6.260 -10.614  1.00 97.56           C  
ATOM   1566  C   TYR A 208      18.989  -6.113 -12.037  1.00 97.56           C  
ATOM   1567  CB  TYR A 208      19.051  -7.551  -9.948  1.00 97.56           C  
ATOM   1568  O   TYR A 208      19.673  -6.470 -12.995  1.00 97.56           O  
ATOM   1569  CG  TYR A 208      17.542  -7.678  -9.888  1.00 97.56           C  
ATOM   1570  CD1 TYR A 208      16.840  -7.133  -8.798  1.00 97.56           C  
ATOM   1571  CD2 TYR A 208      16.840  -8.303 -10.940  1.00 97.56           C  
ATOM   1572  CE1 TYR A 208      15.437  -7.163  -8.786  1.00 97.56           C  
ATOM   1573  CE2 TYR A 208      15.432  -8.329 -10.928  1.00 97.56           C  
ATOM   1574  OH  TYR A 208      13.382  -7.619  -9.883  1.00 97.56           O  
ATOM   1575  CZ  TYR A 208      14.730  -7.730  -9.863  1.00 97.56           C  
ATOM   1576  N   ARG A 209      17.815  -5.480 -12.200  1.00 98.31           N  
ATOM   1577  CA  ARG A 209      17.220  -5.182 -13.512  1.00 98.31           C  
ATOM   1578  C   ARG A 209      18.051  -4.195 -14.326  1.00 98.31           C  
ATOM   1579  CB  ARG A 209      15.806  -4.598 -13.372  1.00 98.31           C  
ATOM   1580  O   ARG A 209      17.929  -4.153 -15.540  1.00 98.31           O  
ATOM   1581  CG  ARG A 209      14.817  -5.417 -12.535  1.00 98.31           C  
ATOM   1582  CD  ARG A 209      13.459  -4.708 -12.502  1.00 98.31           C  
ATOM   1583  NE  ARG A 209      12.782  -4.739 -13.815  1.00 98.31           N  
ATOM   1584  NH1 ARG A 209      11.544  -2.815 -13.610  1.00 98.31           N  
ATOM   1585  NH2 ARG A 209      11.480  -3.991 -15.497  1.00 98.31           N  
ATOM   1586  CZ  ARG A 209      11.935  -3.850 -14.293  1.00 98.31           C  
ATOM   1587  N   LEU A 210      18.889  -3.378 -13.691  1.00 98.38           N  
ATOM   1588  CA  LEU A 210      19.658  -2.335 -14.377  1.00 98.38           C  
ATOM   1589  C   LEU A 210      20.996  -2.844 -14.922  1.00 98.38           C  
ATOM   1590  CB  LEU A 210      19.893  -1.147 -13.429  1.00 98.38           C  
ATOM   1591  O   LEU A 210      21.578  -2.196 -15.798  1.00 98.38           O  
ATOM   1592  CG  LEU A 210      18.656  -0.615 -12.689  1.00 98.38           C  
ATOM   1593  CD1 LEU A 210      19.055   0.616 -11.875  1.00 98.38           C  
ATOM   1594  CD2 LEU A 210      17.518  -0.236 -13.631  1.00 98.38           C  
ATOM   1595  N   TYR A 211      21.508  -3.959 -14.392  1.00 97.62           N  
ATOM   1596  CA  TYR A 211      22.892  -4.390 -14.617  1.00 97.62           C  
ATOM   1597  C   TYR A 211      23.053  -5.872 -14.958  1.00 97.62           C  
ATOM   1598  CB  TYR A 211      23.734  -4.047 -13.377  1.00 97.62           C  
ATOM   1599  O   TYR A 211      23.916  -6.192 -15.767  1.00 97.62           O  
ATOM   1600  CG  TYR A 211      23.811  -2.564 -13.071  1.00 97.62           C  
ATOM   1601  CD1 TYR A 211      24.535  -1.717 -13.931  1.00 97.62           C  
ATOM   1602  CD2 TYR A 211      23.153  -2.029 -11.947  1.00 97.62           C  
ATOM   1603  CE1 TYR A 211      24.581  -0.333 -13.686  1.00 97.62           C  
ATOM   1604  CE2 TYR A 211      23.197  -0.644 -11.696  1.00 97.62           C  
ATOM   1605  OH  TYR A 211      23.961   1.539 -12.344  1.00 97.62           O  
ATOM   1606  CZ  TYR A 211      23.908   0.204 -12.569  1.00 97.62           C  
ATOM   1607  N   ASN A 212      22.275  -6.768 -14.347  1.00 96.31           N  
ATOM   1608  CA  ASN A 212      22.431  -8.209 -14.541  1.00 96.31           C  
ATOM   1609  C   ASN A 212      21.090  -8.935 -14.376  1.00 96.31           C  
ATOM   1610  CB  ASN A 212      23.514  -8.739 -13.584  1.00 96.31           C  
ATOM   1611  O   ASN A 212      20.873  -9.696 -13.431  1.00 96.31           O  
ATOM   1612  CG  ASN A 212      23.850 -10.188 -13.887  1.00 96.31           C  
ATOM   1613  ND2 ASN A 212      24.385 -10.912 -12.933  1.00 96.31           N  
ATOM   1614  OD1 ASN A 212      23.662 -10.682 -14.987  1.00 96.31           O  
ATOM   1615  N   PHE A 213      20.168  -8.659 -15.290  1.00 97.12           N  
ATOM   1616  CA  PHE A 213      18.848  -9.264 -15.291  1.00 97.12           C  
ATOM   1617  C   PHE A 213      18.933 -10.722 -15.751  1.00 97.12           C  
ATOM   1618  CB  PHE A 213      17.933  -8.430 -16.183  1.00 97.12           C  
ATOM   1619  O   PHE A 213      19.533 -11.000 -16.789  1.00 97.12           O  
ATOM   1620  CG  PHE A 213      16.495  -8.884 -16.129  1.00 97.12           C  
ATOM   1621  CD1 PHE A 213      15.882  -9.454 -17.260  1.00 97.12           C  
ATOM   1622  CD2 PHE A 213      15.767  -8.730 -14.936  1.00 97.12           C  
ATOM   1623  CE1 PHE A 213      14.532  -9.841 -17.204  1.00 97.12           C  
ATOM   1624  CE2 PHE A 213      14.427  -9.136 -14.877  1.00 97.12           C  
ATOM   1625  CZ  PHE A 213      13.806  -9.686 -16.010  1.00 97.12           C  
ATOM   1626  N   ASN A 214      18.363 -11.657 -14.983  1.00 93.44           N  
ATOM   1627  CA  ASN A 214      18.377 -13.102 -15.267  1.00 93.44           C  
ATOM   1628  C   ASN A 214      19.765 -13.671 -15.617  1.00 93.44           C  
ATOM   1629  CB  ASN A 214      17.284 -13.426 -16.302  1.00 93.44           C  
ATOM   1630  O   ASN A 214      19.891 -14.534 -16.483  1.00 93.44           O  
ATOM   1631  CG  ASN A 214      15.892 -13.204 -15.750  1.00 93.44           C  
ATOM   1632  ND2 ASN A 214      14.900 -13.104 -16.600  1.00 93.44           N  
ATOM   1633  OD1 ASN A 214      15.673 -13.138 -14.554  1.00 93.44           O  
ATOM   1634  N   SER A 215      20.814 -13.167 -14.960  1.00 91.56           N  
ATOM   1635  CA  SER A 215      22.209 -13.576 -15.185  1.00 91.56           C  
ATOM   1636  C   SER A 215      22.704 -13.404 -16.631  1.00 91.56           C  
ATOM   1637  CB  SER A 215      22.463 -14.989 -14.643  1.00 91.56           C  
ATOM   1638  O   SER A 215      23.633 -14.087 -17.055  1.00 91.56           O  
ATOM   1639  OG  SER A 215      22.215 -15.024 -13.249  1.00 91.56           O  
ATOM   1640  N   THR A 216      22.107 -12.485 -17.396  1.00 92.06           N  
ATOM   1641  CA  THR A 216      22.492 -12.198 -18.792  1.00 92.06           C  
ATOM   1642  C   THR A 216      23.731 -11.307 -18.923  1.00 92.06           C  
ATOM   1643  CB  THR A 216      21.342 -11.525 -19.557  1.00 92.06           C  
ATOM   1644  O   THR A 216      24.256 -11.149 -20.022  1.00 92.06           O  
ATOM   1645  CG2 THR A 216      20.094 -12.405 -19.655  1.00 92.06           C  
ATOM   1646  OG1 THR A 216      20.993 -10.307 -18.937  1.00 92.06           O  
ATOM   1647  N   GLY A 217      24.186 -10.679 -17.832  1.00 92.19           N  
ATOM   1648  CA  GLY A 217      25.208  -9.627 -17.864  1.00 92.19           C  
ATOM   1649  C   GLY A 217      24.715  -8.287 -18.429  1.00 92.19           C  
ATOM   1650  O   GLY A 217      25.523  -7.382 -18.632  1.00 92.19           O  
ATOM   1651  N   GLY A 218      23.409  -8.152 -18.692  1.00 96.06           N  
ATOM   1652  CA  GLY A 218      22.782  -6.949 -19.239  1.00 96.06           C  
ATOM   1653  C   GLY A 218      21.557  -6.477 -18.444  1.00 96.06           C  
ATOM   1654  O   GLY A 218      21.129  -7.137 -17.493  1.00 96.06           O  
ATOM   1655  N   PRO A 219      20.995  -5.306 -18.801  1.00 98.19           N  
ATOM   1656  CA  PRO A 219      19.761  -4.810 -18.204  1.00 98.19           C  
ATOM   1657  C   PRO A 219      18.544  -5.632 -18.653  1.00 98.19           C  
ATOM   1658  CB  PRO A 219      19.650  -3.357 -18.671  1.00 98.19           C  
ATOM   1659  O   PRO A 219      18.566  -6.304 -19.682  1.00 98.19           O  
ATOM   1660  CG  PRO A 219      20.280  -3.417 -20.064  1.00 98.19           C  
ATOM   1661  CD  PRO A 219      21.408  -4.436 -19.894  1.00 98.19           C  
ATOM   1662  N   ASP A 220      17.459  -5.519 -17.896  1.00 98.25           N  
ATOM   1663  CA  ASP A 220      16.140  -6.024 -18.255  1.00 98.25           C  
ATOM   1664  C   ASP A 220      15.670  -5.360 -19.565  1.00 98.25           C  
ATOM   1665  CB  ASP A 220      15.190  -5.742 -17.084  1.00 98.25           C  
ATOM   1666  O   ASP A 220      15.550  -4.131 -19.613  1.00 98.25           O  
ATOM   1667  CG  ASP A 220      13.740  -6.188 -17.288  1.00 98.25           C  
ATOM   1668  OD1 ASP A 220      13.321  -6.489 -18.429  1.00 98.25           O  
ATOM   1669  OD2 ASP A 220      12.986  -6.110 -16.293  1.00 98.25           O  
ATOM   1670  N   PRO A 221      15.394  -6.140 -20.629  1.00 97.31           N  
ATOM   1671  CA  PRO A 221      15.024  -5.602 -21.937  1.00 97.31           C  
ATOM   1672  C   PRO A 221      13.643  -4.934 -21.956  1.00 97.31           C  
ATOM   1673  CB  PRO A 221      15.079  -6.805 -22.885  1.00 97.31           C  
ATOM   1674  O   PRO A 221      13.311  -4.263 -22.930  1.00 97.31           O  
ATOM   1675  CG  PRO A 221      14.734  -7.983 -21.976  1.00 97.31           C  
ATOM   1676  CD  PRO A 221      15.413  -7.597 -20.666  1.00 97.31           C  
ATOM   1677  N   SER A 222      12.826  -5.111 -20.911  1.00 97.50           N  
ATOM   1678  CA  SER A 222      11.541  -4.417 -20.770  1.00 97.50           C  
ATOM   1679  C   SER A 222      11.677  -2.971 -20.280  1.00 97.50           C  
ATOM   1680  CB  SER A 222      10.605  -5.205 -19.850  1.00 97.50           C  
ATOM   1681  O   SER A 222      10.698  -2.223 -20.324  1.00 97.50           O  
ATOM   1682  OG  SER A 222      11.037  -5.166 -18.504  1.00 97.50           O  
ATOM   1683  N   ILE A 223      12.869  -2.565 -19.821  1.00 98.44           N  
ATOM   1684  CA  ILE A 223      13.153  -1.181 -19.442  1.00 98.44           C  
ATOM   1685  C   ILE A 223      13.390  -0.357 -20.706  1.00 98.44           C  
ATOM   1686  CB  ILE A 223      14.344  -1.084 -18.460  1.00 98.44           C  
ATOM   1687  O   ILE A 223      14.214  -0.704 -21.551  1.00 98.44           O  
ATOM   1688  CG1 ILE A 223      14.034  -1.880 -17.173  1.00 98.44           C  
ATOM   1689  CG2 ILE A 223      14.643   0.392 -18.113  1.00 98.44           C  
ATOM   1690  CD1 ILE A 223      15.190  -1.919 -16.169  1.00 98.44           C  
ATOM   1691  N   ASP A 224      12.712   0.782 -20.804  1.00 98.44           N  
ATOM   1692  CA  ASP A 224      12.931   1.744 -21.876  1.00 98.44           C  
ATOM   1693  C   ASP A 224      14.397   2.189 -21.943  1.00 98.44           C  
ATOM   1694  CB  ASP A 224      11.983   2.926 -21.695  1.00 98.44           C  
ATOM   1695  O   ASP A 224      14.979   2.678 -20.968  1.00 98.44           O  
ATOM   1696  CG  ASP A 224      12.304   4.061 -22.660  1.00 98.44           C  
ATOM   1697  OD1 ASP A 224      12.802   5.110 -22.190  1.00 98.44           O  
ATOM   1698  OD2 ASP A 224      12.139   3.879 -23.880  1.00 98.44           O  
ATOM   1699  N   ALA A 225      14.994   2.045 -23.126  1.00 98.19           N  
ATOM   1700  CA  ALA A 225      16.414   2.297 -23.338  1.00 98.19           C  
ATOM   1701  C   ALA A 225      16.808   3.754 -23.039  1.00 98.19           C  
ATOM   1702  CB  ALA A 225      16.761   1.905 -24.779  1.00 98.19           C  
ATOM   1703  O   ALA A 225      17.935   4.004 -22.611  1.00 98.19           O  
ATOM   1704  N   SER A 226      15.886   4.711 -23.222  1.00 98.12           N  
ATOM   1705  CA  SER A 226      16.127   6.124 -22.899  1.00 98.12           C  
ATOM   1706  C   SER A 226      16.025   6.423 -21.399  1.00 98.12           C  
ATOM   1707  CB  SER A 226      15.200   7.028 -23.722  1.00 98.12           C  
ATOM   1708  O   SER A 226      16.660   7.355 -20.909  1.00 98.12           O  
ATOM   1709  OG  SER A 226      13.901   7.188 -23.179  1.00 98.12           O  
ATOM   1710  N   PHE A 227      15.274   5.609 -20.655  1.00 97.88           N  
ATOM   1711  CA  PHE A 227      15.073   5.740 -19.215  1.00 97.88           C  
ATOM   1712  C   PHE A 227      16.152   5.029 -18.386  1.00 97.88           C  
ATOM   1713  CB  PHE A 227      13.676   5.200 -18.890  1.00 97.88           C  
ATOM   1714  O   PHE A 227      16.497   5.482 -17.291  1.00 97.88           O  
ATOM   1715  CG  PHE A 227      13.246   5.388 -17.451  1.00 97.88           C  
ATOM   1716  CD1 PHE A 227      12.753   4.296 -16.713  1.00 97.88           C  
ATOM   1717  CD2 PHE A 227      13.301   6.665 -16.861  1.00 97.88           C  
ATOM   1718  CE1 PHE A 227      12.299   4.488 -15.397  1.00 97.88           C  
ATOM   1719  CE2 PHE A 227      12.874   6.849 -15.535  1.00 97.88           C  
ATOM   1720  CZ  PHE A 227      12.371   5.759 -14.805  1.00 97.88           C  
ATOM   1721  N   LEU A 228      16.735   3.945 -18.906  1.00 98.50           N  
ATOM   1722  CA  LEU A 228      17.765   3.169 -18.210  1.00 98.50           C  
ATOM   1723  C   LEU A 228      18.951   4.019 -17.690  1.00 98.50           C  
ATOM   1724  CB  LEU A 228      18.209   2.007 -19.120  1.00 98.50           C  
ATOM   1725  O   LEU A 228      19.338   3.820 -16.534  1.00 98.50           O  
ATOM   1726  CG  LEU A 228      19.338   1.143 -18.530  1.00 98.50           C  
ATOM   1727  CD1 LEU A 228      18.900   0.390 -17.273  1.00 98.50           C  
ATOM   1728  CD2 LEU A 228      19.803   0.129 -19.567  1.00 98.50           C  
ATOM   1729  N   PRO A 229      19.529   4.980 -18.447  1.00 98.50           N  
ATOM   1730  CA  PRO A 229      20.590   5.849 -17.930  1.00 98.50           C  
ATOM   1731  C   PRO A 229      20.162   6.666 -16.705  1.00 98.50           C  
ATOM   1732  CB  PRO A 229      20.985   6.765 -19.094  1.00 98.50           C  
ATOM   1733  O   PRO A 229      20.946   6.812 -15.768  1.00 98.50           O  
ATOM   1734  CG  PRO A 229      20.596   5.959 -20.329  1.00 98.50           C  
ATOM   1735  CD  PRO A 229      19.332   5.243 -19.866  1.00 98.50           C  
ATOM   1736  N   THR A 230      18.914   7.145 -16.668  1.00 97.56           N  
ATOM   1737  CA  THR A 230      18.358   7.853 -15.507  1.00 97.56           C  
ATOM   1738  C   THR A 230      18.312   6.941 -14.284  1.00 97.56           C  
ATOM   1739  CB  THR A 230      16.950   8.394 -15.807  1.00 97.56           C  
ATOM   1740  O   THR A 230      18.801   7.324 -13.222  1.00 97.56           O  
ATOM   1741  CG2 THR A 230      16.378   9.232 -14.665  1.00 97.56           C  
ATOM   1742  OG1 THR A 230      16.985   9.219 -16.948  1.00 97.56           O  
ATOM   1743  N   LEU A 231      17.803   5.711 -14.429  1.00 97.94           N  
ATOM   1744  CA  LEU A 231      17.768   4.742 -13.329  1.00 97.94           C  
ATOM   1745  C   LEU A 231      19.168   4.371 -12.834  1.00 97.94           C  
ATOM   1746  CB  LEU A 231      17.007   3.474 -13.747  1.00 97.94           C  
ATOM   1747  O   LEU A 231      19.377   4.292 -11.628  1.00 97.94           O  
ATOM   1748  CG  LEU A 231      15.490   3.649 -13.921  1.00 97.94           C  
ATOM   1749  CD1 LEU A 231      14.888   2.305 -14.331  1.00 97.94           C  
ATOM   1750  CD2 LEU A 231      14.812   4.101 -12.624  1.00 97.94           C  
ATOM   1751  N   ARG A 232      20.144   4.207 -13.734  1.00 98.44           N  
ATOM   1752  CA  ARG A 232      21.546   3.951 -13.363  1.00 98.44           C  
ATOM   1753  C   ARG A 232      22.200   5.141 -12.657  1.00 98.44           C  
ATOM   1754  CB  ARG A 232      22.347   3.561 -14.609  1.00 98.44           C  
ATOM   1755  O   ARG A 232      23.017   4.939 -11.768  1.00 98.44           O  
ATOM   1756  CG  ARG A 232      21.996   2.153 -15.111  1.00 98.44           C  
ATOM   1757  CD  ARG A 232      22.875   1.815 -16.318  1.00 98.44           C  
ATOM   1758  NE  ARG A 232      22.784   0.392 -16.688  1.00 98.44           N  
ATOM   1759  NH1 ARG A 232      23.830   0.533 -18.731  1.00 98.44           N  
ATOM   1760  NH2 ARG A 232      23.154  -1.446 -17.954  1.00 98.44           N  
ATOM   1761  CZ  ARG A 232      23.257  -0.162 -17.788  1.00 98.44           C  
ATOM   1762  N   GLY A 233      21.840   6.375 -13.013  1.00 98.19           N  
ATOM   1763  CA  GLY A 233      22.282   7.569 -12.284  1.00 98.19           C  
ATOM   1764  C   GLY A 233      21.677   7.660 -10.878  1.00 98.19           C  
ATOM   1765  O   GLY A 233      22.337   8.080  -9.927  1.00 98.19           O  
ATOM   1766  N   LEU A 234      20.424   7.225 -10.719  1.00 97.44           N  
ATOM   1767  CA  LEU A 234      19.769   7.149  -9.414  1.00 97.44           C  
ATOM   1768  C   LEU A 234      20.321   6.003  -8.563  1.00 97.44           C  
ATOM   1769  CB  LEU A 234      18.249   7.028  -9.597  1.00 97.44           C  
ATOM   1770  O   LEU A 234      20.572   6.222  -7.380  1.00 97.44           O  
ATOM   1771  CG  LEU A 234      17.584   8.300 -10.154  1.00 97.44           C  
ATOM   1772  CD1 LEU A 234      16.115   8.010 -10.450  1.00 97.44           C  
ATOM   1773  CD2 LEU A 234      17.654   9.469  -9.167  1.00 97.44           C  
ATOM   1774  N   CYS A 235      20.570   4.842  -9.163  1.00 98.25           N  
ATOM   1775  CA  CYS A 235      21.056   3.627  -8.519  1.00 98.25           C  
ATOM   1776  C   CYS A 235      22.329   3.107  -9.213  1.00 98.25           C  
ATOM   1777  CB  CYS A 235      19.932   2.581  -8.576  1.00 98.25           C  
ATOM   1778  O   CYS A 235      22.237   2.142  -9.975  1.00 98.25           O  
ATOM   1779  SG  CYS A 235      18.377   3.026  -7.768  1.00 98.25           S  
ATOM   1780  N   PRO A 236      23.507   3.719  -8.973  1.00 97.81           N  
ATOM   1781  CA  PRO A 236      24.764   3.271  -9.567  1.00 97.81           C  
ATOM   1782  C   PRO A 236      25.106   1.823  -9.202  1.00 97.81           C  
ATOM   1783  CB  PRO A 236      25.839   4.241  -9.067  1.00 97.81           C  
ATOM   1784  O   PRO A 236      24.732   1.332  -8.134  1.00 97.81           O  
ATOM   1785  CG  PRO A 236      25.047   5.502  -8.733  1.00 97.81           C  
ATOM   1786  CD  PRO A 236      23.725   4.943  -8.217  1.00 97.81           C  
ATOM   1787  N   GLN A 237      25.876   1.150 -10.058  1.00 95.56           N  
ATOM   1788  CA  GLN A 237      26.387  -0.186  -9.764  1.00 95.56           C  
ATOM   1789  C   GLN A 237      27.282  -0.111  -8.524  1.00 95.56           C  
ATOM   1790  CB  GLN A 237      27.140  -0.745 -10.979  1.00 95.56           C  
ATOM   1791  O   GLN A 237      28.191   0.714  -8.473  1.00 95.56           O  
ATOM   1792  CG  GLN A 237      27.422  -2.248 -10.834  1.00 95.56           C  
ATOM   1793  CD  GLN A 237      28.023  -2.866 -12.094  1.00 95.56           C  
ATOM   1794  NE2 GLN A 237      28.223  -4.165 -12.114  1.00 95.56           N  
ATOM   1795  OE1 GLN A 237      28.315  -2.210 -13.080  1.00 95.56           O  
ATOM   1796  N   ASN A 238      27.011  -0.957  -7.528  1.00 93.62           N  
ATOM   1797  CA  ASN A 238      27.667  -0.922  -6.213  1.00 93.62           C  
ATOM   1798  C   ASN A 238      27.461   0.399  -5.435  1.00 93.62           C  
ATOM   1799  CB  ASN A 238      29.150  -1.319  -6.347  1.00 93.62           C  
ATOM   1800  O   ASN A 238      28.253   0.726  -4.555  1.00 93.62           O  
ATOM   1801  CG  ASN A 238      29.369  -2.546  -7.210  1.00 93.62           C  
ATOM   1802  ND2 ASN A 238      30.317  -2.501  -8.116  1.00 93.62           N  
ATOM   1803  OD1 ASN A 238      28.679  -3.546  -7.112  1.00 93.62           O  
ATOM   1804  N   GLY A 239      26.419   1.168  -5.766  1.00 95.75           N  
ATOM   1805  CA  GLY A 239      25.998   2.336  -4.996  1.00 95.75           C  
ATOM   1806  C   GLY A 239      25.214   1.971  -3.732  1.00 95.75           C  
ATOM   1807  O   GLY A 239      25.029   0.801  -3.396  1.00 95.75           O  
ATOM   1808  N   ASP A 240      24.706   2.994  -3.044  1.00 97.06           N  
ATOM   1809  CA  ASP A 240      23.852   2.825  -1.866  1.00 97.06           C  
ATOM   1810  C   ASP A 240      22.515   2.150  -2.229  1.00 97.06           C  
ATOM   1811  CB  ASP A 240      23.647   4.191  -1.198  1.00 97.06           C  
ATOM   1812  O   ASP A 240      21.628   2.755  -2.838  1.00 97.06           O  
ATOM   1813  CG  ASP A 240      22.675   4.147  -0.015  1.00 97.06           C  
ATOM   1814  OD1 ASP A 240      22.340   3.038   0.470  1.00 97.06           O  
ATOM   1815  OD2 ASP A 240      22.201   5.233   0.366  1.00 97.06           O  
ATOM   1816  N   GLY A 241      22.359   0.885  -1.826  1.00 96.19           N  
ATOM   1817  CA  GLY A 241      21.150   0.092  -2.054  1.00 96.19           C  
ATOM   1818  C   GLY A 241      19.912   0.594  -1.304  1.00 96.19           C  
ATOM   1819  O   GLY A 241      18.794   0.258  -1.701  1.00 96.19           O  
ATOM   1820  N   SER A 242      20.086   1.411  -0.259  1.00 96.12           N  
ATOM   1821  CA  SER A 242      18.992   1.971   0.542  1.00 96.12           C  
ATOM   1822  C   SER A 242      18.356   3.215  -0.088  1.00 96.12           C  
ATOM   1823  CB  SER A 242      19.484   2.269   1.962  1.00 96.12           C  
ATOM   1824  O   SER A 242      17.220   3.571   0.253  1.00 96.12           O  
ATOM   1825  OG  SER A 242      20.226   3.466   2.029  1.00 96.12           O  
ATOM   1826  N   LYS A 243      19.047   3.841  -1.053  1.00 97.31           N  
ATOM   1827  CA  LYS A 243      18.575   5.034  -1.757  1.00 97.31           C  
ATOM   1828  C   LYS A 243      17.201   4.796  -2.380  1.00 97.31           C  
ATOM   1829  CB  LYS A 243      19.622   5.467  -2.787  1.00 97.31           C  
ATOM   1830  O   LYS A 243      16.955   3.785  -3.039  1.00 97.31           O  
ATOM   1831  CG  LYS A 243      19.213   6.755  -3.518  1.00 97.31           C  
ATOM   1832  CD  LYS A 243      20.392   7.261  -4.347  1.00 97.31           C  
ATOM   1833  CE  LYS A 243      19.981   8.444  -5.229  1.00 97.31           C  
ATOM   1834  NZ  LYS A 243      21.048   8.741  -6.213  1.00 97.31           N  
ATOM   1835  N   ARG A 244      16.291   5.744  -2.148  1.00 96.12           N  
ATOM   1836  CA  ARG A 244      14.879   5.656  -2.533  1.00 96.12           C  
ATOM   1837  C   ARG A 244      14.647   6.272  -3.911  1.00 96.12           C  
ATOM   1838  CB  ARG A 244      14.001   6.314  -1.452  1.00 96.12           C  
ATOM   1839  O   ARG A 244      15.107   7.376  -4.185  1.00 96.12           O  
ATOM   1840  CG  ARG A 244      14.173   5.713  -0.043  1.00 96.12           C  
ATOM   1841  CD  ARG A 244      13.749   4.243   0.071  1.00 96.12           C  
ATOM   1842  NE  ARG A 244      12.287   4.093  -0.049  1.00 96.12           N  
ATOM   1843  NH1 ARG A 244      12.113   1.846   0.397  1.00 96.12           N  
ATOM   1844  NH2 ARG A 244      10.281   3.073   0.103  1.00 96.12           N  
ATOM   1845  CZ  ARG A 244      11.573   3.003   0.152  1.00 96.12           C  
ATOM   1846  N   VAL A 245      13.889   5.571  -4.746  1.00 97.38           N  
ATOM   1847  CA  VAL A 245      13.431   6.013  -6.068  1.00 97.38           C  
ATOM   1848  C   VAL A 245      11.910   5.946  -6.103  1.00 97.38           C  
ATOM   1849  CB  VAL A 245      14.068   5.160  -7.181  1.00 97.38           C  
ATOM   1850  O   VAL A 245      11.325   4.987  -5.602  1.00 97.38           O  
ATOM   1851  CG1 VAL A 245      13.556   5.542  -8.576  1.00 97.38           C  
ATOM   1852  CG2 VAL A 245      15.592   5.350  -7.164  1.00 97.38           C  
ATOM   1853  N   ALA A 246      11.268   6.975  -6.651  1.00 98.00           N  
ATOM   1854  CA  ALA A 246       9.818   7.016  -6.810  1.00 98.00           C  
ATOM   1855  C   ALA A 246       9.325   5.866  -7.691  1.00 98.00           C  
ATOM   1856  CB  ALA A 246       9.434   8.366  -7.410  1.00 98.00           C  
ATOM   1857  O   ALA A 246       9.905   5.628  -8.747  1.00 98.00           O  
ATOM   1858  N   LEU A 247       8.260   5.182  -7.263  1.00 98.19           N  
ATOM   1859  CA  LEU A 247       7.612   4.128  -8.057  1.00 98.19           C  
ATOM   1860  C   LEU A 247       6.896   4.704  -9.290  1.00 98.19           C  
ATOM   1861  CB  LEU A 247       6.640   3.354  -7.154  1.00 98.19           C  
ATOM   1862  O   LEU A 247       6.831   4.058 -10.334  1.00 98.19           O  
ATOM   1863  CG  LEU A 247       7.328   2.409  -6.155  1.00 98.19           C  
ATOM   1864  CD1 LEU A 247       6.326   1.911  -5.119  1.00 98.19           C  
ATOM   1865  CD2 LEU A 247       7.944   1.193  -6.854  1.00 98.19           C  
ATOM   1866  N   ASP A 248       6.449   5.956  -9.190  1.00 98.00           N  
ATOM   1867  CA  ASP A 248       5.881   6.741 -10.278  1.00 98.00           C  
ATOM   1868  C   ASP A 248       6.708   8.005 -10.517  1.00 98.00           C  
ATOM   1869  CB  ASP A 248       4.439   7.082  -9.919  1.00 98.00           C  
ATOM   1870  O   ASP A 248       6.733   8.915  -9.692  1.00 98.00           O  
ATOM   1871  CG  ASP A 248       3.667   7.767 -11.044  1.00 98.00           C  
ATOM   1872  OD1 ASP A 248       4.294   8.295 -12.004  1.00 98.00           O  
ATOM   1873  OD2 ASP A 248       2.427   7.674 -11.007  1.00 98.00           O  
ATOM   1874  N   THR A 249       7.389   8.078 -11.660  1.00 91.69           N  
ATOM   1875  CA  THR A 249       8.252   9.224 -12.000  1.00 91.69           C  
ATOM   1876  C   THR A 249       7.520  10.367 -12.701  1.00 91.69           C  
ATOM   1877  CB  THR A 249       9.480   8.794 -12.813  1.00 91.69           C  
ATOM   1878  O   THR A 249       8.113  11.427 -12.894  1.00 91.69           O  
ATOM   1879  CG2 THR A 249      10.380   7.852 -12.014  1.00 91.69           C  
ATOM   1880  OG1 THR A 249       9.119   8.133 -14.006  1.00 91.69           O  
ATOM   1881  N   GLY A 250       6.247  10.186 -13.064  1.00 91.50           N  
ATOM   1882  CA  GLY A 250       5.440  11.232 -13.692  1.00 91.50           C  
ATOM   1883  C   GLY A 250       4.658  12.070 -12.681  1.00 91.50           C  
ATOM   1884  O   GLY A 250       4.437  13.256 -12.930  1.00 91.50           O  
ATOM   1885  N   SER A 251       4.292  11.499 -11.526  1.00 93.19           N  
ATOM   1886  CA  SER A 251       3.489  12.208 -10.522  1.00 93.19           C  
ATOM   1887  C   SER A 251       3.709  11.780  -9.060  1.00 93.19           C  
ATOM   1888  CB  SER A 251       2.002  12.135 -10.906  1.00 93.19           C  
ATOM   1889  O   SER A 251       2.797  11.969  -8.278  1.00 93.19           O  
ATOM   1890  OG  SER A 251       1.564  10.812 -10.767  1.00 93.19           O  
ATOM   1891  N   VAL A 252       4.909  11.319  -8.664  1.00 86.44           N  
ATOM   1892  CA  VAL A 252       5.420  10.861  -7.330  1.00 86.44           C  
ATOM   1893  C   VAL A 252       4.542  11.002  -6.054  1.00 86.44           C  
ATOM   1894  CB  VAL A 252       6.789  11.534  -7.031  1.00 86.44           C  
ATOM   1895  O   VAL A 252       4.590  10.125  -5.191  1.00 86.44           O  
ATOM   1896  CG1 VAL A 252       7.500  10.909  -5.817  1.00 86.44           C  
ATOM   1897  CG2 VAL A 252       7.792  11.505  -8.200  1.00 86.44           C  
ATOM   1898  N   ASN A 253       3.794  12.098  -5.881  1.00 89.69           N  
ATOM   1899  CA  ASN A 253       2.970  12.418  -4.705  1.00 89.69           C  
ATOM   1900  C   ASN A 253       1.464  12.604  -4.999  1.00 89.69           C  
ATOM   1901  CB  ASN A 253       3.545  13.684  -4.047  1.00 89.69           C  
ATOM   1902  O   ASN A 253       0.716  13.003  -4.105  1.00 89.69           O  
ATOM   1903  CG  ASN A 253       4.960  13.506  -3.534  1.00 89.69           C  
ATOM   1904  ND2 ASN A 253       5.777  14.529  -3.618  1.00 89.69           N  
ATOM   1905  OD1 ASN A 253       5.358  12.474  -3.027  1.00 89.69           O  
ATOM   1906  N   ASN A 254       1.017  12.378  -6.233  1.00 96.44           N  
ATOM   1907  CA  ASN A 254      -0.384  12.439  -6.628  1.00 96.44           C  
ATOM   1908  C   ASN A 254      -0.874  11.026  -6.939  1.00 96.44           C  
ATOM   1909  CB  ASN A 254      -0.586  13.336  -7.854  1.00 96.44           C  
ATOM   1910  O   ASN A 254      -0.236  10.285  -7.677  1.00 96.44           O  
ATOM   1911  CG  ASN A 254      -0.092  14.763  -7.725  1.00 96.44           C  
ATOM   1912  ND2 ASN A 254       0.470  15.276  -8.793  1.00 96.44           N  
ATOM   1913  OD1 ASN A 254      -0.250  15.477  -6.737  1.00 96.44           O  
ATOM   1914  N   PHE A 255      -2.035  10.674  -6.408  1.00 98.50           N  
ATOM   1915  CA  PHE A 255      -2.671   9.400  -6.670  1.00 98.50           C  
ATOM   1916  C   PHE A 255      -3.460   9.471  -7.981  1.00 98.50           C  
ATOM   1917  CB  PHE A 255      -3.510   9.021  -5.450  1.00 98.50           C  
ATOM   1918  O   PHE A 255      -4.619   9.900  -8.000  1.00 98.50           O  
ATOM   1919  CG  PHE A 255      -3.908   7.568  -5.442  1.00 98.50           C  
ATOM   1920  CD1 PHE A 255      -4.948   7.106  -6.270  1.00 98.50           C  
ATOM   1921  CD2 PHE A 255      -3.199   6.668  -4.627  1.00 98.50           C  
ATOM   1922  CE1 PHE A 255      -5.257   5.739  -6.305  1.00 98.50           C  
ATOM   1923  CE2 PHE A 255      -3.506   5.302  -4.666  1.00 98.50           C  
ATOM   1924  CZ  PHE A 255      -4.517   4.842  -5.522  1.00 98.50           C  
ATOM   1925  N   ASP A 256      -2.828   9.088  -9.091  1.00 97.88           N  
ATOM   1926  CA  ASP A 256      -3.402   9.216 -10.429  1.00 97.88           C  
ATOM   1927  C   ASP A 256      -2.995   8.066 -11.377  1.00 97.88           C  
ATOM   1928  CB  ASP A 256      -3.114  10.636 -10.970  1.00 97.88           C  
ATOM   1929  O   ASP A 256      -2.613   6.978 -10.956  1.00 97.88           O  
ATOM   1930  CG  ASP A 256      -1.641  10.956 -11.241  1.00 97.88           C  
ATOM   1931  OD1 ASP A 256      -0.934  10.071 -11.762  1.00 97.88           O  
ATOM   1932  OD2 ASP A 256      -1.243  12.128 -11.057  1.00 97.88           O  
ATOM   1933  N   THR A 257      -3.198   8.245 -12.685  1.00 97.94           N  
ATOM   1934  CA  THR A 257      -2.937   7.212 -13.702  1.00 97.94           C  
ATOM   1935  C   THR A 257      -1.534   7.286 -14.317  1.00 97.94           C  
ATOM   1936  CB  THR A 257      -4.013   7.230 -14.798  1.00 97.94           C  
ATOM   1937  O   THR A 257      -1.258   6.580 -15.294  1.00 97.94           O  
ATOM   1938  CG2 THR A 257      -5.387   6.841 -14.254  1.00 97.94           C  
ATOM   1939  OG1 THR A 257      -4.127   8.519 -15.360  1.00 97.94           O  
ATOM   1940  N   SER A 258      -0.645   8.142 -13.807  1.00 98.31           N  
ATOM   1941  CA  SER A 258       0.732   8.271 -14.297  1.00 98.31           C  
ATOM   1942  C   SER A 258       1.506   6.956 -14.164  1.00 98.31           C  
ATOM   1943  CB  SER A 258       1.429   9.388 -13.532  1.00 98.31           C  
ATOM   1944  O   SER A 258       2.184   6.555 -15.112  1.00 98.31           O  
ATOM   1945  OG  SER A 258       2.796   9.435 -13.865  1.00 98.31           O  
ATOM   1946  N   TYR A 259       1.294   6.198 -13.085  1.00 98.56           N  
ATOM   1947  CA  TYR A 259       1.844   4.852 -12.900  1.00 98.56           C  
ATOM   1948  C   TYR A 259       1.589   3.949 -14.113  1.00 98.56           C  
ATOM   1949  CB  TYR A 259       1.238   4.238 -11.634  1.00 98.56           C  
ATOM   1950  O   TYR A 259       2.520   3.396 -14.699  1.00 98.56           O  
ATOM   1951  CG  TYR A 259       1.535   2.762 -11.470  1.00 98.56           C  
ATOM   1952  CD1 TYR A 259       0.559   1.811 -11.826  1.00 98.56           C  
ATOM   1953  CD2 TYR A 259       2.798   2.341 -11.007  1.00 98.56           C  
ATOM   1954  CE1 TYR A 259       0.853   0.439 -11.733  1.00 98.56           C  
ATOM   1955  CE2 TYR A 259       3.089   0.966 -10.904  1.00 98.56           C  
ATOM   1956  OH  TYR A 259       2.378  -1.318 -11.216  1.00 98.56           O  
ATOM   1957  CZ  TYR A 259       2.115   0.013 -11.269  1.00 98.56           C  
ATOM   1958  N   PHE A 260       0.339   3.876 -14.576  1.00 98.62           N  
ATOM   1959  CA  PHE A 260      -0.031   3.084 -15.751  1.00 98.62           C  
ATOM   1960  C   PHE A 260       0.633   3.600 -17.035  1.00 98.62           C  
ATOM   1961  CB  PHE A 260      -1.559   3.096 -15.884  1.00 98.62           C  
ATOM   1962  O   PHE A 260       0.992   2.811 -17.912  1.00 98.62           O  
ATOM   1963  CG  PHE A 260      -2.281   2.449 -14.719  1.00 98.62           C  
ATOM   1964  CD1 PHE A 260      -2.068   1.094 -14.397  1.00 98.62           C  
ATOM   1965  CD2 PHE A 260      -3.133   3.227 -13.917  1.00 98.62           C  
ATOM   1966  CE1 PHE A 260      -2.712   0.521 -13.286  1.00 98.62           C  
ATOM   1967  CE2 PHE A 260      -3.757   2.660 -12.796  1.00 98.62           C  
ATOM   1968  CZ  PHE A 260      -3.557   1.305 -12.484  1.00 98.62           C  
ATOM   1969  N   SER A 261       0.838   4.917 -17.140  1.00 98.44           N  
ATOM   1970  CA  SER A 261       1.557   5.527 -18.264  1.00 98.44           C  
ATOM   1971  C   SER A 261       3.037   5.139 -18.252  1.00 98.44           C  
ATOM   1972  CB  SER A 261       1.413   7.053 -18.255  1.00 98.44           C  
ATOM   1973  O   SER A 261       3.595   4.849 -19.310  1.00 98.44           O  
ATOM   1974  OG  SER A 261       0.049   7.417 -18.333  1.00 98.44           O  
ATOM   1975  N   ASN A 262       3.659   5.058 -17.072  1.00 98.50           N  
ATOM   1976  CA  ASN A 262       5.028   4.569 -16.919  1.00 98.50           C  
ATOM   1977  C   ASN A 262       5.145   3.111 -17.366  1.00 98.50           C  
ATOM   1978  CB  ASN A 262       5.511   4.751 -15.470  1.00 98.50           C  
ATOM   1979  O   ASN A 262       6.028   2.808 -18.166  1.00 98.50           O  
ATOM   1980  CG  ASN A 262       5.653   6.206 -15.072  1.00 98.50           C  
ATOM   1981  ND2 ASN A 262       5.473   6.482 -13.803  1.00 98.50           N  
ATOM   1982  OD1 ASN A 262       5.943   7.069 -15.886  1.00 98.50           O  
ATOM   1983  N   LEU A 263       4.233   2.227 -16.942  1.00 98.56           N  
ATOM   1984  CA  LEU A 263       4.261   0.818 -17.360  1.00 98.56           C  
ATOM   1985  C   LEU A 263       4.173   0.670 -18.881  1.00 98.56           C  
ATOM   1986  CB  LEU A 263       3.115   0.019 -16.722  1.00 98.56           C  
ATOM   1987  O   LEU A 263       4.966  -0.056 -19.482  1.00 98.56           O  
ATOM   1988  CG  LEU A 263       3.042   0.001 -15.190  1.00 98.56           C  
ATOM   1989  CD1 LEU A 263       2.043  -1.080 -14.789  1.00 98.56           C  
ATOM   1990  CD2 LEU A 263       4.390  -0.262 -14.530  1.00 98.56           C  
ATOM   1991  N   ARG A 264       3.252   1.411 -19.515  1.00 98.19           N  
ATOM   1992  CA  ARG A 264       3.102   1.430 -20.977  1.00 98.19           C  
ATOM   1993  C   ARG A 264       4.396   1.804 -21.697  1.00 98.19           C  
ATOM   1994  CB  ARG A 264       1.946   2.371 -21.354  1.00 98.19           C  
ATOM   1995  O   ARG A 264       4.663   1.286 -22.779  1.00 98.19           O  
ATOM   1996  CG  ARG A 264       1.881   2.621 -22.867  1.00 98.19           C  
ATOM   1997  CD  ARG A 264       0.680   3.476 -23.252  1.00 98.19           C  
ATOM   1998  NE  ARG A 264       0.696   3.732 -24.704  1.00 98.19           N  
ATOM   1999  NH1 ARG A 264      -0.546   5.659 -24.694  1.00 98.19           N  
ATOM   2000  NH2 ARG A 264       0.269   4.877 -26.621  1.00 98.19           N  
ATOM   2001  CZ  ARG A 264       0.140   4.751 -25.330  1.00 98.19           C  
ATOM   2002  N   ASN A 265       5.164   2.712 -21.107  1.00 98.25           N  
ATOM   2003  CA  ASN A 265       6.377   3.268 -21.687  1.00 98.25           C  
ATOM   2004  C   ASN A 265       7.650   2.528 -21.251  1.00 98.25           C  
ATOM   2005  CB  ASN A 265       6.425   4.771 -21.357  1.00 98.25           C  
ATOM   2006  O   ASN A 265       8.726   3.076 -21.447  1.00 98.25           O  
ATOM   2007  CG  ASN A 265       5.305   5.574 -21.996  1.00 98.25           C  
ATOM   2008  ND2 ASN A 265       4.909   6.656 -21.370  1.00 98.25           N  
ATOM   2009  OD1 ASN A 265       4.782   5.273 -23.059  1.00 98.25           O  
ATOM   2010  N   GLY A 266       7.562   1.342 -20.633  1.00 98.31           N  
ATOM   2011  CA  GLY A 266       8.745   0.600 -20.171  1.00 98.31           C  
ATOM   2012  C   GLY A 266       9.458   1.251 -18.977  1.00 98.31           C  
ATOM   2013  O   GLY A 266      10.671   1.119 -18.824  1.00 98.31           O  
ATOM   2014  N   ARG A 267       8.734   2.025 -18.161  1.00 98.44           N  
ATOM   2015  CA  ARG A 267       9.272   2.809 -17.033  1.00 98.44           C  
ATOM   2016  C   ARG A 267       8.797   2.320 -15.663  1.00 98.44           C  
ATOM   2017  CB  ARG A 267       9.004   4.310 -17.234  1.00 98.44           C  
ATOM   2018  O   ARG A 267       8.930   3.048 -14.682  1.00 98.44           O  
ATOM   2019  CG  ARG A 267       9.564   4.841 -18.555  1.00 98.44           C  
ATOM   2020  CD  ARG A 267       9.411   6.358 -18.615  1.00 98.44           C  
ATOM   2021  NE  ARG A 267      10.002   6.884 -19.856  1.00 98.44           N  
ATOM   2022  NH1 ARG A 267       9.725   9.109 -19.378  1.00 98.44           N  
ATOM   2023  NH2 ARG A 267      10.801   8.481 -21.248  1.00 98.44           N  
ATOM   2024  CZ  ARG A 267      10.168   8.156 -20.156  1.00 98.44           C  
ATOM   2025  N   GLY A 268       8.240   1.113 -15.576  1.00 98.12           N  
ATOM   2026  CA  GLY A 268       7.936   0.465 -14.301  1.00 98.12           C  
ATOM   2027  C   GLY A 268       9.217   0.152 -13.526  1.00 98.12           C  
ATOM   2028  O   GLY A 268      10.151  -0.433 -14.078  1.00 98.12           O  
ATOM   2029  N   ILE A 269       9.269   0.543 -12.250  1.00 98.25           N  
ATOM   2030  CA  ILE A 269      10.470   0.418 -11.409  1.00 98.25           C  
ATOM   2031  C   ILE A 269      10.699  -1.026 -10.961  1.00 98.25           C  
ATOM   2032  CB  ILE A 269      10.369   1.371 -10.200  1.00 98.25           C  
ATOM   2033  O   ILE A 269      11.804  -1.552 -11.112  1.00 98.25           O  
ATOM   2034  CG1 ILE A 269      10.230   2.846 -10.626  1.00 98.25           C  
ATOM   2035  CG2 ILE A 269      11.558   1.211  -9.232  1.00 98.25           C  
ATOM   2036  CD1 ILE A 269      11.377   3.418 -11.468  1.00 98.25           C  
ATOM   2037  N   LEU A 270       9.665  -1.689 -10.439  1.00 98.44           N  
ATOM   2038  CA  LEU A 270       9.752  -3.090 -10.031  1.00 98.44           C  
ATOM   2039  C   LEU A 270       9.549  -4.015 -11.236  1.00 98.44           C  
ATOM   2040  CB  LEU A 270       8.752  -3.390  -8.901  1.00 98.44           C  
ATOM   2041  O   LEU A 270       8.854  -3.674 -12.194  1.00 98.44           O  
ATOM   2042  CG  LEU A 270       8.823  -2.430  -7.699  1.00 98.44           C  
ATOM   2043  CD1 LEU A 270       7.784  -2.829  -6.655  1.00 98.44           C  
ATOM   2044  CD2 LEU A 270      10.201  -2.431  -7.026  1.00 98.44           C  
ATOM   2045  N   GLU A 271      10.149  -5.204 -11.188  1.00 98.50           N  
ATOM   2046  CA  GLU A 271       9.947  -6.217 -12.230  1.00 98.50           C  
ATOM   2047  C   GLU A 271       8.482  -6.672 -12.262  1.00 98.50           C  
ATOM   2048  CB  GLU A 271      10.904  -7.393 -11.982  1.00 98.50           C  
ATOM   2049  O   GLU A 271       7.882  -6.736 -13.335  1.00 98.50           O  
ATOM   2050  CG  GLU A 271      10.701  -8.552 -12.961  1.00 98.50           C  
ATOM   2051  CD  GLU A 271      11.634  -9.745 -12.708  1.00 98.50           C  
ATOM   2052  OE1 GLU A 271      11.406 -10.783 -13.372  1.00 98.50           O  
ATOM   2053  OE2 GLU A 271      12.525  -9.663 -11.844  1.00 98.50           O  
ATOM   2054  N   SER A 272       7.890  -6.927 -11.091  1.00 98.50           N  
ATOM   2055  CA  SER A 272       6.483  -7.317 -10.952  1.00 98.50           C  
ATOM   2056  C   SER A 272       5.517  -6.294 -11.559  1.00 98.50           C  
ATOM   2057  CB  SER A 272       6.142  -7.541  -9.474  1.00 98.50           C  
ATOM   2058  O   SER A 272       4.535  -6.700 -12.179  1.00 98.50           O  
ATOM   2059  OG  SER A 272       6.426  -6.384  -8.704  1.00 98.50           O  
ATOM   2060  N   ASP A 273       5.825  -4.997 -11.442  1.00 98.50           N  
ATOM   2061  CA  ASP A 273       5.054  -3.902 -12.040  1.00 98.50           C  
ATOM   2062  C   ASP A 273       5.130  -3.938 -13.571  1.00 98.50           C  
ATOM   2063  CB  ASP A 273       5.602  -2.540 -11.573  1.00 98.50           C  
ATOM   2064  O   ASP A 273       4.110  -3.957 -14.261  1.00 98.50           O  
ATOM   2065  CG  ASP A 273       5.315  -2.162 -10.126  1.00 98.50           C  
ATOM   2066  OD1 ASP A 273       4.256  -2.553  -9.598  1.00 98.50           O  
ATOM   2067  OD2 ASP A 273       6.107  -1.372  -9.571  1.00 98.50           O  
ATOM   2068  N   GLN A 274       6.349  -3.956 -14.127  1.00 98.62           N  
ATOM   2069  CA  GLN A 274       6.544  -3.867 -15.577  1.00 98.62           C  
ATOM   2070  C   GLN A 274       5.954  -5.080 -16.312  1.00 98.62           C  
ATOM   2071  CB  GLN A 274       8.039  -3.666 -15.877  1.00 98.62           C  
ATOM   2072  O   GLN A 274       5.458  -4.940 -17.437  1.00 98.62           O  
ATOM   2073  CG  GLN A 274       8.331  -3.336 -17.351  1.00 98.62           C  
ATOM   2074  CD  GLN A 274       7.560  -2.116 -17.845  1.00 98.62           C  
ATOM   2075  NE2 GLN A 274       6.592  -2.299 -18.714  1.00 98.62           N  
ATOM   2076  OE1 GLN A 274       7.771  -0.992 -17.417  1.00 98.62           O  
ATOM   2077  N   LYS A 275       5.930  -6.245 -15.652  1.00 98.62           N  
ATOM   2078  CA  LYS A 275       5.296  -7.469 -16.155  1.00 98.62           C  
ATOM   2079  C   LYS A 275       3.789  -7.326 -16.408  1.00 98.62           C  
ATOM   2080  CB  LYS A 275       5.571  -8.617 -15.176  1.00 98.62           C  
ATOM   2081  O   LYS A 275       3.287  -7.966 -17.331  1.00 98.62           O  
ATOM   2082  CG  LYS A 275       6.978  -9.209 -15.325  1.00 98.62           C  
ATOM   2083  CD  LYS A 275       7.214 -10.280 -14.251  1.00 98.62           C  
ATOM   2084  CE  LYS A 275       8.587 -10.918 -14.456  1.00 98.62           C  
ATOM   2085  NZ  LYS A 275       8.986 -11.801 -13.332  1.00 98.62           N  
ATOM   2086  N   LEU A 276       3.077  -6.461 -15.675  1.00 98.56           N  
ATOM   2087  CA  LEU A 276       1.638  -6.224 -15.889  1.00 98.56           C  
ATOM   2088  C   LEU A 276       1.331  -5.625 -17.273  1.00 98.56           C  
ATOM   2089  CB  LEU A 276       1.079  -5.276 -14.809  1.00 98.56           C  
ATOM   2090  O   LEU A 276       0.226  -5.761 -17.790  1.00 98.56           O  
ATOM   2091  CG  LEU A 276       1.212  -5.724 -13.346  1.00 98.56           C  
ATOM   2092  CD1 LEU A 276       0.632  -4.640 -12.437  1.00 98.56           C  
ATOM   2093  CD2 LEU A 276       0.456  -7.026 -13.073  1.00 98.56           C  
ATOM   2094  N   TRP A 277       2.291  -4.931 -17.891  1.00 98.19           N  
ATOM   2095  CA  TRP A 277       2.112  -4.393 -19.243  1.00 98.19           C  
ATOM   2096  C   TRP A 277       2.430  -5.410 -20.342  1.00 98.19           C  
ATOM   2097  CB  TRP A 277       2.965  -3.135 -19.404  1.00 98.19           C  
ATOM   2098  O   TRP A 277       1.888  -5.324 -21.446  1.00 98.19           O  
ATOM   2099  CG  TRP A 277       2.863  -2.522 -20.763  1.00 98.19           C  
ATOM   2100  CD1 TRP A 277       3.844  -2.482 -21.691  1.00 98.19           C  
ATOM   2101  CD2 TRP A 277       1.702  -1.893 -21.379  1.00 98.19           C  
ATOM   2102  CE2 TRP A 277       2.048  -1.511 -22.709  1.00 98.19           C  
ATOM   2103  CE3 TRP A 277       0.400  -1.584 -20.937  1.00 98.19           C  
ATOM   2104  NE1 TRP A 277       3.375  -1.870 -22.836  1.00 98.19           N  
ATOM   2105  CH2 TRP A 277      -0.143  -0.547 -23.079  1.00 98.19           C  
ATOM   2106  CZ2 TRP A 277       1.142  -0.860 -23.559  1.00 98.19           C  
ATOM   2107  CZ3 TRP A 277      -0.510  -0.907 -21.770  1.00 98.19           C  
ATOM   2108  N   THR A 278       3.322  -6.360 -20.061  1.00 95.25           N  
ATOM   2109  CA  THR A 278       3.762  -7.370 -21.031  1.00 95.25           C  
ATOM   2110  C   THR A 278       2.867  -8.607 -21.064  1.00 95.25           C  
ATOM   2111  CB  THR A 278       5.221  -7.776 -20.784  1.00 95.25           C  
ATOM   2112  O   THR A 278       2.973  -9.390 -22.000  1.00 95.25           O  
ATOM   2113  CG2 THR A 278       6.172  -6.588 -20.957  1.00 95.25           C  
ATOM   2114  OG1 THR A 278       5.401  -8.246 -19.469  1.00 95.25           O  
ATOM   2115  N   ASP A 279       1.991  -8.781 -20.076  1.00 98.19           N  
ATOM   2116  CA  ASP A 279       1.024  -9.875 -20.003  1.00 98.19           C  
ATOM   2117  C   ASP A 279      -0.359  -9.436 -20.508  1.00 98.19           C  
ATOM   2118  CB  ASP A 279       0.967 -10.366 -18.556  1.00 98.19           C  
ATOM   2119  O   ASP A 279      -0.963  -8.505 -19.972  1.00 98.19           O  
ATOM   2120  CG  ASP A 279      -0.107 -11.432 -18.370  1.00 98.19           C  
ATOM   2121  OD1 ASP A 279      -1.284 -11.055 -18.137  1.00 98.19           O  
ATOM   2122  OD2 ASP A 279       0.233 -12.621 -18.485  1.00 98.19           O  
ATOM   2123  N   ASP A 280      -0.900 -10.125 -21.514  1.00 97.62           N  
ATOM   2124  CA  ASP A 280      -2.159  -9.729 -22.162  1.00 97.62           C  
ATOM   2125  C   ASP A 280      -3.366  -9.731 -21.207  1.00 97.62           C  
ATOM   2126  CB  ASP A 280      -2.435 -10.644 -23.367  1.00 97.62           C  
ATOM   2127  O   ASP A 280      -4.278  -8.911 -21.355  1.00 97.62           O  
ATOM   2128  CG  ASP A 280      -1.532 -10.363 -24.577  1.00 97.62           C  
ATOM   2129  OD1 ASP A 280      -1.090  -9.197 -24.740  1.00 97.62           O  
ATOM   2130  OD2 ASP A 280      -1.338 -11.312 -25.365  1.00 97.62           O  
ATOM   2131  N   SER A 281      -3.365 -10.603 -20.189  1.00 98.06           N  
ATOM   2132  CA  SER A 281      -4.480 -10.729 -19.242  1.00 98.06           C  
ATOM   2133  C   SER A 281      -4.583  -9.554 -18.266  1.00 98.06           C  
ATOM   2134  CB  SER A 281      -4.420 -12.076 -18.505  1.00 98.06           C  
ATOM   2135  O   SER A 281      -5.665  -9.266 -17.754  1.00 98.06           O  
ATOM   2136  OG  SER A 281      -3.512 -12.128 -17.415  1.00 98.06           O  
ATOM   2137  N   THR A 282      -3.479  -8.843 -18.038  1.00 98.62           N  
ATOM   2138  CA  THR A 282      -3.408  -7.661 -17.164  1.00 98.62           C  
ATOM   2139  C   THR A 282      -3.338  -6.355 -17.959  1.00 98.62           C  
ATOM   2140  CB  THR A 282      -2.234  -7.781 -16.185  1.00 98.62           C  
ATOM   2141  O   THR A 282      -4.008  -5.377 -17.606  1.00 98.62           O  
ATOM   2142  CG2 THR A 282      -2.496  -8.828 -15.106  1.00 98.62           C  
ATOM   2143  OG1 THR A 282      -1.063  -8.168 -16.842  1.00 98.62           O  
ATOM   2144  N   LYS A 283      -2.640  -6.360 -19.101  1.00 98.19           N  
ATOM   2145  CA  LYS A 283      -2.483  -5.225 -20.021  1.00 98.19           C  
ATOM   2146  C   LYS A 283      -3.807  -4.586 -20.424  1.00 98.19           C  
ATOM   2147  CB  LYS A 283      -1.733  -5.746 -21.248  1.00 98.19           C  
ATOM   2148  O   LYS A 283      -3.902  -3.359 -20.459  1.00 98.19           O  
ATOM   2149  CG  LYS A 283      -1.412  -4.677 -22.296  1.00 98.19           C  
ATOM   2150  CD  LYS A 283      -0.726  -5.389 -23.459  1.00 98.19           C  
ATOM   2151  CE  LYS A 283      -0.103  -4.412 -24.448  1.00 98.19           C  
ATOM   2152  NZ  LYS A 283       0.734  -5.195 -25.385  1.00 98.19           N  
ATOM   2153  N   VAL A 284      -4.848  -5.387 -20.665  1.00 97.88           N  
ATOM   2154  CA  VAL A 284      -6.184  -4.883 -21.030  1.00 97.88           C  
ATOM   2155  C   VAL A 284      -6.744  -3.894 -19.999  1.00 97.88           C  
ATOM   2156  CB  VAL A 284      -7.151  -6.057 -21.279  1.00 97.88           C  
ATOM   2157  O   VAL A 284      -7.352  -2.892 -20.371  1.00 97.88           O  
ATOM   2158  CG1 VAL A 284      -7.432  -6.905 -20.030  1.00 97.88           C  
ATOM   2159  CG2 VAL A 284      -8.488  -5.565 -21.847  1.00 97.88           C  
ATOM   2160  N   PHE A 285      -6.506  -4.105 -18.701  1.00 98.56           N  
ATOM   2161  CA  PHE A 285      -6.980  -3.195 -17.656  1.00 98.56           C  
ATOM   2162  C   PHE A 285      -6.174  -1.895 -17.630  1.00 98.56           C  
ATOM   2163  CB  PHE A 285      -6.961  -3.900 -16.297  1.00 98.56           C  
ATOM   2164  O   PHE A 285      -6.763  -0.820 -17.523  1.00 98.56           O  
ATOM   2165  CG  PHE A 285      -7.876  -5.104 -16.236  1.00 98.56           C  
ATOM   2166  CD1 PHE A 285      -9.273  -4.927 -16.215  1.00 98.56           C  
ATOM   2167  CD2 PHE A 285      -7.336  -6.403 -16.226  1.00 98.56           C  
ATOM   2168  CE1 PHE A 285     -10.124  -6.046 -16.188  1.00 98.56           C  
ATOM   2169  CE2 PHE A 285      -8.186  -7.520 -16.198  1.00 98.56           C  
ATOM   2170  CZ  PHE A 285      -9.580  -7.343 -16.177  1.00 98.56           C  
ATOM   2171  N   ILE A 286      -4.856  -1.972 -17.835  1.00 98.44           N  
ATOM   2172  CA  ILE A 286      -3.986  -0.792 -17.966  1.00 98.44           C  
ATOM   2173  C   ILE A 286      -4.448   0.075 -19.147  1.00 98.44           C  
ATOM   2174  CB  ILE A 286      -2.506  -1.216 -18.122  1.00 98.44           C  
ATOM   2175  O   ILE A 286      -4.613   1.286 -19.008  1.00 98.44           O  
ATOM   2176  CG1 ILE A 286      -2.055  -2.073 -16.916  1.00 98.44           C  
ATOM   2177  CG2 ILE A 286      -1.600   0.022 -18.266  1.00 98.44           C  
ATOM   2178  CD1 ILE A 286      -0.614  -2.576 -17.016  1.00 98.44           C  
ATOM   2179  N   GLN A 287      -4.732  -0.534 -20.302  1.00 98.31           N  
ATOM   2180  CA  GLN A 287      -5.227   0.184 -21.484  1.00 98.31           C  
ATOM   2181  C   GLN A 287      -6.572   0.876 -21.221  1.00 98.31           C  
ATOM   2182  CB  GLN A 287      -5.360  -0.787 -22.664  1.00 98.31           C  
ATOM   2183  O   GLN A 287      -6.789   2.000 -21.683  1.00 98.31           O  
ATOM   2184  CG  GLN A 287      -4.006  -1.354 -23.119  1.00 98.31           C  
ATOM   2185  CD  GLN A 287      -4.172  -2.391 -24.219  1.00 98.31           C  
ATOM   2186  NE2 GLN A 287      -3.510  -2.246 -25.348  1.00 98.31           N  
ATOM   2187  OE1 GLN A 287      -4.888  -3.363 -24.089  1.00 98.31           O  
ATOM   2188  N   ARG A 288      -7.457   0.237 -20.445  1.00 98.31           N  
ATOM   2189  CA  ARG A 288      -8.741   0.816 -20.027  1.00 98.31           C  
ATOM   2190  C   ARG A 288      -8.568   1.975 -19.047  1.00 98.31           C  
ATOM   2191  CB  ARG A 288      -9.637  -0.274 -19.427  1.00 98.31           C  
ATOM   2192  O   ARG A 288      -9.276   2.968 -19.197  1.00 98.31           O  
ATOM   2193  CG  ARG A 288     -10.121  -1.272 -20.487  1.00 98.31           C  
ATOM   2194  CD  ARG A 288     -10.862  -2.452 -19.856  1.00 98.31           C  
ATOM   2195  NE  ARG A 288     -12.214  -2.040 -19.445  1.00 98.31           N  
ATOM   2196  NH1 ARG A 288     -12.722  -3.827 -18.091  1.00 98.31           N  
ATOM   2197  NH2 ARG A 288     -14.213  -2.185 -18.399  1.00 98.31           N  
ATOM   2198  CZ  ARG A 288     -13.039  -2.691 -18.649  1.00 98.31           C  
ATOM   2199  N   TYR A 289      -7.639   1.893 -18.093  1.00 98.38           N  
ATOM   2200  CA  TYR A 289      -7.335   3.007 -17.182  1.00 98.38           C  
ATOM   2201  C   TYR A 289      -6.707   4.204 -17.897  1.00 98.38           C  
ATOM   2202  CB  TYR A 289      -6.433   2.529 -16.029  1.00 98.38           C  
ATOM   2203  O   TYR A 289      -6.993   5.344 -17.545  1.00 98.38           O  
ATOM   2204  CG  TYR A 289      -7.129   1.625 -15.029  1.00 98.38           C  
ATOM   2205  CD1 TYR A 289      -8.387   2.002 -14.522  1.00 98.38           C  
ATOM   2206  CD2 TYR A 289      -6.520   0.435 -14.577  1.00 98.38           C  
ATOM   2207  CE1 TYR A 289      -9.067   1.160 -13.634  1.00 98.38           C  
ATOM   2208  CE2 TYR A 289      -7.195  -0.405 -13.664  1.00 98.38           C  
ATOM   2209  OH  TYR A 289      -9.227  -0.828 -12.401  1.00 98.38           O  
ATOM   2210  CZ  TYR A 289      -8.487  -0.049 -13.221  1.00 98.38           C  
ATOM   2211  N   LEU A 290      -5.915   3.957 -18.943  1.00 97.62           N  
ATOM   2212  CA  LEU A 290      -5.339   5.000 -19.796  1.00 97.62           C  
ATOM   2213  C   LEU A 290      -6.308   5.543 -20.858  1.00 97.62           C  
ATOM   2214  CB  LEU A 290      -4.059   4.450 -20.447  1.00 97.62           C  
ATOM   2215  O   LEU A 290      -5.935   6.440 -21.613  1.00 97.62           O  
ATOM   2216  CG  LEU A 290      -2.910   4.171 -19.466  1.00 97.62           C  
ATOM   2217  CD1 LEU A 290      -1.724   3.613 -20.254  1.00 97.62           C  
ATOM   2218  CD2 LEU A 290      -2.469   5.437 -18.736  1.00 97.62           C  
ATOM   2219  N   GLY A 291      -7.524   4.995 -20.963  1.00 95.25           N  
ATOM   2220  CA  GLY A 291      -8.511   5.421 -21.958  1.00 95.25           C  
ATOM   2221  C   GLY A 291      -8.027   5.270 -23.404  1.00 95.25           C  
ATOM   2222  O   GLY A 291      -8.339   6.110 -24.250  1.00 95.25           O  
ATOM   2223  N   LEU A 292      -7.229   4.236 -23.702  1.00 93.06           N  
ATOM   2224  CA  LEU A 292      -6.721   4.029 -25.058  1.00 93.06           C  
ATOM   2225  C   LEU A 292      -7.867   3.739 -26.038  1.00 93.06           C  
ATOM   2226  CB  LEU A 292      -5.655   2.920 -25.102  1.00 93.06           C  
ATOM   2227  O   LEU A 292      -8.841   3.059 -25.707  1.00 93.06           O  
ATOM   2228  CG  LEU A 292      -4.421   3.143 -24.210  1.00 93.06           C  
ATOM   2229  CD1 LEU A 292      -3.357   2.104 -24.562  1.00 93.06           C  
ATOM   2230  CD2 LEU A 292      -3.776   4.521 -24.369  1.00 93.06           C  
ATOM   2231  N   ARG A 293      -7.735   4.238 -27.276  1.00 88.00           N  
ATOM   2232  CA  ARG A 293      -8.720   4.003 -28.344  1.00 88.00           C  
ATOM   2233  C   ARG A 293      -8.964   2.501 -28.525  1.00 88.00           C  
ATOM   2234  CB  ARG A 293      -8.261   4.620 -29.676  1.00 88.00           C  
ATOM   2235  O   ARG A 293      -8.015   1.725 -28.557  1.00 88.00           O  
ATOM   2236  CG  ARG A 293      -8.280   6.155 -29.678  1.00 88.00           C  
ATOM   2237  CD  ARG A 293      -7.922   6.677 -31.077  1.00 88.00           C  
ATOM   2238  NE  ARG A 293      -7.925   8.152 -31.134  1.00 88.00           N  
ATOM   2239  NH1 ARG A 293      -7.622   8.365 -33.404  1.00 88.00           N  
ATOM   2240  NH2 ARG A 293      -7.797  10.194 -32.141  1.00 88.00           N  
ATOM   2241  CZ  ARG A 293      -7.782   8.893 -32.222  1.00 88.00           C  
ATOM   2242  N   GLY A 294     -10.232   2.120 -28.677  1.00 87.75           N  
ATOM   2243  CA  GLY A 294     -10.651   0.724 -28.845  1.00 87.75           C  
ATOM   2244  C   GLY A 294     -11.046   0.007 -27.550  1.00 87.75           C  
ATOM   2245  O   GLY A 294     -11.534  -1.115 -27.623  1.00 87.75           O  
ATOM   2246  N   PHE A 295     -10.909   0.647 -26.383  1.00 85.62           N  
ATOM   2247  CA  PHE A 295     -11.293   0.071 -25.093  1.00 85.62           C  
ATOM   2248  C   PHE A 295     -12.381   0.888 -24.392  1.00 85.62           C  
ATOM   2249  CB  PHE A 295     -10.052  -0.067 -24.206  1.00 85.62           C  
ATOM   2250  O   PHE A 295     -12.375   2.119 -24.422  1.00 85.62           O  
ATOM   2251  CG  PHE A 295      -9.024  -1.028 -24.758  1.00 85.62           C  
ATOM   2252  CD1 PHE A 295      -9.151  -2.410 -24.520  1.00 85.62           C  
ATOM   2253  CD2 PHE A 295      -7.974  -0.547 -25.561  1.00 85.62           C  
ATOM   2254  CE1 PHE A 295      -8.235  -3.307 -25.096  1.00 85.62           C  
ATOM   2255  CE2 PHE A 295      -7.056  -1.444 -26.131  1.00 85.62           C  
ATOM   2256  CZ  PHE A 295      -7.193  -2.824 -25.904  1.00 85.62           C  
ATOM   2257  N   LEU A 296     -13.292   0.204 -23.691  1.00 89.62           N  
ATOM   2258  CA  LEU A 296     -14.209   0.860 -22.759  1.00 89.62           C  
ATOM   2259  C   LEU A 296     -13.427   1.298 -21.513  1.00 89.62           C  
ATOM   2260  CB  LEU A 296     -15.382  -0.075 -22.418  1.00 89.62           C  
ATOM   2261  O   LEU A 296     -13.021   0.455 -20.705  1.00 89.62           O  
ATOM   2262  CG  LEU A 296     -16.427   0.574 -21.487  1.00 89.62           C  
ATOM   2263  CD1 LEU A 296     -17.173   1.725 -22.168  1.00 89.62           C  
ATOM   2264  CD2 LEU A 296     -17.451  -0.472 -21.051  1.00 89.62           C  
ATOM   2265  N   GLY A 297     -13.217   2.609 -21.380  1.00 91.94           N  
ATOM   2266  CA  GLY A 297     -12.407   3.199 -20.316  1.00 91.94           C  
ATOM   2267  C   GLY A 297     -12.901   2.861 -18.906  1.00 91.94           C  
ATOM   2268  O   GLY A 297     -14.103   2.775 -18.653  1.00 91.94           O  
ATOM   2269  N   LEU A 298     -11.956   2.690 -17.982  1.00 96.00           N  
ATOM   2270  CA  LEU A 298     -12.210   2.547 -16.550  1.00 96.00           C  
ATOM   2271  C   LEU A 298     -11.755   3.810 -15.819  1.00 96.00           C  
ATOM   2272  CB  LEU A 298     -11.480   1.315 -15.993  1.00 96.00           C  
ATOM   2273  O   LEU A 298     -10.749   4.420 -16.175  1.00 96.00           O  
ATOM   2274  CG  LEU A 298     -12.067  -0.050 -16.375  1.00 96.00           C  
ATOM   2275  CD1 LEU A 298     -11.155  -1.157 -15.844  1.00 96.00           C  
ATOM   2276  CD2 LEU A 298     -13.470  -0.246 -15.797  1.00 96.00           C  
ATOM   2277  N   ARG A 299     -12.472   4.192 -14.759  1.00 97.44           N  
ATOM   2278  CA  ARG A 299     -12.074   5.310 -13.895  1.00 97.44           C  
ATOM   2279  C   ARG A 299     -11.243   4.769 -12.740  1.00 97.44           C  
ATOM   2280  CB  ARG A 299     -13.307   6.077 -13.399  1.00 97.44           C  
ATOM   2281  O   ARG A 299     -11.815   4.238 -11.793  1.00 97.44           O  
ATOM   2282  CG  ARG A 299     -14.043   6.793 -14.538  1.00 97.44           C  
ATOM   2283  CD  ARG A 299     -15.202   7.612 -13.962  1.00 97.44           C  
ATOM   2284  NE  ARG A 299     -15.974   8.279 -15.026  1.00 97.44           N  
ATOM   2285  NH1 ARG A 299     -17.386   9.469 -13.658  1.00 97.44           N  
ATOM   2286  NH2 ARG A 299     -17.592   9.640 -15.873  1.00 97.44           N  
ATOM   2287  CZ  ARG A 299     -16.976   9.123 -14.848  1.00 97.44           C  
ATOM   2288  N   PHE A 300      -9.921   4.928 -12.816  1.00 98.38           N  
ATOM   2289  CA  PHE A 300      -8.982   4.350 -11.848  1.00 98.38           C  
ATOM   2290  C   PHE A 300      -9.376   4.607 -10.389  1.00 98.38           C  
ATOM   2291  CB  PHE A 300      -7.564   4.855 -12.134  1.00 98.38           C  
ATOM   2292  O   PHE A 300      -9.561   3.649  -9.656  1.00 98.38           O  
ATOM   2293  CG  PHE A 300      -6.560   4.485 -11.058  1.00 98.38           C  
ATOM   2294  CD1 PHE A 300      -5.735   5.477 -10.495  1.00 98.38           C  
ATOM   2295  CD2 PHE A 300      -6.455   3.152 -10.609  1.00 98.38           C  
ATOM   2296  CE1 PHE A 300      -4.809   5.137  -9.496  1.00 98.38           C  
ATOM   2297  CE2 PHE A 300      -5.530   2.818  -9.605  1.00 98.38           C  
ATOM   2298  CZ  PHE A 300      -4.708   3.811  -9.049  1.00 98.38           C  
ATOM   2299  N   GLY A 301      -9.620   5.859  -9.985  1.00 98.31           N  
ATOM   2300  CA  GLY A 301      -9.990   6.161  -8.595  1.00 98.31           C  
ATOM   2301  C   GLY A 301     -11.283   5.480  -8.114  1.00 98.31           C  
ATOM   2302  O   GLY A 301     -11.386   5.118  -6.946  1.00 98.31           O  
ATOM   2303  N   VAL A 302     -12.259   5.254  -9.004  1.00 98.50           N  
ATOM   2304  CA  VAL A 302     -13.512   4.553  -8.657  1.00 98.50           C  
ATOM   2305  C   VAL A 302     -13.257   3.061  -8.472  1.00 98.50           C  
ATOM   2306  CB  VAL A 302     -14.604   4.769  -9.725  1.00 98.50           C  
ATOM   2307  O   VAL A 302     -13.714   2.475  -7.492  1.00 98.50           O  
ATOM   2308  CG1 VAL A 302     -15.877   3.956  -9.444  1.00 98.50           C  
ATOM   2309  CG2 VAL A 302     -15.008   6.247  -9.817  1.00 98.50           C  
ATOM   2310  N   GLU A 303     -12.531   2.445  -9.405  1.00 98.75           N  
ATOM   2311  CA  GLU A 303     -12.187   1.026  -9.303  1.00 98.75           C  
ATOM   2312  C   GLU A 303     -11.242   0.771  -8.126  1.00 98.75           C  
ATOM   2313  CB  GLU A 303     -11.595   0.506 -10.620  1.00 98.75           C  
ATOM   2314  O   GLU A 303     -11.429  -0.210  -7.416  1.00 98.75           O  
ATOM   2315  CG  GLU A 303     -12.548   0.611 -11.825  1.00 98.75           C  
ATOM   2316  CD  GLU A 303     -13.936  -0.006 -11.587  1.00 98.75           C  
ATOM   2317  OE1 GLU A 303     -14.936   0.588 -12.051  1.00 98.75           O  
ATOM   2318  OE2 GLU A 303     -14.053  -1.063 -10.932  1.00 98.75           O  
ATOM   2319  N   PHE A 304     -10.314   1.689  -7.839  1.00 98.94           N  
ATOM   2320  CA  PHE A 304      -9.433   1.607  -6.677  1.00 98.94           C  
ATOM   2321  C   PHE A 304     -10.225   1.575  -5.376  1.00 98.94           C  
ATOM   2322  CB  PHE A 304      -8.402   2.742  -6.690  1.00 98.94           C  
ATOM   2323  O   PHE A 304     -10.038   0.659  -4.583  1.00 98.94           O  
ATOM   2324  CG  PHE A 304      -7.288   2.492  -5.696  1.00 98.94           C  
ATOM   2325  CD1 PHE A 304      -7.357   2.993  -4.383  1.00 98.94           C  
ATOM   2326  CD2 PHE A 304      -6.207   1.677  -6.075  1.00 98.94           C  
ATOM   2327  CE1 PHE A 304      -6.346   2.666  -3.459  1.00 98.94           C  
ATOM   2328  CE2 PHE A 304      -5.198   1.353  -5.153  1.00 98.94           C  
ATOM   2329  CZ  PHE A 304      -5.271   1.847  -3.842  1.00 98.94           C  
ATOM   2330  N   GLY A 305     -11.186   2.485  -5.191  1.00 98.81           N  
ATOM   2331  CA  GLY A 305     -12.075   2.444  -4.029  1.00 98.81           C  
ATOM   2332  C   GLY A 305     -12.856   1.127  -3.920  1.00 98.81           C  
ATOM   2333  O   GLY A 305     -12.954   0.554  -2.837  1.00 98.81           O  
ATOM   2334  N   ARG A 306     -13.363   0.588  -5.039  1.00 98.81           N  
ATOM   2335  CA  ARG A 306     -14.066  -0.711  -5.060  1.00 98.81           C  
ATOM   2336  C   ARG A 306     -13.153  -1.874  -4.673  1.00 98.81           C  
ATOM   2337  CB  ARG A 306     -14.675  -0.973  -6.443  1.00 98.81           C  
ATOM   2338  O   ARG A 306     -13.542  -2.691  -3.840  1.00 98.81           O  
ATOM   2339  CG  ARG A 306     -15.878  -0.075  -6.738  1.00 98.81           C  
ATOM   2340  CD  ARG A 306     -16.301  -0.282  -8.193  1.00 98.81           C  
ATOM   2341  NE  ARG A 306     -17.501   0.503  -8.516  1.00 98.81           N  
ATOM   2342  NH1 ARG A 306     -17.356   0.278 -10.801  1.00 98.81           N  
ATOM   2343  NH2 ARG A 306     -19.067   1.385  -9.904  1.00 98.81           N  
ATOM   2344  CZ  ARG A 306     -17.961   0.714  -9.734  1.00 98.81           C  
ATOM   2345  N   SER A 307     -11.956  -1.954  -5.248  1.00 98.88           N  
ATOM   2346  CA  SER A 307     -10.984  -3.003  -4.932  1.00 98.88           C  
ATOM   2347  C   SER A 307     -10.453  -2.868  -3.504  1.00 98.88           C  
ATOM   2348  CB  SER A 307      -9.835  -3.004  -5.942  1.00 98.88           C  
ATOM   2349  O   SER A 307     -10.308  -3.881  -2.828  1.00 98.88           O  
ATOM   2350  OG  SER A 307     -10.324  -3.266  -7.245  1.00 98.88           O  
ATOM   2351  N   MET A 308     -10.270  -1.646  -2.992  1.00 98.88           N  
ATOM   2352  CA  MET A 308      -9.925  -1.402  -1.588  1.00 98.88           C  
ATOM   2353  C   MET A 308     -11.026  -1.879  -0.642  1.00 98.88           C  
ATOM   2354  CB  MET A 308      -9.651   0.088  -1.341  1.00 98.88           C  
ATOM   2355  O   MET A 308     -10.713  -2.481   0.379  1.00 98.88           O  
ATOM   2356  CG  MET A 308      -8.288   0.525  -1.881  1.00 98.88           C  
ATOM   2357  SD  MET A 308      -6.846  -0.230  -1.081  1.00 98.88           S  
ATOM   2358  CE  MET A 308      -6.892   0.558   0.549  1.00 98.88           C  
ATOM   2359  N   VAL A 309     -12.308  -1.677  -0.968  1.00 98.81           N  
ATOM   2360  CA  VAL A 309     -13.421  -2.218  -0.164  1.00 98.81           C  
ATOM   2361  C   VAL A 309     -13.417  -3.747  -0.161  1.00 98.81           C  
ATOM   2362  CB  VAL A 309     -14.782  -1.667  -0.634  1.00 98.81           C  
ATOM   2363  O   VAL A 309     -13.615  -4.337   0.899  1.00 98.81           O  
ATOM   2364  CG1 VAL A 309     -15.974  -2.405  -0.005  1.00 98.81           C  
ATOM   2365  CG2 VAL A 309     -14.917  -0.192  -0.244  1.00 98.81           C  
ATOM   2366  N   LYS A 310     -13.170  -4.399  -1.305  1.00 98.75           N  
ATOM   2367  CA  LYS A 310     -13.043  -5.867  -1.359  1.00 98.75           C  
ATOM   2368  C   LYS A 310     -11.862  -6.356  -0.523  1.00 98.75           C  
ATOM   2369  CB  LYS A 310     -12.855  -6.356  -2.793  1.00 98.75           C  
ATOM   2370  O   LYS A 310     -12.051  -7.201   0.341  1.00 98.75           O  
ATOM   2371  CG  LYS A 310     -14.065  -6.161  -3.713  1.00 98.75           C  
ATOM   2372  CD  LYS A 310     -13.588  -6.602  -5.096  1.00 98.75           C  
ATOM   2373  CE  LYS A 310     -14.580  -6.386  -6.227  1.00 98.75           C  
ATOM   2374  NZ  LYS A 310     -13.851  -6.646  -7.490  1.00 98.75           N  
ATOM   2375  N   MET A 311     -10.678  -5.780  -0.742  1.00 98.69           N  
ATOM   2376  CA  MET A 311      -9.457  -6.130  -0.016  1.00 98.69           C  
ATOM   2377  C   MET A 311      -9.640  -5.943   1.488  1.00 98.69           C  
ATOM   2378  CB  MET A 311      -8.296  -5.274  -0.530  1.00 98.69           C  
ATOM   2379  O   MET A 311      -9.331  -6.837   2.257  1.00 98.69           O  
ATOM   2380  CG  MET A 311      -6.959  -5.660   0.110  1.00 98.69           C  
ATOM   2381  SD  MET A 311      -5.605  -4.569  -0.384  1.00 98.69           S  
ATOM   2382  CE  MET A 311      -5.890  -3.179   0.741  1.00 98.69           C  
ATOM   2383  N   SER A 312     -10.245  -4.830   1.906  1.00 98.19           N  
ATOM   2384  CA  SER A 312     -10.490  -4.542   3.322  1.00 98.19           C  
ATOM   2385  C   SER A 312     -11.481  -5.519   3.977  1.00 98.19           C  
ATOM   2386  CB  SER A 312     -10.968  -3.102   3.525  1.00 98.19           C  
ATOM   2387  O   SER A 312     -11.687  -5.449   5.181  1.00 98.19           O  
ATOM   2388  OG  SER A 312     -10.107  -2.170   2.906  1.00 98.19           O  
ATOM   2389  N   ASN A 313     -12.151  -6.390   3.221  1.00 97.50           N  
ATOM   2390  CA  ASN A 313     -13.076  -7.398   3.743  1.00 97.50           C  
ATOM   2391  C   ASN A 313     -12.520  -8.826   3.680  1.00 97.50           C  
ATOM   2392  CB  ASN A 313     -14.432  -7.232   3.047  1.00 97.50           C  
ATOM   2393  O   ASN A 313     -13.260  -9.776   3.936  1.00 97.50           O  
ATOM   2394  CG  ASN A 313     -15.182  -6.059   3.628  1.00 97.50           C  
ATOM   2395  ND2 ASN A 313     -15.530  -5.072   2.842  1.00 97.50           N  
ATOM   2396  OD1 ASN A 313     -15.430  -5.982   4.818  1.00 97.50           O  
ATOM   2397  N   ILE A 314     -11.232  -8.986   3.373  1.00 97.81           N  
ATOM   2398  CA  ILE A 314     -10.553 -10.280   3.418  1.00 97.81           C  
ATOM   2399  C   ILE A 314     -10.497 -10.768   4.867  1.00 97.81           C  
ATOM   2400  CB  ILE A 314      -9.141 -10.165   2.810  1.00 97.81           C  
ATOM   2401  O   ILE A 314      -9.937 -10.086   5.725  1.00 97.81           O  
ATOM   2402  CG1 ILE A 314      -9.223  -9.872   1.295  1.00 97.81           C  
ATOM   2403  CG2 ILE A 314      -8.348 -11.466   3.024  1.00 97.81           C  
ATOM   2404  CD1 ILE A 314      -7.898  -9.365   0.708  1.00 97.81           C  
ATOM   2405  N   GLU A 315     -11.069 -11.954   5.106  1.00 95.88           N  
ATOM   2406  CA  GLU A 315     -10.889 -12.758   6.329  1.00 95.88           C  
ATOM   2407  C   GLU A 315     -11.092 -11.962   7.639  1.00 95.88           C  
ATOM   2408  CB  GLU A 315      -9.552 -13.531   6.245  1.00 95.88           C  
ATOM   2409  O   GLU A 315     -10.475 -12.241   8.664  1.00 95.88           O  
ATOM   2410  CG  GLU A 315      -9.502 -14.551   5.088  1.00 95.88           C  
ATOM   2411  CD  GLU A 315      -8.084 -15.063   4.744  1.00 95.88           C  
ATOM   2412  OE1 GLU A 315      -7.961 -15.845   3.776  1.00 95.88           O  
ATOM   2413  OE2 GLU A 315      -7.071 -14.619   5.328  1.00 95.88           O  
ATOM   2414  N   VAL A 316     -11.976 -10.955   7.616  1.00 96.75           N  
ATOM   2415  CA  VAL A 316     -12.160 -10.032   8.743  1.00 96.75           C  
ATOM   2416  C   VAL A 316     -12.672 -10.742   9.991  1.00 96.75           C  
ATOM   2417  CB  VAL A 316     -13.077  -8.840   8.410  1.00 96.75           C  
ATOM   2418  O   VAL A 316     -13.571 -11.586   9.946  1.00 96.75           O  
ATOM   2419  CG1 VAL A 316     -12.400  -7.911   7.402  1.00 96.75           C  
ATOM   2420  CG2 VAL A 316     -14.455  -9.244   7.866  1.00 96.75           C  
ATOM   2421  N   LYS A 317     -12.149 -10.326  11.141  1.00 96.38           N  
ATOM   2422  CA  LYS A 317     -12.634 -10.758  12.451  1.00 96.38           C  
ATOM   2423  C   LYS A 317     -13.803  -9.867  12.873  1.00 96.38           C  
ATOM   2424  CB  LYS A 317     -11.463 -10.761  13.445  1.00 96.38           C  
ATOM   2425  O   LYS A 317     -13.701  -8.644  12.816  1.00 96.38           O  
ATOM   2426  CG  LYS A 317     -10.373 -11.744  13.000  1.00 96.38           C  
ATOM   2427  CD  LYS A 317      -9.177 -11.822  13.955  1.00 96.38           C  
ATOM   2428  CE  LYS A 317      -8.205 -12.804  13.285  1.00 96.38           C  
ATOM   2429  NZ  LYS A 317      -6.877 -12.877  13.922  1.00 96.38           N  
ATOM   2430  N   THR A 318     -14.923 -10.467  13.272  1.00 92.88           N  
ATOM   2431  CA  THR A 318     -16.160  -9.762  13.659  1.00 92.88           C  
ATOM   2432  C   THR A 318     -16.823 -10.438  14.863  1.00 92.88           C  
ATOM   2433  CB  THR A 318     -17.165  -9.682  12.493  1.00 92.88           C  
ATOM   2434  O   THR A 318     -16.439 -11.538  15.269  1.00 92.88           O  
ATOM   2435  CG2 THR A 318     -16.590  -8.983  11.260  1.00 92.88           C  
ATOM   2436  OG1 THR A 318     -17.577 -10.975  12.115  1.00 92.88           O  
ATOM   2437  N   GLY A 319     -17.824  -9.782  15.459  1.00 88.12           N  
ATOM   2438  CA  GLY A 319     -18.572 -10.333  16.594  1.00 88.12           C  
ATOM   2439  C   GLY A 319     -17.674 -10.576  17.810  1.00 88.12           C  
ATOM   2440  O   GLY A 319     -17.137  -9.633  18.383  1.00 88.12           O  
ATOM   2441  N   THR A 320     -17.504 -11.835  18.210  1.00 89.31           N  
ATOM   2442  CA  THR A 320     -16.628 -12.234  19.328  1.00 89.31           C  
ATOM   2443  C   THR A 320     -15.248 -12.721  18.887  1.00 89.31           C  
ATOM   2444  CB  THR A 320     -17.303 -13.311  20.187  1.00 89.31           C  
ATOM   2445  O   THR A 320     -14.422 -13.037  19.739  1.00 89.31           O  
ATOM   2446  CG2 THR A 320     -18.564 -12.774  20.867  1.00 89.31           C  
ATOM   2447  OG1 THR A 320     -17.685 -14.401  19.377  1.00 89.31           O  
ATOM   2448  N   ASN A 321     -14.975 -12.801  17.582  1.00 93.88           N  
ATOM   2449  CA  ASN A 321     -13.681 -13.256  17.078  1.00 93.88           C  
ATOM   2450  C   ASN A 321     -12.680 -12.097  17.128  1.00 93.88           C  
ATOM   2451  CB  ASN A 321     -13.857 -13.832  15.663  1.00 93.88           C  
ATOM   2452  O   ASN A 321     -12.925 -11.052  16.535  1.00 93.88           O  
ATOM   2453  CG  ASN A 321     -14.698 -15.098  15.644  1.00 93.88           C  
ATOM   2454  ND2 ASN A 321     -15.283 -15.433  14.519  1.00 93.88           N  
ATOM   2455  OD1 ASN A 321     -14.826 -15.813  16.624  1.00 93.88           O  
ATOM   2456  N   GLY A 322     -11.564 -12.271  17.838  1.00 96.75           N  
ATOM   2457  CA  GLY A 322     -10.588 -11.202  18.079  1.00 96.75           C  
ATOM   2458  C   GLY A 322     -11.005 -10.236  19.192  1.00 96.75           C  
ATOM   2459  O   GLY A 322     -11.964 -10.482  19.930  1.00 96.75           O  
ATOM   2460  N   GLU A 323     -10.306  -9.112  19.308  1.00 98.12           N  
ATOM   2461  CA  GLU A 323     -10.498  -8.128  20.380  1.00 98.12           C  
ATOM   2462  C   GLU A 323     -10.605  -6.678  19.883  1.00 98.12           C  
ATOM   2463  CB  GLU A 323      -9.437  -8.323  21.459  1.00 98.12           C  
ATOM   2464  O   GLU A 323     -10.566  -6.418  18.686  1.00 98.12           O  
ATOM   2465  CG  GLU A 323      -8.026  -7.935  21.009  1.00 98.12           C  
ATOM   2466  CD  GLU A 323      -7.027  -8.063  22.158  1.00 98.12           C  
ATOM   2467  OE1 GLU A 323      -5.813  -8.058  21.879  1.00 98.12           O  
ATOM   2468  OE2 GLU A 323      -7.489  -8.077  23.320  1.00 98.12           O  
ATOM   2469  N   ILE A 324     -10.787  -5.729  20.803  1.00 98.62           N  
ATOM   2470  CA  ILE A 324     -10.551  -4.305  20.538  1.00 98.62           C  
ATOM   2471  C   ILE A 324      -9.349  -3.918  21.390  1.00 98.62           C  
ATOM   2472  CB  ILE A 324     -11.793  -3.440  20.850  1.00 98.62           C  
ATOM   2473  O   ILE A 324      -9.475  -3.757  22.607  1.00 98.62           O  
ATOM   2474  CG1 ILE A 324     -13.066  -3.894  20.102  1.00 98.62           C  
ATOM   2475  CG2 ILE A 324     -11.485  -1.963  20.547  1.00 98.62           C  
ATOM   2476  CD1 ILE A 324     -13.004  -3.815  18.572  1.00 98.62           C  
ATOM   2477  N   ARG A 325      -8.167  -3.835  20.781  1.00 98.81           N  
ATOM   2478  CA  ARG A 325      -6.931  -3.506  21.500  1.00 98.81           C  
ATOM   2479  C   ARG A 325      -6.981  -2.076  21.996  1.00 98.81           C  
ATOM   2480  CB  ARG A 325      -5.713  -3.731  20.603  1.00 98.81           C  
ATOM   2481  O   ARG A 325      -7.442  -1.203  21.271  1.00 98.81           O  
ATOM   2482  CG  ARG A 325      -5.450  -5.233  20.483  1.00 98.81           C  
ATOM   2483  CD  ARG A 325      -4.209  -5.522  19.658  1.00 98.81           C  
ATOM   2484  NE  ARG A 325      -4.405  -5.166  18.251  1.00 98.81           N  
ATOM   2485  NH1 ARG A 325      -2.213  -5.222  17.710  1.00 98.81           N  
ATOM   2486  NH2 ARG A 325      -3.717  -4.786  16.136  1.00 98.81           N  
ATOM   2487  CZ  ARG A 325      -3.447  -5.065  17.366  1.00 98.81           C  
ATOM   2488  N   LYS A 326      -6.486  -1.810  23.204  1.00 98.50           N  
ATOM   2489  CA  LYS A 326      -6.303  -0.436  23.715  1.00 98.50           C  
ATOM   2490  C   LYS A 326      -5.048   0.219  23.147  1.00 98.50           C  
ATOM   2491  CB  LYS A 326      -6.241  -0.455  25.244  1.00 98.50           C  
ATOM   2492  O   LYS A 326      -5.028   1.422  22.916  1.00 98.50           O  
ATOM   2493  CG  LYS A 326      -7.583  -0.876  25.852  1.00 98.50           C  
ATOM   2494  CD  LYS A 326      -7.464  -0.902  27.374  1.00 98.50           C  
ATOM   2495  CE  LYS A 326      -8.776  -1.406  27.970  1.00 98.50           C  
ATOM   2496  NZ  LYS A 326      -8.660  -1.563  29.437  1.00 98.50           N  
ATOM   2497  N   VAL A 327      -4.021  -0.588  22.889  1.00 98.69           N  
ATOM   2498  CA  VAL A 327      -2.741  -0.177  22.307  1.00 98.69           C  
ATOM   2499  C   VAL A 327      -2.480  -1.048  21.083  1.00 98.69           C  
ATOM   2500  CB  VAL A 327      -1.611  -0.314  23.347  1.00 98.69           C  
ATOM   2501  O   VAL A 327      -2.417  -2.267  21.199  1.00 98.69           O  
ATOM   2502  CG1 VAL A 327      -0.262   0.092  22.750  1.00 98.69           C  
ATOM   2503  CG2 VAL A 327      -1.865   0.570  24.577  1.00 98.69           C  
ATOM   2504  N   CYS A 328      -2.309  -0.454  19.901  1.00 98.81           N  
ATOM   2505  CA  CYS A 328      -2.222  -1.222  18.654  1.00 98.81           C  
ATOM   2506  C   CYS A 328      -0.953  -2.070  18.510  1.00 98.81           C  
ATOM   2507  CB  CYS A 328      -2.385  -0.279  17.459  1.00 98.81           C  
ATOM   2508  O   CYS A 328      -0.882  -2.925  17.631  1.00 98.81           O  
ATOM   2509  SG  CYS A 328      -3.997   0.539  17.378  1.00 98.81           S  
ATOM   2510  N   SER A 329       0.041  -1.881  19.372  1.00 98.44           N  
ATOM   2511  CA  SER A 329       1.283  -2.650  19.357  1.00 98.44           C  
ATOM   2512  C   SER A 329       1.274  -3.894  20.251  1.00 98.44           C  
ATOM   2513  CB  SER A 329       2.445  -1.715  19.680  1.00 98.44           C  
ATOM   2514  O   SER A 329       2.235  -4.666  20.186  1.00 98.44           O  
ATOM   2515  OG  SER A 329       2.304  -1.191  20.983  1.00 98.44           O  
ATOM   2516  N   ALA A 330       0.214  -4.121  21.040  1.00 98.19           N  
ATOM   2517  CA  ALA A 330       0.130  -5.210  22.014  1.00 98.19           C  
ATOM   2518  C   ALA A 330      -1.294  -5.774  22.152  1.00 98.19           C  
ATOM   2519  CB  ALA A 330       0.636  -4.692  23.364  1.00 98.19           C  
ATOM   2520  O   ALA A 330      -2.271  -5.040  22.054  1.00 98.19           O  
ATOM   2521  N   ILE A 331      -1.395  -7.080  22.393  1.00 97.75           N  
ATOM   2522  CA  ILE A 331      -2.645  -7.763  22.776  1.00 97.75           C  
ATOM   2523  C   ILE A 331      -3.045  -7.295  24.190  1.00 97.75           C  
ATOM   2524  CB  ILE A 331      -2.421  -9.291  22.672  1.00 97.75           C  
ATOM   2525  O   ILE A 331      -2.146  -6.994  24.983  1.00 97.75           O  
ATOM   2526  CG1 ILE A 331      -2.136  -9.684  21.199  1.00 97.75           C  
ATOM   2527  CG2 ILE A 331      -3.590 -10.123  23.225  1.00 97.75           C  
ATOM   2528  CD1 ILE A 331      -1.578 -11.102  21.039  1.00 97.75           C  
ATOM   2529  N   ASN A 332      -4.348  -7.179  24.490  1.00 96.25           N  
ATOM   2530  CA  ASN A 332      -4.815  -6.697  25.806  1.00 96.25           C  
ATOM   2531  C   ASN A 332      -4.502  -7.644  26.975  1.00 96.25           C  
ATOM   2532  CB  ASN A 332      -6.326  -6.408  25.803  1.00 96.25           C  
ATOM   2533  O   ASN A 332      -4.409  -8.875  26.768  1.00 96.25           O  
ATOM   2534  CG  ASN A 332      -6.817  -5.269  24.935  1.00 96.25           C  
ATOM   2535  ND2 ASN A 332      -7.921  -5.506  24.274  1.00 96.25           N  
ATOM   2536  OD1 ASN A 332      -6.313  -4.150  24.910  1.00 96.25           O  
ATOM   2537  OXT ASN A 332      -4.478  -7.086  28.097  1.00 96.25           O  
TER    2538      ASN A 332                                                      
ENDMDL                                                                          
END                                                                             
