# Supplementary material for: Computational and experimental approaches to explore defense related enzymes conferring resistance in Fusarium infected chilli plants by regulating plant metabolism through nutritional products
Source: PLoS One. 2025 Jan 14;20(1):e0309738. doi: 10.1371/journal.pone.0309738 (PMC11731765; doi:10.1371/journal.pone.0309738)
Supplement: S2 File — (ZIP) [file pone.0309738.s002.zip › USMAN PAPER/Enzymes and Metal Ions Data/METAL IONS EFFECTS/METAL IONS DATA SHEET.xlsx]

## Sheet: Sheet1
Metal Ions	Superoxide Dismutase	Peroxidase	Catalase	Chitinase	RuBisCO
Ca+2	52H , 193H	75D , 78V , 80G , 82D , 84S	145N , 147D , 149K , 151F , 153D	65D , 71D	203D , 204E , 205N
Cu+2	158D , 160E , 181N	72H , 74H , 78V , 93E	199Y , 250H	274E , 277H , 281N	325H , 327H
Fe3+	52H , 100H , 189D , 193H	47E , 51Q	146R , 184H , 288D , 425E	240H , 244T	136E , 307H , 310H
Mg2+	158D , 160E , 161L , 181N	75D , 79Q , 82D , 84S	236T , 237E , 238E	65D , 71D	203D , 204E
Mn2+	52H , 100H , 189D , 193H	153D , 154G	378D , 391D	134Q , 138E , 270N	203D , 205N , 206V
Zn2+	189D , 193H	47E , 134R	61E , 108H	25C , 33L , 34C , 39C , 40C	238H , 267H , 292H , 294H
Ni2+	52H , 57H	220D , 222S	46H , 50K	280D , 282R	292H , 325H , 327H
Co2+	52H , 56H	271E , 274Q	376H , 382N , 385H	274E , 280D	136E , 310H
Ba2+	79D , 80S , 81P , 82T	75D , 79Q , 80G , 82D , 85I , 158R	181E , 425E	163S , 166D	115N , 118T
