# Supplementary material for: Computational and experimental approaches to explore defense related enzymes conferring resistance in Fusarium infected chilli plants by regulating plant metabolism through nutritional products
Source: PLoS One. 2025 Jan 14;20(1):e0309738. doi: 10.1371/journal.pone.0309738 (PMC11731765; doi:10.1371/journal.pone.0309738)
Supplement: S2 File — (ZIP) [file pone.0309738.s002.zip › USMAN PAPER/Enzymes and Metal Ions Data/METAL IONS EFFECTS/CAT/CAT_Ba2_1.pdb]

ATOM      1  N   MET A   1      69.169  10.843  70.230  1.00125.68           N
ATOM      2  CA  MET A   1      70.624  10.639  70.043  1.00125.68           C
ATOM      3  CB  MET A   1      70.979   9.154  70.244  1.00125.68           C
ATOM      4  CG  MET A   1      72.472   8.885  70.469  1.00125.68           C
ATOM      5  SD  MET A   1      73.558   9.207  69.046  1.00125.68           S
ATOM      6  CE  MET A   1      75.084   8.698  69.887  1.00125.68           C
ATOM      7  C   MET A   1      70.990  11.042  68.656  1.00125.68           C
ATOM      8  O   MET A   1      71.208  12.220  68.377  1.00125.68           O
ATOM      9  N   ASP A   2      71.060  10.060  67.739  1.00195.34           N
ATOM     10  CA  ASP A   2      71.401  10.377  66.388  1.00195.34           C
ATOM     11  CB  ASP A   2      71.733   9.136  65.539  1.00195.34           C
ATOM     12  CG  ASP A   2      72.255   9.596  64.185  1.00195.34           C
ATOM     13  OD1 ASP A   2      72.250  10.830  63.933  1.00195.34           O
ATOM     14  OD2 ASP A   2      72.664   8.715  63.382  1.00195.34           O
ATOM     15  C   ASP A   2      70.207  11.040  65.790  1.00195.34           C
ATOM     16  O   ASP A   2      69.105  10.493  65.811  1.00195.34           O
ATOM     17  N   LEU A   3      70.396  12.259  65.252  1.00239.39           N
ATOM     18  CA  LEU A   3      69.291  12.946  64.657  1.00239.39           C
ATOM     19  CB  LEU A   3      69.542  14.443  64.401  1.00239.39           C
ATOM     20  CG  LEU A   3      69.618  15.292  65.683  1.00239.39           C
ATOM     21  CD1 LEU A   3      68.253  15.360  66.386  1.00239.39           C
ATOM     22  CD2 LEU A   3      70.744  14.810  66.611  1.00239.39           C
ATOM     23  C   LEU A   3      69.022  12.309  63.340  1.00239.39           C
ATOM     24  O   LEU A   3      69.934  11.834  62.665  1.00239.39           O
ATOM     25  N   SER A   4      67.734  12.261  62.954  1.00176.38           N
ATOM     26  CA  SER A   4      67.394  11.700  61.686  1.00176.38           C
ATOM     27  CB  SER A   4      65.896  11.387  61.533  1.00176.38           C
ATOM     28  OG  SER A   4      65.503  10.405  62.480  1.00176.38           O
ATOM     29  C   SER A   4      67.747  12.732  60.671  1.00176.38           C
ATOM     30  O   SER A   4      67.839  13.917  60.985  1.00176.38           O
ATOM     31  N   LYS A   5      67.980  12.300  59.420  1.00264.92           N
ATOM     32  CA  LYS A   5      68.313  13.250  58.404  1.00264.92           C
ATOM     33  CB  LYS A   5      69.622  12.920  57.665  1.00264.92           C
ATOM     34  CG  LYS A   5      70.019  13.960  56.615  1.00264.92           C
ATOM     35  CD  LYS A   5      71.464  13.817  56.131  1.00264.92           C
ATOM     36  CE  LYS A   5      71.690  12.612  55.214  1.00264.92           C
ATOM     37  NZ  LYS A   5      71.077  12.862  53.891  1.00264.92           N
ATOM     38  C   LYS A   5      67.207  13.218  57.405  1.00264.92           C
ATOM     39  O   LYS A   5      66.692  12.153  57.068  1.00264.92           O
ATOM     40  N   TYR A   6      66.792  14.403  56.920  1.00230.66           N
ATOM     41  CA  TYR A   6      65.751  14.435  55.939  1.00230.66           C
ATOM     42  CB  TYR A   6      64.493  15.201  56.387  1.00230.66           C
ATOM     43  CG  TYR A   6      63.885  14.442  57.517  1.00230.66           C
ATOM     44  CD1 TYR A   6      64.263  14.690  58.817  1.00230.66           C
ATOM     45  CD2 TYR A   6      62.939  13.472  57.274  1.00230.66           C
ATOM     46  CE1 TYR A   6      63.701  13.987  59.857  1.00230.66           C
ATOM     47  CE2 TYR A   6      62.374  12.766  58.309  1.00230.66           C
ATOM     48  CZ  TYR A   6      62.754  13.024  59.604  1.00230.66           C
ATOM     49  OH  TYR A   6      62.175  12.300  60.668  1.00230.66           O
ATOM     50  C   TYR A   6      66.307  15.135  54.746  1.00230.66           C
ATOM     51  O   TYR A   6      66.986  16.153  54.873  1.00230.66           O
ATOM     52  N   ARG A   7      66.052  14.586  53.544  1.00265.57           N
ATOM     53  CA  ARG A   7      66.580  15.214  52.373  1.00265.57           C
ATOM     54  CB  ARG A   7      67.591  14.338  51.617  1.00265.57           C
ATOM     55  CG  ARG A   7      68.857  14.042  52.423  1.00265.57           C
ATOM     56  CD  ARG A   7      69.873  15.184  52.404  1.00265.57           C
ATOM     57  NE  ARG A   7      70.341  15.339  50.998  1.00265.57           N
ATOM     58  CZ  ARG A   7      71.097  16.418  50.646  1.00265.57           C
ATOM     59  NH1 ARG A   7      71.423  17.356  51.583  1.00265.57           N
ATOM     60  NH2 ARG A   7      71.529  16.559  49.359  1.00265.57           N
ATOM     61  C   ARG A   7      65.449  15.475  51.436  1.00265.57           C
ATOM     62  O   ARG A   7      64.592  14.625  51.198  1.00265.57           O
ATOM     63  N   PRO A   8      65.432  16.671  50.926  1.00165.19           N
ATOM     64  CA  PRO A   8      64.434  17.011  49.952  1.00165.19           C
ATOM     65  CD  PRO A   8      65.775  17.808  51.766  1.00165.19           C
ATOM     66  CB  PRO A   8      64.335  18.534  49.957  1.00165.19           C
ATOM     67  CG  PRO A   8      64.797  18.925  51.370  1.00165.19           C
ATOM     68  C   PRO A   8      64.875  16.458  48.639  1.00165.19           C
ATOM     69  O   PRO A   8      66.053  16.130  48.503  1.00165.19           O
ATOM     70  N   SER A   9      63.958  16.327  47.664  1.00101.50           N
ATOM     71  CA  SER A   9      64.375  15.842  46.385  1.00101.50           C
ATOM     72  CB  SER A   9      63.498  14.707  45.830  1.00101.50           C
ATOM     73  OG  SER A   9      62.187  15.185  45.566  1.00101.50           O
ATOM     74  C   SER A   9      64.261  16.991  45.439  1.00101.50           C
ATOM     75  O   SER A   9      63.278  17.727  45.457  1.00101.50           O
ATOM     76  N   SER A  10      65.293  17.184  44.596  1.00207.85           N
ATOM     77  CA  SER A  10      65.250  18.268  43.660  1.00207.85           C
ATOM     78  CB  SER A  10      66.085  19.485  44.089  1.00207.85           C
ATOM     79  OG  SER A  10      65.993  20.510  43.110  1.00207.85           O
ATOM     80  C   SER A  10      65.829  17.768  42.381  1.00207.85           C
ATOM     81  O   SER A  10      66.572  16.789  42.362  1.00207.85           O
ATOM     82  N   ALA A  11      65.476  18.430  41.263  1.00266.39           N
ATOM     83  CA  ALA A  11      66.009  18.025  40.000  1.00266.39           C
ATOM     84  CB  ALA A  11      64.942  17.525  39.011  1.00266.39           C
ATOM     85  C   ALA A  11      66.639  19.232  39.392  1.00266.39           C
ATOM     86  O   ALA A  11      66.166  20.352  39.578  1.00266.39           O
ATOM     87  N   TYR A  12      67.750  19.032  38.659  1.00309.47           N
ATOM     88  CA  TYR A  12      68.384  20.149  38.031  1.00309.47           C
ATOM     89  CB  TYR A  12      69.791  20.450  38.572  1.00309.47           C
ATOM     90  CG  TYR A  12      70.205  21.762  38.002  1.00309.47           C
ATOM     91  CD1 TYR A  12      69.726  22.931  38.547  1.00309.47           C
ATOM     92  CD2 TYR A  12      71.069  21.830  36.934  1.00309.47           C
ATOM     93  CE1 TYR A  12      70.097  24.150  38.035  1.00309.47           C
ATOM     94  CE2 TYR A  12      71.445  23.048  36.417  1.00309.47           C
ATOM     95  CZ  TYR A  12      70.958  24.210  36.966  1.00309.47           C
ATOM     96  OH  TYR A  12      71.342  25.460  36.437  1.00309.47           O
ATOM     97  C   TYR A  12      68.506  19.788  36.588  1.00309.47           C
ATOM     98  O   TYR A  12      68.678  18.618  36.247  1.00309.47           O
ATOM     99  N   ASP A  13      68.399  20.786  35.693  1.00195.14           N
ATOM    100  CA  ASP A  13      68.436  20.477  34.296  1.00195.14           C
ATOM    101  CB  ASP A  13      67.534  21.400  33.457  1.00195.14           C
ATOM    102  CG  ASP A  13      67.408  20.818  32.058  1.00195.14           C
ATOM    103  OD1 ASP A  13      67.965  19.713  31.822  1.00195.14           O
ATOM    104  OD2 ASP A  13      66.751  21.472  31.204  1.00195.14           O
ATOM    105  C   ASP A  13      69.836  20.646  33.799  1.00195.14           C
ATOM    106  O   ASP A  13      70.232  21.738  33.395  1.00195.14           O
ATOM    107  N   SER A  14      70.629  19.558  33.830  1.00114.94           N
ATOM    108  CA  SER A  14      71.962  19.612  33.303  1.00114.94           C
ATOM    109  CB  SER A  14      73.045  19.832  34.373  1.00114.94           C
ATOM    110  OG  SER A  14      72.897  21.118  34.957  1.00114.94           O
ATOM    111  C   SER A  14      72.222  18.280  32.681  1.00114.94           C
ATOM    112  O   SER A  14      71.803  17.249  33.205  1.00114.94           O
ATOM    113  N   PRO A  15      72.876  18.273  31.554  1.00141.73           N
ATOM    114  CA  PRO A  15      73.135  17.006  30.930  1.00141.73           C
ATOM    115  CD  PRO A  15      72.613  19.311  30.569  1.00141.73           C
ATOM    116  CB  PRO A  15      73.374  17.297  29.450  1.00141.73           C
ATOM    117  CG  PRO A  15      72.588  18.596  29.208  1.00141.73           C
ATOM    118  C   PRO A  15      74.250  16.239  31.559  1.00141.73           C
ATOM    119  O   PRO A  15      75.296  16.817  31.848  1.00141.73           O
ATOM    120  N   PHE A  16      74.043  14.928  31.764  1.00110.42           N
ATOM    121  CA  PHE A  16      75.074  14.054  32.228  1.00110.42           C
ATOM    122  CB  PHE A  16      75.256  14.021  33.757  1.00110.42           C
ATOM    123  CG  PHE A  16      75.836  15.321  34.203  1.00110.42           C
ATOM    124  CD1 PHE A  16      75.023  16.378  34.541  1.00110.42           C
ATOM    125  CD2 PHE A  16      77.201  15.479  34.285  1.00110.42           C
ATOM    126  CE1 PHE A  16      75.564  17.574  34.953  1.00110.42           C
ATOM    127  CE2 PHE A  16      77.747  16.673  34.695  1.00110.42           C
ATOM    128  CZ  PHE A  16      76.928  17.724  35.030  1.00110.42           C
ATOM    129  C   PHE A  16      74.630  12.694  31.825  1.00110.42           C
ATOM    130  O   PHE A  16      73.460  12.351  31.984  1.00110.42           O
ATOM    131  N   LEU A  17      75.541  11.885  31.261  1.00 53.23           N
ATOM    132  CA  LEU A  17      75.140  10.546  30.964  1.00 53.23           C
ATOM    133  CB  LEU A  17      76.108   9.823  30.008  1.00 53.23           C
ATOM    134  CG  LEU A  17      75.678   8.394  29.624  1.00 53.23           C
ATOM    135  CD1 LEU A  17      74.375   8.404  28.808  1.00 53.23           C
ATOM    136  CD2 LEU A  17      76.816   7.641  28.914  1.00 53.23           C
ATOM    137  C   LEU A  17      75.172   9.861  32.291  1.00 53.23           C
ATOM    138  O   LEU A  17      76.112  10.055  33.061  1.00 53.23           O
ATOM    139  N   THR A  18      74.142   9.056  32.617  1.00 45.36           N
ATOM    140  CA  THR A  18      74.153   8.456  33.921  1.00 45.36           C
ATOM    141  CB  THR A  18      73.210   9.104  34.891  1.00 45.36           C
ATOM    142  OG1 THR A  18      71.869   8.925  34.460  1.00 45.36           O
ATOM    143  CG2 THR A  18      73.541  10.603  34.980  1.00 45.36           C
ATOM    144  C   THR A  18      73.699   7.040  33.809  1.00 45.36           C
ATOM    145  O   THR A  18      73.199   6.604  32.775  1.00 45.36           O
ATOM    146  N   THR A  19      73.899   6.276  34.899  1.00 36.52           N
ATOM    147  CA  THR A  19      73.423   4.931  34.966  1.00 36.52           C
ATOM    148  CB  THR A  19      74.201   4.061  35.911  1.00 36.52           C
ATOM    149  OG1 THR A  19      74.094   4.561  37.236  1.00 36.52           O
ATOM    150  CG2 THR A  19      75.673   4.042  35.469  1.00 36.52           C
ATOM    151  C   THR A  19      72.023   5.020  35.492  1.00 36.52           C
ATOM    152  O   THR A  19      71.518   6.113  35.744  1.00 36.52           O
ATOM    153  N   ASN A  20      71.356   3.862  35.657  1.00 35.09           N
ATOM    154  CA  ASN A  20      70.009   3.818  36.155  1.00 35.09           C
ATOM    155  CB  ASN A  20      69.423   2.396  36.173  1.00 35.09           C
ATOM    156  CG  ASN A  20      69.169   1.978  34.731  1.00 35.09           C
ATOM    157  OD1 ASN A  20      68.771   2.794  33.901  1.00 35.09           O
ATOM    158  ND2 ASN A  20      69.404   0.675  34.421  1.00 35.09           N
ATOM    159  C   ASN A  20      70.017   4.328  37.559  1.00 35.09           C
ATOM    160  O   ASN A  20      69.054   4.946  38.013  1.00 35.09           O
ATOM    161  N   ALA A  21      71.121   4.064  38.279  1.00 31.15           N
ATOM    162  CA  ALA A  21      71.291   4.477  39.642  1.00 31.15           C
ATOM    163  CB  ALA A  21      72.638   4.035  40.238  1.00 31.15           C
ATOM    164  C   ALA A  21      71.238   5.971  39.680  1.00 31.15           C
ATOM    165  O   ALA A  21      70.750   6.557  40.644  1.00 31.15           O
ATOM    166  N   GLY A  22      71.736   6.641  38.625  1.00 27.03           N
ATOM    167  CA  GLY A  22      71.715   8.074  38.647  1.00 27.03           C
ATOM    168  C   GLY A  22      73.112   8.560  38.845  1.00 27.03           C
ATOM    169  O   GLY A  22      73.340   9.761  38.990  1.00 27.03           O
ATOM    170  N   GLY A  23      74.085   7.629  38.897  1.00 26.44           N
ATOM    171  CA  GLY A  23      75.455   8.038  39.010  1.00 26.44           C
ATOM    172  C   GLY A  23      75.905   8.494  37.657  1.00 26.44           C
ATOM    173  O   GLY A  23      75.529   7.926  36.632  1.00 26.44           O
ATOM    174  N   PRO A  24      76.731   9.503  37.635  1.00 63.14           N
ATOM    175  CA  PRO A  24      77.215   9.983  36.371  1.00 63.14           C
ATOM    176  CD  PRO A  24      76.608  10.576  38.608  1.00 63.14           C
ATOM    177  CB  PRO A  24      77.801  11.366  36.641  1.00 63.14           C
ATOM    178  CG  PRO A  24      77.001  11.862  37.859  1.00 63.14           C
ATOM    179  C   PRO A  24      78.193   9.011  35.802  1.00 63.14           C
ATOM    180  O   PRO A  24      78.927   8.390  36.569  1.00 63.14           O
ATOM    181  N   VAL A  25      78.233   8.876  34.462  1.00 44.23           N
ATOM    182  CA  VAL A  25      79.130   7.931  33.867  1.00 44.23           C
ATOM    183  CB  VAL A  25      78.600   7.349  32.586  1.00 44.23           C
ATOM    184  CG1 VAL A  25      79.682   6.463  31.944  1.00 44.23           C
ATOM    185  CG2 VAL A  25      77.296   6.598  32.903  1.00 44.23           C
ATOM    186  C   VAL A  25      80.413   8.632  33.562  1.00 44.23           C
ATOM    187  O   VAL A  25      80.434   9.638  32.854  1.00 44.23           O
ATOM    188  N   TYR A  26      81.522   8.120  34.133  1.00143.01           N
ATOM    189  CA  TYR A  26      82.820   8.691  33.921  1.00143.01           C
ATOM    190  CB  TYR A  26      83.898   8.094  34.840  1.00143.01           C
ATOM    191  CG  TYR A  26      85.178   8.770  34.488  1.00143.01           C
ATOM    192  CD1 TYR A  26      85.441  10.045  34.931  1.00143.01           C
ATOM    193  CD2 TYR A  26      86.117   8.123  33.717  1.00143.01           C
ATOM    194  CE1 TYR A  26      86.621  10.670  34.604  1.00143.01           C
ATOM    195  CE2 TYR A  26      87.299   8.742  33.388  1.00143.01           C
ATOM    196  CZ  TYR A  26      87.552  10.018  33.832  1.00143.01           C
ATOM    197  OH  TYR A  26      88.765  10.656  33.495  1.00143.01           O
ATOM    198  C   TYR A  26      83.267   8.473  32.509  1.00143.01           C
ATOM    199  O   TYR A  26      83.755   9.400  31.863  1.00143.01           O
ATOM    200  N   ASN A  27      83.124   7.236  31.987  1.00 59.59           N
ATOM    201  CA  ASN A  27      83.610   6.999  30.656  1.00 59.59           C
ATOM    202  CB  ASN A  27      84.983   6.304  30.643  1.00 59.59           C
ATOM    203  CG  ASN A  27      85.524   6.365  29.226  1.00 59.59           C
ATOM    204  OD1 ASN A  27      84.812   6.775  28.311  1.00 59.59           O
ATOM    205  ND2 ASN A  27      86.803   5.944  29.034  1.00 59.59           N
ATOM    206  C   ASN A  27      82.653   6.110  29.917  1.00 59.59           C
ATOM    207  O   ASN A  27      82.436   4.958  30.290  1.00 59.59           O
ATOM    208  N   ASN A  28      82.020   6.661  28.864  1.00 79.58           N
ATOM    209  CA  ASN A  28      81.115   5.946  28.010  1.00 79.58           C
ATOM    210  CB  ASN A  28      80.151   6.875  27.253  1.00 79.58           C
ATOM    211  CG  ASN A  28      78.967   6.041  26.782  1.00 79.58           C
ATOM    212  OD1 ASN A  28      78.761   4.915  27.235  1.00 79.58           O
ATOM    213  ND2 ASN A  28      78.161   6.610  25.845  1.00 79.58           N
ATOM    214  C   ASN A  28      81.870   5.135  26.988  1.00 79.58           C
ATOM    215  O   ASN A  28      81.347   4.157  26.458  1.00 79.58           O
ATOM    216  N   VAL A  29      83.084   5.583  26.605  1.00109.02           N
ATOM    217  CA  VAL A  29      83.830   4.955  25.543  1.00109.02           C
ATOM    218  CB  VAL A  29      84.957   5.800  25.016  1.00109.02           C
ATOM    219  CG1 VAL A  29      86.082   5.869  26.062  1.00109.02           C
ATOM    220  CG2 VAL A  29      85.410   5.209  23.670  1.00109.02           C
ATOM    221  C   VAL A  29      84.412   3.604  25.856  1.00109.02           C
ATOM    222  O   VAL A  29      84.273   2.684  25.050  1.00109.02           O
ATOM    223  N   SER A  30      85.065   3.414  27.022  1.00 87.08           N
ATOM    224  CA  SER A  30      85.792   2.180  27.160  1.00 87.08           C
ATOM    225  CB  SER A  30      87.294   2.391  27.411  1.00 87.08           C
ATOM    226  OG  SER A  30      87.493   3.001  28.678  1.00 87.08           O
ATOM    227  C   SER A  30      85.291   1.358  28.300  1.00 87.08           C
ATOM    228  O   SER A  30      84.733   1.863  29.273  1.00 87.08           O
ATOM    229  N   SER A  31      85.486   0.030  28.171  1.00 37.82           N
ATOM    230  CA  SER A  31      85.134  -0.910  29.190  1.00 37.82           C
ATOM    231  CB  SER A  31      84.962  -2.346  28.666  1.00 37.82           C
ATOM    232  OG  SER A  31      83.892  -2.403  27.734  1.00 37.82           O
ATOM    233  C   SER A  31      86.262  -0.918  30.171  1.00 37.82           C
ATOM    234  O   SER A  31      87.339  -0.391  29.895  1.00 37.82           O
ATOM    235  N   LEU A  32      86.033  -1.516  31.357  1.00 97.71           N
ATOM    236  CA  LEU A  32      87.061  -1.557  32.353  1.00 97.71           C
ATOM    237  CB  LEU A  32      86.523  -1.650  33.792  1.00 97.71           C
ATOM    238  CG  LEU A  32      85.717  -0.413  34.230  1.00 97.71           C
ATOM    239  CD1 LEU A  32      85.206  -0.560  35.672  1.00 97.71           C
ATOM    240  CD2 LEU A  32      86.515   0.881  34.005  1.00 97.71           C
ATOM    241  C   LEU A  32      87.876  -2.777  32.097  1.00 97.71           C
ATOM    242  O   LEU A  32      87.348  -3.882  31.985  1.00 97.71           O
ATOM    243  N   THR A  33      89.204  -2.594  31.987  1.00 37.61           N
ATOM    244  CA  THR A  33      90.063  -3.700  31.693  1.00 37.61           C
ATOM    245  CB  THR A  33      90.451  -3.752  30.244  1.00 37.61           C
ATOM    246  OG1 THR A  33      91.138  -2.564  29.880  1.00 37.61           O
ATOM    247  CG2 THR A  33      89.174  -3.896  29.399  1.00 37.61           C
ATOM    248  C   THR A  33      91.311  -3.544  32.496  1.00 37.61           C
ATOM    249  O   THR A  33      91.536  -2.510  33.123  1.00 37.61           O
ATOM    250  N   VAL A  34      92.155  -4.595  32.520  1.00 37.19           N
ATOM    251  CA  VAL A  34      93.384  -4.481  33.244  1.00 37.19           C
ATOM    252  CB  VAL A  34      93.916  -5.801  33.720  1.00 37.19           C
ATOM    253  CG1 VAL A  34      95.293  -5.569  34.367  1.00 37.19           C
ATOM    254  CG2 VAL A  34      92.880  -6.435  34.663  1.00 37.19           C
ATOM    255  C   VAL A  34      94.382  -3.923  32.285  1.00 37.19           C
ATOM    256  O   VAL A  34      94.926  -4.641  31.448  1.00 37.19           O
ATOM    257  N   GLY A  35      94.654  -2.609  32.393  1.00 20.51           N
ATOM    258  CA  GLY A  35      95.569  -1.985  31.486  1.00 20.51           C
ATOM    259  C   GLY A  35      94.794  -1.735  30.236  1.00 20.51           C
ATOM    260  O   GLY A  35      93.689  -2.250  30.077  1.00 20.51           O
ATOM    261  N   PRO A  36      95.322  -0.956  29.337  1.00 71.35           N
ATOM    262  CA  PRO A  36      94.605  -0.719  28.115  1.00 71.35           C
ATOM    263  CD  PRO A  36      96.156   0.174  29.712  1.00 71.35           C
ATOM    264  CB  PRO A  36      95.324   0.447  27.439  1.00 71.35           C
ATOM    265  CG  PRO A  36      95.923   1.234  28.621  1.00 71.35           C
ATOM    266  C   PRO A  36      94.528  -1.964  27.290  1.00 71.35           C
ATOM    267  O   PRO A  36      93.625  -2.086  26.465  1.00 71.35           O
ATOM    268  N   ARG A  37      95.533  -2.843  27.449  1.00159.05           N
ATOM    269  CA  ARG A  37      95.698  -4.091  26.758  1.00159.05           C
ATOM    270  CB  ARG A  37      97.154  -4.581  26.836  1.00159.05           C
ATOM    271  CG  ARG A  37      97.409  -5.907  26.122  1.00159.05           C
ATOM    272  CD  ARG A  37      98.847  -6.407  26.282  1.00159.05           C
ATOM    273  NE  ARG A  37      99.748  -5.398  25.656  1.00159.05           N
ATOM    274  CZ  ARG A  37     101.065  -5.343  26.014  1.00159.05           C
ATOM    275  NH1 ARG A  37     101.555  -6.203  26.952  1.00159.05           N
ATOM    276  NH2 ARG A  37     101.890  -4.424  25.431  1.00159.05           N
ATOM    277  C   ARG A  37      94.833  -5.209  27.269  1.00159.05           C
ATOM    278  O   ARG A  37      94.400  -6.056  26.488  1.00159.05           O
ATOM    279  N   GLY A  38      94.561  -5.235  28.589  1.00 40.82           N
ATOM    280  CA  GLY A  38      94.006  -6.392  29.249  1.00 40.82           C
ATOM    281  C   GLY A  38      92.571  -6.664  28.924  1.00 40.82           C
ATOM    282  O   GLY A  38      91.873  -5.948  28.207  1.00 40.82           O
ATOM    283  N   PRO A  39      92.182  -7.783  29.491  1.00152.37           N
ATOM    284  CA  PRO A  39      90.850  -8.315  29.360  1.00152.37           C
ATOM    285  CD  PRO A  39      93.161  -8.833  29.724  1.00152.37           C
ATOM    286  CB  PRO A  39      90.930  -9.772  29.811  1.00152.37           C
ATOM    287  CG  PRO A  39      92.398 -10.155  29.564  1.00152.37           C
ATOM    288  C   PRO A  39      89.879  -7.514  30.167  1.00152.37           C
ATOM    289  O   PRO A  39      90.312  -6.723  31.003  1.00152.37           O
ATOM    290  N   VAL A  40      88.566  -7.712  29.923  1.00 96.32           N
ATOM    291  CA  VAL A  40      87.527  -6.962  30.574  1.00 96.32           C
ATOM    292  CB  VAL A  40      86.248  -6.922  29.790  1.00 96.32           C
ATOM    293  CG1 VAL A  40      85.697  -8.354  29.683  1.00 96.32           C
ATOM    294  CG2 VAL A  40      85.285  -5.938  30.474  1.00 96.32           C
ATOM    295  C   VAL A  40      87.209  -7.571  31.904  1.00 96.32           C
ATOM    296  O   VAL A  40      87.335  -8.778  32.103  1.00 96.32           O
ATOM    297  N   LEU A  41      86.786  -6.721  32.864  1.00 79.19           N
ATOM    298  CA  LEU A  41      86.481  -7.190  34.183  1.00 79.19           C
ATOM    299  CB  LEU A  41      87.099  -6.329  35.297  1.00 79.19           C
ATOM    300  CG  LEU A  41      88.639  -6.353  35.290  1.00 79.19           C
ATOM    301  CD1 LEU A  41      89.174  -7.764  35.583  1.00 79.19           C
ATOM    302  CD2 LEU A  41      89.203  -5.759  33.989  1.00 79.19           C
ATOM    303  C   LEU A  41      84.998  -7.202  34.376  1.00 79.19           C
ATOM    304  O   LEU A  41      84.261  -6.436  33.757  1.00 79.19           O
ATOM    305  N   LEU A  42      84.537  -8.119  35.250  1.00143.43           N
ATOM    306  CA  LEU A  42      83.148  -8.296  35.565  1.00143.43           C
ATOM    307  CB  LEU A  42      82.895  -9.451  36.551  1.00143.43           C
ATOM    308  CG  LEU A  42      83.189 -10.849  35.982  1.00143.43           C
ATOM    309  CD1 LEU A  42      82.195 -11.218  34.869  1.00143.43           C
ATOM    310  CD2 LEU A  42      84.656 -10.978  35.541  1.00143.43           C
ATOM    311  C   LEU A  42      82.639  -7.064  36.231  1.00143.43           C
ATOM    312  O   LEU A  42      81.514  -6.638  35.977  1.00143.43           O
ATOM    313  N   GLU A  43      83.452  -6.455  37.113  1.00 55.63           N
ATOM    314  CA  GLU A  43      82.949  -5.327  37.837  1.00 55.63           C
ATOM    315  CB  GLU A  43      83.767  -5.022  39.104  1.00 55.63           C
ATOM    316  CG  GLU A  43      83.644  -6.129  40.154  1.00 55.63           C
ATOM    317  CD  GLU A  43      84.610  -5.843  41.294  1.00 55.63           C
ATOM    318  OE1 GLU A  43      85.265  -4.767  41.266  1.00 55.63           O
ATOM    319  OE2 GLU A  43      84.707  -6.703  42.210  1.00 55.63           O
ATOM    320  C   GLU A  43      82.976  -4.123  36.952  1.00 55.63           C
ATOM    321  O   GLU A  43      83.858  -3.272  37.053  1.00 55.63           O
ATOM    322  N   ASP A  44      81.977  -4.040  36.053  1.00 65.16           N
ATOM    323  CA  ASP A  44      81.768  -2.911  35.196  1.00 65.16           C
ATOM    324  CB  ASP A  44      82.254  -3.130  33.752  1.00 65.16           C
ATOM    325  CG  ASP A  44      82.183  -1.798  33.016  1.00 65.16           C
ATOM    326  OD1 ASP A  44      81.630  -0.827  33.599  1.00 65.16           O
ATOM    327  OD2 ASP A  44      82.680  -1.733  31.861  1.00 65.16           O
ATOM    328  C   ASP A  44      80.282  -2.775  35.154  1.00 65.16           C
ATOM    329  O   ASP A  44      79.623  -3.305  34.261  1.00 65.16           O
ATOM    330  N   TYR A  45      79.721  -2.048  36.134  1.00 40.86           N
ATOM    331  CA  TYR A  45      78.299  -1.946  36.288  1.00 40.86           C
ATOM    332  CB  TYR A  45      77.918  -1.111  37.524  1.00 40.86           C
ATOM    333  CG  TYR A  45      76.433  -1.056  37.639  1.00 40.86           C
ATOM    334  CD1 TYR A  45      75.741  -2.092  38.222  1.00 40.86           C
ATOM    335  CD2 TYR A  45      75.733   0.034  37.176  1.00 40.86           C
ATOM    336  CE1 TYR A  45      74.372  -2.047  38.336  1.00 40.86           C
ATOM    337  CE2 TYR A  45      74.364   0.086  37.287  1.00 40.86           C
ATOM    338  CZ  TYR A  45      73.681  -0.956  37.867  1.00 40.86           C
ATOM    339  OH  TYR A  45      72.275  -0.904  37.982  1.00 40.86           O
ATOM    340  C   TYR A  45      77.707  -1.290  35.081  1.00 40.86           C
ATOM    341  O   TYR A  45      76.692  -1.743  34.554  1.00 40.86           O
ATOM    342  N   HIS A  46      78.342  -0.209  34.598  1.00 52.20           N
ATOM    343  CA  HIS A  46      77.814   0.524  33.483  1.00 52.20           C
ATOM    344  ND1 HIS A  46      76.893   3.137  31.921  1.00 52.20           N
ATOM    345  CG  HIS A  46      78.130   2.534  31.954  1.00 52.20           C
ATOM    346  CB  HIS A  46      78.663   1.758  33.126  1.00 52.20           C
ATOM    347  NE2 HIS A  46      77.862   3.570  29.966  1.00 52.20           N
ATOM    348  CD2 HIS A  46      78.708   2.808  30.752  1.00 52.20           C
ATOM    349  CE1 HIS A  46      76.785   3.742  30.710  1.00 52.20           C
ATOM    350  C   HIS A  46      77.748  -0.346  32.267  1.00 52.20           C
ATOM    351  O   HIS A  46      76.753  -0.330  31.544  1.00 52.20           O
ATOM    352  N   LEU A  47      78.804  -1.136  32.006  1.00124.28           N
ATOM    353  CA  LEU A  47      78.843  -1.912  30.797  1.00124.28           C
ATOM    354  CB  LEU A  47      80.168  -2.696  30.673  1.00124.28           C
ATOM    355  CG  LEU A  47      80.507  -3.280  29.280  1.00124.28           C
ATOM    356  CD1 LEU A  47      81.709  -4.231  29.365  1.00124.28           C
ATOM    357  CD2 LEU A  47      79.312  -3.920  28.571  1.00124.28           C
ATOM    358  C   LEU A  47      77.723  -2.911  30.823  1.00124.28           C
ATOM    359  O   LEU A  47      76.943  -3.006  29.876  1.00124.28           O
ATOM    360  N   ILE A  48      77.600  -3.669  31.928  1.00 98.54           N
ATOM    361  CA  ILE A  48      76.617  -4.710  31.987  1.00 98.54           C
ATOM    362  CB  ILE A  48      76.736  -5.568  33.211  1.00 98.54           C
ATOM    363  CG2 ILE A  48      78.082  -6.305  33.146  1.00 98.54           C
ATOM    364  CG1 ILE A  48      76.538  -4.732  34.483  1.00 98.54           C
ATOM    365  CD1 ILE A  48      76.381  -5.583  35.740  1.00 98.54           C
ATOM    366  C   ILE A  48      75.237  -4.136  31.954  1.00 98.54           C
ATOM    367  O   ILE A  48      74.366  -4.641  31.248  1.00 98.54           O
ATOM    368  N   GLU A  49      75.004  -3.050  32.711  1.00 43.96           N
ATOM    369  CA  GLU A  49      73.687  -2.493  32.807  1.00 43.96           C
ATOM    370  CB  GLU A  49      73.644  -1.262  33.729  1.00 43.96           C
ATOM    371  CG  GLU A  49      72.249  -0.662  33.900  1.00 43.96           C
ATOM    372  CD  GLU A  49      72.396   0.619  34.709  1.00 43.96           C
ATOM    373  OE1 GLU A  49      73.074   1.555  34.207  1.00 43.96           O
ATOM    374  OE2 GLU A  49      71.835   0.681  35.835  1.00 43.96           O
ATOM    375  C   GLU A  49      73.250  -2.040  31.452  1.00 43.96           C
ATOM    376  O   GLU A  49      72.112  -2.272  31.047  1.00 43.96           O
ATOM    377  N   LYS A  50      74.159  -1.378  30.716  1.00 38.42           N
ATOM    378  CA  LYS A  50      73.853  -0.829  29.428  1.00 38.42           C
ATOM    379  CB  LYS A  50      75.046  -0.044  28.854  1.00 38.42           C
ATOM    380  CG  LYS A  50      74.727   0.787  27.611  1.00 38.42           C
ATOM    381  CD  LYS A  50      75.828   1.797  27.277  1.00 38.42           C
ATOM    382  CE  LYS A  50      75.540   2.644  26.036  1.00 38.42           C
ATOM    383  NZ  LYS A  50      76.656   3.587  25.798  1.00 38.42           N
ATOM    384  C   LYS A  50      73.518  -1.926  28.468  1.00 38.42           C
ATOM    385  O   LYS A  50      72.514  -1.854  27.762  1.00 38.42           O
ATOM    386  N   LEU A  51      74.348  -2.986  28.428  1.00 44.02           N
ATOM    387  CA  LEU A  51      74.125  -4.044  27.487  1.00 44.02           C
ATOM    388  CB  LEU A  51      75.217  -5.129  27.521  1.00 44.02           C
ATOM    389  CG  LEU A  51      76.628  -4.639  27.143  1.00 44.02           C
ATOM    390  CD1 LEU A  51      77.616  -5.814  27.078  1.00 44.02           C
ATOM    391  CD2 LEU A  51      76.612  -3.801  25.854  1.00 44.02           C
ATOM    392  C   LEU A  51      72.837  -4.732  27.812  1.00 44.02           C
ATOM    393  O   LEU A  51      72.023  -4.998  26.929  1.00 44.02           O
ATOM    394  N   ALA A  52      72.613  -5.011  29.108  1.00 30.23           N
ATOM    395  CA  ALA A  52      71.479  -5.782  29.523  1.00 30.23           C
ATOM    396  CB  ALA A  52      71.455  -6.033  31.040  1.00 30.23           C
ATOM    397  C   ALA A  52      70.207  -5.083  29.164  1.00 30.23           C
ATOM    398  O   ALA A  52      69.274  -5.710  28.665  1.00 30.23           O
ATOM    399  N   THR A  53      70.131  -3.763  29.405  1.00 95.08           N
ATOM    400  CA  THR A  53      68.917  -3.045  29.139  1.00 95.08           C
ATOM    401  CB  THR A  53      68.971  -1.614  29.590  1.00 95.08           C
ATOM    402  OG1 THR A  53      69.980  -0.911  28.879  1.00 95.08           O
ATOM    403  CG2 THR A  53      69.264  -1.583  31.099  1.00 95.08           C
ATOM    404  C   THR A  53      68.658  -3.036  27.670  1.00 95.08           C
ATOM    405  O   THR A  53      67.527  -3.232  27.228  1.00 95.08           O
ATOM    406  N   PHE A  54      69.718  -2.827  26.873  1.00 44.88           N
ATOM    407  CA  PHE A  54      69.565  -2.721  25.455  1.00 44.88           C
ATOM    408  CB  PHE A  54      70.884  -2.422  24.727  1.00 44.88           C
ATOM    409  CG  PHE A  54      70.542  -2.286  23.286  1.00 44.88           C
ATOM    410  CD1 PHE A  54      69.962  -1.129  22.820  1.00 44.88           C
ATOM    411  CD2 PHE A  54      70.805  -3.307  22.402  1.00 44.88           C
ATOM    412  CE1 PHE A  54      69.642  -0.992  21.491  1.00 44.88           C
ATOM    413  CE2 PHE A  54      70.487  -3.176  21.071  1.00 44.88           C
ATOM    414  CZ  PHE A  54      69.905  -2.018  20.614  1.00 44.88           C
ATOM    415  C   PHE A  54      69.032  -4.013  24.937  1.00 44.88           C
ATOM    416  O   PHE A  54      68.157  -4.034  24.074  1.00 44.88           O
ATOM    417  N   ASP A  55      69.536  -5.137  25.470  1.00 49.53           N
ATOM    418  CA  ASP A  55      69.135  -6.421  24.980  1.00 49.53           C
ATOM    419  CB  ASP A  55      69.817  -7.573  25.735  1.00 49.53           C
ATOM    420  CG  ASP A  55      71.302  -7.532  25.409  1.00 49.53           C
ATOM    421  OD1 ASP A  55      71.649  -7.563  24.198  1.00 49.53           O
ATOM    422  OD2 ASP A  55      72.112  -7.476  26.372  1.00 49.53           O
ATOM    423  C   ASP A  55      67.653  -6.591  25.161  1.00 49.53           C
ATOM    424  O   ASP A  55      66.984  -7.155  24.299  1.00 49.53           O
ATOM    425  N   ARG A  56      67.124  -6.119  26.304  1.00106.36           N
ATOM    426  CA  ARG A  56      65.759  -6.231  26.758  1.00106.36           C
ATOM    427  CB  ARG A  56      65.610  -5.920  28.257  1.00106.36           C
ATOM    428  CG  ARG A  56      66.354  -6.902  29.165  1.00106.36           C
ATOM    429  CD  ARG A  56      65.882  -8.351  29.024  1.00106.36           C
ATOM    430  NE  ARG A  56      66.678  -9.181  29.973  1.00106.36           N
ATOM    431  CZ  ARG A  56      67.924  -9.620  29.631  1.00106.36           C
ATOM    432  NH1 ARG A  56      68.482  -9.246  28.444  1.00106.36           N
ATOM    433  NH2 ARG A  56      68.617 -10.432  30.482  1.00106.36           N
ATOM    434  C   ARG A  56      64.777  -5.346  26.033  1.00106.36           C
ATOM    435  O   ARG A  56      63.579  -5.613  26.065  1.00106.36           O
ATOM    436  N   GLU A  57      65.243  -4.279  25.361  1.00114.58           N
ATOM    437  CA  GLU A  57      64.424  -3.186  24.899  1.00114.58           C
ATOM    438  CB  GLU A  57      65.214  -2.278  23.940  1.00114.58           C
ATOM    439  CG  GLU A  57      66.508  -1.703  24.521  1.00114.58           C
ATOM    440  CD  GLU A  57      66.215  -0.357  25.160  1.00114.58           C
ATOM    441  OE1 GLU A  57      65.012  -0.003  25.279  1.00114.58           O
ATOM    442  OE2 GLU A  57      67.197   0.340  25.532  1.00114.58           O
ATOM    443  C   GLU A  57      63.194  -3.584  24.125  1.00114.58           C
ATOM    444  O   GLU A  57      62.098  -3.144  24.465  1.00114.58           O
ATOM    445  N   ARG A  58      63.306  -4.425  23.085  1.00187.96           N
ATOM    446  CA  ARG A  58      62.166  -4.627  22.229  1.00187.96           C
ATOM    447  CB  ARG A  58      62.585  -4.993  20.799  1.00187.96           C
ATOM    448  CG  ARG A  58      63.439  -6.259  20.748  1.00187.96           C
ATOM    449  CD  ARG A  58      64.481  -6.235  19.632  1.00187.96           C
ATOM    450  NE  ARG A  58      65.397  -5.098  19.927  1.00187.96           N
ATOM    451  CZ  ARG A  58      66.440  -5.268  20.790  1.00187.96           C
ATOM    452  NH1 ARG A  58      66.676  -6.493  21.345  1.00187.96           N
ATOM    453  NH2 ARG A  58      67.240  -4.208  21.108  1.00187.96           N
ATOM    454  C   ARG A  58      61.234  -5.693  22.715  1.00187.96           C
ATOM    455  O   ARG A  58      61.634  -6.659  23.363  1.00187.96           O
ATOM    456  N   ILE A  59      59.932  -5.504  22.402  1.00 61.05           N
ATOM    457  CA  ILE A  59      58.904  -6.472  22.652  1.00 61.05           C
ATOM    458  CB  ILE A  59      57.963  -6.144  23.781  1.00 61.05           C
ATOM    459  CG2 ILE A  59      58.792  -6.092  25.076  1.00 61.05           C
ATOM    460  CG1 ILE A  59      57.151  -4.869  23.504  1.00 61.05           C
ATOM    461  CD1 ILE A  59      55.958  -4.700  24.448  1.00 61.05           C
ATOM    462  C   ILE A  59      58.127  -6.523  21.375  1.00 61.05           C
ATOM    463  O   ILE A  59      58.271  -5.634  20.537  1.00 61.05           O
ATOM    464  N   PRO A  60      57.322  -7.523  21.162  1.00 68.64           N
ATOM    465  CA  PRO A  60      56.646  -7.588  19.901  1.00 68.64           C
ATOM    466  CD  PRO A  60      57.585  -8.846  21.706  1.00 68.64           C
ATOM    467  CB  PRO A  60      56.035  -8.985  19.830  1.00 68.64           C
ATOM    468  CG  PRO A  60      57.002  -9.834  20.679  1.00 68.64           C
ATOM    469  C   PRO A  60      55.678  -6.468  19.735  1.00 68.64           C
ATOM    470  O   PRO A  60      55.092  -6.021  20.718  1.00 68.64           O
ATOM    471  N   GLU A  61      55.522  -5.984  18.491  1.00 49.86           N
ATOM    472  CA  GLU A  61      54.607  -4.924  18.199  1.00 49.86           C
ATOM    473  CB  GLU A  61      54.883  -4.236  16.856  1.00 49.86           C
ATOM    474  CG  GLU A  61      54.665  -5.173  15.667  1.00 49.86           C
ATOM    475  CD  GLU A  61      55.134  -4.456  14.415  1.00 49.86           C
ATOM    476  OE1 GLU A  61      56.279  -3.933  14.448  1.00 49.86           O
ATOM    477  OE2 GLU A  61      54.363  -4.421  13.418  1.00 49.86           O
ATOM    478  C   GLU A  61      53.261  -5.552  18.085  1.00 49.86           C
ATOM    479  O   GLU A  61      53.140  -6.766  17.928  1.00 49.86           O
ATOM    480  N   ARG A  62      52.204  -4.729  18.175  1.00106.71           N
ATOM    481  CA  ARG A  62      50.877  -5.252  18.054  1.00106.71           C
ATOM    482  CB  ARG A  62      49.775  -4.202  18.230  1.00106.71           C
ATOM    483  CG  ARG A  62      49.641  -3.703  19.665  1.00106.71           C
ATOM    484  CD  ARG A  62      48.752  -2.469  19.773  1.00106.71           C
ATOM    485  NE  ARG A  62      48.703  -2.084  21.208  1.00106.71           N
ATOM    486  CZ  ARG A  62      49.788  -1.473  21.761  1.00106.71           C
ATOM    487  NH1 ARG A  62      50.974  -1.454  21.086  1.00106.71           N
ATOM    488  NH2 ARG A  62      49.692  -0.891  22.989  1.00106.71           N
ATOM    489  C   ARG A  62      50.725  -5.834  16.688  1.00106.71           C
ATOM    490  O   ARG A  62      51.290  -5.338  15.713  1.00106.71           O
ATOM    491  N   VAL A  63      49.925  -6.915  16.602  1.00100.31           N
ATOM    492  CA  VAL A  63      49.704  -7.628  15.379  1.00100.31           C
ATOM    493  CB  VAL A  63      48.757  -8.782  15.556  1.00100.31           C
ATOM    494  CG1 VAL A  63      47.409  -8.249  16.074  1.00100.31           C
ATOM    495  CG2 VAL A  63      48.656  -9.539  14.221  1.00100.31           C
ATOM    496  C   VAL A  63      49.118  -6.682  14.381  1.00100.31           C
ATOM    497  O   VAL A  63      49.452  -6.731  13.198  1.00100.31           O
ATOM    498  N   VAL A  64      48.197  -5.814  14.834  1.00116.85           N
ATOM    499  CA  VAL A  64      47.640  -4.817  13.968  1.00116.85           C
ATOM    500  CB  VAL A  64      46.251  -5.161  13.502  1.00116.85           C
ATOM    501  CG1 VAL A  64      45.321  -5.231  14.719  1.00116.85           C
ATOM    502  CG2 VAL A  64      45.815  -4.157  12.425  1.00116.85           C
ATOM    503  C   VAL A  64      47.615  -3.552  14.778  1.00116.85           C
ATOM    504  O   VAL A  64      47.719  -3.599  16.003  1.00116.85           O
ATOM    505  N   HIS A  65      47.486  -2.386  14.110  1.00 74.76           N
ATOM    506  CA  HIS A  65      47.493  -1.103  14.763  1.00 74.76           C
ATOM    507  ND1 HIS A  65      44.409   0.114  14.428  1.00 74.76           N
ATOM    508  CG  HIS A  65      45.006  -0.977  15.020  1.00 74.76           C
ATOM    509  CB  HIS A  65      46.320  -0.929  15.739  1.00 74.76           C
ATOM    510  NE2 HIS A  65      43.076  -1.625  14.046  1.00 74.76           N
ATOM    511  CD2 HIS A  65      44.179  -2.030  14.778  1.00 74.76           C
ATOM    512  CE1 HIS A  65      43.259  -0.331  13.861  1.00 74.76           C
ATOM    513  C   HIS A  65      48.788  -0.919  15.497  1.00 74.76           C
ATOM    514  O   HIS A  65      48.820  -0.409  16.609  1.00 74.76           O
ATOM    515  N   ALA A  66      49.914  -1.314  14.886  1.00 43.00           N
ATOM    516  CA  ALA A  66      51.201  -1.190  15.515  1.00 43.00           C
ATOM    517  CB  ALA A  66      52.327  -1.854  14.704  1.00 43.00           C
ATOM    518  C   ALA A  66      51.578   0.253  15.723  1.00 43.00           C
ATOM    519  O   ALA A  66      52.165   0.588  16.749  1.00 43.00           O
ATOM    520  N   ARG A  67      51.285   1.149  14.756  1.00180.97           N
ATOM    521  CA  ARG A  67      51.657   2.534  14.914  1.00180.97           C
ATOM    522  CB  ARG A  67      52.105   3.210  13.598  1.00180.97           C
ATOM    523  CG  ARG A  67      52.029   4.744  13.580  1.00180.97           C
ATOM    524  CD  ARG A  67      52.712   5.469  14.745  1.00180.97           C
ATOM    525  NE  ARG A  67      54.178   5.204  14.720  1.00180.97           N
ATOM    526  CZ  ARG A  67      55.022   6.097  15.318  1.00180.97           C
ATOM    527  NH1 ARG A  67      54.543   7.283  15.793  1.00180.97           N
ATOM    528  NH2 ARG A  67      56.348   5.805  15.455  1.00180.97           N
ATOM    529  C   ARG A  67      50.524   3.298  15.523  1.00180.97           C
ATOM    530  O   ARG A  67      49.386   3.219  15.061  1.00180.97           O
ATOM    531  N   GLY A  68      50.819   4.065  16.600  1.00 33.87           N
ATOM    532  CA  GLY A  68      49.774   4.804  17.255  1.00 33.87           C
ATOM    533  C   GLY A  68      50.348   5.736  18.281  1.00 33.87           C
ATOM    534  O   GLY A  68      51.555   5.770  18.517  1.00 33.87           O
ATOM    535  N   ALA A  69      49.457   6.525  18.923  1.00 42.48           N
ATOM    536  CA  ALA A  69      49.851   7.505  19.898  1.00 42.48           C
ATOM    537  CB  ALA A  69      49.952   8.927  19.316  1.00 42.48           C
ATOM    538  C   ALA A  69      48.796   7.538  20.958  1.00 42.48           C
ATOM    539  O   ALA A  69      47.626   7.280  20.684  1.00 42.48           O
ATOM    540  N   SER A  70      49.183   7.887  22.205  1.00 83.71           N
ATOM    541  CA  SER A  70      48.244   7.838  23.296  1.00 83.71           C
ATOM    542  CB  SER A  70      48.560   6.726  24.305  1.00 83.71           C
ATOM    543  OG  SER A  70      47.645   6.789  25.386  1.00 83.71           O
ATOM    544  C   SER A  70      48.228   9.119  24.083  1.00 83.71           C
ATOM    545  O   SER A  70      49.166   9.913  24.041  1.00 83.71           O
ATOM    546  N   ALA A  71      47.111   9.349  24.817  1.00 42.52           N
ATOM    547  CA  ALA A  71      46.991  10.492  25.687  1.00 42.52           C
ATOM    548  CB  ALA A  71      46.542  11.777  24.968  1.00 42.52           C
ATOM    549  C   ALA A  71      45.967  10.190  26.750  1.00 42.52           C
ATOM    550  O   ALA A  71      45.093   9.346  26.565  1.00 42.52           O
ATOM    551  N   LYS A  72      46.075  10.873  27.914  1.00101.48           N
ATOM    552  CA  LYS A  72      45.167  10.717  29.028  1.00101.48           C
ATOM    553  CB  LYS A  72      45.864  10.818  30.400  1.00101.48           C
ATOM    554  CG  LYS A  72      46.670   9.585  30.813  1.00101.48           C
ATOM    555  CD  LYS A  72      45.801   8.357  31.085  1.00101.48           C
ATOM    556  CE  LYS A  72      46.569   7.187  31.703  1.00101.48           C
ATOM    557  NZ  LYS A  72      45.617   6.149  32.155  1.00101.48           N
ATOM    558  C   LYS A  72      44.163  11.830  28.990  1.00101.48           C
ATOM    559  O   LYS A  72      44.397  12.869  28.376  1.00101.48           O
ATOM    560  N   GLY A  73      43.003  11.639  29.662  1.00 25.82           N
ATOM    561  CA  GLY A  73      42.013  12.679  29.669  1.00 25.82           C
ATOM    562  C   GLY A  73      40.913  12.329  30.622  1.00 25.82           C
ATOM    563  O   GLY A  73      41.056  11.452  31.474  1.00 25.82           O
ATOM    564  N   PHE A  74      39.778  13.053  30.515  1.00 91.12           N
ATOM    565  CA  PHE A  74      38.667  12.781  31.380  1.00 91.12           C
ATOM    566  CB  PHE A  74      38.521  13.788  32.534  1.00 91.12           C
ATOM    567  CG  PHE A  74      38.333  15.142  31.947  1.00 91.12           C
ATOM    568  CD1 PHE A  74      37.082  15.578  31.575  1.00 91.12           C
ATOM    569  CD2 PHE A  74      39.411  15.978  31.768  1.00 91.12           C
ATOM    570  CE1 PHE A  74      36.910  16.830  31.034  1.00 91.12           C
ATOM    571  CE2 PHE A  74      39.245  17.231  31.227  1.00 91.12           C
ATOM    572  CZ  PHE A  74      37.992  17.659  30.858  1.00 91.12           C
ATOM    573  C   PHE A  74      37.400  12.787  30.582  1.00 91.12           C
ATOM    574  O   PHE A  74      37.271  13.492  29.581  1.00 91.12           O
ATOM    575  N   PHE A  75      36.431  11.957  31.017  1.00 55.67           N
ATOM    576  CA  PHE A  75      35.142  11.863  30.392  1.00 55.67           C
ATOM    577  CB  PHE A  75      34.777  10.411  30.023  1.00 55.67           C
ATOM    578  CG  PHE A  75      33.416  10.368  29.416  1.00 55.67           C
ATOM    579  CD1 PHE A  75      33.211  10.750  28.110  1.00 55.67           C
ATOM    580  CD2 PHE A  75      32.344   9.920  30.154  1.00 55.67           C
ATOM    581  CE1 PHE A  75      31.953  10.701  27.555  1.00 55.67           C
ATOM    582  CE2 PHE A  75      31.084   9.868  29.604  1.00 55.67           C
ATOM    583  CZ  PHE A  75      30.887  10.262  28.303  1.00 55.67           C
ATOM    584  C   PHE A  75      34.136  12.356  31.389  1.00 55.67           C
ATOM    585  O   PHE A  75      34.158  11.945  32.547  1.00 55.67           O
ATOM    586  N   GLU A  76      33.233  13.270  30.969  1.00 43.48           N
ATOM    587  CA  GLU A  76      32.241  13.772  31.882  1.00 43.48           C
ATOM    588  CB  GLU A  76      32.346  15.281  32.163  1.00 43.48           C
ATOM    589  CG  GLU A  76      31.338  15.760  33.210  1.00 43.48           C
ATOM    590  CD  GLU A  76      31.530  17.256  33.411  1.00 43.48           C
ATOM    591  OE1 GLU A  76      31.987  17.928  32.448  1.00 43.48           O
ATOM    592  OE2 GLU A  76      31.217  17.746  34.528  1.00 43.48           O
ATOM    593  C   GLU A  76      30.884  13.530  31.299  1.00 43.48           C
ATOM    594  O   GLU A  76      30.651  13.768  30.115  1.00 43.48           O
ATOM    595  N   VAL A  77      29.942  13.051  32.138  1.00 57.79           N
ATOM    596  CA  VAL A  77      28.621  12.748  31.661  1.00 57.79           C
ATOM    597  CB  VAL A  77      27.921  11.697  32.476  1.00 57.79           C
ATOM    598  CG1 VAL A  77      26.486  11.538  31.949  1.00 57.79           C
ATOM    599  CG2 VAL A  77      28.749  10.401  32.420  1.00 57.79           C
ATOM    600  C   VAL A  77      27.772  13.981  31.693  1.00 57.79           C
ATOM    601  O   VAL A  77      27.699  14.676  32.706  1.00 57.79           O
ATOM    602  N   THR A  78      27.196  14.339  30.524  1.00 52.45           N
ATOM    603  CA  THR A  78      26.236  15.403  30.416  1.00 52.45           C
ATOM    604  CB  THR A  78      26.108  15.925  29.016  1.00 52.45           C
ATOM    605  OG1 THR A  78      27.362  16.411  28.559  1.00 52.45           O
ATOM    606  CG2 THR A  78      25.067  17.056  29.007  1.00 52.45           C
ATOM    607  C   THR A  78      24.872  14.936  30.842  1.00 52.45           C
ATOM    608  O   THR A  78      24.192  15.603  31.621  1.00 52.45           O
ATOM    609  N   HIS A  79      24.436  13.759  30.337  1.00 45.62           N
ATOM    610  CA  HIS A  79      23.114  13.283  30.645  1.00 45.62           C
ATOM    611  ND1 HIS A  79      22.691  15.229  27.882  1.00 45.62           N
ATOM    612  CG  HIS A  79      21.932  14.664  28.883  1.00 45.62           C
ATOM    613  CB  HIS A  79      22.164  13.287  29.435  1.00 45.62           C
ATOM    614  NE2 HIS A  79      21.157  16.738  28.445  1.00 45.62           N
ATOM    615  CD2 HIS A  79      21.000  15.599  29.215  1.00 45.62           C
ATOM    616  CE1 HIS A  79      22.184  16.468  27.659  1.00 45.62           C
ATOM    617  C   HIS A  79      23.219  11.872  31.135  1.00 45.62           C
ATOM    618  O   HIS A  79      23.860  11.029  30.510  1.00 45.62           O
ATOM    619  N   ASP A  80      22.569  11.584  32.280  1.00102.12           N
ATOM    620  CA  ASP A  80      22.652  10.276  32.870  1.00102.12           C
ATOM    621  CB  ASP A  80      22.165  10.223  34.333  1.00102.12           C
ATOM    622  CG  ASP A  80      20.705  10.645  34.398  1.00102.12           C
ATOM    623  OD1 ASP A  80      20.194  11.193  33.385  1.00102.12           O
ATOM    624  OD2 ASP A  80      20.080  10.428  35.470  1.00102.12           O
ATOM    625  C   ASP A  80      21.882   9.276  32.051  1.00102.12           C
ATOM    626  O   ASP A  80      20.802   9.556  31.539  1.00102.12           O
ATOM    627  N   ILE A  81      22.525   8.107  31.849  1.00153.53           N
ATOM    628  CA  ILE A  81      22.156   6.906  31.143  1.00153.53           C
ATOM    629  CB  ILE A  81      23.310   6.068  30.713  1.00153.53           C
ATOM    630  CG2 ILE A  81      23.705   5.228  31.937  1.00153.53           C
ATOM    631  CG1 ILE A  81      22.898   5.192  29.516  1.00153.53           C
ATOM    632  CD1 ILE A  81      24.078   4.605  28.741  1.00153.53           C
ATOM    633  C   ILE A  81      21.252   5.970  31.900  1.00153.53           C
ATOM    634  O   ILE A  81      20.738   5.013  31.322  1.00153.53           O
ATOM    635  N   SER A  82      21.133   6.137  33.228  1.00 67.20           N
ATOM    636  CA  SER A  82      20.557   5.155  34.114  1.00 67.20           C
ATOM    637  CB  SER A  82      20.262   5.733  35.508  1.00 67.20           C
ATOM    638  OG  SER A  82      19.277   6.752  35.414  1.00 67.20           O
ATOM    639  C   SER A  82      19.282   4.560  33.600  1.00 67.20           C
ATOM    640  O   SER A  82      18.961   3.424  33.945  1.00 67.20           O
ATOM    641  N   HIS A  83      18.498   5.273  32.781  1.00 50.67           N
ATOM    642  CA  HIS A  83      17.302   4.629  32.326  1.00 50.67           C
ATOM    643  ND1 HIS A  83      14.885   6.785  33.020  1.00 50.67           N
ATOM    644  CG  HIS A  83      15.978   6.766  32.182  1.00 50.67           C
ATOM    645  CB  HIS A  83      16.447   5.549  31.440  1.00 50.67           C
ATOM    646  NE2 HIS A  83      15.743   8.836  33.050  1.00 50.67           N
ATOM    647  CD2 HIS A  83      16.490   8.027  32.212  1.00 50.67           C
ATOM    648  CE1 HIS A  83      14.790   8.046  33.512  1.00 50.67           C
ATOM    649  C   HIS A  83      17.682   3.414  31.520  1.00 50.67           C
ATOM    650  O   HIS A  83      17.097   2.346  31.693  1.00 50.67           O
ATOM    651  N   LEU A  84      18.633   3.582  30.576  1.00 83.60           N
ATOM    652  CA  LEU A  84      19.127   2.585  29.659  1.00 83.60           C
ATOM    653  CB  LEU A  84      19.804   3.228  28.437  1.00 83.60           C
ATOM    654  CG  LEU A  84      18.859   4.142  27.633  1.00 83.60           C
ATOM    655  CD1 LEU A  84      19.573   4.757  26.419  1.00 83.60           C
ATOM    656  CD2 LEU A  84      17.555   3.418  27.260  1.00 83.60           C
ATOM    657  C   LEU A  84      20.106   1.596  30.229  1.00 83.60           C
ATOM    658  O   LEU A  84      20.063   0.418  29.872  1.00 83.60           O
ATOM    659  N   THR A  85      21.065   2.050  31.070  1.00129.54           N
ATOM    660  CA  THR A  85      22.061   1.129  31.554  1.00129.54           C
ATOM    661  CB  THR A  85      23.319   1.124  30.735  1.00129.54           C
ATOM    662  OG1 THR A  85      24.218   0.134  31.215  1.00129.54           O
ATOM    663  CG2 THR A  85      23.962   2.514  30.813  1.00129.54           C
ATOM    664  C   THR A  85      22.449   1.451  32.966  1.00129.54           C
ATOM    665  O   THR A  85      22.430   2.600  33.400  1.00129.54           O
ATOM    666  N   CYS A  86      22.804   0.387  33.711  1.00112.32           N
ATOM    667  CA  CYS A  86      23.225   0.363  35.084  1.00112.32           C
ATOM    668  CB  CYS A  86      23.128  -1.044  35.701  1.00112.32           C
ATOM    669  SG  CYS A  86      23.542  -1.075  37.470  1.00112.32           S
ATOM    670  C   CYS A  86      24.641   0.849  35.224  1.00112.32           C
ATOM    671  O   CYS A  86      25.109   1.037  36.345  1.00112.32           O
ATOM    672  N   ALA A  87      25.386   0.992  34.105  1.00 64.15           N
ATOM    673  CA  ALA A  87      26.787   1.327  34.156  1.00 64.15           C
ATOM    674  CB  ALA A  87      27.379   1.666  32.780  1.00 64.15           C
ATOM    675  C   ALA A  87      27.019   2.497  35.062  1.00 64.15           C
ATOM    676  O   ALA A  87      26.437   3.571  34.917  1.00 64.15           O
ATOM    677  N   ASP A  88      27.929   2.288  36.031  1.00 55.29           N
ATOM    678  CA  ASP A  88      28.181   3.234  37.075  1.00 55.29           C
ATOM    679  CB  ASP A  88      29.066   2.644  38.184  1.00 55.29           C
ATOM    680  CG  ASP A  88      28.198   1.615  38.905  1.00 55.29           C
ATOM    681  OD1 ASP A  88      26.948   1.714  38.776  1.00 55.29           O
ATOM    682  OD2 ASP A  88      28.765   0.720  39.586  1.00 55.29           O
ATOM    683  C   ASP A  88      28.767   4.518  36.554  1.00 55.29           C
ATOM    684  O   ASP A  88      28.394   5.594  37.021  1.00 55.29           O
ATOM    685  N   PHE A  89      29.671   4.465  35.554  1.00110.11           N
ATOM    686  CA  PHE A  89      30.316   5.680  35.119  1.00110.11           C
ATOM    687  CB  PHE A  89      31.552   5.483  34.204  1.00110.11           C
ATOM    688  CG  PHE A  89      31.244   5.007  32.821  1.00110.11           C
ATOM    689  CD1 PHE A  89      30.928   3.694  32.558  1.00110.11           C
ATOM    690  CD2 PHE A  89      31.326   5.890  31.767  1.00110.11           C
ATOM    691  CE1 PHE A  89      30.668   3.281  31.270  1.00110.11           C
ATOM    692  CE2 PHE A  89      31.068   5.484  30.478  1.00110.11           C
ATOM    693  CZ  PHE A  89      30.735   4.175  30.228  1.00110.11           C
ATOM    694  C   PHE A  89      29.332   6.629  34.482  1.00110.11           C
ATOM    695  O   PHE A  89      29.564   7.837  34.460  1.00110.11           O
ATOM    696  N   LEU A  90      28.279   6.083  33.844  1.00114.07           N
ATOM    697  CA  LEU A  90      27.193   6.756  33.168  1.00114.07           C
ATOM    698  CB  LEU A  90      26.566   5.859  32.097  1.00114.07           C
ATOM    699  CG  LEU A  90      27.571   5.418  31.016  1.00114.07           C
ATOM    700  CD1 LEU A  90      26.898   4.539  29.950  1.00114.07           C
ATOM    701  CD2 LEU A  90      28.320   6.620  30.419  1.00114.07           C
ATOM    702  C   LEU A  90      26.095   7.262  34.086  1.00114.07           C
ATOM    703  O   LEU A  90      25.158   7.912  33.623  1.00114.07           O
ATOM    704  N   ARG A  91      26.122   6.902  35.384  1.00134.63           N
ATOM    705  CA  ARG A  91      25.023   7.069  36.312  1.00134.63           C
ATOM    706  CB  ARG A  91      25.355   6.570  37.729  1.00134.63           C
ATOM    707  CG  ARG A  91      25.481   5.052  37.865  1.00134.63           C
ATOM    708  CD  ARG A  91      25.718   4.604  39.311  1.00134.63           C
ATOM    709  NE  ARG A  91      24.502   4.966  40.094  1.00134.63           N
ATOM    710  CZ  ARG A  91      24.419   4.667  41.424  1.00134.63           C
ATOM    711  NH1 ARG A  91      25.459   4.047  42.054  1.00134.63           N
ATOM    712  NH2 ARG A  91      23.293   4.986  42.126  1.00134.63           N
ATOM    713  C   ARG A  91      24.514   8.470  36.500  1.00134.63           C
ATOM    714  O   ARG A  91      23.303   8.655  36.622  1.00134.63           O
ATOM    715  N   ALA A  92      25.370   9.502  36.586  1.00 42.13           N
ATOM    716  CA  ALA A  92      24.757  10.771  36.866  1.00 42.13           C
ATOM    717  CB  ALA A  92      24.767  11.138  38.359  1.00 42.13           C
ATOM    718  C   ALA A  92      25.469  11.863  36.143  1.00 42.13           C
ATOM    719  O   ALA A  92      26.612  11.728  35.707  1.00 42.13           O
ATOM    720  N   PRO A  93      24.775  12.961  36.010  1.00 90.12           N
ATOM    721  CA  PRO A  93      25.361  14.074  35.329  1.00 90.12           C
ATOM    722  CD  PRO A  93      23.334  12.913  35.822  1.00 90.12           C
ATOM    723  CB  PRO A  93      24.217  15.039  35.032  1.00 90.12           C
ATOM    724  CG  PRO A  93      22.997  14.107  34.910  1.00 90.12           C
ATOM    725  C   PRO A  93      26.489  14.655  36.111  1.00 90.12           C
ATOM    726  O   PRO A  93      26.400  14.722  37.336  1.00 90.12           O
ATOM    727  N   GLY A  94      27.563  15.066  35.412  1.00 25.53           N
ATOM    728  CA  GLY A  94      28.686  15.688  36.044  1.00 25.53           C
ATOM    729  C   GLY A  94      29.680  14.652  36.473  1.00 25.53           C
ATOM    730  O   GLY A  94      30.786  14.993  36.889  1.00 25.53           O
ATOM    731  N   VAL A  95      29.337  13.355  36.367  1.00 91.41           N
ATOM    732  CA  VAL A  95      30.253  12.349  36.828  1.00 91.41           C
ATOM    733  CB  VAL A  95      29.648  10.975  36.860  1.00 91.41           C
ATOM    734  CG1 VAL A  95      28.474  10.986  37.854  1.00 91.41           C
ATOM    735  CG2 VAL A  95      29.245  10.579  35.430  1.00 91.41           C
ATOM    736  C   VAL A  95      31.428  12.313  35.899  1.00 91.41           C
ATOM    737  O   VAL A  95      31.264  12.281  34.681  1.00 91.41           O
ATOM    738  N   GLN A  96      32.655  12.310  36.464  1.00 37.73           N
ATOM    739  CA  GLN A  96      33.830  12.311  35.638  1.00 37.73           C
ATOM    740  CB  GLN A  96      34.779  13.489  35.915  1.00 37.73           C
ATOM    741  CG  GLN A  96      34.169  14.844  35.555  1.00 37.73           C
ATOM    742  CD  GLN A  96      35.193  15.924  35.870  1.00 37.73           C
ATOM    743  OE1 GLN A  96      36.332  15.633  36.232  1.00 37.73           O
ATOM    744  NE2 GLN A  96      34.777  17.211  35.726  1.00 37.73           N
ATOM    745  C   GLN A  96      34.602  11.050  35.868  1.00 37.73           C
ATOM    746  O   GLN A  96      34.735  10.577  36.996  1.00 37.73           O
ATOM    747  N   THR A  97      35.121  10.465  34.768  1.00 39.00           N
ATOM    748  CA  THR A  97      35.904   9.265  34.836  1.00 39.00           C
ATOM    749  CB  THR A  97      35.217   8.088  34.202  1.00 39.00           C
ATOM    750  OG1 THR A  97      33.964   7.854  34.829  1.00 39.00           O
ATOM    751  CG2 THR A  97      36.119   6.848  34.333  1.00 39.00           C
ATOM    752  C   THR A  97      37.161   9.509  34.053  1.00 39.00           C
ATOM    753  O   THR A  97      37.131  10.111  32.981  1.00 39.00           O
ATOM    754  N   PRO A  98      38.273   9.067  34.578  1.00 91.10           N
ATOM    755  CA  PRO A  98      39.514   9.240  33.865  1.00 91.10           C
ATOM    756  CD  PRO A  98      38.468   9.151  36.018  1.00 91.10           C
ATOM    757  CB  PRO A  98      40.621   9.052  34.898  1.00 91.10           C
ATOM    758  CG  PRO A  98      39.957   9.479  36.219  1.00 91.10           C
ATOM    759  C   PRO A  98      39.612   8.292  32.707  1.00 91.10           C
ATOM    760  O   PRO A  98      39.019   7.215  32.772  1.00 91.10           O
ATOM    761  N   VAL A  99      40.350   8.666  31.637  1.00 48.03           N
ATOM    762  CA  VAL A  99      40.476   7.780  30.513  1.00 48.03           C
ATOM    763  CB  VAL A  99      39.566   8.109  29.363  1.00 48.03           C
ATOM    764  CG1 VAL A  99      38.106   7.927  29.813  1.00 48.03           C
ATOM    765  CG2 VAL A  99      39.891   9.528  28.869  1.00 48.03           C
ATOM    766  C   VAL A  99      41.872   7.818  29.972  1.00 48.03           C
ATOM    767  O   VAL A  99      42.639   8.747  30.223  1.00 48.03           O
ATOM    768  N   ILE A 100      42.233   6.736  29.251  1.00149.13           N
ATOM    769  CA  ILE A 100      43.463   6.623  28.523  1.00149.13           C
ATOM    770  CB  ILE A 100      44.381   5.558  29.076  1.00149.13           C
ATOM    771  CG2 ILE A 100      43.714   4.185  28.884  1.00149.13           C
ATOM    772  CG1 ILE A 100      45.789   5.655  28.467  1.00149.13           C
ATOM    773  CD1 ILE A 100      45.839   5.383  26.966  1.00149.13           C
ATOM    774  C   ILE A 100      43.037   6.258  27.129  1.00149.13           C
ATOM    775  O   ILE A 100      42.189   5.383  26.950  1.00149.13           O
ATOM    776  N   CYS A 101      43.598   6.931  26.100  1.00 45.37           N
ATOM    777  CA  CYS A 101      43.144   6.677  24.759  1.00 45.37           C
ATOM    778  CB  CYS A 101      42.375   7.863  24.149  1.00 45.37           C
ATOM    779  SG  CYS A 101      40.992   8.412  25.192  1.00 45.37           S
ATOM    780  C   CYS A 101      44.325   6.463  23.870  1.00 45.37           C
ATOM    781  O   CYS A 101      45.350   7.127  24.015  1.00 45.37           O
ATOM    782  N   ARG A 102      44.208   5.514  22.916  1.00167.02           N
ATOM    783  CA  ARG A 102      45.272   5.297  21.979  1.00167.02           C
ATOM    784  CB  ARG A 102      45.943   3.930  22.172  1.00167.02           C
ATOM    785  CG  ARG A 102      47.385   3.869  21.675  1.00167.02           C
ATOM    786  CD  ARG A 102      47.974   2.466  21.787  1.00167.02           C
ATOM    787  NE  ARG A 102      47.378   1.733  20.650  1.00167.02           N
ATOM    788  CZ  ARG A 102      48.175   1.198  19.690  1.00167.02           C
ATOM    789  NH1 ARG A 102      49.490   0.913  19.924  1.00167.02           N
ATOM    790  NH2 ARG A 102      47.624   0.984  18.472  1.00167.02           N
ATOM    791  C   ARG A 102      44.658   5.347  20.603  1.00167.02           C
ATOM    792  O   ARG A 102      43.636   4.713  20.345  1.00167.02           O
ATOM    793  N   PHE A 103      45.273   6.129  19.681  1.00 89.01           N
ATOM    794  CA  PHE A 103      44.808   6.262  18.320  1.00 89.01           C
ATOM    795  CB  PHE A 103      44.684   7.729  17.839  1.00 89.01           C
ATOM    796  CG  PHE A 103      43.683   8.486  18.668  1.00 89.01           C
ATOM    797  CD1 PHE A 103      42.328   8.343  18.454  1.00 89.01           C
ATOM    798  CD2 PHE A 103      44.104   9.363  19.648  1.00 89.01           C
ATOM    799  CE1 PHE A 103      41.414   9.039  19.217  1.00 89.01           C
ATOM    800  CE2 PHE A 103      43.200  10.061  20.413  1.00 89.01           C
ATOM    801  CZ  PHE A 103      41.851   9.897  20.198  1.00 89.01           C
ATOM    802  C   PHE A 103      45.836   5.574  17.472  1.00 89.01           C
ATOM    803  O   PHE A 103      47.004   5.499  17.863  1.00 89.01           O
ATOM    804  N   SER A 104      45.440   5.036  16.292  1.00116.30           N
ATOM    805  CA  SER A 104      46.402   4.260  15.553  1.00116.30           C
ATOM    806  CB  SER A 104      46.347   2.776  15.923  1.00116.30           C
ATOM    807  OG  SER A 104      45.863   2.606  17.243  1.00116.30           O
ATOM    808  C   SER A 104      45.993   4.169  14.110  1.00116.30           C
ATOM    809  O   SER A 104      44.886   4.536  13.722  1.00116.30           O
ATOM    810  N   THR A 105      46.939   3.654  13.289  1.00 85.14           N
ATOM    811  CA  THR A 105      46.714   3.204  11.940  1.00 85.14           C
ATOM    812  CB  THR A 105      47.894   3.397  11.027  1.00 85.14           C
ATOM    813  OG1 THR A 105      49.020   2.695  11.532  1.00 85.14           O
ATOM    814  CG2 THR A 105      48.212   4.898  10.895  1.00 85.14           C
ATOM    815  C   THR A 105      46.514   1.716  12.100  1.00 85.14           C
ATOM    816  O   THR A 105      46.530   1.227  13.229  1.00 85.14           O
ATOM    817  N   VAL A 106      46.116   0.990  11.026  1.00120.24           N
ATOM    818  CA  VAL A 106      45.934  -0.441  11.102  1.00120.24           C
ATOM    819  CB  VAL A 106      44.766  -0.866  10.274  1.00120.24           C
ATOM    820  CG1 VAL A 106      44.624  -2.394  10.362  1.00120.24           C
ATOM    821  CG2 VAL A 106      43.541  -0.088  10.767  1.00120.24           C
ATOM    822  C   VAL A 106      47.061  -1.370  10.700  1.00120.24           C
ATOM    823  O   VAL A 106      47.578  -2.153  11.497  1.00120.24           O
ATOM    824  N   VAL A 107      47.408  -1.316   9.394  1.00143.06           N
ATOM    825  CA  VAL A 107      48.201  -2.319   8.715  1.00143.06           C
ATOM    826  CB  VAL A 107      47.978  -2.318   7.231  1.00143.06           C
ATOM    827  CG1 VAL A 107      46.518  -2.716   6.954  1.00143.06           C
ATOM    828  CG2 VAL A 107      48.373  -0.940   6.675  1.00143.06           C
ATOM    829  C   VAL A 107      49.686  -2.328   8.906  1.00143.06           C
ATOM    830  O   VAL A 107      50.273  -3.376   9.172  1.00143.06           O
ATOM    831  N   HIS A 108      50.340  -1.168   8.750  1.00 70.19           N
ATOM    832  CA  HIS A 108      51.773  -1.167   8.691  1.00 70.19           C
ATOM    833  ND1 HIS A 108      52.808  -0.961   5.549  1.00 70.19           N
ATOM    834  CG  HIS A 108      52.048  -0.186   6.398  1.00 70.19           C
ATOM    835  CB  HIS A 108      52.343  -0.009   7.859  1.00 70.19           C
ATOM    836  NE2 HIS A 108      51.147  -0.126   4.331  1.00 70.19           N
ATOM    837  CD2 HIS A 108      51.038   0.317   5.638  1.00 70.19           C
ATOM    838  CE1 HIS A 108      52.224  -0.889   4.327  1.00 70.19           C
ATOM    839  C   HIS A 108      52.376  -1.184  10.058  1.00 70.19           C
ATOM    840  O   HIS A 108      51.706  -0.943  11.058  1.00 70.19           O
ATOM    841  N   THR A 109      53.689  -1.490  10.108  1.00108.21           N
ATOM    842  CA  THR A 109      54.443  -1.676  11.315  1.00108.21           C
ATOM    843  CB  THR A 109      55.794  -2.273  11.031  1.00108.21           C
ATOM    844  OG1 THR A 109      56.455  -2.638  12.231  1.00108.21           O
ATOM    845  CG2 THR A 109      56.628  -1.233  10.264  1.00108.21           C
ATOM    846  C   THR A 109      54.671  -0.366  11.991  1.00108.21           C
ATOM    847  O   THR A 109      54.254   0.688  11.513  1.00108.21           O
ATOM    848  N   ARG A 110      55.322  -0.422  13.171  0.50109.14           N
ATOM    849  CA  ARG A 110      55.642   0.771  13.888  0.50109.14           C
ATOM    850  CB  ARG A 110      56.252   0.514  15.275  0.50109.14           C
ATOM    851  CG  ARG A 110      55.274  -0.157  16.242  0.50109.14           C
ATOM    852  CD  ARG A 110      55.828  -0.314  17.657  0.50109.14           C
ATOM    853  NE  ARG A 110      57.026  -1.194  17.573  1.00109.14           N
ATOM    854  CZ  ARG A 110      58.050  -1.024  18.458  1.00109.14           C
ATOM    855  NH1 ARG A 110      57.981  -0.033  19.395  1.00109.14           N
ATOM    856  NH2 ARG A 110      59.139  -1.844  18.407  1.00109.14           N
ATOM    857  C   ARG A 110      56.640   1.501  13.051  0.50109.14           C
ATOM    858  O   ARG A 110      57.451   0.887  12.361  0.50109.14           O
ATOM    859  N   GLY A 111      56.579   2.846  13.061  0.50 22.72           N
ATOM    860  CA  GLY A 111      57.515   3.612  12.297  0.50 22.72           C
ATOM    861  C   GLY A 111      56.925   3.913  10.951  0.50 22.72           C
ATOM    862  O   GLY A 111      57.514   4.660  10.172  0.50 22.72           O
ATOM    863  N   SER A 112      55.739   3.353  10.639  1.00 90.33           N
ATOM    864  CA  SER A 112      55.139   3.575   9.348  1.00 90.33           C
ATOM    865  CB  SER A 112      54.013   2.588   9.020  1.00 90.33           C
ATOM    866  OG  SER A 112      54.526   1.268   9.014  1.00 90.33           O
ATOM    867  C   SER A 112      54.513   4.938   9.325  1.00 90.33           C
ATOM    868  O   SER A 112      54.226   5.525  10.366  1.00 90.33           O
ATOM    869  N   PRO A 113      54.296   5.444   8.133  1.00 78.51           N
ATOM    870  CA  PRO A 113      53.706   6.750   7.978  1.00 78.51           C
ATOM    871  CD  PRO A 113      55.214   5.142   7.045  1.00 78.51           C
ATOM    872  CB  PRO A 113      53.962   7.160   6.530  1.00 78.51           C
ATOM    873  CG  PRO A 113      55.251   6.404   6.166  1.00 78.51           C
ATOM    874  C   PRO A 113      52.255   6.820   8.359  1.00 78.51           C
ATOM    875  O   PRO A 113      51.524   5.846   8.200  1.00 78.51           O
ATOM    876  N   GLU A 114      51.859   7.987   8.897  1.00177.68           N
ATOM    877  CA  GLU A 114      50.567   8.396   9.379  1.00177.68           C
ATOM    878  CB  GLU A 114      50.692   9.640  10.284  1.00177.68           C
ATOM    879  CG  GLU A 114      51.799   9.559  11.352  1.00177.68           C
ATOM    880  CD  GLU A 114      51.356   8.812  12.600  1.00177.68           C
ATOM    881  OE1 GLU A 114      50.373   9.249  13.254  1.00177.68           O
ATOM    882  OE2 GLU A 114      52.024   7.800  12.930  1.00177.68           O
ATOM    883  C   GLU A 114      49.667   8.778   8.222  1.00177.68           C
ATOM    884  O   GLU A 114      48.489   9.068   8.420  1.00177.68           O
ATOM    885  N   SER A 115      50.258   8.986   7.029  1.00 85.35           N
ATOM    886  CA  SER A 115      49.623   9.430   5.807  1.00 85.35           C
ATOM    887  CB  SER A 115      50.611  10.167   4.891  1.00 85.35           C
ATOM    888  OG  SER A 115      51.649   9.282   4.498  1.00 85.35           O
ATOM    889  C   SER A 115      49.005   8.336   4.976  1.00 85.35           C
ATOM    890  O   SER A 115      48.507   8.625   3.888  1.00 85.35           O
ATOM    891  N   ILE A 116      49.052   7.060   5.402  1.00116.51           N
ATOM    892  CA  ILE A 116      48.558   5.993   4.570  1.00116.51           C
ATOM    893  CB  ILE A 116      49.258   4.677   4.771  1.00116.51           C
ATOM    894  CG2 ILE A 116      48.916   4.150   6.174  1.00116.51           C
ATOM    895  CG1 ILE A 116      48.891   3.707   3.634  1.00116.51           C
ATOM    896  CD1 ILE A 116      49.773   2.460   3.578  1.00116.51           C
ATOM    897  C   ILE A 116      47.090   5.764   4.773  1.00116.51           C
ATOM    898  O   ILE A 116      46.524   6.083   5.816  1.00116.51           O
ATOM    899  N   ARG A 117      46.432   5.246   3.715  1.00154.45           N
ATOM    900  CA  ARG A 117      45.038   4.903   3.704  1.00154.45           C
ATOM    901  CB  ARG A 117      44.646   4.215   2.390  1.00154.45           C
ATOM    902  CG  ARG A 117      44.653   5.109   1.155  1.00154.45           C
ATOM    903  CD  ARG A 117      44.079   4.420  -0.088  1.00154.45           C
ATOM    904  NE  ARG A 117      44.355   5.310  -1.249  1.00154.45           N
ATOM    905  CZ  ARG A 117      43.477   6.304  -1.570  1.00154.45           C
ATOM    906  NH1 ARG A 117      42.318   6.441  -0.863  1.00154.45           N
ATOM    907  NH2 ARG A 117      43.763   7.161  -2.593  1.00154.45           N
ATOM    908  C   ARG A 117      44.844   3.812   4.708  1.00154.45           C
ATOM    909  O   ARG A 117      45.540   2.803   4.645  1.00154.45           O
ATOM    910  N   ASP A 118      43.880   3.972   5.641  1.00109.31           N
ATOM    911  CA  ASP A 118      43.614   2.965   6.638  1.00109.31           C
ATOM    912  CB  ASP A 118      44.762   2.687   7.639  1.00109.31           C
ATOM    913  CG  ASP A 118      45.765   1.667   7.123  1.00109.31           C
ATOM    914  OD1 ASP A 118      45.360   0.792   6.313  1.00109.31           O
ATOM    915  OD2 ASP A 118      46.950   1.743   7.546  1.00109.31           O
ATOM    916  C   ASP A 118      42.525   3.466   7.526  1.00109.31           C
ATOM    917  O   ASP A 118      42.338   4.671   7.680  1.00109.31           O
ATOM    918  N   ILE A 119      41.754   2.536   8.121  1.00132.18           N
ATOM    919  CA  ILE A 119      40.865   2.940   9.166  1.00132.18           C
ATOM    920  CB  ILE A 119      39.934   1.853   9.639  1.00132.18           C
ATOM    921  CG2 ILE A 119      40.759   0.772  10.346  1.00132.18           C
ATOM    922  CG1 ILE A 119      38.813   2.441  10.511  1.00132.18           C
ATOM    923  CD1 ILE A 119      37.651   1.479  10.755  1.00132.18           C
ATOM    924  C   ILE A 119      41.782   3.337  10.281  1.00132.18           C
ATOM    925  O   ILE A 119      42.953   2.958  10.276  1.00132.18           O
ATOM    926  N   LEU A 120      41.324   4.216  11.193  1.00 56.76           N
ATOM    927  CA  LEU A 120      42.160   4.593  12.295  1.00 56.76           C
ATOM    928  CB  LEU A 120      42.360   6.112  12.407  1.00 56.76           C
ATOM    929  CG  LEU A 120      43.060   6.699  11.166  1.00 56.76           C
ATOM    930  CD1 LEU A 120      43.292   8.211  11.314  1.00 56.76           C
ATOM    931  CD2 LEU A 120      44.341   5.920  10.825  1.00 56.76           C
ATOM    932  C   LEU A 120      41.548   4.084  13.568  1.00 56.76           C
ATOM    933  O   LEU A 120      40.331   4.125  13.751  1.00 56.76           O
ATOM    934  N   GLY A 121      42.398   3.554  14.474  1.00 35.22           N
ATOM    935  CA  GLY A 121      41.942   3.027  15.728  1.00 35.22           C
ATOM    936  C   GLY A 121      41.633   4.158  16.654  1.00 35.22           C
ATOM    937  O   GLY A 121      42.274   5.208  16.627  1.00 35.22           O
ATOM    938  N   PHE A 122      40.622   3.932  17.513  1.00153.73           N
ATOM    939  CA  PHE A 122      40.151   4.891  18.469  1.00153.73           C
ATOM    940  CB  PHE A 122      38.803   5.462  17.984  1.00153.73           C
ATOM    941  CG  PHE A 122      38.454   6.769  18.606  1.00153.73           C
ATOM    942  CD1 PHE A 122      38.087   6.880  19.927  1.00153.73           C
ATOM    943  CD2 PHE A 122      38.455   7.898  17.820  1.00153.73           C
ATOM    944  CE1 PHE A 122      37.758   8.108  20.454  1.00153.73           C
ATOM    945  CE2 PHE A 122      38.126   9.126  18.339  1.00153.73           C
ATOM    946  CZ  PHE A 122      37.779   9.234  19.663  1.00153.73           C
ATOM    947  C   PHE A 122      39.841   4.056  19.680  1.00153.73           C
ATOM    948  O   PHE A 122      38.714   3.585  19.829  1.00153.73           O
ATOM    949  N   ALA A 123      40.811   3.873  20.601  1.00 46.05           N
ATOM    950  CA  ALA A 123      40.569   2.996  21.719  1.00 46.05           C
ATOM    951  CB  ALA A 123      41.674   1.945  21.921  1.00 46.05           C
ATOM    952  C   ALA A 123      40.504   3.812  22.974  1.00 46.05           C
ATOM    953  O   ALA A 123      41.385   4.621  23.247  1.00 46.05           O
ATOM    954  N   VAL A 124      39.444   3.589  23.785  1.00 49.13           N
ATOM    955  CA  VAL A 124      39.281   4.362  24.985  1.00 49.13           C
ATOM    956  CB  VAL A 124      38.026   5.184  24.978  1.00 49.13           C
ATOM    957  CG1 VAL A 124      37.943   5.961  26.301  1.00 49.13           C
ATOM    958  CG2 VAL A 124      38.012   6.064  23.722  1.00 49.13           C
ATOM    959  C   VAL A 124      39.149   3.434  26.154  1.00 49.13           C
ATOM    960  O   VAL A 124      38.343   2.507  26.152  1.00 49.13           O
ATOM    961  N   LYS A 125      39.948   3.692  27.207  1.00108.93           N
ATOM    962  CA  LYS A 125      39.889   2.925  28.417  1.00108.93           C
ATOM    963  CB  LYS A 125      41.285   2.474  28.887  1.00108.93           C
ATOM    964  CG  LYS A 125      41.295   1.650  30.175  1.00108.93           C
ATOM    965  CD  LYS A 125      42.670   1.064  30.511  1.00108.93           C
ATOM    966  CE  LYS A 125      42.940  -0.306  29.883  1.00108.93           C
ATOM    967  NZ  LYS A 125      42.936  -0.204  28.409  1.00108.93           N
ATOM    968  C   LYS A 125      39.334   3.841  29.468  1.00108.93           C
ATOM    969  O   LYS A 125      39.916   4.889  29.746  1.00108.93           O
ATOM    970  N   PHE A 126      38.181   3.465  30.068  1.00 74.97           N
ATOM    971  CA  PHE A 126      37.546   4.237  31.105  1.00 74.97           C
ATOM    972  CB  PHE A 126      36.004   4.185  31.062  1.00 74.97           C
ATOM    973  CG  PHE A 126      35.466   4.760  29.795  1.00 74.97           C
ATOM    974  CD1 PHE A 126      35.397   3.996  28.652  1.00 74.97           C
ATOM    975  CD2 PHE A 126      35.006   6.056  29.755  1.00 74.97           C
ATOM    976  CE1 PHE A 126      34.891   4.521  27.486  1.00 74.97           C
ATOM    977  CE2 PHE A 126      34.499   6.586  28.592  1.00 74.97           C
ATOM    978  CZ  PHE A 126      34.442   5.819  27.453  1.00 74.97           C
ATOM    979  C   PHE A 126      37.886   3.569  32.408  1.00 74.97           C
ATOM    980  O   PHE A 126      37.630   2.379  32.585  1.00 74.97           O
ATOM    981  N   TYR A 127      38.436   4.325  33.382  1.00 75.76           N
ATOM    982  CA  TYR A 127      38.800   3.702  34.629  1.00 75.76           C
ATOM    983  CB  TYR A 127      40.028   4.355  35.292  1.00 75.76           C
ATOM    984  CG  TYR A 127      41.217   4.162  34.413  1.00 75.76           C
ATOM    985  CD1 TYR A 127      41.967   3.012  34.493  1.00 75.76           C
ATOM    986  CD2 TYR A 127      41.586   5.135  33.512  1.00 75.76           C
ATOM    987  CE1 TYR A 127      43.065   2.832  33.686  1.00 75.76           C
ATOM    988  CE2 TYR A 127      42.683   4.962  32.701  1.00 75.76           C
ATOM    989  CZ  TYR A 127      43.424   3.808  32.787  1.00 75.76           C
ATOM    990  OH  TYR A 127      44.552   3.624  31.958  1.00 75.76           O
ATOM    991  C   TYR A 127      37.661   3.907  35.584  1.00 75.76           C
ATOM    992  O   TYR A 127      37.692   4.824  36.404  1.00 75.76           O
ATOM    993  N   THR A 128      36.642   3.019  35.553  1.00 56.85           N
ATOM    994  CA  THR A 128      35.495   3.278  36.382  1.00 56.85           C
ATOM    995  CB  THR A 128      34.169   2.866  35.796  1.00 56.85           C
ATOM    996  OG1 THR A 128      34.011   1.457  35.828  1.00 56.85           O
ATOM    997  CG2 THR A 128      34.112   3.359  34.340  1.00 56.85           C
ATOM    998  C   THR A 128      35.619   2.580  37.702  1.00 56.85           C
ATOM    999  O   THR A 128      36.544   1.808  37.945  1.00 56.85           O
ATOM   1000  N   ARG A 129      34.662   2.875  38.606  1.00119.44           N
ATOM   1001  CA  ARG A 129      34.617   2.302  39.925  1.00119.44           C
ATOM   1002  CB  ARG A 129      33.551   2.930  40.834  1.00119.44           C
ATOM   1003  CG  ARG A 129      33.532   2.297  42.225  1.00119.44           C
ATOM   1004  CD  ARG A 129      32.561   2.969  43.195  1.00119.44           C
ATOM   1005  NE  ARG A 129      32.665   2.254  44.498  1.00119.44           N
ATOM   1006  CZ  ARG A 129      32.623   2.965  45.660  1.00119.44           C
ATOM   1007  NH1 ARG A 129      32.512   4.325  45.620  1.00119.44           N
ATOM   1008  NH2 ARG A 129      32.694   2.318  46.861  1.00119.44           N
ATOM   1009  C   ARG A 129      34.318   0.832  39.835  1.00119.44           C
ATOM   1010  O   ARG A 129      34.750   0.047  40.677  1.00119.44           O
ATOM   1011  N   GLU A 130      33.498   0.447  38.844  1.00120.18           N
ATOM   1012  CA  GLU A 130      33.089  -0.907  38.571  1.00120.18           C
ATOM   1013  CB  GLU A 130      31.923  -1.043  37.574  1.00120.18           C
ATOM   1014  CG  GLU A 130      30.537  -0.818  38.168  1.00120.18           C
ATOM   1015  CD  GLU A 130      29.524  -1.037  37.052  1.00120.18           C
ATOM   1016  OE1 GLU A 130      29.654  -0.360  35.999  1.00120.18           O
ATOM   1017  OE2 GLU A 130      28.613  -1.890  37.232  1.00120.18           O
ATOM   1018  C   GLU A 130      34.186  -1.704  37.953  1.00120.18           C
ATOM   1019  O   GLU A 130      34.049  -2.920  37.833  1.00120.18           O
ATOM   1020  N   GLY A 131      35.218  -1.043  37.398  1.00 42.86           N
ATOM   1021  CA  GLY A 131      36.289  -1.770  36.781  1.00 42.86           C
ATOM   1022  C   GLY A 131      36.626  -1.038  35.523  1.00 42.86           C
ATOM   1023  O   GLY A 131      35.995  -0.039  35.191  1.00 42.86           O
ATOM   1024  N   ASN A 132      37.642  -1.505  34.775  1.00 53.69           N
ATOM   1025  CA  ASN A 132      37.968  -0.790  33.578  1.00 53.69           C
ATOM   1026  CB  ASN A 132      39.406  -1.017  33.084  1.00 53.69           C
ATOM   1027  CG  ASN A 132      40.330  -0.250  34.015  1.00 53.69           C
ATOM   1028  OD1 ASN A 132      39.876   0.525  34.855  1.00 53.69           O
ATOM   1029  ND2 ASN A 132      41.665  -0.452  33.851  1.00 53.69           N
ATOM   1030  C   ASN A 132      37.037  -1.199  32.480  1.00 53.69           C
ATOM   1031  O   ASN A 132      36.740  -2.380  32.310  1.00 53.69           O
ATOM   1032  N   PHE A 133      36.548  -0.200  31.713  1.00 83.25           N
ATOM   1033  CA  PHE A 133      35.698  -0.419  30.576  1.00 83.25           C
ATOM   1034  CB  PHE A 133      34.358   0.338  30.706  1.00 83.25           C
ATOM   1035  CG  PHE A 133      33.577   0.276  29.436  1.00 83.25           C
ATOM   1036  CD1 PHE A 133      33.123  -0.920  28.929  1.00 83.25           C
ATOM   1037  CD2 PHE A 133      33.258   1.441  28.777  1.00 83.25           C
ATOM   1038  CE1 PHE A 133      32.394  -0.951  27.762  1.00 83.25           C
ATOM   1039  CE2 PHE A 133      32.528   1.417  27.612  1.00 83.25           C
ATOM   1040  CZ  PHE A 133      32.098   0.217  27.100  1.00 83.25           C
ATOM   1041  C   PHE A 133      36.433   0.053  29.351  1.00 83.25           C
ATOM   1042  O   PHE A 133      36.820   1.217  29.248  1.00 83.25           O
ATOM   1043  N   ASP A 134      36.648  -0.859  28.379  1.00 57.14           N
ATOM   1044  CA  ASP A 134      37.380  -0.523  27.186  1.00 57.14           C
ATOM   1045  CB  ASP A 134      38.447  -1.565  26.797  1.00 57.14           C
ATOM   1046  CG  ASP A 134      39.599  -1.520  27.789  1.00 57.14           C
ATOM   1047  OD1 ASP A 134      39.831  -0.435  28.385  1.00 57.14           O
ATOM   1048  OD2 ASP A 134      40.265  -2.576  27.962  1.00 57.14           O
ATOM   1049  C   ASP A 134      36.435  -0.479  26.028  1.00 57.14           C
ATOM   1050  O   ASP A 134      35.727  -1.448  25.758  1.00 57.14           O
ATOM   1051  N   LEU A 135      36.384   0.670  25.322  1.00 67.34           N
ATOM   1052  CA  LEU A 135      35.607   0.748  24.118  1.00 67.34           C
ATOM   1053  CB  LEU A 135      34.687   1.981  24.056  1.00 67.34           C
ATOM   1054  CG  LEU A 135      33.800   2.040  22.797  1.00 67.34           C
ATOM   1055  CD1 LEU A 135      32.857   0.828  22.724  1.00 67.34           C
ATOM   1056  CD2 LEU A 135      33.036   3.371  22.714  1.00 67.34           C
ATOM   1057  C   LEU A 135      36.623   0.850  23.021  1.00 67.34           C
ATOM   1058  O   LEU A 135      37.192   1.916  22.787  1.00 67.34           O
ATOM   1059  N   VAL A 136      36.872  -0.273  22.314  1.00 60.96           N
ATOM   1060  CA  VAL A 136      37.912  -0.292  21.326  1.00 60.96           C
ATOM   1061  CB  VAL A 136      38.606  -1.622  21.247  1.00 60.96           C
ATOM   1062  CG1 VAL A 136      39.696  -1.560  20.162  1.00 60.96           C
ATOM   1063  CG2 VAL A 136      39.128  -1.979  22.648  1.00 60.96           C
ATOM   1064  C   VAL A 136      37.280  -0.034  19.995  1.00 60.96           C
ATOM   1065  O   VAL A 136      36.805  -0.954  19.331  1.00 60.96           O
ATOM   1066  N   GLY A 137      37.283   1.243  19.563  1.00 44.80           N
ATOM   1067  CA  GLY A 137      36.623   1.584  18.334  1.00 44.80           C
ATOM   1068  C   GLY A 137      37.595   1.903  17.238  1.00 44.80           C
ATOM   1069  O   GLY A 137      38.808   1.761  17.378  1.00 44.80           O
ATOM   1070  N   ASN A 138      37.029   2.352  16.095  1.00 61.82           N
ATOM   1071  CA  ASN A 138      37.736   2.822  14.935  1.00 61.82           C
ATOM   1072  CB  ASN A 138      37.717   1.860  13.728  1.00 61.82           C
ATOM   1073  CG  ASN A 138      38.738   0.742  13.915  1.00 61.82           C
ATOM   1074  OD1 ASN A 138      39.673   0.842  14.708  1.00 61.82           O
ATOM   1075  ND2 ASN A 138      38.565  -0.358  13.133  1.00 61.82           N
ATOM   1076  C   ASN A 138      37.003   4.054  14.496  1.00 61.82           C
ATOM   1077  O   ASN A 138      35.893   4.315  14.957  1.00 61.82           O
ATOM   1078  N   ASN A 139      37.627   4.878  13.629  1.00 54.14           N
ATOM   1079  CA  ASN A 139      36.965   6.062  13.148  1.00 54.14           C
ATOM   1080  CB  ASN A 139      37.889   7.006  12.353  1.00 54.14           C
ATOM   1081  CG  ASN A 139      38.434   6.284  11.131  1.00 54.14           C
ATOM   1082  OD1 ASN A 139      38.747   5.097  11.191  1.00 54.14           O
ATOM   1083  ND2 ASN A 139      38.563   7.020   9.994  1.00 54.14           N
ATOM   1084  C   ASN A 139      35.785   5.693  12.291  1.00 54.14           C
ATOM   1085  O   ASN A 139      34.699   6.235  12.477  1.00 54.14           O
ATOM   1086  N   VAL A 140      35.944   4.745  11.344  1.00 56.69           N
ATOM   1087  CA  VAL A 140      34.842   4.383  10.485  1.00 56.69           C
ATOM   1088  CB  VAL A 140      35.261   3.627   9.258  1.00 56.69           C
ATOM   1089  CG1 VAL A 140      33.999   3.200   8.489  1.00 56.69           C
ATOM   1090  CG2 VAL A 140      36.212   4.515   8.437  1.00 56.69           C
ATOM   1091  C   VAL A 140      33.879   3.518  11.264  1.00 56.69           C
ATOM   1092  O   VAL A 140      34.284   2.702  12.089  1.00 56.69           O
ATOM   1093  N   PRO A 141      32.599   3.708  11.029  1.00 99.79           N
ATOM   1094  CA  PRO A 141      31.539   3.033  11.758  1.00 99.79           C
ATOM   1095  CD  PRO A 141      32.133   4.939  10.413  1.00 99.79           C
ATOM   1096  CB  PRO A 141      30.296   3.911  11.593  1.00 99.79           C
ATOM   1097  CG  PRO A 141      30.604   4.800  10.378  1.00 99.79           C
ATOM   1098  C   PRO A 141      31.244   1.589  11.448  1.00 99.79           C
ATOM   1099  O   PRO A 141      30.448   0.990  12.178  1.00 99.79           O
ATOM   1100  N   VAL A 142      31.815   1.017  10.371  1.00110.83           N
ATOM   1101  CA  VAL A 142      31.495  -0.336   9.995  1.00110.83           C
ATOM   1102  CB  VAL A 142      30.696  -0.437   8.725  1.00110.83           C
ATOM   1103  CG1 VAL A 142      29.333   0.243   8.941  1.00110.83           C
ATOM   1104  CG2 VAL A 142      31.521   0.171   7.578  1.00110.83           C
ATOM   1105  C   VAL A 142      32.776  -1.078   9.765  1.00110.83           C
ATOM   1106  O   VAL A 142      33.860  -0.535   9.967  1.00110.83           O
ATOM   1107  N   PHE A 143      32.682  -2.367   9.369  1.00 92.16           N
ATOM   1108  CA  PHE A 143      33.871  -3.152   9.179  1.00 92.16           C
ATOM   1109  CB  PHE A 143      34.079  -4.155  10.338  1.00 92.16           C
ATOM   1110  CG  PHE A 143      35.502  -4.611  10.417  1.00 92.16           C
ATOM   1111  CD1 PHE A 143      36.467  -3.774  10.931  1.00 92.16           C
ATOM   1112  CD2 PHE A 143      35.878  -5.876  10.023  1.00 92.16           C
ATOM   1113  CE1 PHE A 143      37.778  -4.179  11.024  1.00 92.16           C
ATOM   1114  CE2 PHE A 143      37.189  -6.289  10.114  1.00 92.16           C
ATOM   1115  CZ  PHE A 143      38.145  -5.438  10.614  1.00 92.16           C
ATOM   1116  C   PHE A 143      33.735  -3.905   7.881  1.00 92.16           C
ATOM   1117  O   PHE A 143      32.659  -3.967   7.286  1.00 92.16           O
ATOM   1118  N   PHE A 144      34.866  -4.460   7.399  1.00 74.45           N
ATOM   1119  CA  PHE A 144      35.020  -5.187   6.164  1.00 74.45           C
ATOM   1120  CB  PHE A 144      36.490  -5.534   5.870  1.00 74.45           C
ATOM   1121  CG  PHE A 144      37.276  -4.277   5.715  1.00 74.45           C
ATOM   1122  CD1 PHE A 144      37.725  -3.594   6.822  1.00 74.45           C
ATOM   1123  CD2 PHE A 144      37.580  -3.789   4.465  1.00 74.45           C
ATOM   1124  CE1 PHE A 144      38.455  -2.437   6.686  1.00 74.45           C
ATOM   1125  CE2 PHE A 144      38.311  -2.632   4.323  1.00 74.45           C
ATOM   1126  CZ  PHE A 144      38.749  -1.954   5.434  1.00 74.45           C
ATOM   1127  C   PHE A 144      34.307  -6.511   6.213  1.00 74.45           C
ATOM   1128  O   PHE A 144      33.804  -6.979   5.192  1.00 74.45           O
ATOM   1129  N   ASN A 145      34.301  -7.177   7.387  1.00 81.67           N
ATOM   1130  CA  ASN A 145      33.778  -8.518   7.499  1.00 81.67           C
ATOM   1131  CB  ASN A 145      34.890  -9.573   7.643  1.00 81.67           C
ATOM   1132  CG  ASN A 145      34.338 -10.944   7.273  1.00 81.67           C
ATOM   1133  OD1 ASN A 145      33.559 -11.558   7.999  1.00 81.67           O
ATOM   1134  ND2 ASN A 145      34.771 -11.451   6.087  1.00 81.67           N
ATOM   1135  C   ASN A 145      32.891  -8.607   8.711  1.00 81.67           C
ATOM   1136  O   ASN A 145      32.897  -7.711   9.551  1.00 81.67           O
ATOM   1137  N   ARG A 146      31.973  -9.602   8.708  1.00178.64           N
ATOM   1138  CA  ARG A 146      31.038  -9.966   9.747  1.00178.64           C
ATOM   1139  CB  ARG A 146      29.689 -10.457   9.199  1.00178.64           C
ATOM   1140  CG  ARG A 146      29.773 -11.723   8.351  1.00178.64           C
ATOM   1141  CD  ARG A 146      28.407 -12.192   7.847  1.00178.64           C
ATOM   1142  NE  ARG A 146      28.278 -11.777   6.423  1.00178.64           N
ATOM   1143  CZ  ARG A 146      27.697 -10.593   6.079  1.00178.64           C
ATOM   1144  NH1 ARG A 146      27.234  -9.750   7.043  1.00178.64           N
ATOM   1145  NH2 ARG A 146      27.579 -10.257   4.763  1.00178.64           N
ATOM   1146  C   ARG A 146      31.505 -10.985  10.753  1.00178.64           C
ATOM   1147  O   ARG A 146      30.888 -11.102  11.809  1.00178.64           O
ATOM   1148  N   ASP A 147      32.490 -11.851  10.429  1.00131.46           N
ATOM   1149  CA  ASP A 147      32.845 -12.866  11.390  1.00131.46           C
ATOM   1150  CB  ASP A 147      32.395 -14.291  11.021  1.00131.46           C
ATOM   1151  CG  ASP A 147      33.099 -14.720   9.750  1.00131.46           C
ATOM   1152  OD1 ASP A 147      34.284 -15.137   9.841  1.00131.46           O
ATOM   1153  OD2 ASP A 147      32.453 -14.648   8.671  1.00131.46           O
ATOM   1154  C   ASP A 147      34.324 -12.864  11.594  1.00131.46           C
ATOM   1155  O   ASP A 147      35.105 -12.677  10.665  1.00131.46           O
ATOM   1156  N   THR A 148      34.738 -13.110  12.848  1.00 68.41           N
ATOM   1157  CA  THR A 148      36.110 -13.025  13.245  1.00 68.41           C
ATOM   1158  CB  THR A 148      36.312 -13.177  14.693  1.00 68.41           C
ATOM   1159  OG1 THR A 148      35.519 -12.238  15.391  1.00 68.41           O
ATOM   1160  CG2 THR A 148      37.798 -12.925  15.005  1.00 68.41           C
ATOM   1161  C   THR A 148      36.944 -14.081  12.605  1.00 68.41           C
ATOM   1162  O   THR A 148      38.152 -13.903  12.471  1.00 68.41           O
ATOM   1163  N   LYS A 149      36.341 -15.218  12.222  1.00148.25           N
ATOM   1164  CA  LYS A 149      37.116 -16.303  11.692  1.00148.25           C
ATOM   1165  CB  LYS A 149      36.248 -17.474  11.202  1.00148.25           C
ATOM   1166  CG  LYS A 149      35.489 -18.182  12.326  1.00148.25           C
ATOM   1167  CD  LYS A 149      36.396 -18.791  13.399  1.00148.25           C
ATOM   1168  CE  LYS A 149      36.886 -17.779  14.437  1.00148.25           C
ATOM   1169  NZ  LYS A 149      37.671 -18.468  15.486  1.00148.25           N
ATOM   1170  C   LYS A 149      37.905 -15.800  10.519  1.00148.25           C
ATOM   1171  O   LYS A 149      39.041 -16.220  10.307  1.00148.25           O
ATOM   1172  N   SER A 150      37.312 -14.890   9.727  1.00 54.78           N
ATOM   1173  CA  SER A 150      37.932 -14.350   8.545  1.00 54.78           C
ATOM   1174  CB  SER A 150      36.922 -13.665   7.617  1.00 54.78           C
ATOM   1175  OG  SER A 150      36.416 -12.504   8.256  1.00 54.78           O
ATOM   1176  C   SER A 150      38.988 -13.317   8.850  1.00 54.78           C
ATOM   1177  O   SER A 150      39.717 -12.910   7.948  1.00 54.78           O
ATOM   1178  N   PHE A 151      39.124 -12.864  10.111  1.00 69.22           N
ATOM   1179  CA  PHE A 151      39.964 -11.726  10.388  1.00 69.22           C
ATOM   1180  CB  PHE A 151      39.906 -11.289  11.865  1.00 69.22           C
ATOM   1181  CG  PHE A 151      40.461  -9.906  11.969  1.00 69.22           C
ATOM   1182  CD1 PHE A 151      39.646  -8.816  11.765  1.00 69.22           C
ATOM   1183  CD2 PHE A 151      41.785  -9.681  12.259  1.00 69.22           C
ATOM   1184  CE1 PHE A 151      40.135  -7.532  11.856  1.00 69.22           C
ATOM   1185  CE2 PHE A 151      42.276  -8.398  12.352  1.00 69.22           C
ATOM   1186  CZ  PHE A 151      41.457  -7.317  12.152  1.00 69.22           C
ATOM   1187  C   PHE A 151      41.395 -11.962  10.003  1.00 69.22           C
ATOM   1188  O   PHE A 151      42.006 -11.084   9.394  1.00 69.22           O
ATOM   1189  N   PRO A 152      41.987 -13.077  10.315  1.00 68.19           N
ATOM   1190  CA  PRO A 152      43.361 -13.248   9.938  1.00 68.19           C
ATOM   1191  CD  PRO A 152      41.659 -13.805  11.529  1.00 68.19           C
ATOM   1192  CB  PRO A 152      43.828 -14.509  10.659  1.00 68.19           C
ATOM   1193  CG  PRO A 152      42.960 -14.524  11.934  1.00 68.19           C
ATOM   1194  C   PRO A 152      43.532 -13.254   8.452  1.00 68.19           C
ATOM   1195  O   PRO A 152      44.586 -12.838   7.972  1.00 68.19           O
ATOM   1196  N   ASP A 153      42.522 -13.741   7.709  1.00 36.74           N
ATOM   1197  CA  ASP A 153      42.592 -13.788   6.278  1.00 36.74           C
ATOM   1198  CB  ASP A 153      41.394 -14.530   5.668  1.00 36.74           C
ATOM   1199  CG  ASP A 153      41.494 -15.987   6.098  1.00 36.74           C
ATOM   1200  OD1 ASP A 153      42.633 -16.527   6.102  1.00 36.74           O
ATOM   1201  OD2 ASP A 153      40.435 -16.574   6.445  1.00 36.74           O
ATOM   1202  C   ASP A 153      42.582 -12.388   5.747  1.00 36.74           C
ATOM   1203  O   ASP A 153      43.367 -12.040   4.864  1.00 36.74           O
ATOM   1204  N   THR A 154      41.690 -11.540   6.297  1.00 32.82           N
ATOM   1205  CA  THR A 154      41.566 -10.185   5.845  1.00 32.82           C
ATOM   1206  CB  THR A 154      40.484  -9.431   6.562  1.00 32.82           C
ATOM   1207  OG1 THR A 154      39.232 -10.076   6.379  1.00 32.82           O
ATOM   1208  CG2 THR A 154      40.430  -7.999   6.001  1.00 32.82           C
ATOM   1209  C   THR A 154      42.859  -9.473   6.104  1.00 32.82           C
ATOM   1210  O   THR A 154      43.370  -8.768   5.233  1.00 32.82           O
ATOM   1211  N   ILE A 155      43.439  -9.672   7.305  1.00 49.01           N
ATOM   1212  CA  ILE A 155      44.642  -8.992   7.698  1.00 49.01           C
ATOM   1213  CB  ILE A 155      45.161  -9.429   9.040  1.00 49.01           C
ATOM   1214  CG2 ILE A 155      46.490  -8.697   9.275  1.00 49.01           C
ATOM   1215  CG1 ILE A 155      44.156  -9.225  10.177  1.00 49.01           C
ATOM   1216  CD1 ILE A 155      44.609  -9.946  11.448  1.00 49.01           C
ATOM   1217  C   ILE A 155      45.743  -9.374   6.761  1.00 49.01           C
ATOM   1218  O   ILE A 155      46.491  -8.524   6.280  1.00 49.01           O
ATOM   1219  N   ARG A 156      45.856 -10.681   6.468  1.00 36.59           N
ATOM   1220  CA  ARG A 156      46.930 -11.187   5.663  1.00 36.59           C
ATOM   1221  CB  ARG A 156      46.841 -12.707   5.446  1.00 36.59           C
ATOM   1222  CG  ARG A 156      46.987 -13.515   6.734  1.00 36.59           C
ATOM   1223  CD  ARG A 156      46.963 -15.028   6.513  1.00 36.59           C
ATOM   1224  NE  ARG A 156      47.145 -15.666   7.846  1.00 36.59           N
ATOM   1225  CZ  ARG A 156      48.400 -15.776   8.370  1.00 36.59           C
ATOM   1226  NH1 ARG A 156      49.469 -15.279   7.682  1.00 36.59           N
ATOM   1227  NH2 ARG A 156      48.585 -16.372   9.584  1.00 36.59           N
ATOM   1228  C   ARG A 156      46.868 -10.555   4.311  1.00 36.59           C
ATOM   1229  O   ARG A 156      47.898 -10.211   3.735  1.00 36.59           O
ATOM   1230  N   ALA A 157      45.652 -10.401   3.762  1.00 38.71           N
ATOM   1231  CA  ALA A 157      45.498  -9.846   2.445  1.00 38.71           C
ATOM   1232  CB  ALA A 157      44.033  -9.836   1.973  1.00 38.71           C
ATOM   1233  C   ALA A 157      45.979  -8.425   2.422  1.00 38.71           C
ATOM   1234  O   ALA A 157      46.590  -7.994   1.444  1.00 38.71           O
ATOM   1235  N   LEU A 158      45.656  -7.655   3.482  1.00 76.79           N
ATOM   1236  CA  LEU A 158      45.968  -6.255   3.617  1.00 76.79           C
ATOM   1237  CB  LEU A 158      45.272  -5.624   4.838  1.00 76.79           C
ATOM   1238  CG  LEU A 158      43.744  -5.822   4.884  1.00 76.79           C
ATOM   1239  CD1 LEU A 158      43.124  -5.135   6.112  1.00 76.79           C
ATOM   1240  CD2 LEU A 158      43.079  -5.397   3.572  1.00 76.79           C
ATOM   1241  C   LEU A 158      47.435  -6.026   3.849  1.00 76.79           C
ATOM   1242  O   LEU A 158      48.023  -5.089   3.309  1.00 76.79           O
ATOM   1243  N   LYS A 159      48.058  -6.875   4.690  1.00108.18           N
ATOM   1244  CA  LYS A 159      49.430  -6.694   5.073  1.00108.18           C
ATOM   1245  CB  LYS A 159      49.913  -7.636   6.193  1.00108.18           C
ATOM   1246  CG  LYS A 159      49.799  -7.062   7.610  1.00108.18           C
ATOM   1247  CD  LYS A 159      48.385  -6.763   8.108  1.00108.18           C
ATOM   1248  CE  LYS A 159      48.377  -6.200   9.534  1.00108.18           C
ATOM   1249  NZ  LYS A 159      47.025  -5.724   9.898  1.00108.18           N
ATOM   1250  C   LYS A 159      50.334  -6.867   3.904  1.00108.18           C
ATOM   1251  O   LYS A 159      49.960  -7.361   2.842  1.00108.18           O
ATOM   1252  N   PRO A 160      51.549  -6.439   4.103  1.00 69.37           N
ATOM   1253  CA  PRO A 160      52.515  -6.528   3.053  1.00 69.37           C
ATOM   1254  CD  PRO A 160      51.856  -5.377   5.047  1.00 69.37           C
ATOM   1255  CB  PRO A 160      53.758  -5.819   3.584  1.00 69.37           C
ATOM   1256  CG  PRO A 160      53.176  -4.762   4.546  1.00 69.37           C
ATOM   1257  C   PRO A 160      52.696  -7.958   2.669  1.00 69.37           C
ATOM   1258  O   PRO A 160      52.604  -8.830   3.531  1.00 69.37           O
ATOM   1259  N   ASN A 161      52.934  -8.211   1.369  1.00 54.11           N
ATOM   1260  CA  ASN A 161      53.088  -9.541   0.861  1.00 54.11           C
ATOM   1261  CB  ASN A 161      53.426  -9.534  -0.643  1.00 54.11           C
ATOM   1262  CG  ASN A 161      53.540 -10.956  -1.166  1.00 54.11           C
ATOM   1263  OD1 ASN A 161      54.500 -11.664  -0.866  1.00 54.11           O
ATOM   1264  ND2 ASN A 161      52.530 -11.390  -1.966  1.00 54.11           N
ATOM   1265  C   ASN A 161      54.214 -10.166   1.619  1.00 54.11           C
ATOM   1266  O   ASN A 161      55.261  -9.554   1.815  1.00 54.11           O
ATOM   1267  N   PRO A 162      54.014 -11.370   2.078  1.00 78.05           N
ATOM   1268  CA  PRO A 162      54.999 -12.046   2.873  1.00 78.05           C
ATOM   1269  CD  PRO A 162      53.039 -12.283   1.505  1.00 78.05           C
ATOM   1270  CB  PRO A 162      54.443 -13.452   3.094  1.00 78.05           C
ATOM   1271  CG  PRO A 162      53.562 -13.687   1.853  1.00 78.05           C
ATOM   1272  C   PRO A 162      56.355 -12.077   2.230  1.00 78.05           C
ATOM   1273  O   PRO A 162      57.347 -11.942   2.947  1.00 78.05           O
ATOM   1274  N   LYS A 163      56.441 -12.345   0.912  1.00 85.17           N
ATOM   1275  CA  LYS A 163      57.735 -12.390   0.287  1.00 85.17           C
ATOM   1276  CB  LYS A 163      57.718 -13.100  -1.076  1.00 85.17           C
ATOM   1277  CG  LYS A 163      59.120 -13.335  -1.641  1.00 85.17           C
ATOM   1278  CD  LYS A 163      59.159 -14.353  -2.781  1.00 85.17           C
ATOM   1279  CE  LYS A 163      60.563 -14.593  -3.339  1.00 85.17           C
ATOM   1280  NZ  LYS A 163      60.523 -15.657  -4.367  1.00 85.17           N
ATOM   1281  C   LYS A 163      58.321 -11.024   0.068  1.00 85.17           C
ATOM   1282  O   LYS A 163      59.459 -10.753   0.452  1.00 85.17           O
ATOM   1283  N   SER A 164      57.530 -10.135  -0.567  1.00100.86           N
ATOM   1284  CA  SER A 164      57.931  -8.824  -1.009  1.00100.86           C
ATOM   1285  CB  SER A 164      56.923  -8.231  -2.001  1.00100.86           C
ATOM   1286  OG  SER A 164      57.353  -6.943  -2.403  1.00100.86           O
ATOM   1287  C   SER A 164      58.068  -7.836   0.109  1.00100.86           C
ATOM   1288  O   SER A 164      58.909  -6.940   0.050  1.00100.86           O
ATOM   1289  N   HIS A 165      57.258  -7.985   1.168  1.00 70.16           N
ATOM   1290  CA  HIS A 165      57.231  -7.049   2.257  1.00 70.16           C
ATOM   1291  ND1 HIS A 165      58.231  -6.607   5.384  1.00 70.16           N
ATOM   1292  CG  HIS A 165      58.607  -6.072   4.172  1.00 70.16           C
ATOM   1293  CB  HIS A 165      58.623  -6.842   2.884  1.00 70.16           C
ATOM   1294  NE2 HIS A 165      58.789  -4.490   5.770  1.00 70.16           N
ATOM   1295  CD2 HIS A 165      58.944  -4.778   4.426  1.00 70.16           C
ATOM   1296  CE1 HIS A 165      58.359  -5.618   6.305  1.00 70.16           C
ATOM   1297  C   HIS A 165      56.707  -5.721   1.780  1.00 70.16           C
ATOM   1298  O   HIS A 165      57.016  -4.680   2.359  1.00 70.16           O
ATOM   1299  N   ILE A 166      55.874  -5.720   0.718  1.00113.01           N
ATOM   1300  CA  ILE A 166      55.238  -4.506   0.281  1.00113.01           C
ATOM   1301  CB  ILE A 166      55.686  -4.002  -1.057  1.00113.01           C
ATOM   1302  CG2 ILE A 166      57.171  -3.639  -0.965  1.00113.01           C
ATOM   1303  CG1 ILE A 166      55.353  -5.023  -2.151  1.00113.01           C
ATOM   1304  CD1 ILE A 166      55.512  -4.465  -3.562  1.00113.01           C
ATOM   1305  C   ILE A 166      53.786  -4.825   0.137  1.00113.01           C
ATOM   1306  O   ILE A 166      53.432  -5.929  -0.272  1.00113.01           O
ATOM   1307  N   GLN A 167      52.892  -3.873   0.473  1.00104.71           N
ATOM   1308  CA  GLN A 167      51.507  -4.221   0.349  1.00104.71           C
ATOM   1309  CB  GLN A 167      50.521  -3.311   1.104  1.00104.71           C
ATOM   1310  CG  GLN A 167      50.421  -1.887   0.562  1.00104.71           C
ATOM   1311  CD  GLN A 167      49.381  -1.161   1.405  1.00104.71           C
ATOM   1312  OE1 GLN A 167      49.316   0.068   1.410  1.00104.71           O
ATOM   1313  NE2 GLN A 167      48.539  -1.940   2.138  1.00104.71           N
ATOM   1314  C   GLN A 167      51.145  -4.186  -1.095  1.00104.71           C
ATOM   1315  O   GLN A 167      51.654  -3.362  -1.852  1.00104.71           O
ATOM   1316  N   GLU A 168      50.271  -5.127  -1.510  1.00137.83           N
ATOM   1317  CA  GLU A 168      49.817  -5.181  -2.868  1.00137.83           C
ATOM   1318  CB  GLU A 168      50.296  -6.421  -3.638  1.00137.83           C
ATOM   1319  CG  GLU A 168      49.995  -7.729  -2.916  1.00137.83           C
ATOM   1320  CD  GLU A 168      51.036  -7.847  -1.812  1.00137.83           C
ATOM   1321  OE1 GLU A 168      52.224  -7.547  -2.104  1.00137.83           O
ATOM   1322  OE2 GLU A 168      50.663  -8.220  -0.668  1.00137.83           O
ATOM   1323  C   GLU A 168      48.323  -5.191  -2.855  1.00137.83           C
ATOM   1324  O   GLU A 168      47.680  -6.016  -2.209  1.00137.83           O
ATOM   1325  N   ASN A 169      47.734  -4.254  -3.608  1.00 70.40           N
ATOM   1326  CA  ASN A 169      46.315  -4.103  -3.668  1.00 70.40           C
ATOM   1327  CB  ASN A 169      45.909  -2.756  -4.276  1.00 70.40           C
ATOM   1328  CG  ASN A 169      46.344  -1.665  -3.307  1.00 70.40           C
ATOM   1329  OD1 ASN A 169      46.675  -1.939  -2.155  1.00 70.40           O
ATOM   1330  ND2 ASN A 169      46.338  -0.391  -3.783  1.00 70.40           N
ATOM   1331  C   ASN A 169      45.706  -5.284  -4.362  1.00 70.40           C
ATOM   1332  O   ASN A 169      44.530  -5.592  -4.175  1.00 70.40           O
ATOM   1333  N   TRP A 170      46.496  -5.980  -5.195  1.00 71.37           N
ATOM   1334  CA  TRP A 170      46.007  -7.123  -5.910  1.00 71.37           C
ATOM   1335  CB  TRP A 170      47.106  -7.765  -6.770  1.00 71.37           C
ATOM   1336  CG  TRP A 170      46.750  -9.119  -7.333  1.00 71.37           C
ATOM   1337  CD2 TRP A 170      46.923 -10.342  -6.602  1.00 71.37           C
ATOM   1338  CD1 TRP A 170      46.239  -9.463  -8.549  1.00 71.37           C
ATOM   1339  NE1 TRP A 170      46.087 -10.828  -8.623  1.00 71.37           N
ATOM   1340  CE2 TRP A 170      46.503 -11.381  -7.431  1.00 71.37           C
ATOM   1341  CE3 TRP A 170      47.393 -10.580  -5.342  1.00 71.37           C
ATOM   1342  CZ2 TRP A 170      46.548 -12.680  -7.011  1.00 71.37           C
ATOM   1343  CZ3 TRP A 170      47.437 -11.890  -4.921  1.00 71.37           C
ATOM   1344  CH2 TRP A 170      47.022 -12.920  -5.740  1.00 71.37           C
ATOM   1345  C   TRP A 170      45.568  -8.152  -4.906  1.00 71.37           C
ATOM   1346  O   TRP A 170      44.536  -8.798  -5.082  1.00 71.37           O
ATOM   1347  N   ARG A 171      46.366  -8.361  -3.840  1.00 94.87           N
ATOM   1348  CA  ARG A 171      46.049  -9.361  -2.851  1.00 94.87           C
ATOM   1349  CB  ARG A 171      47.198  -9.608  -1.856  1.00 94.87           C
ATOM   1350  CG  ARG A 171      48.393 -10.319  -2.497  1.00 94.87           C
ATOM   1351  CD  ARG A 171      49.573 -10.577  -1.553  1.00 94.87           C
ATOM   1352  NE  ARG A 171      49.286 -11.799  -0.750  1.00 94.87           N
ATOM   1353  CZ  ARG A 171      49.008 -11.700   0.583  1.00 94.87           C
ATOM   1354  NH1 ARG A 171      48.985 -10.476   1.188  1.00 94.87           N
ATOM   1355  NH2 ARG A 171      48.767 -12.827   1.315  1.00 94.87           N
ATOM   1356  C   ARG A 171      44.817  -9.015  -2.054  1.00 94.87           C
ATOM   1357  O   ARG A 171      43.950  -9.862  -1.841  1.00 94.87           O
ATOM   1358  N   ILE A 172      44.717  -7.758  -1.581  1.00107.64           N
ATOM   1359  CA  ILE A 172      43.609  -7.304  -0.777  1.00107.64           C
ATOM   1360  CB  ILE A 172      43.804  -5.882  -0.314  1.00107.64           C
ATOM   1361  CG2 ILE A 172      44.106  -4.994  -1.529  1.00107.64           C
ATOM   1362  CG1 ILE A 172      42.613  -5.408   0.532  1.00107.64           C
ATOM   1363  CD1 ILE A 172      42.774  -3.968   1.022  1.00107.64           C
ATOM   1364  C   ILE A 172      42.355  -7.318  -1.588  1.00107.64           C
ATOM   1365  O   ILE A 172      41.291  -7.719  -1.115  1.00107.64           O
ATOM   1366  N   LEU A 173      42.455  -6.864  -2.848  1.00101.75           N
ATOM   1367  CA  LEU A 173      41.303  -6.727  -3.675  1.00101.75           C
ATOM   1368  CB  LEU A 173      41.658  -6.124  -5.052  1.00101.75           C
ATOM   1369  CG  LEU A 173      40.485  -5.435  -5.779  1.00101.75           C
ATOM   1370  CD1 LEU A 173      40.767  -5.271  -7.275  1.00101.75           C
ATOM   1371  CD2 LEU A 173      39.129  -6.063  -5.465  1.00101.75           C
ATOM   1372  C   LEU A 173      40.757  -8.106  -3.901  1.00101.75           C
ATOM   1373  O   LEU A 173      39.544  -8.314  -3.965  1.00101.75           O
ATOM   1374  N   ASP A 174      41.657  -9.101  -4.026  1.00 38.72           N
ATOM   1375  CA  ASP A 174      41.213 -10.433  -4.319  1.00 38.72           C
ATOM   1376  CB  ASP A 174      42.374 -11.435  -4.443  1.00 38.72           C
ATOM   1377  CG  ASP A 174      41.812 -12.770  -4.915  1.00 38.72           C
ATOM   1378  OD1 ASP A 174      40.569 -12.862  -5.103  1.00 38.72           O
ATOM   1379  OD2 ASP A 174      42.622 -13.718  -5.094  1.00 38.72           O
ATOM   1380  C   ASP A 174      40.335 -10.896  -3.201  1.00 38.72           C
ATOM   1381  O   ASP A 174      39.249 -11.430  -3.423  1.00 38.72           O
ATOM   1382  N   PHE A 175      40.788 -10.677  -1.956  1.00 52.60           N
ATOM   1383  CA  PHE A 175      40.071 -11.108  -0.791  1.00 52.60           C
ATOM   1384  CB  PHE A 175      40.862 -10.801   0.494  1.00 52.60           C
ATOM   1385  CG  PHE A 175      40.088 -11.258   1.682  1.00 52.60           C
ATOM   1386  CD1 PHE A 175      40.195 -12.552   2.137  1.00 52.60           C
ATOM   1387  CD2 PHE A 175      39.260 -10.383   2.347  1.00 52.60           C
ATOM   1388  CE1 PHE A 175      39.483 -12.966   3.238  1.00 52.60           C
ATOM   1389  CE2 PHE A 175      38.547 -10.792   3.448  1.00 52.60           C
ATOM   1390  CZ  PHE A 175      38.658 -12.085   3.895  1.00 52.60           C
ATOM   1391  C   PHE A 175      38.763 -10.389  -0.695  1.00 52.60           C
ATOM   1392  O   PHE A 175      37.716 -11.003  -0.494  1.00 52.60           O
ATOM   1393  N   PHE A 176      38.790  -9.056  -0.852  1.00112.18           N
ATOM   1394  CA  PHE A 176      37.597  -8.285  -0.656  1.00112.18           C
ATOM   1395  CB  PHE A 176      37.860  -6.781  -0.515  1.00112.18           C
ATOM   1396  CG  PHE A 176      38.501  -6.674   0.828  1.00112.18           C
ATOM   1397  CD1 PHE A 176      37.724  -6.663   1.964  1.00112.18           C
ATOM   1398  CD2 PHE A 176      39.869  -6.628   0.964  1.00112.18           C
ATOM   1399  CE1 PHE A 176      38.297  -6.576   3.211  1.00112.18           C
ATOM   1400  CE2 PHE A 176      40.449  -6.540   2.208  1.00112.18           C
ATOM   1401  CZ  PHE A 176      39.664  -6.511   3.335  1.00112.18           C
ATOM   1402  C   PHE A 176      36.546  -8.564  -1.690  1.00112.18           C
ATOM   1403  O   PHE A 176      35.363  -8.621  -1.358  1.00112.18           O
ATOM   1404  N   SER A 177      36.932  -8.752  -2.967  1.00 87.32           N
ATOM   1405  CA  SER A 177      35.954  -8.980  -4.002  1.00 87.32           C
ATOM   1406  CB  SER A 177      36.577  -9.272  -5.373  1.00 87.32           C
ATOM   1407  OG  SER A 177      37.381  -8.187  -5.790  1.00 87.32           O
ATOM   1408  C   SER A 177      35.203 -10.227  -3.684  1.00 87.32           C
ATOM   1409  O   SER A 177      34.004 -10.323  -3.944  1.00 87.32           O
ATOM   1410  N   PHE A 178      35.926 -11.225  -3.146  1.00 69.27           N
ATOM   1411  CA  PHE A 178      35.388 -12.497  -2.771  1.00 69.27           C
ATOM   1412  CB  PHE A 178      36.449 -13.557  -2.423  1.00 69.27           C
ATOM   1413  CG  PHE A 178      36.890 -14.163  -3.712  1.00 69.27           C
ATOM   1414  CD1 PHE A 178      37.808 -13.541  -4.526  1.00 69.27           C
ATOM   1415  CD2 PHE A 178      36.368 -15.375  -4.103  1.00 69.27           C
ATOM   1416  CE1 PHE A 178      38.195 -14.124  -5.710  1.00 69.27           C
ATOM   1417  CE2 PHE A 178      36.751 -15.963  -5.285  1.00 69.27           C
ATOM   1418  CZ  PHE A 178      37.667 -15.335  -6.092  1.00 69.27           C
ATOM   1419  C   PHE A 178      34.457 -12.348  -1.613  1.00 69.27           C
ATOM   1420  O   PHE A 178      33.545 -13.158  -1.468  1.00 69.27           O
ATOM   1421  N   LEU A 179      34.706 -11.369  -0.715  1.00182.90           N
ATOM   1422  CA  LEU A 179      33.813 -11.173   0.392  1.00182.90           C
ATOM   1423  CB  LEU A 179      34.529 -11.113   1.751  1.00182.90           C
ATOM   1424  CG  LEU A 179      35.133 -12.470   2.161  1.00182.90           C
ATOM   1425  CD1 LEU A 179      35.747 -12.409   3.566  1.00182.90           C
ATOM   1426  CD2 LEU A 179      34.103 -13.602   2.013  1.00182.90           C
ATOM   1427  C   LEU A 179      33.065  -9.884   0.176  1.00182.90           C
ATOM   1428  O   LEU A 179      33.481  -8.810   0.611  1.00182.90           O
ATOM   1429  N   PRO A 180      31.913 -10.007  -0.436  1.00171.56           N
ATOM   1430  CA  PRO A 180      31.092  -8.900  -0.858  1.00171.56           C
ATOM   1431  CD  PRO A 180      31.507 -11.258  -1.052  1.00171.56           C
ATOM   1432  CB  PRO A 180      29.939  -9.513  -1.650  1.00171.56           C
ATOM   1433  CG  PRO A 180      30.485 -10.866  -2.129  1.00171.56           C
ATOM   1434  C   PRO A 180      30.580  -8.061   0.267  1.00171.56           C
ATOM   1435  O   PRO A 180      30.189  -6.921   0.030  1.00171.56           O
ATOM   1436  N   GLU A 181      30.543  -8.600   1.491  1.00144.09           N
ATOM   1437  CA  GLU A 181      30.054  -7.864   2.612  1.00144.09           C
ATOM   1438  CB  GLU A 181      29.837  -8.737   3.862  1.00144.09           C
ATOM   1439  CG  GLU A 181      30.741  -9.967   3.950  1.00144.09           C
ATOM   1440  CD  GLU A 181      32.136  -9.557   4.351  1.00144.09           C
ATOM   1441  OE1 GLU A 181      32.828  -8.904   3.528  1.00144.09           O
ATOM   1442  OE2 GLU A 181      32.534  -9.908   5.491  1.00144.09           O
ATOM   1443  C   GLU A 181      30.929  -6.670   2.871  1.00144.09           C
ATOM   1444  O   GLU A 181      30.544  -5.759   3.600  1.00144.09           O
ATOM   1445  N   SER A 182      32.158  -6.677   2.323  1.00 62.30           N
ATOM   1446  CA  SER A 182      33.120  -5.616   2.474  1.00 62.30           C
ATOM   1447  CB  SER A 182      34.534  -6.039   2.038  1.00 62.30           C
ATOM   1448  OG  SER A 182      34.554  -6.325   0.647  1.00 62.30           O
ATOM   1449  C   SER A 182      32.752  -4.387   1.675  1.00 62.30           C
ATOM   1450  O   SER A 182      33.388  -3.344   1.819  1.00 62.30           O
ATOM   1451  N   LEU A 183      31.712  -4.450   0.824  1.00154.49           N
ATOM   1452  CA  LEU A 183      31.426  -3.368  -0.090  1.00154.49           C
ATOM   1453  CB  LEU A 183      30.239  -3.672  -1.018  1.00154.49           C
ATOM   1454  CG  LEU A 183      30.511  -4.845  -1.976  1.00154.49           C
ATOM   1455  CD1 LEU A 183      29.347  -5.038  -2.957  1.00154.49           C
ATOM   1456  CD2 LEU A 183      31.866  -4.687  -2.684  1.00154.49           C
ATOM   1457  C   LEU A 183      31.127  -2.077   0.619  1.00154.49           C
ATOM   1458  O   LEU A 183      31.569  -1.011   0.187  1.00154.49           O
ATOM   1459  N   HIS A 184      30.352  -2.120   1.715  1.00 52.32           N
ATOM   1460  CA  HIS A 184      30.006  -0.913   2.411  1.00 52.32           C
ATOM   1461  ND1 HIS A 184      27.410   0.000   5.110  1.00 52.32           N
ATOM   1462  CG  HIS A 184      28.390   0.037   4.144  1.00 52.32           C
ATOM   1463  CB  HIS A 184      29.050  -1.188   3.585  1.00 52.32           C
ATOM   1464  NE2 HIS A 184      27.711   2.141   4.596  1.00 52.32           N
ATOM   1465  CD2 HIS A 184      28.564   1.353   3.842  1.00 52.32           C
ATOM   1466  CE1 HIS A 184      27.039   1.285   5.343  1.00 52.32           C
ATOM   1467  C   HIS A 184      31.256  -0.276   2.964  1.00 52.32           C
ATOM   1468  O   HIS A 184      31.465   0.929   2.822  1.00 52.32           O
ATOM   1469  N   THR A 185      32.143  -1.077   3.590  1.00100.06           N
ATOM   1470  CA  THR A 185      33.314  -0.530   4.224  1.00100.06           C
ATOM   1471  CB  THR A 185      34.117  -1.550   4.984  1.00100.06           C
ATOM   1472  OG1 THR A 185      35.079  -0.899   5.800  1.00100.06           O
ATOM   1473  CG2 THR A 185      34.822  -2.492   3.995  1.00100.06           C
ATOM   1474  C   THR A 185      34.214   0.123   3.217  1.00100.06           C
ATOM   1475  O   THR A 185      34.759   1.200   3.464  1.00100.06           O
ATOM   1476  N   PHE A 186      34.383  -0.501   2.040  1.00 60.59           N
ATOM   1477  CA  PHE A 186      35.260   0.036   1.037  1.00 60.59           C
ATOM   1478  CB  PHE A 186      35.449  -0.888  -0.174  1.00 60.59           C
ATOM   1479  CG  PHE A 186      36.448  -1.894   0.272  1.00 60.59           C
ATOM   1480  CD1 PHE A 186      36.080  -2.923   1.103  1.00 60.59           C
ATOM   1481  CD2 PHE A 186      37.758  -1.796  -0.139  1.00 60.59           C
ATOM   1482  CE1 PHE A 186      37.012  -3.844   1.514  1.00 60.59           C
ATOM   1483  CE2 PHE A 186      38.694  -2.716   0.271  1.00 60.59           C
ATOM   1484  CZ  PHE A 186      38.319  -3.742   1.102  1.00 60.59           C
ATOM   1485  C   PHE A 186      34.748   1.363   0.572  1.00 60.59           C
ATOM   1486  O   PHE A 186      35.521   2.250   0.210  1.00 60.59           O
ATOM   1487  N   ALA A 187      33.417   1.521   0.545  1.00 49.80           N
ATOM   1488  CA  ALA A 187      32.805   2.743   0.111  1.00 49.80           C
ATOM   1489  CB  ALA A 187      31.268   2.681   0.149  1.00 49.80           C
ATOM   1490  C   ALA A 187      33.236   3.873   1.006  1.00 49.80           C
ATOM   1491  O   ALA A 187      33.351   5.004   0.538  1.00 49.80           O
ATOM   1492  N   PHE A 188      33.363   3.632   2.331  1.00116.43           N
ATOM   1493  CA  PHE A 188      33.861   4.624   3.256  1.00116.43           C
ATOM   1494  CB  PHE A 188      33.618   4.283   4.740  1.00116.43           C
ATOM   1495  CG  PHE A 188      32.189   4.497   5.096  1.00116.43           C
ATOM   1496  CD1 PHE A 188      31.772   5.726   5.556  1.00116.43           C
ATOM   1497  CD2 PHE A 188      31.271   3.481   4.980  1.00116.43           C
ATOM   1498  CE1 PHE A 188      30.458   5.941   5.894  1.00116.43           C
ATOM   1499  CE2 PHE A 188      29.956   3.693   5.319  1.00116.43           C
ATOM   1500  CZ  PHE A 188      29.545   4.921   5.776  1.00116.43           C
ATOM   1501  C   PHE A 188      35.349   4.802   3.147  1.00116.43           C
ATOM   1502  O   PHE A 188      35.861   5.921   3.113  1.00116.43           O
ATOM   1503  N   PHE A 189      36.082   3.675   3.088  1.00 65.39           N
ATOM   1504  CA  PHE A 189      37.515   3.669   3.147  1.00 65.39           C
ATOM   1505  CB  PHE A 189      38.089   2.247   3.118  1.00 65.39           C
ATOM   1506  CG  PHE A 189      39.560   2.385   3.267  1.00 65.39           C
ATOM   1507  CD1 PHE A 189      40.097   2.616   4.509  1.00 65.39           C
ATOM   1508  CD2 PHE A 189      40.396   2.281   2.180  1.00 65.39           C
ATOM   1509  CE1 PHE A 189      41.453   2.742   4.660  1.00 65.39           C
ATOM   1510  CE2 PHE A 189      41.757   2.408   2.330  1.00 65.39           C
ATOM   1511  CZ  PHE A 189      42.289   2.640   3.575  1.00 65.39           C
ATOM   1512  C   PHE A 189      38.089   4.408   1.985  1.00 65.39           C
ATOM   1513  O   PHE A 189      39.074   5.109   2.141  1.00 65.39           O
ATOM   1514  N   TYR A 190      37.546   4.236   0.776  1.00132.65           N
ATOM   1515  CA  TYR A 190      38.018   4.899  -0.413  1.00132.65           C
ATOM   1516  CB  TYR A 190      37.764   4.137  -1.718  1.00132.65           C
ATOM   1517  CG  TYR A 190      38.861   3.125  -1.684  1.00132.65           C
ATOM   1518  CD1 TYR A 190      40.095   3.431  -2.212  1.00132.65           C
ATOM   1519  CD2 TYR A 190      38.681   1.897  -1.094  1.00132.65           C
ATOM   1520  CE1 TYR A 190      41.123   2.518  -2.179  1.00132.65           C
ATOM   1521  CE2 TYR A 190      39.705   0.979  -1.058  1.00132.65           C
ATOM   1522  CZ  TYR A 190      40.928   1.287  -1.602  1.00132.65           C
ATOM   1523  OH  TYR A 190      41.977   0.345  -1.564  1.00132.65           O
ATOM   1524  C   TYR A 190      37.663   6.350  -0.495  1.00132.65           C
ATOM   1525  O   TYR A 190      38.141   7.049  -1.388  1.00132.65           O
ATOM   1526  N   ASP A 191      36.696   6.811   0.320  1.00 50.37           N
ATOM   1527  CA  ASP A 191      36.453   8.226   0.360  1.00 50.37           C
ATOM   1528  CB  ASP A 191      35.261   8.626   1.246  1.00 50.37           C
ATOM   1529  CG  ASP A 191      33.983   8.122   0.594  1.00 50.37           C
ATOM   1530  OD1 ASP A 191      33.944   8.045  -0.663  1.00 50.37           O
ATOM   1531  OD2 ASP A 191      33.024   7.811   1.350  1.00 50.37           O
ATOM   1532  C   ASP A 191      37.681   8.835   0.982  1.00 50.37           C
ATOM   1533  O   ASP A 191      38.622   8.135   1.350  1.00 50.37           O
ATOM   1534  N   ASP A 192      37.714  10.176   1.091  1.00 65.93           N
ATOM   1535  CA  ASP A 192      38.845  10.874   1.639  1.00 65.93           C
ATOM   1536  CB  ASP A 192      38.749  12.404   1.507  1.00 65.93           C
ATOM   1537  CG  ASP A 192      39.021  12.769   0.052  1.00 65.93           C
ATOM   1538  OD1 ASP A 192      38.964  11.858  -0.816  1.00 65.93           O
ATOM   1539  OD2 ASP A 192      39.306  13.969  -0.207  1.00 65.93           O
ATOM   1540  C   ASP A 192      39.002  10.536   3.099  1.00 65.93           C
ATOM   1541  O   ASP A 192      40.074  10.723   3.673  1.00 65.93           O
ATOM   1542  N   VAL A 193      37.929  10.036   3.740  1.00 67.08           N
ATOM   1543  CA  VAL A 193      37.902   9.701   5.144  1.00 67.08           C
ATOM   1544  CB  VAL A 193      36.581   9.139   5.579  1.00 67.08           C
ATOM   1545  CG1 VAL A 193      36.658   8.799   7.076  1.00 67.08           C
ATOM   1546  CG2 VAL A 193      35.478  10.147   5.218  1.00 67.08           C
ATOM   1547  C   VAL A 193      38.944   8.653   5.415  1.00 67.08           C
ATOM   1548  O   VAL A 193      39.322   8.393   6.555  1.00 67.08           O
ATOM   1549  N   CYS A 194      39.401   8.004   4.342  1.00128.95           N
ATOM   1550  CA  CYS A 194      40.415   6.991   4.297  1.00128.95           C
ATOM   1551  CB  CYS A 194      40.908   6.934   2.855  1.00128.95           C
ATOM   1552  SG  CYS A 194      41.889   5.477   2.479  1.00128.95           S
ATOM   1553  C   CYS A 194      41.645   7.510   4.974  1.00128.95           C
ATOM   1554  O   CYS A 194      42.392   6.751   5.591  1.00128.95           O
ATOM   1555  N   LEU A 195      41.939   8.804   4.758  1.00 88.47           N
ATOM   1556  CA  LEU A 195      43.082   9.442   5.341  1.00 88.47           C
ATOM   1557  CB  LEU A 195      44.061  10.008   4.298  1.00 88.47           C
ATOM   1558  CG  LEU A 195      45.115   9.010   3.812  1.00 88.47           C
ATOM   1559  CD1 LEU A 195      45.959   9.578   2.659  1.00 88.47           C
ATOM   1560  CD2 LEU A 195      46.002   8.630   5.001  1.00 88.47           C
ATOM   1561  C   LEU A 195      42.644  10.622   6.149  1.00 88.47           C
ATOM   1562  O   LEU A 195      42.499  11.719   5.611  1.00 88.47           O
ATOM   1563  N   PRO A 196      42.485  10.450   7.434  1.00 72.14           N
ATOM   1564  CA  PRO A 196      42.125  11.572   8.253  1.00 72.14           C
ATOM   1565  CD  PRO A 196      41.950   9.205   7.963  1.00 72.14           C
ATOM   1566  CB  PRO A 196      41.700  10.989   9.598  1.00 72.14           C
ATOM   1567  CG  PRO A 196      41.162   9.595   9.227  1.00 72.14           C
ATOM   1568  C   PRO A 196      43.295  12.507   8.318  1.00 72.14           C
ATOM   1569  O   PRO A 196      44.429  12.049   8.192  1.00 72.14           O
ATOM   1570  N   THR A 197      43.052  13.819   8.503  1.00 53.12           N
ATOM   1571  CA  THR A 197      44.146  14.747   8.495  1.00 53.12           C
ATOM   1572  CB  THR A 197      43.708  16.174   8.537  1.00 53.12           C
ATOM   1573  OG1 THR A 197      42.914  16.455   7.394  1.00 53.12           O
ATOM   1574  CG2 THR A 197      44.957  17.072   8.555  1.00 53.12           C
ATOM   1575  C   THR A 197      45.034  14.477   9.664  1.00 53.12           C
ATOM   1576  O   THR A 197      46.252  14.616   9.568  1.00 53.12           O
ATOM   1577  N   ASP A 198      44.432  14.132  10.816  1.00102.04           N
ATOM   1578  CA  ASP A 198      45.168  13.810  12.003  1.00102.04           C
ATOM   1579  CB  ASP A 198      45.804  15.051  12.656  1.00102.04           C
ATOM   1580  CG  ASP A 198      44.731  16.107  12.841  1.00102.04           C
ATOM   1581  OD1 ASP A 198      43.544  15.744  13.058  1.00102.04           O
ATOM   1582  OD2 ASP A 198      45.097  17.306  12.727  1.00102.04           O
ATOM   1583  C   ASP A 198      44.219  13.101  12.930  1.00102.04           C
ATOM   1584  O   ASP A 198      43.090  12.798  12.556  1.00102.04           O
ATOM   1585  N   TYR A 199      44.670  12.762  14.151  1.00123.52           N
ATOM   1586  CA  TYR A 199      43.850  12.052  15.093  1.00123.52           C
ATOM   1587  CB  TYR A 199      44.593  11.482  16.308  1.00123.52           C
ATOM   1588  CG  TYR A 199      45.585  10.463  15.866  1.00123.52           C
ATOM   1589  CD1 TYR A 199      45.219   9.327  15.183  1.00123.52           C
ATOM   1590  CD2 TYR A 199      46.906  10.637  16.200  1.00123.52           C
ATOM   1591  CE1 TYR A 199      46.165   8.398  14.815  1.00123.52           C
ATOM   1592  CE2 TYR A 199      47.855   9.717  15.836  1.00123.52           C
ATOM   1593  CZ  TYR A 199      47.485   8.601  15.133  1.00123.52           C
ATOM   1594  OH  TYR A 199      48.456   7.654  14.756  1.00123.52           O
ATOM   1595  C   TYR A 199      42.747  12.900  15.670  1.00123.52           C
ATOM   1596  O   TYR A 199      41.721  12.356  16.052  1.00123.52           O
ATOM   1597  N   ARG A 200      42.964  14.221  15.867  1.00135.72           N
ATOM   1598  CA  ARG A 200      41.966  15.062  16.502  1.00135.72           C
ATOM   1599  CB  ARG A 200      42.470  16.464  16.849  1.00135.72           C
ATOM   1600  CG  ARG A 200      43.557  16.513  17.918  1.00135.72           C
ATOM   1601  CD  ARG A 200      43.882  17.953  18.310  1.00135.72           C
ATOM   1602  NE  ARG A 200      44.231  18.675  17.054  1.00135.72           N
ATOM   1603  CZ  ARG A 200      44.565  19.994  17.113  1.00135.72           C
ATOM   1604  NH1 ARG A 200      44.486  20.663  18.299  1.00135.72           N
ATOM   1605  NH2 ARG A 200      45.011  20.641  15.996  1.00135.72           N
ATOM   1606  C   ARG A 200      40.739  15.304  15.657  1.00135.72           C
ATOM   1607  O   ARG A 200      39.613  15.289  16.155  1.00135.72           O
ATOM   1608  N   HIS A 201      40.947  15.574  14.362  1.00154.31           N
ATOM   1609  CA  HIS A 201      40.009  15.933  13.320  1.00154.31           C
ATOM   1610  ND1 HIS A 201      41.807  18.446  13.541  1.00154.31           N
ATOM   1611  CG  HIS A 201      40.981  18.080  12.504  1.00154.31           C
ATOM   1612  CB  HIS A 201      40.673  16.661  12.140  1.00154.31           C
ATOM   1613  NE2 HIS A 201      41.052  20.331  12.636  1.00154.31           N
ATOM   1614  CD2 HIS A 201      40.528  19.246  11.960  1.00154.31           C
ATOM   1615  CE1 HIS A 201      41.814  19.802  13.578  1.00154.31           C
ATOM   1616  C   HIS A 201      39.262  14.734  12.811  1.00154.31           C
ATOM   1617  O   HIS A 201      38.920  14.665  11.626  1.00154.31           O
ATOM   1618  N   MET A 202      39.149  13.693  13.650  1.00111.24           N
ATOM   1619  CA  MET A 202      38.661  12.409  13.231  1.00111.24           C
ATOM   1620  CB  MET A 202      39.793  11.389  13.466  1.00111.24           C
ATOM   1621  CG  MET A 202      39.533   9.910  13.190  1.00111.24           C
ATOM   1622  SD  MET A 202      41.059   8.918  13.322  1.00111.24           S
ATOM   1623  CE  MET A 202      40.557   7.802  14.663  1.00111.24           C
ATOM   1624  C   MET A 202      37.454  11.975  14.013  1.00111.24           C
ATOM   1625  O   MET A 202      37.259  12.347  15.168  1.00111.24           O
ATOM   1626  N   GLU A 203      36.598  11.159  13.356  1.00 84.70           N
ATOM   1627  CA  GLU A 203      35.415  10.603  13.950  1.00 84.70           C
ATOM   1628  CB  GLU A 203      34.346  10.168  12.941  1.00 84.70           C
ATOM   1629  CG  GLU A 203      33.675  11.341  12.233  1.00 84.70           C
ATOM   1630  CD  GLU A 203      32.625  10.756  11.309  1.00 84.70           C
ATOM   1631  OE1 GLU A 203      31.519  10.428  11.813  1.00 84.70           O
ATOM   1632  OE2 GLU A 203      32.918  10.616  10.091  1.00 84.70           O
ATOM   1633  C   GLU A 203      35.798   9.393  14.741  1.00 84.70           C
ATOM   1634  O   GLU A 203      36.916   8.896  14.620  1.00 84.70           O
ATOM   1635  N   GLY A 204      34.876   8.920  15.614  1.00 32.33           N
ATOM   1636  CA  GLY A 204      35.110   7.724  16.379  1.00 32.33           C
ATOM   1637  C   GLY A 204      33.834   6.933  16.392  1.00 32.33           C
ATOM   1638  O   GLY A 204      32.749   7.513  16.408  1.00 32.33           O
ATOM   1639  N   PHE A 205      33.936   5.580  16.380  1.00 65.62           N
ATOM   1640  CA  PHE A 205      32.767   4.737  16.383  1.00 65.62           C
ATOM   1641  CB  PHE A 205      32.304   4.333  14.973  1.00 65.62           C
ATOM   1642  CG  PHE A 205      31.640   5.510  14.342  1.00 65.62           C
ATOM   1643  CD1 PHE A 205      32.367   6.572  13.859  1.00 65.62           C
ATOM   1644  CD2 PHE A 205      30.272   5.542  14.218  1.00 65.62           C
ATOM   1645  CE1 PHE A 205      31.752   7.653  13.274  1.00 65.62           C
ATOM   1646  CE2 PHE A 205      29.650   6.620  13.633  1.00 65.62           C
ATOM   1647  CZ  PHE A 205      30.385   7.679  13.160  1.00 65.62           C
ATOM   1648  C   PHE A 205      33.037   3.462  17.138  1.00 65.62           C
ATOM   1649  O   PHE A 205      34.139   2.920  17.110  1.00 65.62           O
ATOM   1650  N   GLY A 206      32.022   2.961  17.871  1.00 59.85           N
ATOM   1651  CA  GLY A 206      32.107   1.703  18.569  1.00 59.85           C
ATOM   1652  C   GLY A 206      32.107   0.584  17.568  1.00 59.85           C
ATOM   1653  O   GLY A 206      32.599  -0.511  17.841  1.00 59.85           O
ATOM   1654  N   VAL A 207      31.419   0.841  16.438  1.00195.95           N
ATOM   1655  CA  VAL A 207      31.153   0.046  15.260  1.00195.95           C
ATOM   1656  CB  VAL A 207      32.352  -0.483  14.500  1.00195.95           C
ATOM   1657  CG1 VAL A 207      33.138   0.716  13.958  1.00195.95           C
ATOM   1658  CG2 VAL A 207      33.188  -1.446  15.350  1.00195.95           C
ATOM   1659  C   VAL A 207      30.198  -1.067  15.562  1.00195.95           C
ATOM   1660  O   VAL A 207      29.178  -1.189  14.889  1.00195.95           O
ATOM   1661  N   HIS A 208      30.412  -1.830  16.650  1.00 88.98           N
ATOM   1662  CA  HIS A 208      29.525  -2.929  16.909  1.00 88.98           C
ATOM   1663  ND1 HIS A 208      31.195  -5.644  15.974  1.00 88.98           N
ATOM   1664  CG  HIS A 208      31.327  -4.716  16.982  1.00 88.98           C
ATOM   1665  CB  HIS A 208      30.174  -4.079  17.699  1.00 88.98           C
ATOM   1666  NE2 HIS A 208      33.377  -5.337  16.270  1.00 88.98           N
ATOM   1667  CD2 HIS A 208      32.667  -4.540  17.151  1.00 88.98           C
ATOM   1668  CE1 HIS A 208      32.450  -5.982  15.584  1.00 88.98           C
ATOM   1669  C   HIS A 208      28.378  -2.448  17.729  1.00 88.98           C
ATOM   1670  O   HIS A 208      28.459  -1.427  18.411  1.00 88.98           O
ATOM   1671  N   ALA A 209      27.245  -3.164  17.607  1.00 52.85           N
ATOM   1672  CA  ALA A 209      26.136  -2.961  18.481  1.00 52.85           C
ATOM   1673  CB  ALA A 209      24.819  -3.570  17.969  1.00 52.85           C
ATOM   1674  C   ALA A 209      26.509  -3.670  19.744  1.00 52.85           C
ATOM   1675  O   ALA A 209      27.131  -4.733  19.714  1.00 52.85           O
ATOM   1676  N   TYR A 210      26.139  -3.082  20.893  1.00 67.54           N
ATOM   1677  CA  TYR A 210      26.395  -3.667  22.174  1.00 67.54           C
ATOM   1678  CB  TYR A 210      27.356  -2.850  23.056  1.00 67.54           C
ATOM   1679  CG  TYR A 210      28.695  -2.878  22.403  1.00 67.54           C
ATOM   1680  CD1 TYR A 210      29.533  -3.958  22.570  1.00 67.54           C
ATOM   1681  CD2 TYR A 210      29.116  -1.825  21.623  1.00 67.54           C
ATOM   1682  CE1 TYR A 210      30.769  -3.989  21.967  1.00 67.54           C
ATOM   1683  CE2 TYR A 210      30.351  -1.851  21.017  1.00 67.54           C
ATOM   1684  CZ  TYR A 210      31.179  -2.934  21.188  1.00 67.54           C
ATOM   1685  OH  TYR A 210      32.445  -2.960  20.565  1.00 67.54           O
ATOM   1686  C   TYR A 210      25.075  -3.687  22.865  1.00 67.54           C
ATOM   1687  O   TYR A 210      24.085  -3.176  22.344  1.00 67.54           O
ATOM   1688  N   GLN A 211      25.002  -4.334  24.040  1.00104.18           N
ATOM   1689  CA  GLN A 211      23.744  -4.351  24.716  1.00104.18           C
ATOM   1690  CB  GLN A 211      23.172  -5.774  24.865  1.00104.18           C
ATOM   1691  CG  GLN A 211      24.070  -6.762  25.607  1.00104.18           C
ATOM   1692  CD  GLN A 211      23.575  -8.155  25.237  1.00104.18           C
ATOM   1693  OE1 GLN A 211      23.550  -8.514  24.060  1.00104.18           O
ATOM   1694  NE2 GLN A 211      23.162  -8.957  26.254  1.00104.18           N
ATOM   1695  C   GLN A 211      23.867  -3.649  26.027  1.00104.18           C
ATOM   1696  O   GLN A 211      24.831  -3.836  26.768  1.00104.18           O
ATOM   1697  N   LEU A 212      22.897  -2.756  26.314  1.00 62.40           N
ATOM   1698  CA  LEU A 212      22.894  -2.074  27.572  1.00 62.40           C
ATOM   1699  CB  LEU A 212      22.805  -0.543  27.488  1.00 62.40           C
ATOM   1700  CG  LEU A 212      24.169   0.087  27.150  1.00 62.40           C
ATOM   1701  CD1 LEU A 212      24.736  -0.463  25.834  1.00 62.40           C
ATOM   1702  CD2 LEU A 212      24.106   1.621  27.187  1.00 62.40           C
ATOM   1703  C   LEU A 212      21.768  -2.610  28.384  1.00 62.40           C
ATOM   1704  O   LEU A 212      20.657  -2.802  27.888  1.00 62.40           O
ATOM   1705  N   ILE A 213      22.059  -2.899  29.666  1.00125.13           N
ATOM   1706  CA  ILE A 213      21.076  -3.470  30.537  1.00125.13           C
ATOM   1707  CB  ILE A 213      21.445  -4.852  31.017  1.00125.13           C
ATOM   1708  CG2 ILE A 213      22.650  -4.754  31.967  1.00125.13           C
ATOM   1709  CG1 ILE A 213      20.223  -5.556  31.622  1.00125.13           C
ATOM   1710  CD1 ILE A 213      19.191  -5.957  30.571  1.00125.13           C
ATOM   1711  C   ILE A 213      20.934  -2.571  31.731  1.00125.13           C
ATOM   1712  O   ILE A 213      21.923  -2.139  32.320  1.00125.13           O
ATOM   1713  N   ASN A 214      19.680  -2.245  32.105  1.00 62.17           N
ATOM   1714  CA  ASN A 214      19.422  -1.365  33.214  1.00 62.17           C
ATOM   1715  CB  ASN A 214      18.258  -0.382  32.972  1.00 62.17           C
ATOM   1716  CG  ASN A 214      16.967  -1.149  32.726  1.00 62.17           C
ATOM   1717  OD1 ASN A 214      16.881  -2.358  32.931  1.00 62.17           O
ATOM   1718  ND2 ASN A 214      15.925  -0.414  32.252  1.00 62.17           N
ATOM   1719  C   ASN A 214      19.164  -2.168  34.459  1.00 62.17           C
ATOM   1720  O   ASN A 214      19.221  -3.394  34.447  1.00 62.17           O
ATOM   1721  N   LYS A 215      18.878  -1.472  35.582  1.00105.47           N
ATOM   1722  CA  LYS A 215      18.676  -2.083  36.872  1.00105.47           C
ATOM   1723  CB  LYS A 215      18.324  -1.074  37.977  1.00105.47           C
ATOM   1724  CG  LYS A 215      19.433  -0.072  38.289  1.00105.47           C
ATOM   1725  CD  LYS A 215      18.971   1.064  39.206  1.00105.47           C
ATOM   1726  CE  LYS A 215      20.049   2.116  39.475  1.00105.47           C
ATOM   1727  NZ  LYS A 215      21.221   1.490  40.126  1.00105.47           N
ATOM   1728  C   LYS A 215      17.518  -3.031  36.802  1.00105.47           C
ATOM   1729  O   LYS A 215      17.500  -4.058  37.480  1.00105.47           O
ATOM   1730  N   ALA A 216      16.498  -2.678  36.005  1.00 44.48           N
ATOM   1731  CA  ALA A 216      15.316  -3.474  35.831  1.00 44.48           C
ATOM   1732  CB  ALA A 216      14.261  -2.800  34.936  1.00 44.48           C
ATOM   1733  C   ALA A 216      15.698  -4.773  35.193  1.00 44.48           C
ATOM   1734  O   ALA A 216      15.078  -5.801  35.453  1.00 44.48           O
ATOM   1735  N   GLY A 217      16.732  -4.769  34.331  1.00 32.10           N
ATOM   1736  CA  GLY A 217      17.093  -5.972  33.641  1.00 32.10           C
ATOM   1737  C   GLY A 217      16.638  -5.840  32.220  1.00 32.10           C
ATOM   1738  O   GLY A 217      16.727  -6.791  31.444  1.00 32.10           O
ATOM   1739  N   LYS A 218      16.120  -4.650  31.851  1.00 36.85           N
ATOM   1740  CA  LYS A 218      15.682  -4.398  30.504  1.00 36.85           C
ATOM   1741  CB  LYS A 218      14.828  -3.128  30.358  1.00 36.85           C
ATOM   1742  CG  LYS A 218      13.492  -3.171  31.099  1.00 36.85           C
ATOM   1743  CD  LYS A 218      12.824  -1.798  31.188  1.00 36.85           C
ATOM   1744  CE  LYS A 218      11.463  -1.810  31.884  1.00 36.85           C
ATOM   1745  NZ  LYS A 218      10.925  -0.433  31.959  1.00 36.85           N
ATOM   1746  C   LYS A 218      16.897  -4.186  29.655  1.00 36.85           C
ATOM   1747  O   LYS A 218      17.878  -3.594  30.104  1.00 36.85           O
ATOM   1748  N   ALA A 219      16.851  -4.652  28.388  1.00 35.64           N
ATOM   1749  CA  ALA A 219      18.004  -4.532  27.539  1.00 35.64           C
ATOM   1750  CB  ALA A 219      18.583  -5.888  27.102  1.00 35.64           C
ATOM   1751  C   ALA A 219      17.651  -3.790  26.287  1.00 35.64           C
ATOM   1752  O   ALA A 219      16.543  -3.901  25.761  1.00 35.64           O
ATOM   1753  N   HIS A 220      18.618  -2.987  25.793  1.00 47.90           N
ATOM   1754  CA  HIS A 220      18.466  -2.269  24.560  1.00 47.90           C
ATOM   1755  ND1 HIS A 220      15.799  -0.414  25.171  1.00 47.90           N
ATOM   1756  CG  HIS A 220      17.112  -0.375  25.585  1.00 47.90           C
ATOM   1757  CB  HIS A 220      18.285  -0.752  24.732  1.00 47.90           C
ATOM   1758  NE2 HIS A 220      15.783   0.316  27.272  1.00 47.90           N
ATOM   1759  CD2 HIS A 220      17.083   0.073  26.870  1.00 47.90           C
ATOM   1760  CE1 HIS A 220      15.047   0.009  26.219  1.00 47.90           C
ATOM   1761  C   HIS A 220      19.758  -2.434  23.821  1.00 47.90           C
ATOM   1762  O   HIS A 220      20.803  -2.660  24.430  1.00 47.90           O
ATOM   1763  N   TYR A 221      19.707  -2.353  22.476  1.00 76.33           N
ATOM   1764  CA  TYR A 221      20.899  -2.398  21.671  1.00 76.33           C
ATOM   1765  CB  TYR A 221      20.697  -2.846  20.210  1.00 76.33           C
ATOM   1766  CG  TYR A 221      20.351  -4.294  20.157  1.00 76.33           C
ATOM   1767  CD1 TYR A 221      21.281  -5.244  20.514  1.00 76.33           C
ATOM   1768  CD2 TYR A 221      19.116  -4.706  19.709  1.00 76.33           C
ATOM   1769  CE1 TYR A 221      20.976  -6.583  20.458  1.00 76.33           C
ATOM   1770  CE2 TYR A 221      18.806  -6.044  19.650  1.00 76.33           C
ATOM   1771  CZ  TYR A 221      19.736  -6.985  20.027  1.00 76.33           C
ATOM   1772  OH  TYR A 221      19.422  -8.360  19.968  1.00 76.33           O
ATOM   1773  C   TYR A 221      21.426  -0.997  21.592  1.00 76.33           C
ATOM   1774  O   TYR A 221      20.646  -0.047  21.543  1.00 76.33           O
ATOM   1775  N   VAL A 222      22.769  -0.823  21.617  1.00132.32           N
ATOM   1776  CA  VAL A 222      23.304   0.512  21.547  1.00132.32           C
ATOM   1777  CB  VAL A 222      23.945   1.012  22.807  1.00132.32           C
ATOM   1778  CG1 VAL A 222      22.949   0.951  23.967  1.00132.32           C
ATOM   1779  CG2 VAL A 222      25.250   0.232  23.018  1.00132.32           C
ATOM   1780  C   VAL A 222      24.441   0.562  20.575  1.00132.32           C
ATOM   1781  O   VAL A 222      25.124  -0.432  20.335  1.00132.32           O
ATOM   1782  N   LYS A 223      24.650   1.762  19.990  1.00 94.72           N
ATOM   1783  CA  LYS A 223      25.779   2.054  19.156  1.00 94.72           C
ATOM   1784  CB  LYS A 223      25.447   2.259  17.667  1.00 94.72           C
ATOM   1785  CG  LYS A 223      25.184   0.943  16.933  1.00 94.72           C
ATOM   1786  CD  LYS A 223      24.799   1.117  15.464  1.00 94.72           C
ATOM   1787  CE  LYS A 223      24.771  -0.202  14.688  1.00 94.72           C
ATOM   1788  NZ  LYS A 223      26.130  -0.787  14.638  1.00 94.72           N
ATOM   1789  C   LYS A 223      26.384   3.323  19.687  1.00 94.72           C
ATOM   1790  O   LYS A 223      25.674   4.221  20.139  1.00 94.72           O
ATOM   1791  N   PHE A 224      27.731   3.417  19.646  1.00 69.86           N
ATOM   1792  CA  PHE A 224      28.453   4.546  20.180  1.00 69.86           C
ATOM   1793  CB  PHE A 224      29.671   4.153  21.040  1.00 69.86           C
ATOM   1794  CG  PHE A 224      29.249   3.506  22.317  1.00 69.86           C
ATOM   1795  CD1 PHE A 224      28.939   4.272  23.417  1.00 69.86           C
ATOM   1796  CD2 PHE A 224      29.183   2.135  22.423  1.00 69.86           C
ATOM   1797  CE1 PHE A 224      28.558   3.682  24.599  1.00 69.86           C
ATOM   1798  CE2 PHE A 224      28.802   1.539  23.603  1.00 69.86           C
ATOM   1799  CZ  PHE A 224      28.488   2.313  24.694  1.00 69.86           C
ATOM   1800  C   PHE A 224      29.040   5.346  19.050  1.00 69.86           C
ATOM   1801  O   PHE A 224      29.478   4.794  18.040  1.00 69.86           O
ATOM   1802  N   HIS A 225      29.069   6.689  19.215  1.00 61.73           N
ATOM   1803  CA  HIS A 225      29.617   7.567  18.215  1.00 61.73           C
ATOM   1804  ND1 HIS A 225      27.580   6.802  15.604  1.00 61.73           N
ATOM   1805  CG  HIS A 225      27.489   7.404  16.837  1.00 61.73           C
ATOM   1806  CB  HIS A 225      28.532   8.309  17.419  1.00 61.73           C
ATOM   1807  NE2 HIS A 225      25.635   6.172  16.475  1.00 61.73           N
ATOM   1808  CD2 HIS A 225      26.295   7.008  17.357  1.00 61.73           C
ATOM   1809  CE1 HIS A 225      26.445   6.078  15.436  1.00 61.73           C
ATOM   1810  C   HIS A 225      30.394   8.646  18.915  1.00 61.73           C
ATOM   1811  O   HIS A 225      29.950   9.176  19.934  1.00 61.73           O
ATOM   1812  N   TRP A 226      31.583   9.004  18.376  1.00 71.01           N
ATOM   1813  CA  TRP A 226      32.362  10.072  18.951  1.00 71.01           C
ATOM   1814  CB  TRP A 226      33.817   9.687  19.286  1.00 71.01           C
ATOM   1815  CG  TRP A 226      33.994   8.618  20.343  1.00 71.01           C
ATOM   1816  CD2 TRP A 226      33.941   8.842  21.762  1.00 71.01           C
ATOM   1817  CD1 TRP A 226      34.242   7.287  20.173  1.00 71.01           C
ATOM   1818  NE1 TRP A 226      34.356   6.669  21.396  1.00 71.01           N
ATOM   1819  CE2 TRP A 226      34.172   7.614  22.383  1.00 71.01           C
ATOM   1820  CE3 TRP A 226      33.725   9.977  22.490  1.00 71.01           C
ATOM   1821  CZ2 TRP A 226      34.188   7.502  23.745  1.00 71.01           C
ATOM   1822  CZ3 TRP A 226      33.736   9.860  23.863  1.00 71.01           C
ATOM   1823  CH2 TRP A 226      33.964   8.646  24.479  1.00 71.01           C
ATOM   1824  C   TRP A 226      32.449  11.157  17.917  1.00 71.01           C
ATOM   1825  O   TRP A 226      32.825  10.913  16.770  1.00 71.01           O
ATOM   1826  N   LYS A 227      32.106  12.402  18.305  1.00144.03           N
ATOM   1827  CA  LYS A 227      32.147  13.481  17.358  1.00144.03           C
ATOM   1828  CB  LYS A 227      30.771  14.143  17.205  1.00144.03           C
ATOM   1829  CG  LYS A 227      30.646  15.074  16.006  1.00144.03           C
ATOM   1830  CD  LYS A 227      29.194  15.246  15.558  1.00144.03           C
ATOM   1831  CE  LYS A 227      28.175  14.751  16.584  1.00144.03           C
ATOM   1832  NZ  LYS A 227      26.828  14.709  15.973  1.00144.03           N
ATOM   1833  C   LYS A 227      33.166  14.479  17.827  1.00144.03           C
ATOM   1834  O   LYS A 227      33.119  14.959  18.958  1.00144.03           O
ATOM   1835  N   PRO A 228      34.106  14.796  16.975  1.00 81.80           N
ATOM   1836  CA  PRO A 228      35.189  15.674  17.332  1.00 81.80           C
ATOM   1837  CD  PRO A 228      34.421  13.976  15.819  1.00 81.80           C
ATOM   1838  CB  PRO A 228      36.293  15.430  16.303  1.00 81.80           C
ATOM   1839  CG  PRO A 228      35.580  14.722  15.137  1.00 81.80           C
ATOM   1840  C   PRO A 228      34.808  17.112  17.454  1.00 81.80           C
ATOM   1841  O   PRO A 228      34.102  17.624  16.588  1.00 81.80           O
ATOM   1842  N   THR A 229      35.313  17.787  18.505  1.00103.54           N
ATOM   1843  CA  THR A 229      35.068  19.187  18.684  1.00103.54           C
ATOM   1844  CB  THR A 229      35.603  19.724  19.981  1.00103.54           C
ATOM   1845  OG1 THR A 229      35.170  21.063  20.172  1.00103.54           O
ATOM   1846  CG2 THR A 229      37.140  19.656  19.956  1.00103.54           C
ATOM   1847  C   THR A 229      35.763  19.892  17.561  1.00103.54           C
ATOM   1848  O   THR A 229      35.302  20.921  17.071  1.00103.54           O
ATOM   1849  N   CYS A 230      36.915  19.334  17.146  1.00 52.61           N
ATOM   1850  CA  CYS A 230      37.772  19.840  16.106  1.00 52.61           C
ATOM   1851  CB  CYS A 230      39.104  19.081  16.015  1.00 52.61           C
ATOM   1852  SG  CYS A 230      40.090  19.257  17.531  1.00 52.61           S
ATOM   1853  C   CYS A 230      37.105  19.739  14.766  1.00 52.61           C
ATOM   1854  O   CYS A 230      37.483  20.445  13.833  1.00 52.61           O
ATOM   1855  N   GLY A 231      36.149  18.809  14.596  1.00 23.11           N
ATOM   1856  CA  GLY A 231      35.495  18.688  13.323  1.00 23.11           C
ATOM   1857  C   GLY A 231      36.207  17.618  12.564  1.00 23.11           C
ATOM   1858  O   GLY A 231      37.337  17.264  12.889  1.00 23.11           O
ATOM   1859  N   VAL A 232      35.543  17.063  11.530  1.00 42.80           N
ATOM   1860  CA  VAL A 232      36.154  16.031  10.741  1.00 42.80           C
ATOM   1861  CB  VAL A 232      35.147  15.096  10.134  1.00 42.80           C
ATOM   1862  CG1 VAL A 232      35.866  14.162   9.147  1.00 42.80           C
ATOM   1863  CG2 VAL A 232      34.416  14.361  11.271  1.00 42.80           C
ATOM   1864  C   VAL A 232      36.892  16.674   9.603  1.00 42.80           C
ATOM   1865  O   VAL A 232      36.355  17.544   8.920  1.00 42.80           O
ATOM   1866  N   LYS A 233      38.159  16.266   9.374  1.00 76.82           N
ATOM   1867  CA  LYS A 233      38.902  16.771   8.248  1.00 76.82           C
ATOM   1868  CB  LYS A 233      39.951  17.846   8.583  1.00 76.82           C
ATOM   1869  CG  LYS A 233      40.631  18.400   7.326  1.00 76.82           C
ATOM   1870  CD  LYS A 233      41.547  19.604   7.560  1.00 76.82           C
ATOM   1871  CE  LYS A 233      43.000  19.203   7.824  1.00 76.82           C
ATOM   1872  NZ  LYS A 233      43.871  20.397   7.817  1.00 76.82           N
ATOM   1873  C   LYS A 233      39.658  15.624   7.654  1.00 76.82           C
ATOM   1874  O   LYS A 233      40.206  14.798   8.382  1.00 76.82           O
ATOM   1875  N   SER A 234      39.731  15.569   6.305  1.00 38.40           N
ATOM   1876  CA  SER A 234      40.373  14.470   5.634  1.00 38.40           C
ATOM   1877  CB  SER A 234      39.400  13.609   4.807  1.00 38.40           C
ATOM   1878  OG  SER A 234      38.451  12.980   5.655  1.00 38.40           O
ATOM   1879  C   SER A 234      41.398  14.996   4.670  1.00 38.40           C
ATOM   1880  O   SER A 234      41.470  16.194   4.398  1.00 38.40           O
ATOM   1881  N   MET A 235      42.238  14.078   4.141  1.00 74.29           N
ATOM   1882  CA  MET A 235      43.285  14.430   3.220  1.00 74.29           C
ATOM   1883  CB  MET A 235      44.674  13.967   3.693  1.00 74.29           C
ATOM   1884  CG  MET A 235      45.164  14.624   4.984  1.00 74.29           C
ATOM   1885  SD  MET A 235      45.763  16.327   4.787  1.00 74.29           S
ATOM   1886  CE  MET A 235      47.248  15.835   3.865  1.00 74.29           C
ATOM   1887  C   MET A 235      43.059  13.721   1.920  1.00 74.29           C
ATOM   1888  O   MET A 235      42.672  12.554   1.885  1.00 74.29           O
ATOM   1889  N   THR A 236      43.313  14.430   0.803  1.00106.35           N
ATOM   1890  CA  THR A 236      43.227  13.839  -0.499  1.00106.35           C
ATOM   1891  CB  THR A 236      43.130  14.856  -1.595  1.00106.35           C
ATOM   1892  OG1 THR A 236      44.294  15.670  -1.606  1.00106.35           O
ATOM   1893  CG2 THR A 236      41.884  15.725  -1.352  1.00106.35           C
ATOM   1894  C   THR A 236      44.511  13.092  -0.685  1.00106.35           C
ATOM   1895  O   THR A 236      45.428  13.216   0.124  1.00106.35           O
ATOM   1896  N   GLU A 237      44.616  12.281  -1.753  1.00 79.65           N
ATOM   1897  CA  GLU A 237      45.821  11.525  -1.931  1.00 79.65           C
ATOM   1898  CB  GLU A 237      45.792  10.563  -3.134  1.00 79.65           C
ATOM   1899  CG  GLU A 237      45.649  11.237  -4.497  1.00 79.65           C
ATOM   1900  CD  GLU A 237      45.764  10.143  -5.551  1.00 79.65           C
ATOM   1901  OE1 GLU A 237      45.942   8.959  -5.156  1.00 79.65           O
ATOM   1902  OE2 GLU A 237      45.678  10.474  -6.763  1.00 79.65           O
ATOM   1903  C   GLU A 237      46.968  12.470  -2.116  1.00 79.65           C
ATOM   1904  O   GLU A 237      48.053  12.245  -1.583  1.00 79.65           O
ATOM   1905  N   GLU A 238      46.761  13.557  -2.882  1.00 73.72           N
ATOM   1906  CA  GLU A 238      47.811  14.508  -3.121  1.00 73.72           C
ATOM   1907  CB  GLU A 238      47.444  15.554  -4.192  1.00 73.72           C
ATOM   1908  CG  GLU A 238      46.045  16.148  -4.029  1.00 73.72           C
ATOM   1909  CD  GLU A 238      45.078  15.201  -4.732  1.00 73.72           C
ATOM   1910  OE1 GLU A 238      45.545  14.435  -5.617  1.00 73.72           O
ATOM   1911  OE2 GLU A 238      43.864  15.233  -4.398  1.00 73.72           O
ATOM   1912  C   GLU A 238      48.181  15.206  -1.846  1.00 73.72           C
ATOM   1913  O   GLU A 238      49.354  15.476  -1.597  1.00 73.72           O
ATOM   1914  N   GLU A 239      47.195  15.536  -0.995  1.00 31.72           N
ATOM   1915  CA  GLU A 239      47.520  16.216   0.228  1.00 31.72           C
ATOM   1916  CB  GLU A 239      46.271  16.670   1.007  1.00 31.72           C
ATOM   1917  CG  GLU A 239      45.506  17.790   0.294  1.00 31.72           C
ATOM   1918  CD  GLU A 239      44.295  18.174   1.133  1.00 31.72           C
ATOM   1919  OE1 GLU A 239      43.976  17.425   2.095  1.00 31.72           O
ATOM   1920  OE2 GLU A 239      43.670  19.222   0.819  1.00 31.72           O
ATOM   1921  C   GLU A 239      48.330  15.302   1.101  1.00 31.72           C
ATOM   1922  O   GLU A 239      49.293  15.732   1.735  1.00 31.72           O
ATOM   1923  N   ALA A 240      47.964  14.006   1.152  1.00 29.80           N
ATOM   1924  CA  ALA A 240      48.651  13.058   1.986  1.00 29.80           C
ATOM   1925  CB  ALA A 240      48.006  11.663   1.946  1.00 29.80           C
ATOM   1926  C   ALA A 240      50.079  12.909   1.543  1.00 29.80           C
ATOM   1927  O   ALA A 240      50.987  12.824   2.369  1.00 29.80           O
ATOM   1928  N   ILE A 241      50.325  12.861   0.221  1.00119.53           N
ATOM   1929  CA  ILE A 241      51.672  12.685  -0.251  1.00119.53           C
ATOM   1930  CB  ILE A 241      51.796  12.467  -1.737  1.00119.53           C
ATOM   1931  CG2 ILE A 241      51.217  13.679  -2.477  1.00119.53           C
ATOM   1932  CG1 ILE A 241      53.262  12.176  -2.101  1.00119.53           C
ATOM   1933  CD1 ILE A 241      53.795  10.867  -1.521  1.00119.53           C
ATOM   1934  C   ILE A 241      52.504  13.865   0.136  1.00119.53           C
ATOM   1935  O   ILE A 241      53.665  13.712   0.515  1.00119.53           O
ATOM   1936  N   ARG A 242      51.942  15.085   0.049  1.00 68.13           N
ATOM   1937  CA  ARG A 242      52.722  16.242   0.381  1.00 68.13           C
ATOM   1938  CB  ARG A 242      51.965  17.571   0.204  1.00 68.13           C
ATOM   1939  CG  ARG A 242      52.038  18.162  -1.208  1.00 68.13           C
ATOM   1940  CD  ARG A 242      51.363  17.338  -2.304  1.00 68.13           C
ATOM   1941  NE  ARG A 242      51.476  18.128  -3.564  1.00 68.13           N
ATOM   1942  CZ  ARG A 242      50.511  19.044  -3.875  1.00 68.13           C
ATOM   1943  NH1 ARG A 242      49.434  19.200  -3.053  1.00 68.13           N
ATOM   1944  NH2 ARG A 242      50.623  19.802  -5.005  1.00 68.13           N
ATOM   1945  C   ARG A 242      53.171  16.161   1.809  1.00 68.13           C
ATOM   1946  O   ARG A 242      54.331  16.447   2.104  1.00 68.13           O
ATOM   1947  N   VAL A 243      52.275  15.774   2.739  1.00 84.06           N
ATOM   1948  CA  VAL A 243      52.657  15.709   4.123  1.00 84.06           C
ATOM   1949  CB  VAL A 243      51.510  15.445   5.058  1.00 84.06           C
ATOM   1950  CG1 VAL A 243      50.987  14.020   4.831  1.00 84.06           C
ATOM   1951  CG2 VAL A 243      51.991  15.703   6.495  1.00 84.06           C
ATOM   1952  C   VAL A 243      53.675  14.629   4.315  1.00 84.06           C
ATOM   1953  O   VAL A 243      54.642  14.799   5.057  1.00 84.06           O
ATOM   1954  N   GLY A 244      53.500  13.493   3.616  1.00 27.95           N
ATOM   1955  CA  GLY A 244      54.360  12.357   3.785  1.00 27.95           C
ATOM   1956  C   GLY A 244      55.769  12.732   3.462  1.00 27.95           C
ATOM   1957  O   GLY A 244      56.706  12.232   4.081  1.00 27.95           O
ATOM   1958  N   GLY A 245      55.969  13.613   2.468  1.00 27.68           N
ATOM   1959  CA  GLY A 245      57.319  13.922   2.103  1.00 27.68           C
ATOM   1960  C   GLY A 245      58.037  14.495   3.288  1.00 27.68           C
ATOM   1961  O   GLY A 245      59.185  14.132   3.544  1.00 27.68           O
ATOM   1962  N   THR A 246      57.402  15.448   4.005  1.00123.64           N
ATOM   1963  CA  THR A 246      58.015  16.063   5.151  1.00123.64           C
ATOM   1964  CB  THR A 246      57.351  17.353   5.545  1.00123.64           C
ATOM   1965  OG1 THR A 246      58.087  17.982   6.583  1.00123.64           O
ATOM   1966  CG2 THR A 246      55.908  17.075   5.995  1.00123.64           C
ATOM   1967  C   THR A 246      58.064  15.169   6.363  1.00123.64           C
ATOM   1968  O   THR A 246      59.134  14.984   6.940  1.00123.64           O
ATOM   1969  N   ASN A 247      56.929  14.567   6.797  1.00121.84           N
ATOM   1970  CA  ASN A 247      57.061  13.799   8.006  1.00121.84           C
ATOM   1971  CB  ASN A 247      56.826  14.588   9.311  1.00121.84           C
ATOM   1972  CG  ASN A 247      55.366  14.977   9.415  1.00121.84           C
ATOM   1973  OD1 ASN A 247      54.521  14.117   9.654  1.00121.84           O
ATOM   1974  ND2 ASN A 247      55.063  16.292   9.248  1.00121.84           N
ATOM   1975  C   ASN A 247      56.165  12.601   8.005  1.00121.84           C
ATOM   1976  O   ASN A 247      55.033  12.625   7.522  1.00121.84           O
ATOM   1977  N   HIS A 248      56.737  11.497   8.522  1.00155.09           N
ATOM   1978  CA  HIS A 248      56.185  10.185   8.689  1.00155.09           C
ATOM   1979  ND1 HIS A 248      57.811   8.897  11.388  1.00155.09           N
ATOM   1980  CG  HIS A 248      58.089   9.415  10.143  1.00155.09           C
ATOM   1981  CB  HIS A 248      57.279   9.132   8.914  1.00155.09           C
ATOM   1982  NE2 HIS A 248      59.607  10.187  11.624  1.00155.09           N
ATOM   1983  CD2 HIS A 248      59.189  10.201  10.305  1.00155.09           C
ATOM   1984  CE1 HIS A 248      58.748   9.390  12.235  1.00155.09           C
ATOM   1985  C   HIS A 248      55.237  10.096   9.854  1.00155.09           C
ATOM   1986  O   HIS A 248      54.369   9.223   9.864  1.00155.09           O
ATOM   1987  N   SER A 249      55.423  10.911  10.918  1.00145.31           N
ATOM   1988  CA  SER A 249      54.521  10.756  12.032  1.00145.31           C
ATOM   1989  CB  SER A 249      55.227  10.293  13.320  1.00145.31           C
ATOM   1990  OG  SER A 249      55.738   8.979  13.156  1.00145.31           O
ATOM   1991  C   SER A 249      53.864  12.067  12.347  1.00145.31           C
ATOM   1992  O   SER A 249      53.954  12.562  13.470  1.00145.31           O
ATOM   1993  N   HIS A 250      53.112  12.624  11.383  1.00 67.17           N
ATOM   1994  CA  HIS A 250      52.508  13.914  11.562  1.00 67.17           C
ATOM   1995  ND1 HIS A 250      50.890  12.488   9.043  1.00 67.17           N
ATOM   1996  CG  HIS A 250      50.736  13.677   9.720  1.00 67.17           C
ATOM   1997  CB  HIS A 250      51.876  14.483  10.273  1.00 67.17           C
ATOM   1998  NE2 HIS A 250      48.708  12.913   9.086  1.00 67.17           N
ATOM   1999  CD2 HIS A 250      49.396  13.922   9.738  1.00 67.17           C
ATOM   2000  CE1 HIS A 250      49.647  12.075   8.687  1.00 67.17           C
ATOM   2001  C   HIS A 250      51.429  13.868  12.600  1.00 67.17           C
ATOM   2002  O   HIS A 250      51.267  14.811  13.371  1.00 67.17           O
ATOM   2003  N   ALA A 251      50.629  12.787  12.612  1.00 43.51           N
ATOM   2004  CA  ALA A 251      49.515  12.664  13.512  1.00 43.51           C
ATOM   2005  CB  ALA A 251      48.664  11.416  13.222  1.00 43.51           C
ATOM   2006  C   ALA A 251      49.988  12.567  14.925  1.00 43.51           C
ATOM   2007  O   ALA A 251      49.415  13.179  15.824  1.00 43.51           O
ATOM   2008  N   THR A 252      51.051  11.781  15.163  1.00 35.25           N
ATOM   2009  CA  THR A 252      51.547  11.635  16.499  1.00 35.25           C
ATOM   2010  CB  THR A 252      52.713  10.698  16.572  1.00 35.25           C
ATOM   2011  OG1 THR A 252      52.336   9.413  16.100  1.00 35.25           O
ATOM   2012  CG2 THR A 252      53.190  10.614  18.032  1.00 35.25           C
ATOM   2013  C   THR A 252      52.018  12.978  16.958  1.00 35.25           C
ATOM   2014  O   THR A 252      51.780  13.382  18.096  1.00 35.25           O
ATOM   2015  N   LYS A 253      52.700  13.712  16.062  1.00 94.13           N
ATOM   2016  CA  LYS A 253      53.249  14.995  16.391  1.00 94.13           C
ATOM   2017  CB  LYS A 253      53.984  15.624  15.195  1.00 94.13           C
ATOM   2018  CG  LYS A 253      54.649  16.967  15.499  1.00 94.13           C
ATOM   2019  CD  LYS A 253      55.407  17.548  14.302  1.00 94.13           C
ATOM   2020  CE  LYS A 253      56.689  16.797  13.941  1.00 94.13           C
ATOM   2021  NZ  LYS A 253      57.782  17.201  14.852  1.00 94.13           N
ATOM   2022  C   LYS A 253      52.148  15.943  16.756  1.00 94.13           C
ATOM   2023  O   LYS A 253      52.225  16.643  17.765  1.00 94.13           O
ATOM   2024  N   ASP A 254      51.076  15.966  15.943  1.00 55.36           N
ATOM   2025  CA  ASP A 254      50.011  16.915  16.097  1.00 55.36           C
ATOM   2026  CB  ASP A 254      48.976  16.777  14.969  1.00 55.36           C
ATOM   2027  CG  ASP A 254      48.127  18.036  14.908  1.00 55.36           C
ATOM   2028  OD1 ASP A 254      47.990  18.729  15.951  1.00 55.36           O
ATOM   2029  OD2 ASP A 254      47.607  18.324  13.800  1.00 55.36           O
ATOM   2030  C   ASP A 254      49.310  16.717  17.406  1.00 55.36           C
ATOM   2031  O   ASP A 254      49.008  17.682  18.108  1.00 55.36           O
ATOM   2032  N   LEU A 255      49.031  15.455  17.775  1.00115.62           N
ATOM   2033  CA  LEU A 255      48.303  15.210  18.984  1.00115.62           C
ATOM   2034  CB  LEU A 255      47.866  13.735  19.103  1.00115.62           C
ATOM   2035  CG  LEU A 255      47.026  13.382  20.347  1.00115.62           C
ATOM   2036  CD1 LEU A 255      46.378  12.003  20.191  1.00115.62           C
ATOM   2037  CD2 LEU A 255      47.860  13.425  21.631  1.00115.62           C
ATOM   2038  C   LEU A 255      49.120  15.644  20.162  1.00115.62           C
ATOM   2039  O   LEU A 255      48.611  16.285  21.082  1.00115.62           O
ATOM   2040  N   TYR A 256      50.426  15.329  20.156  1.00 45.66           N
ATOM   2041  CA  TYR A 256      51.261  15.660  21.273  1.00 45.66           C
ATOM   2042  CB  TYR A 256      52.696  15.131  21.096  1.00 45.66           C
ATOM   2043  CG  TYR A 256      53.427  15.342  22.376  1.00 45.66           C
ATOM   2044  CD1 TYR A 256      54.016  16.550  22.663  1.00 45.66           C
ATOM   2045  CD2 TYR A 256      53.522  14.319  23.292  1.00 45.66           C
ATOM   2046  CE1 TYR A 256      54.688  16.735  23.848  1.00 45.66           C
ATOM   2047  CE2 TYR A 256      54.193  14.497  24.478  1.00 45.66           C
ATOM   2048  CZ  TYR A 256      54.778  15.708  24.757  1.00 45.66           C
ATOM   2049  OH  TYR A 256      55.468  15.895  25.974  1.00 45.66           O
ATOM   2050  C   TYR A 256      51.326  17.152  21.404  1.00 45.66           C
ATOM   2051  O   TYR A 256      51.183  17.693  22.501  1.00 45.66           O
ATOM   2052  N   ASP A 257      51.516  17.862  20.275  1.00 32.71           N
ATOM   2053  CA  ASP A 257      51.675  19.291  20.301  0.70 32.71           C
ATOM   2054  CB  ASP A 257      51.978  19.902  18.922  1.00 32.71           C
ATOM   2055  CG  ASP A 257      53.421  19.580  18.560  1.00 32.71           C
ATOM   2056  OD1 ASP A 257      54.133  18.995  19.420  1.00 32.71           O
ATOM   2057  OD2 ASP A 257      53.833  19.926  17.421  1.00 32.71           O
ATOM   2058  C   ASP A 257      50.438  19.962  20.808  1.00 32.71           C
ATOM   2059  O   ASP A 257      50.525  20.906  21.591  1.00 32.71           O
ATOM   2060  N   SER A 258      49.247  19.499  20.385  1.00 69.53           N
ATOM   2061  CA  SER A 258      48.041  20.167  20.788  1.00 69.53           C
ATOM   2062  CB  SER A 258      46.770  19.514  20.219  1.00 69.53           C
ATOM   2063  OG  SER A 258      46.582  18.227  20.789  1.00 69.53           O
ATOM   2064  C   SER A 258      47.934  20.125  22.279  1.00 69.53           C
ATOM   2065  O   SER A 258      47.617  21.128  22.916  1.00 69.53           O
ATOM   2066  N   ILE A 259      48.201  18.950  22.874  1.00 40.78           N
ATOM   2067  CA  ILE A 259      48.093  18.782  24.293  1.00 40.78           C
ATOM   2068  CB  ILE A 259      48.256  17.346  24.701  1.00 40.78           C
ATOM   2069  CG2 ILE A 259      48.334  17.281  26.235  1.00 40.78           C
ATOM   2070  CG1 ILE A 259      47.110  16.511  24.099  1.00 40.78           C
ATOM   2071  CD1 ILE A 259      47.317  15.000  24.193  1.00 40.78           C
ATOM   2072  C   ILE A 259      49.122  19.619  24.986  1.00 40.78           C
ATOM   2073  O   ILE A 259      48.834  20.259  25.996  1.00 40.78           O
ATOM   2074  N   ALA A 260      50.360  19.645  24.460  1.00 22.42           N
ATOM   2075  CA  ALA A 260      51.401  20.398  25.097  1.00 22.42           C
ATOM   2076  CB  ALA A 260      52.748  20.285  24.363  1.00 22.42           C
ATOM   2077  C   ALA A 260      51.005  21.844  25.109  1.00 22.42           C
ATOM   2078  O   ALA A 260      51.223  22.550  26.094  1.00 22.42           O
ATOM   2079  N   ALA A 261      50.407  22.313  23.998  1.00 29.55           N
ATOM   2080  CA  ALA A 261      49.985  23.675  23.822  1.00 29.55           C
ATOM   2081  CB  ALA A 261      49.402  23.940  22.424  1.00 29.55           C
ATOM   2082  C   ALA A 261      48.920  24.005  24.818  1.00 29.55           C
ATOM   2083  O   ALA A 261      48.874  25.117  25.340  1.00 29.55           O
ATOM   2084  N   GLY A 262      48.035  23.042  25.127  1.00 34.51           N
ATOM   2085  CA  GLY A 262      46.957  23.345  26.018  1.00 34.51           C
ATOM   2086  C   GLY A 262      45.696  23.401  25.218  1.00 34.51           C
ATOM   2087  O   GLY A 262      44.629  23.697  25.756  1.00 34.51           O
ATOM   2088  N   ASN A 263      45.783  23.138  23.898  1.00 61.65           N
ATOM   2089  CA  ASN A 263      44.581  23.120  23.114  1.00 61.65           C
ATOM   2090  CB  ASN A 263      44.802  23.588  21.664  1.00 61.65           C
ATOM   2091  CG  ASN A 263      43.451  23.926  21.048  1.00 61.65           C
ATOM   2092  OD1 ASN A 263      42.401  23.743  21.663  1.00 61.65           O
ATOM   2093  ND2 ASN A 263      43.476  24.439  19.789  1.00 61.65           N
ATOM   2094  C   ASN A 263      44.143  21.687  23.077  1.00 61.65           C
ATOM   2095  O   ASN A 263      44.481  20.942  22.159  1.00 61.65           O
ATOM   2096  N   TYR A 264      43.326  21.277  24.066  1.00 72.64           N
ATOM   2097  CA  TYR A 264      42.989  19.888  24.208  1.00 72.64           C
ATOM   2098  CB  TYR A 264      42.547  19.516  25.634  1.00 72.64           C
ATOM   2099  CG  TYR A 264      43.659  19.905  26.550  1.00 72.64           C
ATOM   2100  CD1 TYR A 264      44.874  19.263  26.492  1.00 72.64           C
ATOM   2101  CD2 TYR A 264      43.480  20.901  27.484  1.00 72.64           C
ATOM   2102  CE1 TYR A 264      45.897  19.620  27.338  1.00 72.64           C
ATOM   2103  CE2 TYR A 264      44.500  21.261  28.334  1.00 72.64           C
ATOM   2104  CZ  TYR A 264      45.713  20.621  28.261  1.00 72.64           C
ATOM   2105  OH  TYR A 264      46.765  20.985  29.129  1.00 72.64           O
ATOM   2106  C   TYR A 264      41.878  19.520  23.270  1.00 72.64           C
ATOM   2107  O   TYR A 264      40.873  20.220  23.158  1.00 72.64           O
ATOM   2108  N   PRO A 265      42.064  18.426  22.572  1.00 81.06           N
ATOM   2109  CA  PRO A 265      41.073  17.915  21.663  1.00 81.06           C
ATOM   2110  CD  PRO A 265      43.386  17.881  22.311  1.00 81.06           C
ATOM   2111  CB  PRO A 265      41.808  16.940  20.740  1.00 81.06           C
ATOM   2112  CG  PRO A 265      43.115  16.612  21.485  1.00 81.06           C
ATOM   2113  C   PRO A 265      39.972  17.277  22.442  1.00 81.06           C
ATOM   2114  O   PRO A 265      40.231  16.767  23.533  1.00 81.06           O
ATOM   2115  N   GLU A 266      38.741  17.284  21.897  1.00 54.71           N
ATOM   2116  CA  GLU A 266      37.639  16.741  22.631  1.00 54.71           C
ATOM   2117  CB  GLU A 266      36.798  17.837  23.300  1.00 54.71           C
ATOM   2118  CG  GLU A 266      37.595  18.676  24.299  1.00 54.71           C
ATOM   2119  CD  GLU A 266      36.743  19.881  24.664  1.00 54.71           C
ATOM   2120  OE1 GLU A 266      35.546  19.893  24.271  1.00 54.71           O
ATOM   2121  OE2 GLU A 266      37.276  20.804  25.334  1.00 54.71           O
ATOM   2122  C   GLU A 266      36.727  16.043  21.675  1.00 54.71           C
ATOM   2123  O   GLU A 266      36.735  16.307  20.473  1.00 54.71           O
ATOM   2124  N   TRP A 267      35.925  15.100  22.206  1.00 63.96           N
ATOM   2125  CA  TRP A 267      34.960  14.401  21.412  1.00 63.96           C
ATOM   2126  CB  TRP A 267      35.393  12.969  21.052  1.00 63.96           C
ATOM   2127  CG  TRP A 267      36.528  12.869  20.059  1.00 63.96           C
ATOM   2128  CD2 TRP A 267      37.917  13.036  20.388  1.00 63.96           C
ATOM   2129  CD1 TRP A 267      36.477  12.618  18.719  1.00 63.96           C
ATOM   2130  NE1 TRP A 267      37.747  12.608  18.193  1.00 63.96           N
ATOM   2131  CE2 TRP A 267      38.643  12.867  19.209  1.00 63.96           C
ATOM   2132  CE3 TRP A 267      38.537  13.308  21.574  1.00 63.96           C
ATOM   2133  CZ2 TRP A 267      40.005  12.964  19.198  1.00 63.96           C
ATOM   2134  CZ3 TRP A 267      39.911  13.407  21.559  1.00 63.96           C
ATOM   2135  CH2 TRP A 267      40.630  13.238  20.394  1.00 63.96           C
ATOM   2136  C   TRP A 267      33.720  14.274  22.234  1.00 63.96           C
ATOM   2137  O   TRP A 267      33.772  13.999  23.433  1.00 63.96           O
ATOM   2138  N   LYS A 268      32.555  14.478  21.595  1.00132.12           N
ATOM   2139  CA  LYS A 268      31.329  14.312  22.308  1.00132.12           C
ATOM   2140  CB  LYS A 268      30.214  15.280  21.883  1.00132.12           C
ATOM   2141  CG  LYS A 268      29.034  15.280  22.857  1.00132.12           C
ATOM   2142  CD  LYS A 268      29.396  15.850  24.230  1.00132.12           C
ATOM   2143  CE  LYS A 268      28.278  15.725  25.268  1.00132.12           C
ATOM   2144  NZ  LYS A 268      27.171  16.649  24.937  1.00132.12           N
ATOM   2145  C   LYS A 268      30.871  12.920  22.026  1.00132.12           C
ATOM   2146  O   LYS A 268      31.009  12.417  20.911  1.00132.12           O
ATOM   2147  N   LEU A 269      30.328  12.252  23.059  1.00 51.23           N
ATOM   2148  CA  LEU A 269      29.873  10.902  22.915  1.00 51.23           C
ATOM   2149  CB  LEU A 269      30.152  10.056  24.170  1.00 51.23           C
ATOM   2150  CG  LEU A 269      29.683   8.595  24.074  1.00 51.23           C
ATOM   2151  CD1 LEU A 269      30.437   7.840  22.970  1.00 51.23           C
ATOM   2152  CD2 LEU A 269      29.775   7.895  25.439  1.00 51.23           C
ATOM   2153  C   LEU A 269      28.391  10.925  22.703  1.00 51.23           C
ATOM   2154  O   LEU A 269      27.658  11.561  23.459  1.00 51.23           O
ATOM   2155  N   PHE A 270      27.924  10.230  21.643  1.00 58.62           N
ATOM   2156  CA  PHE A 270      26.526  10.132  21.324  1.00 58.62           C
ATOM   2157  CB  PHE A 270      26.151  10.726  19.952  1.00 58.62           C
ATOM   2158  CG  PHE A 270      26.279  12.214  19.952  1.00 58.62           C
ATOM   2159  CD1 PHE A 270      27.501  12.825  19.782  1.00 58.62           C
ATOM   2160  CD2 PHE A 270      25.161  13.003  20.098  1.00 58.62           C
ATOM   2161  CE1 PHE A 270      27.607  14.197  19.775  1.00 58.62           C
ATOM   2162  CE2 PHE A 270      25.261  14.374  20.091  1.00 58.62           C
ATOM   2163  CZ  PHE A 270      26.485  14.975  19.931  1.00 58.62           C
ATOM   2164  C   PHE A 270      26.218   8.669  21.213  1.00 58.62           C
ATOM   2165  O   PHE A 270      27.083   7.871  20.853  1.00 58.62           O
ATOM   2166  N   ILE A 271      24.971   8.270  21.537  1.00125.75           N
ATOM   2167  CA  ILE A 271      24.625   6.882  21.409  1.00125.75           C
ATOM   2168  CB  ILE A 271      24.536   6.171  22.734  1.00125.75           C
ATOM   2169  CG2 ILE A 271      24.035   4.734  22.508  1.00125.75           C
ATOM   2170  CG1 ILE A 271      25.902   6.226  23.441  1.00125.75           C
ATOM   2171  CD1 ILE A 271      25.856   5.779  24.901  1.00125.75           C
ATOM   2172  C   ILE A 271      23.296   6.783  20.723  1.00125.75           C
ATOM   2173  O   ILE A 271      22.493   7.714  20.751  1.00125.75           O
ATOM   2174  N   GLN A 272      23.069   5.652  20.023  1.00 61.39           N
ATOM   2175  CA  GLN A 272      21.803   5.359  19.413  1.00 61.39           C
ATOM   2176  CB  GLN A 272      21.909   5.025  17.915  1.00 61.39           C
ATOM   2177  CG  GLN A 272      22.336   6.225  17.066  1.00 61.39           C
ATOM   2178  CD  GLN A 272      22.516   5.761  15.628  1.00 61.39           C
ATOM   2179  OE1 GLN A 272      23.278   4.834  15.358  1.00 61.39           O
ATOM   2180  NE2 GLN A 272      21.803   6.420  14.677  1.00 61.39           N
ATOM   2181  C   GLN A 272      21.280   4.148  20.126  1.00 61.39           C
ATOM   2182  O   GLN A 272      22.047   3.249  20.470  1.00 61.39           O
ATOM   2183  N   ILE A 273      19.955   4.105  20.389  1.00 90.45           N
ATOM   2184  CA  ILE A 273      19.399   2.991  21.107  1.00 90.45           C
ATOM   2185  CB  ILE A 273      18.793   3.380  22.423  1.00 90.45           C
ATOM   2186  CG2 ILE A 273      18.193   2.114  23.056  1.00 90.45           C
ATOM   2187  CG1 ILE A 273      19.847   4.067  23.308  1.00 90.45           C
ATOM   2188  CD1 ILE A 273      21.073   3.199  23.589  1.00 90.45           C
ATOM   2189  C   ILE A 273      18.310   2.374  20.279  1.00 90.45           C
ATOM   2190  O   ILE A 273      17.500   3.077  19.675  1.00 90.45           O
ATOM   2191  N   MET A 274      18.277   1.024  20.229  1.00 47.63           N
ATOM   2192  CA  MET A 274      17.289   0.310  19.466  1.00 47.63           C
ATOM   2193  CB  MET A 274      17.878  -0.362  18.212  1.00 47.63           C
ATOM   2194  CG  MET A 274      16.861  -1.131  17.367  1.00 47.63           C
ATOM   2195  SD  MET A 274      17.597  -2.060  15.985  1.00 47.63           S
ATOM   2196  CE  MET A 274      18.025  -0.599  14.996  1.00 47.63           C
ATOM   2197  C   MET A 274      16.735  -0.792  20.317  1.00 47.63           C
ATOM   2198  O   MET A 274      17.460  -1.442  21.068  1.00 47.63           O
ATOM   2199  N   ASN A 275      15.414  -1.041  20.222  1.00 42.92           N
ATOM   2200  CA  ASN A 275      14.832  -2.103  20.991  1.00 42.92           C
ATOM   2201  CB  ASN A 275      13.298  -2.034  21.077  1.00 42.92           C
ATOM   2202  CG  ASN A 275      12.938  -0.830  21.935  1.00 42.92           C
ATOM   2203  OD1 ASN A 275      13.533  -0.606  22.988  1.00 42.92           O
ATOM   2204  ND2 ASN A 275      11.941  -0.027  21.473  1.00 42.92           N
ATOM   2205  C   ASN A 275      15.202  -3.394  20.331  1.00 42.92           C
ATOM   2206  O   ASN A 275      15.325  -3.474  19.111  1.00 42.92           O
ATOM   2207  N   PRO A 276      15.401  -4.409  21.126  1.00 93.18           N
ATOM   2208  CA  PRO A 276      15.778  -5.707  20.633  1.00 93.18           C
ATOM   2209  CD  PRO A 276      14.800  -4.475  22.448  1.00 93.18           C
ATOM   2210  CB  PRO A 276      15.798  -6.608  21.865  1.00 93.18           C
ATOM   2211  CG  PRO A 276      14.726  -5.977  22.773  1.00 93.18           C
ATOM   2212  C   PRO A 276      14.758  -6.192  19.645  1.00 93.18           C
ATOM   2213  O   PRO A 276      15.111  -6.936  18.732  1.00 93.18           O
ATOM   2214  N   GLU A 277      13.492  -5.774  19.819  1.00114.88           N
ATOM   2215  CA  GLU A 277      12.365  -6.213  19.043  1.00114.88           C
ATOM   2216  CB  GLU A 277      11.031  -5.678  19.598  1.00114.88           C
ATOM   2217  CG  GLU A 277       9.789  -6.200  18.872  1.00114.88           C
ATOM   2218  CD  GLU A 277       9.575  -5.350  17.629  1.00114.88           C
ATOM   2219  OE1 GLU A 277       9.662  -4.099  17.751  1.00114.88           O
ATOM   2220  OE2 GLU A 277       9.328  -5.937  16.543  1.00114.88           O
ATOM   2221  C   GLU A 277      12.494  -5.777  17.614  1.00114.88           C
ATOM   2222  O   GLU A 277      11.965  -6.429  16.716  1.00114.88           O
ATOM   2223  N   ASP A 278      13.199  -4.659  17.370  1.00 64.37           N
ATOM   2224  CA  ASP A 278      13.321  -4.050  16.073  1.00 64.37           C
ATOM   2225  CB  ASP A 278      14.104  -2.728  16.107  1.00 64.37           C
ATOM   2226  CG  ASP A 278      13.203  -1.680  16.742  1.00 64.37           C
ATOM   2227  OD1 ASP A 278      12.067  -1.493  16.231  1.00 64.37           O
ATOM   2228  OD2 ASP A 278      13.638  -1.047  17.740  1.00 64.37           O
ATOM   2229  C   ASP A 278      13.998  -4.958  15.088  1.00 64.37           C
ATOM   2230  O   ASP A 278      13.836  -4.784  13.882  1.00 64.37           O
ATOM   2231  N   VAL A 279      14.778  -5.946  15.556  1.00107.64           N
ATOM   2232  CA  VAL A 279      15.543  -6.759  14.649  1.00107.64           C
ATOM   2233  CB  VAL A 279      16.267  -7.873  15.349  1.00107.64           C
ATOM   2234  CG1 VAL A 279      17.281  -7.256  16.327  1.00107.64           C
ATOM   2235  CG2 VAL A 279      15.234  -8.792  16.023  1.00107.64           C
ATOM   2236  C   VAL A 279      14.668  -7.382  13.600  1.00107.64           C
ATOM   2237  O   VAL A 279      15.019  -7.390  12.420  1.00107.64           O
ATOM   2238  N   ASP A 280      13.491  -7.896  13.986  1.00 47.01           N
ATOM   2239  CA  ASP A 280      12.661  -8.627  13.069  1.00 47.01           C
ATOM   2240  CB  ASP A 280      11.420  -9.215  13.754  1.00 47.01           C
ATOM   2241  CG  ASP A 280      11.912 -10.274  14.729  1.00 47.01           C
ATOM   2242  OD1 ASP A 280      13.133 -10.584  14.700  1.00 47.01           O
ATOM   2243  OD2 ASP A 280      11.076 -10.782  15.522  1.00 47.01           O
ATOM   2244  C   ASP A 280      12.187  -7.772  11.927  1.00 47.01           C
ATOM   2245  O   ASP A 280      12.072  -8.256  10.802  1.00 47.01           O
ATOM   2246  N   LYS A 281      11.857  -6.495  12.191  1.00149.90           N
ATOM   2247  CA  LYS A 281      11.314  -5.615  11.189  1.00149.90           C
ATOM   2248  CB  LYS A 281      10.805  -4.293  11.797  1.00149.90           C
ATOM   2249  CG  LYS A 281       9.862  -3.497  10.889  1.00149.90           C
ATOM   2250  CD  LYS A 281      10.484  -3.023   9.575  1.00149.90           C
ATOM   2251  CE  LYS A 281       9.481  -2.347   8.639  1.00149.90           C
ATOM   2252  NZ  LYS A 281       8.450  -3.321   8.217  1.00149.90           N
ATOM   2253  C   LYS A 281      12.317  -5.267  10.122  1.00149.90           C
ATOM   2254  O   LYS A 281      11.974  -5.239   8.940  1.00149.90           O
ATOM   2255  N   PHE A 282      13.584  -5.012  10.508  1.00 67.50           N
ATOM   2256  CA  PHE A 282      14.593  -4.497   9.616  1.00 67.50           C
ATOM   2257  CB  PHE A 282      15.882  -4.052  10.331  1.00 67.50           C
ATOM   2258  CG  PHE A 282      15.595  -2.772  11.037  1.00 67.50           C
ATOM   2259  CD1 PHE A 282      14.935  -2.761  12.244  1.00 67.50           C
ATOM   2260  CD2 PHE A 282      16.000  -1.577  10.488  1.00 67.50           C
ATOM   2261  CE1 PHE A 282      14.677  -1.573  12.888  1.00 67.50           C
ATOM   2262  CE2 PHE A 282      15.745  -0.387  11.127  1.00 67.50           C
ATOM   2263  CZ  PHE A 282      15.081  -0.384  12.330  1.00 67.50           C
ATOM   2264  C   PHE A 282      14.989  -5.462   8.539  1.00 67.50           C
ATOM   2265  O   PHE A 282      14.850  -6.677   8.670  1.00 67.50           O
ATOM   2266  N   ASP A 283      15.447  -4.877   7.407  1.00 78.88           N
ATOM   2267  CA  ASP A 283      15.935  -5.528   6.220  1.00 78.88           C
ATOM   2268  CB  ASP A 283      16.021  -4.606   4.984  1.00 78.88           C
ATOM   2269  CG  ASP A 283      17.067  -3.519   5.199  1.00 78.88           C
ATOM   2270  OD1 ASP A 283      17.092  -2.920   6.306  1.00 78.88           O
ATOM   2271  OD2 ASP A 283      17.862  -3.277   4.252  1.00 78.88           O
ATOM   2272  C   ASP A 283      17.298  -6.112   6.459  1.00 78.88           C
ATOM   2273  O   ASP A 283      17.756  -6.953   5.685  1.00 78.88           O
ATOM   2274  N   PHE A 284      18.026  -5.616   7.481  1.00 57.89           N
ATOM   2275  CA  PHE A 284      19.335  -6.135   7.762  1.00 57.89           C
ATOM   2276  CB  PHE A 284      20.464  -5.122   7.499  1.00 57.89           C
ATOM   2277  CG  PHE A 284      20.214  -3.913   8.334  1.00 57.89           C
ATOM   2278  CD1 PHE A 284      19.369  -2.924   7.887  1.00 57.89           C
ATOM   2279  CD2 PHE A 284      20.826  -3.764   9.557  1.00 57.89           C
ATOM   2280  CE1 PHE A 284      19.133  -1.804   8.649  1.00 57.89           C
ATOM   2281  CE2 PHE A 284      20.595  -2.646  10.324  1.00 57.89           C
ATOM   2282  CZ  PHE A 284      19.747  -1.664   9.871  1.00 57.89           C
ATOM   2283  C   PHE A 284      19.381  -6.540   9.205  1.00 57.89           C
ATOM   2284  O   PHE A 284      18.429  -6.328   9.955  1.00 57.89           O
ATOM   2285  N   ASP A 285      20.494  -7.192   9.604  1.00 62.18           N
ATOM   2286  CA  ASP A 285      20.714  -7.641  10.950  1.00 62.18           C
ATOM   2287  CB  ASP A 285      21.670  -8.853  10.988  1.00 62.18           C
ATOM   2288  CG  ASP A 285      21.794  -9.419  12.397  1.00 62.18           C
ATOM   2289  OD1 ASP A 285      21.677  -8.639  13.378  1.00 62.18           O
ATOM   2290  OD2 ASP A 285      22.018 -10.654  12.505  1.00 62.18           O
ATOM   2291  C   ASP A 285      21.372  -6.503  11.684  1.00 62.18           C
ATOM   2292  O   ASP A 285      22.446  -6.055  11.290  1.00 62.18           O
ATOM   2293  N   PRO A 286      20.767  -6.000  12.731  1.00 92.23           N
ATOM   2294  CA  PRO A 286      21.293  -4.886  13.481  1.00 92.23           C
ATOM   2295  CD  PRO A 286      19.663  -6.661  13.405  1.00 92.23           C
ATOM   2296  CB  PRO A 286      20.261  -4.626  14.579  1.00 92.23           C
ATOM   2297  CG  PRO A 286      19.604  -6.002  14.794  1.00 92.23           C
ATOM   2298  C   PRO A 286      22.656  -5.175  14.062  1.00 92.23           C
ATOM   2299  O   PRO A 286      23.373  -4.229  14.385  1.00 92.23           O
ATOM   2300  N   LEU A 287      22.960  -6.468  14.293  1.00109.39           N
ATOM   2301  CA  LEU A 287      24.161  -7.072  14.817  1.00109.39           C
ATOM   2302  CB  LEU A 287      23.916  -8.501  15.321  1.00109.39           C
ATOM   2303  CG  LEU A 287      22.894  -8.574  16.467  1.00109.39           C
ATOM   2304  CD1 LEU A 287      22.692 -10.025  16.922  1.00109.39           C
ATOM   2305  CD2 LEU A 287      23.279  -7.638  17.623  1.00109.39           C
ATOM   2306  C   LEU A 287      25.262  -7.160  13.793  1.00109.39           C
ATOM   2307  O   LEU A 287      26.370  -7.581  14.124  1.00109.39           O
ATOM   2308  N   ASP A 288      24.947  -6.947  12.502  1.00 87.06           N
ATOM   2309  CA  ASP A 288      25.920  -7.041  11.442  1.00 87.06           C
ATOM   2310  CB  ASP A 288      25.237  -7.190  10.068  1.00 87.06           C
ATOM   2311  CG  ASP A 288      26.256  -7.501   8.983  1.00 87.06           C
ATOM   2312  OD1 ASP A 288      27.473  -7.597   9.296  1.00 87.06           O
ATOM   2313  OD2 ASP A 288      25.815  -7.639   7.812  1.00 87.06           O
ATOM   2314  C   ASP A 288      26.769  -5.785  11.421  1.00 87.06           C
ATOM   2315  O   ASP A 288      26.274  -4.685  11.185  1.00 87.06           O
ATOM   2316  N   VAL A 289      28.098  -5.948  11.618  1.00 93.29           N
ATOM   2317  CA  VAL A 289      29.108  -4.913  11.718  1.00 93.29           C
ATOM   2318  CB  VAL A 289      30.479  -5.485  11.978  1.00 93.29           C
ATOM   2319  CG1 VAL A 289      31.510  -4.348  12.075  1.00 93.29           C
ATOM   2320  CG2 VAL A 289      30.423  -6.383  13.216  1.00 93.29           C
ATOM   2321  C   VAL A 289      29.238  -4.156  10.421  1.00 93.29           C
ATOM   2322  O   VAL A 289      29.790  -3.058  10.383  1.00 93.29           O
ATOM   2323  N   THR A 290      28.845  -4.780   9.301  1.00 89.67           N
ATOM   2324  CA  THR A 290      28.885  -4.184   7.996  1.00 89.67           C
ATOM   2325  CB  THR A 290      28.716  -5.182   6.881  1.00 89.67           C
ATOM   2326  OG1 THR A 290      27.455  -5.827   6.970  1.00 89.67           O
ATOM   2327  CG2 THR A 290      29.851  -6.217   6.973  1.00 89.67           C
ATOM   2328  C   THR A 290      27.815  -3.125   7.863  1.00 89.67           C
ATOM   2329  O   THR A 290      27.789  -2.401   6.866  1.00 89.67           O
ATOM   2330  N   LYS A 291      26.848  -3.068   8.809  1.00147.96           N
ATOM   2331  CA  LYS A 291      25.726  -2.165   8.699  1.00147.96           C
ATOM   2332  CB  LYS A 291      24.386  -2.889   8.922  1.00147.96           C
ATOM   2333  CG  LYS A 291      24.162  -4.086   7.994  1.00147.96           C
ATOM   2334  CD  LYS A 291      24.090  -3.722   6.512  1.00147.96           C
ATOM   2335  CE  LYS A 291      23.867  -4.932   5.603  1.00147.96           C
ATOM   2336  NZ  LYS A 291      25.069  -5.794   5.613  1.00147.96           N
ATOM   2337  C   LYS A 291      25.763  -1.064   9.731  1.00147.96           C
ATOM   2338  O   LYS A 291      26.320  -1.209  10.819  1.00147.96           O
ATOM   2339  N   THR A 292      25.163   0.098   9.374  1.00 51.05           N
ATOM   2340  CA  THR A 292      24.988   1.211  10.268  1.00 51.05           C
ATOM   2341  CB  THR A 292      25.449   2.520   9.694  1.00 51.05           C
ATOM   2342  OG1 THR A 292      24.714   2.825   8.517  1.00 51.05           O
ATOM   2343  CG2 THR A 292      26.950   2.423   9.373  1.00 51.05           C
ATOM   2344  C   THR A 292      23.514   1.328  10.521  1.00 51.05           C
ATOM   2345  O   THR A 292      22.715   0.658   9.867  1.00 51.05           O
ATOM   2346  N   TRP A 293      23.116   2.174  11.497  1.00 72.27           N
ATOM   2347  CA  TRP A 293      21.721   2.370  11.795  1.00 72.27           C
ATOM   2348  CB  TRP A 293      21.381   2.275  13.293  1.00 72.27           C
ATOM   2349  CG  TRP A 293      21.495   0.896  13.893  1.00 72.27           C
ATOM   2350  CD2 TRP A 293      21.445   0.634  15.304  1.00 72.27           C
ATOM   2351  CD1 TRP A 293      21.661  -0.313  13.281  1.00 72.27           C
ATOM   2352  NE1 TRP A 293      21.718  -1.312  14.224  1.00 72.27           N
ATOM   2353  CE2 TRP A 293      21.586  -0.743  15.473  1.00 72.27           C
ATOM   2354  CE3 TRP A 293      21.296   1.474  16.371  1.00 72.27           C
ATOM   2355  CZ2 TRP A 293      21.581  -1.305  16.718  1.00 72.27           C
ATOM   2356  CZ3 TRP A 293      21.289   0.904  17.625  1.00 72.27           C
ATOM   2357  CH2 TRP A 293      21.429  -0.458  17.794  1.00 72.27           C
ATOM   2358  C   TRP A 293      21.383   3.771  11.398  1.00 72.27           C
ATOM   2359  O   TRP A 293      22.173   4.695  11.590  1.00 72.27           O
ATOM   2360  N   PRO A 294      20.208   3.948  10.857  1.00148.94           N
ATOM   2361  CA  PRO A 294      19.812   5.256  10.424  1.00148.94           C
ATOM   2362  CD  PRO A 294      19.566   2.901  10.078  1.00148.94           C
ATOM   2363  CB  PRO A 294      18.537   5.062   9.610  1.00148.94           C
ATOM   2364  CG  PRO A 294      18.696   3.638   9.042  1.00148.94           C
ATOM   2365  C   PRO A 294      19.689   6.201  11.569  1.00148.94           C
ATOM   2366  O   PRO A 294      19.113   5.844  12.596  1.00148.94           O
ATOM   2367  N   GLU A 295      20.249   7.412  11.410  1.00 57.59           N
ATOM   2368  CA  GLU A 295      20.191   8.413  12.429  1.00 57.59           C
ATOM   2369  CB  GLU A 295      21.191   9.555  12.197  1.00 57.59           C
ATOM   2370  CG  GLU A 295      22.627   9.041  12.332  1.00 57.59           C
ATOM   2371  CD  GLU A 295      23.591  10.215  12.364  1.00 57.59           C
ATOM   2372  OE1 GLU A 295      23.144  11.365  12.110  1.00 57.59           O
ATOM   2373  OE2 GLU A 295      24.793   9.970  12.650  1.00 57.59           O
ATOM   2374  C   GLU A 295      18.796   8.938  12.520  1.00 57.59           C
ATOM   2375  O   GLU A 295      18.341   9.335  13.591  1.00 57.59           O
ATOM   2376  N   ASP A 296      18.082   8.992  11.381  1.00 30.45           N
ATOM   2377  CA  ASP A 296      16.734   9.474  11.431  1.00 30.45           C
ATOM   2378  CB  ASP A 296      16.078   9.556  10.043  1.00 30.45           C
ATOM   2379  CG  ASP A 296      16.763  10.669   9.267  1.00 30.45           C
ATOM   2380  OD1 ASP A 296      17.634  11.358   9.862  1.00 30.45           O
ATOM   2381  OD2 ASP A 296      16.419  10.852   8.069  1.00 30.45           O
ATOM   2382  C   ASP A 296      15.919   8.522  12.252  1.00 30.45           C
ATOM   2383  O   ASP A 296      15.180   8.935  13.143  1.00 30.45           O
ATOM   2384  N   ILE A 297      16.048   7.209  11.974  1.00138.00           N
ATOM   2385  CA  ILE A 297      15.268   6.221  12.664  1.00138.00           C
ATOM   2386  CB  ILE A 297      15.391   4.849  12.038  1.00138.00           C
ATOM   2387  CG2 ILE A 297      16.827   4.335  12.235  1.00138.00           C
ATOM   2388  CG1 ILE A 297      14.296   3.887  12.542  1.00138.00           C
ATOM   2389  CD1 ILE A 297      14.367   3.532  14.027  1.00138.00           C
ATOM   2390  C   ILE A 297      15.672   6.165  14.109  1.00138.00           C
ATOM   2391  O   ILE A 297      14.814   6.135  14.991  1.00138.00           O
ATOM   2392  N   LEU A 298      16.990   6.135  14.398  1.00 61.23           N
ATOM   2393  CA  LEU A 298      17.428   6.097  15.767  1.00 61.23           C
ATOM   2394  CB  LEU A 298      18.272   4.858  16.114  1.00 61.23           C
ATOM   2395  CG  LEU A 298      17.494   3.534  16.006  1.00 61.23           C
ATOM   2396  CD1 LEU A 298      18.350   2.345  16.469  1.00 61.23           C
ATOM   2397  CD2 LEU A 298      16.143   3.618  16.734  1.00 61.23           C
ATOM   2398  C   LEU A 298      18.296   7.296  15.973  1.00 61.23           C
ATOM   2399  O   LEU A 298      19.472   7.304  15.612  1.00 61.23           O
ATOM   2400  N   PRO A 299      17.739   8.297  16.591  1.00 64.73           N
ATOM   2401  CA  PRO A 299      18.460   9.530  16.742  1.00 64.73           C
ATOM   2402  CD  PRO A 299      16.307   8.521  16.468  1.00 64.73           C
ATOM   2403  CB  PRO A 299      17.418  10.581  17.116  1.00 64.73           C
ATOM   2404  CG  PRO A 299      16.122  10.047  16.480  1.00 64.73           C
ATOM   2405  C   PRO A 299      19.593   9.446  17.706  1.00 64.73           C
ATOM   2406  O   PRO A 299      19.535   8.655  18.646  1.00 64.73           O
ATOM   2407  N   LEU A 300      20.645  10.254  17.477  1.00 94.96           N
ATOM   2408  CA  LEU A 300      21.754  10.235  18.376  1.00 94.96           C
ATOM   2409  CB  LEU A 300      23.049  10.811  17.781  1.00 94.96           C
ATOM   2410  CG  LEU A 300      23.590   9.953  16.620  1.00 94.96           C
ATOM   2411  CD1 LEU A 300      22.657  10.002  15.403  1.00 94.96           C
ATOM   2412  CD2 LEU A 300      25.038  10.312  16.275  1.00 94.96           C
ATOM   2413  C   LEU A 300      21.382  11.007  19.597  1.00 94.96           C
ATOM   2414  O   LEU A 300      20.710  12.036  19.521  1.00 94.96           O
ATOM   2415  N   MET A 301      21.802  10.496  20.772  1.00 88.15           N
ATOM   2416  CA  MET A 301      21.516  11.164  22.008  1.00 88.15           C
ATOM   2417  CB  MET A 301      20.686  10.321  22.988  1.00 88.15           C
ATOM   2418  CG  MET A 301      21.428   9.085  23.501  1.00 88.15           C
ATOM   2419  SD  MET A 301      20.495   8.098  24.709  1.00 88.15           S
ATOM   2420  CE  MET A 301      20.708   9.286  26.066  1.00 88.15           C
ATOM   2421  C   MET A 301      22.830  11.444  22.672  1.00 88.15           C
ATOM   2422  O   MET A 301      23.683  10.561  22.759  1.00 88.15           O
ATOM   2423  N   PRO A 302      23.026  12.662  23.117  1.00169.03           N
ATOM   2424  CA  PRO A 302      24.283  13.008  23.738  1.00169.03           C
ATOM   2425  CD  PRO A 302      22.450  13.791  22.406  1.00169.03           C
ATOM   2426  CB  PRO A 302      24.372  14.533  23.697  1.00169.03           C
ATOM   2427  CG  PRO A 302      23.495  14.916  22.493  1.00169.03           C
ATOM   2428  C   PRO A 302      24.492  12.450  25.115  1.00169.03           C
ATOM   2429  O   PRO A 302      23.625  12.659  25.965  1.00169.03           O
ATOM   2430  N   VAL A 303      25.587  11.684  25.334  1.00 77.21           N
ATOM   2431  CA  VAL A 303      25.965  11.183  26.628  1.00 77.21           C
ATOM   2432  CB  VAL A 303      26.693   9.876  26.541  1.00 77.21           C
ATOM   2433  CG1 VAL A 303      27.070   9.423  27.962  1.00 77.21           C
ATOM   2434  CG2 VAL A 303      25.796   8.886  25.781  1.00 77.21           C
ATOM   2435  C   VAL A 303      26.824  12.140  27.417  1.00 77.21           C
ATOM   2436  O   VAL A 303      26.550  12.423  28.583  1.00 77.21           O
ATOM   2437  N   GLY A 304      27.896  12.681  26.785  1.00 32.45           N
ATOM   2438  CA  GLY A 304      28.828  13.506  27.514  1.00 32.45           C
ATOM   2439  C   GLY A 304      30.027  13.769  26.654  1.00 32.45           C
ATOM   2440  O   GLY A 304      30.026  13.479  25.458  1.00 32.45           O
ATOM   2441  N   ARG A 305      31.101  14.339  27.250  1.00108.40           N
ATOM   2442  CA  ARG A 305      32.239  14.656  26.433  1.00108.40           C
ATOM   2443  CB  ARG A 305      32.388  16.157  26.122  1.00108.40           C
ATOM   2444  CG  ARG A 305      33.606  16.473  25.249  1.00108.40           C
ATOM   2445  CD  ARG A 305      33.662  17.916  24.740  1.00108.40           C
ATOM   2446  NE  ARG A 305      32.666  18.043  23.640  1.00108.40           N
ATOM   2447  CZ  ARG A 305      32.393  19.269  23.104  1.00108.40           C
ATOM   2448  NH1 ARG A 305      33.021  20.379  23.587  1.00108.40           N
ATOM   2449  NH2 ARG A 305      31.494  19.383  22.083  1.00108.40           N
ATOM   2450  C   ARG A 305      33.516  14.193  27.063  1.00108.40           C
ATOM   2451  O   ARG A 305      33.657  14.145  28.285  1.00108.40           O
ATOM   2452  N   LEU A 306      34.490  13.824  26.202  1.00103.76           N
ATOM   2453  CA  LEU A 306      35.779  13.383  26.654  1.00103.76           C
ATOM   2454  CB  LEU A 306      36.148  11.971  26.143  1.00103.76           C
ATOM   2455  CG  LEU A 306      37.368  11.297  26.818  1.00103.76           C
ATOM   2456  CD1 LEU A 306      37.618   9.903  26.219  1.00103.76           C
ATOM   2457  CD2 LEU A 306      38.636  12.167  26.793  1.00103.76           C
ATOM   2458  C   LEU A 306      36.796  14.367  26.151  1.00103.76           C
ATOM   2459  O   LEU A 306      36.789  14.747  24.978  1.00103.76           O
ATOM   2460  N   VAL A 307      37.694  14.820  27.051  1.00 32.98           N
ATOM   2461  CA  VAL A 307      38.721  15.749  26.673  1.00 32.98           C
ATOM   2462  CB  VAL A 307      38.658  17.041  27.435  1.00 32.98           C
ATOM   2463  CG1 VAL A 307      39.871  17.901  27.040  1.00 32.98           C
ATOM   2464  CG2 VAL A 307      37.300  17.710  27.165  1.00 32.98           C
ATOM   2465  C   VAL A 307      40.042  15.124  26.997  1.00 32.98           C
ATOM   2466  O   VAL A 307      40.220  14.553  28.073  1.00 32.98           O
ATOM   2467  N   LEU A 308      41.010  15.217  26.061  1.00 64.75           N
ATOM   2468  CA  LEU A 308      42.317  14.667  26.310  1.00 64.75           C
ATOM   2469  CB  LEU A 308      42.941  13.956  25.099  1.00 64.75           C
ATOM   2470  CG  LEU A 308      42.194  12.671  24.700  1.00 64.75           C
ATOM   2471  CD1 LEU A 308      42.893  11.963  23.527  1.00 64.75           C
ATOM   2472  CD2 LEU A 308      41.981  11.751  25.913  1.00 64.75           C
ATOM   2473  C   LEU A 308      43.222  15.801  26.675  1.00 64.75           C
ATOM   2474  O   LEU A 308      43.395  16.743  25.901  1.00 64.75           O
ATOM   2475  N   ASN A 309      43.840  15.730  27.877  1.00124.49           N
ATOM   2476  CA  ASN A 309      44.614  16.859  28.308  1.00124.49           C
ATOM   2477  CB  ASN A 309      43.901  17.612  29.442  1.00124.49           C
ATOM   2478  CG  ASN A 309      43.746  16.642  30.610  1.00124.49           C
ATOM   2479  OD1 ASN A 309      43.998  15.445  30.484  1.00124.49           O
ATOM   2480  ND2 ASN A 309      43.304  17.171  31.782  1.00124.49           N
ATOM   2481  C   ASN A 309      45.959  16.470  28.857  1.00124.49           C
ATOM   2482  O   ASN A 309      46.595  17.297  29.511  1.00124.49           O
ATOM   2483  N   ARG A 310      46.468  15.247  28.604  1.00 98.51           N
ATOM   2484  CA  ARG A 310      47.728  14.942  29.227  1.00 98.51           C
ATOM   2485  CB  ARG A 310      47.518  14.319  30.617  1.00 98.51           C
ATOM   2486  CG  ARG A 310      48.765  13.760  31.300  1.00 98.51           C
ATOM   2487  CD  ARG A 310      48.431  13.169  32.671  1.00 98.51           C
ATOM   2488  NE  ARG A 310      49.597  12.371  33.137  1.00 98.51           N
ATOM   2489  CZ  ARG A 310      49.409  11.423  34.101  1.00 98.51           C
ATOM   2490  NH1 ARG A 310      48.171  11.252  34.650  1.00 98.51           N
ATOM   2491  NH2 ARG A 310      50.451  10.644  34.510  1.00 98.51           N
ATOM   2492  C   ARG A 310      48.489  13.958  28.394  1.00 98.51           C
ATOM   2493  O   ARG A 310      47.969  12.915  28.003  1.00 98.51           O
ATOM   2494  N   ASN A 311      49.769  14.272  28.109  1.00 67.70           N
ATOM   2495  CA  ASN A 311      50.607  13.374  27.368  1.00 67.70           C
ATOM   2496  CB  ASN A 311      51.765  14.080  26.645  1.00 67.70           C
ATOM   2497  CG  ASN A 311      51.161  15.001  25.597  1.00 67.70           C
ATOM   2498  OD1 ASN A 311      50.945  16.184  25.852  1.00 67.70           O
ATOM   2499  ND2 ASN A 311      50.875  14.454  24.386  1.00 67.70           N
ATOM   2500  C   ASN A 311      51.209  12.411  28.346  1.00 67.70           C
ATOM   2501  O   ASN A 311      51.318  12.700  29.536  1.00 67.70           O
ATOM   2502  N   ILE A 312      51.615  11.227  27.850  1.00101.95           N
ATOM   2503  CA  ILE A 312      52.213  10.192  28.650  1.00101.95           C
ATOM   2504  CB  ILE A 312      52.316   8.873  27.935  1.00101.95           C
ATOM   2505  CG2 ILE A 312      53.097   7.907  28.838  1.00101.95           C
ATOM   2506  CG1 ILE A 312      50.927   8.353  27.536  1.00101.95           C
ATOM   2507  CD1 ILE A 312      50.258   9.186  26.447  1.00101.95           C
ATOM   2508  C   ILE A 312      53.614  10.591  28.994  1.00101.95           C
ATOM   2509  O   ILE A 312      54.272  11.322  28.253  1.00101.95           O
ATOM   2510  N   ASP A 313      54.067  10.188  30.199  1.00 38.08           N
ATOM   2511  CA  ASP A 313      55.417  10.434  30.617  1.00 38.08           C
ATOM   2512  CB  ASP A 313      55.667  10.048  32.084  1.00 38.08           C
ATOM   2513  CG  ASP A 313      54.949  11.059  32.964  1.00 38.08           C
ATOM   2514  OD1 ASP A 313      54.507  12.107  32.422  1.00 38.08           O
ATOM   2515  OD2 ASP A 313      54.832  10.796  34.191  1.00 38.08           O
ATOM   2516  C   ASP A 313      56.355   9.614  29.781  1.00 38.08           C
ATOM   2517  O   ASP A 313      57.355  10.129  29.281  1.00 38.08           O
ATOM   2518  N   ASN A 314      56.046   8.310  29.600  1.00 45.92           N
ATOM   2519  CA  ASN A 314      56.922   7.442  28.860  1.00 45.92           C
ATOM   2520  CB  ASN A 314      57.593   6.378  29.749  1.00 45.92           C
ATOM   2521  CG  ASN A 314      58.632   5.627  28.929  1.00 45.92           C
ATOM   2522  OD1 ASN A 314      58.395   4.504  28.488  1.00 45.92           O
ATOM   2523  ND2 ASN A 314      59.812   6.266  28.709  1.00 45.92           N
ATOM   2524  C   ASN A 314      56.105   6.734  27.820  1.00 45.92           C
ATOM   2525  O   ASN A 314      55.086   6.116  28.121  1.00 45.92           O
ATOM   2526  N   PHE A 315      56.560   6.809  26.554  1.00 64.57           N
ATOM   2527  CA  PHE A 315      55.859   6.266  25.425  1.00 64.57           C
ATOM   2528  CB  PHE A 315      56.588   6.628  24.116  1.00 64.57           C
ATOM   2529  CG  PHE A 315      55.859   6.078  22.938  1.00 64.57           C
ATOM   2530  CD1 PHE A 315      54.882   6.824  22.318  1.00 64.57           C
ATOM   2531  CD2 PHE A 315      56.154   4.827  22.448  1.00 64.57           C
ATOM   2532  CE1 PHE A 315      54.206   6.328  21.229  1.00 64.57           C
ATOM   2533  CE2 PHE A 315      55.482   4.326  21.358  1.00 64.57           C
ATOM   2534  CZ  PHE A 315      54.507   5.077  20.746  1.00 64.57           C
ATOM   2535  C   PHE A 315      55.766   4.772  25.524  1.00 64.57           C
ATOM   2536  O   PHE A 315      54.686   4.197  25.391  1.00 64.57           O
ATOM   2537  N   PHE A 316      56.902   4.099  25.780  1.00 57.57           N
ATOM   2538  CA  PHE A 316      56.922   2.665  25.799  1.00 57.57           C
ATOM   2539  CB  PHE A 316      58.340   2.104  26.015  1.00 57.57           C
ATOM   2540  CG  PHE A 316      58.247   0.618  26.102  1.00 57.57           C
ATOM   2541  CD1 PHE A 316      58.255  -0.159  24.967  1.00 57.57           C
ATOM   2542  CD2 PHE A 316      58.153   0.002  27.329  1.00 57.57           C
ATOM   2543  CE1 PHE A 316      58.171  -1.529  25.057  1.00 57.57           C
ATOM   2544  CE2 PHE A 316      58.068  -1.367  27.425  1.00 57.57           C
ATOM   2545  CZ  PHE A 316      58.076  -2.136  26.287  1.00 57.57           C
ATOM   2546  C   PHE A 316      56.074   2.127  26.905  1.00 57.57           C
ATOM   2547  O   PHE A 316      55.219   1.270  26.684  1.00 57.57           O
ATOM   2548  N   ALA A 317      56.275   2.632  28.133  1.00 53.90           N
ATOM   2549  CA  ALA A 317      55.597   2.037  29.243  1.00 53.90           C
ATOM   2550  CB  ALA A 317      56.012   2.653  30.590  1.00 53.90           C
ATOM   2551  C   ALA A 317      54.114   2.198  29.123  1.00 53.90           C
ATOM   2552  O   ALA A 317      53.367   1.248  29.352  1.00 53.90           O
ATOM   2553  N   GLU A 318      53.650   3.433  28.849  1.00113.21           N
ATOM   2554  CA  GLU A 318      52.244   3.703  28.757  1.00113.21           C
ATOM   2555  CB  GLU A 318      51.912   5.171  29.077  1.00113.21           C
ATOM   2556  CG  GLU A 318      52.007   5.516  30.570  1.00113.21           C
ATOM   2557  CD  GLU A 318      53.441   5.878  30.949  1.00113.21           C
ATOM   2558  OE1 GLU A 318      54.340   5.006  30.820  1.00113.21           O
ATOM   2559  OE2 GLU A 318      53.654   7.041  31.383  1.00113.21           O
ATOM   2560  C   GLU A 318      51.607   3.368  27.435  1.00113.21           C
ATOM   2561  O   GLU A 318      50.641   2.612  27.380  1.00113.21           O
ATOM   2562  N   ASN A 319      52.125   3.944  26.330  1.00110.04           N
ATOM   2563  CA  ASN A 319      51.509   3.800  25.034  1.00110.04           C
ATOM   2564  CB  ASN A 319      52.068   4.819  24.022  1.00110.04           C
ATOM   2565  CG  ASN A 319      51.278   4.727  22.722  1.00110.04           C
ATOM   2566  OD1 ASN A 319      50.411   5.557  22.453  1.00110.04           O
ATOM   2567  ND2 ASN A 319      51.592   3.701  21.887  1.00110.04           N
ATOM   2568  C   ASN A 319      51.713   2.435  24.453  1.00110.04           C
ATOM   2569  O   ASN A 319      50.760   1.766  24.057  1.00110.04           O
ATOM   2570  N   GLU A 320      52.979   1.982  24.400  1.00102.34           N
ATOM   2571  CA  GLU A 320      53.293   0.741  23.753  1.00102.34           C
ATOM   2572  CB  GLU A 320      54.805   0.474  23.672  1.00102.34           C
ATOM   2573  CG  GLU A 320      55.145  -0.849  22.983  1.00102.34           C
ATOM   2574  CD  GLU A 320      54.845  -0.703  21.500  1.00102.34           C
ATOM   2575  OE1 GLU A 320      54.640   0.456  21.049  1.00102.34           O
ATOM   2576  OE2 GLU A 320      54.815  -1.749  20.799  1.00102.34           O
ATOM   2577  C   GLU A 320      52.680  -0.401  24.500  1.00102.34           C
ATOM   2578  O   GLU A 320      52.148  -1.330  23.899  1.00102.34           O
ATOM   2579  N   GLN A 321      52.768  -0.360  25.839  1.00 94.24           N
ATOM   2580  CA  GLN A 321      52.299  -1.375  26.739  1.00 94.24           C
ATOM   2581  CB  GLN A 321      52.993  -1.338  28.109  1.00 94.24           C
ATOM   2582  CG  GLN A 321      54.439  -1.842  28.053  1.00 94.24           C
ATOM   2583  CD  GLN A 321      54.928  -2.078  29.475  1.00 94.24           C
ATOM   2584  OE1 GLN A 321      54.653  -1.292  30.379  1.00 94.24           O
ATOM   2585  NE2 GLN A 321      55.666  -3.201  29.687  1.00 94.24           N
ATOM   2586  C   GLN A 321      50.795  -1.409  26.895  1.00 94.24           C
ATOM   2587  O   GLN A 321      50.256  -2.381  27.417  1.00 94.24           O
ATOM   2588  N   LEU A 322      50.072  -0.333  26.528  1.00133.45           N
ATOM   2589  CA  LEU A 322      48.634  -0.257  26.668  1.00133.45           C
ATOM   2590  CB  LEU A 322      48.005   0.882  25.841  1.00133.45           C
ATOM   2591  CG  LEU A 322      48.102   2.302  26.403  1.00133.45           C
ATOM   2592  CD1 LEU A 322      47.618   3.349  25.388  1.00133.45           C
ATOM   2593  CD2 LEU A 322      47.288   2.391  27.692  1.00133.45           C
ATOM   2594  C   LEU A 322      47.958  -1.466  26.096  1.00133.45           C
ATOM   2595  O   LEU A 322      48.234  -1.879  24.972  1.00133.45           O
ATOM   2596  N   ALA A 323      47.011  -2.045  26.866  1.00 54.86           N
ATOM   2597  CA  ALA A 323      46.257  -3.167  26.384  1.00 54.86           C
ATOM   2598  CB  ALA A 323      46.530  -4.460  27.172  1.00 54.86           C
ATOM   2599  C   ALA A 323      44.793  -2.846  26.539  1.00 54.86           C
ATOM   2600  O   ALA A 323      44.332  -2.530  27.635  1.00 54.86           O
ATOM   2601  N   PHE A 324      44.024  -2.943  25.430  1.00 67.48           N
ATOM   2602  CA  PHE A 324      42.604  -2.687  25.421  1.00 67.48           C
ATOM   2603  CB  PHE A 324      42.163  -1.645  24.376  1.00 67.48           C
ATOM   2604  CG  PHE A 324      42.767  -0.314  24.663  1.00 67.48           C
ATOM   2605  CD1 PHE A 324      44.053  -0.032  24.264  1.00 67.48           C
ATOM   2606  CD2 PHE A 324      42.041   0.659  25.310  1.00 67.48           C
ATOM   2607  CE1 PHE A 324      44.611   1.198  24.519  1.00 67.48           C
ATOM   2608  CE2 PHE A 324      42.594   1.891  25.568  1.00 67.48           C
ATOM   2609  CZ  PHE A 324      43.882   2.161  25.174  1.00 67.48           C
ATOM   2610  C   PHE A 324      41.932  -3.949  24.955  1.00 67.48           C
ATOM   2611  O   PHE A 324      42.498  -4.687  24.151  1.00 67.48           O
ATOM   2612  N   ASN A 325      40.708  -4.239  25.460  1.00114.94           N
ATOM   2613  CA  ASN A 325      39.977  -5.397  25.000  1.00114.94           C
ATOM   2614  CB  ASN A 325      40.148  -6.615  25.925  1.00114.94           C
ATOM   2615  CG  ASN A 325      39.548  -7.837  25.244  1.00114.94           C
ATOM   2616  OD1 ASN A 325      39.301  -7.840  24.040  1.00114.94           O
ATOM   2617  ND2 ASN A 325      39.303  -8.913  26.040  1.00114.94           N
ATOM   2618  C   ASN A 325      38.499  -5.082  24.970  1.00114.94           C
ATOM   2619  O   ASN A 325      37.985  -4.449  25.889  1.00114.94           O
ATOM   2620  N   PRO A 326      37.782  -5.510  23.952  1.00 78.67           N
ATOM   2621  CA  PRO A 326      36.355  -5.279  23.901  1.00 78.67           C
ATOM   2622  CD  PRO A 326      38.356  -5.590  22.617  1.00 78.67           C
ATOM   2623  CB  PRO A 326      35.925  -5.654  22.485  1.00 78.67           C
ATOM   2624  CG  PRO A 326      37.183  -5.372  21.644  1.00 78.67           C
ATOM   2625  C   PRO A 326      35.665  -6.049  24.983  1.00 78.67           C
ATOM   2626  O   PRO A 326      34.522  -5.736  25.314  1.00 78.67           O
ATOM   2627  N   GLY A 327      36.340  -7.089  25.501  1.00 54.69           N
ATOM   2628  CA  GLY A 327      35.896  -7.954  26.554  1.00 54.69           C
ATOM   2629  C   GLY A 327      35.837  -7.216  27.850  1.00 54.69           C
ATOM   2630  O   GLY A 327      35.139  -7.653  28.761  1.00 54.69           O
ATOM   2631  N   HIS A 328      36.644  -6.149  28.025  1.00 90.56           N
ATOM   2632  CA  HIS A 328      36.586  -5.457  29.283  1.00 90.56           C
ATOM   2633  ND1 HIS A 328      39.211  -5.604  31.270  1.00 90.56           N
ATOM   2634  CG  HIS A 328      38.997  -5.175  29.978  1.00 90.56           C
ATOM   2635  CB  HIS A 328      37.746  -4.479  29.535  1.00 90.56           C
ATOM   2636  NE2 HIS A 328      41.022  -6.161  30.107  1.00 90.56           N
ATOM   2637  CD2 HIS A 328      40.113  -5.523  29.281  1.00 90.56           C
ATOM   2638  CE1 HIS A 328      40.436  -6.186  31.291  1.00 90.56           C
ATOM   2639  C   HIS A 328      35.310  -4.685  29.337  1.00 90.56           C
ATOM   2640  O   HIS A 328      35.246  -3.512  28.973  1.00 90.56           O
ATOM   2641  N   ILE A 329      34.261  -5.340  29.863  1.00102.02           N
ATOM   2642  CA  ILE A 329      32.953  -4.767  29.931  1.00102.02           C
ATOM   2643  CB  ILE A 329      31.901  -5.649  29.314  1.00102.02           C
ATOM   2644  CG2 ILE A 329      32.211  -5.779  27.814  1.00102.02           C
ATOM   2645  CG1 ILE A 329      31.820  -7.000  30.047  1.00102.02           C
ATOM   2646  CD1 ILE A 329      30.640  -7.865  29.603  1.00102.02           C
ATOM   2647  C   ILE A 329      32.629  -4.578  31.376  1.00102.02           C
ATOM   2648  O   ILE A 329      33.179  -5.258  32.241  1.00102.02           O
ATOM   2649  N   VAL A 330      31.758  -3.592  31.669  1.00 51.75           N
ATOM   2650  CA  VAL A 330      31.373  -3.310  33.018  1.00 51.75           C
ATOM   2651  CB  VAL A 330      31.602  -1.879  33.423  1.00 51.75           C
ATOM   2652  CG1 VAL A 330      33.118  -1.612  33.439  1.00 51.75           C
ATOM   2653  CG2 VAL A 330      30.836  -0.959  32.457  1.00 51.75           C
ATOM   2654  C   VAL A 330      29.916  -3.612  33.124  1.00 51.75           C
ATOM   2655  O   VAL A 330      29.200  -3.717  32.129  1.00 51.75           O
ATOM   2656  N   PRO A 331      29.457  -3.771  34.326  1.00101.15           N
ATOM   2657  CA  PRO A 331      28.089  -4.159  34.467  1.00101.15           C
ATOM   2658  CD  PRO A 331      30.289  -4.348  35.361  1.00101.15           C
ATOM   2659  CB  PRO A 331      27.925  -4.576  35.916  1.00101.15           C
ATOM   2660  CG  PRO A 331      29.318  -5.157  36.223  1.00101.15           C
ATOM   2661  C   PRO A 331      27.161  -3.137  33.921  1.00101.15           C
ATOM   2662  O   PRO A 331      27.324  -1.952  34.204  1.00101.15           O
ATOM   2663  N   GLY A 332      26.164  -3.604  33.149  1.00 36.62           N
ATOM   2664  CA  GLY A 332      25.223  -2.754  32.487  1.00 36.62           C
ATOM   2665  C   GLY A 332      25.596  -2.654  31.036  1.00 36.62           C
ATOM   2666  O   GLY A 332      24.797  -2.183  30.227  1.00 36.62           O
ATOM   2667  N   VAL A 333      26.823  -3.078  30.665  1.00 52.50           N
ATOM   2668  CA  VAL A 333      27.227  -3.051  29.279  1.00 52.50           C
ATOM   2669  CB  VAL A 333      28.384  -2.131  29.017  1.00 52.50           C
ATOM   2670  CG1 VAL A 333      28.772  -2.244  27.533  1.00 52.50           C
ATOM   2671  CG2 VAL A 333      27.998  -0.711  29.462  1.00 52.50           C
ATOM   2672  C   VAL A 333      27.694  -4.425  28.911  1.00 52.50           C
ATOM   2673  O   VAL A 333      28.608  -4.967  29.535  1.00 52.50           O
ATOM   2674  N   TYR A 334      27.094  -5.009  27.851  1.00 66.37           N
ATOM   2675  CA  TYR A 334      27.455  -6.347  27.473  1.00 66.37           C
ATOM   2676  CB  TYR A 334      26.456  -7.419  27.942  1.00 66.37           C
ATOM   2677  CG  TYR A 334      26.655  -7.476  29.414  1.00 66.37           C
ATOM   2678  CD1 TYR A 334      25.962  -6.643  30.263  1.00 66.37           C
ATOM   2679  CD2 TYR A 334      27.567  -8.361  29.936  1.00 66.37           C
ATOM   2680  CE1 TYR A 334      26.170  -6.700  31.621  1.00 66.37           C
ATOM   2681  CE2 TYR A 334      27.778  -8.422  31.292  1.00 66.37           C
ATOM   2682  CZ  TYR A 334      27.082  -7.589  32.136  1.00 66.37           C
ATOM   2683  OH  TYR A 334      27.296  -7.643  33.529  1.00 66.37           O
ATOM   2684  C   TYR A 334      27.630  -6.452  25.994  1.00 66.37           C
ATOM   2685  O   TYR A 334      27.268  -5.558  25.232  1.00 66.37           O
ATOM   2686  N   TYR A 335      28.242  -7.568  25.556  1.00121.83           N
ATOM   2687  CA  TYR A 335      28.493  -7.799  24.168  1.00121.83           C
ATOM   2688  CB  TYR A 335      29.620  -8.813  23.894  1.00121.83           C
ATOM   2689  CG  TYR A 335      29.289 -10.118  24.531  1.00121.83           C
ATOM   2690  CD1 TYR A 335      28.571 -11.073  23.847  1.00121.83           C
ATOM   2691  CD2 TYR A 335      29.702 -10.388  25.816  1.00121.83           C
ATOM   2692  CE1 TYR A 335      28.272 -12.278  24.437  1.00121.83           C
ATOM   2693  CE2 TYR A 335      29.405 -11.591  26.411  1.00121.83           C
ATOM   2694  CZ  TYR A 335      28.690 -12.539  25.720  1.00121.83           C
ATOM   2695  OH  TYR A 335      28.384 -13.776  26.327  1.00121.83           O
ATOM   2696  C   TYR A 335      27.234  -8.254  23.513  1.00121.83           C
ATOM   2697  O   TYR A 335      26.343  -8.814  24.152  1.00121.83           O
ATOM   2698  N   SER A 336      27.086  -7.888  22.227  1.00 53.77           N
ATOM   2699  CA  SER A 336      25.998  -8.376  21.441  1.00 53.77           C
ATOM   2700  CB  SER A 336      25.542  -7.410  20.333  1.00 53.77           C
ATOM   2701  OG  SER A 336      26.563  -7.270  19.356  1.00 53.77           O
ATOM   2702  C   SER A 336      26.465  -9.641  20.772  1.00 53.77           C
ATOM   2703  O   SER A 336      27.610 -10.069  20.919  1.00 53.77           O
ATOM   2704  N   GLU A 337      25.545 -10.242  19.996  1.00159.19           N
ATOM   2705  CA  GLU A 337      25.630 -11.483  19.273  1.00159.19           C
ATOM   2706  CB  GLU A 337      24.293 -11.842  18.601  1.00159.19           C
ATOM   2707  CG  GLU A 337      23.106 -12.000  19.560  1.00159.19           C
ATOM   2708  CD  GLU A 337      22.440 -10.644  19.802  1.00159.19           C
ATOM   2709  OE1 GLU A 337      23.024  -9.807  20.541  1.00159.19           O
ATOM   2710  OE2 GLU A 337      21.321 -10.430  19.262  1.00159.19           O
ATOM   2711  C   GLU A 337      26.645 -11.398  18.167  1.00159.19           C
ATOM   2712  O   GLU A 337      27.099 -12.424  17.661  1.00159.19           O
ATOM   2713  N   ASP A 338      26.971 -10.166  17.732  1.00 84.81           N
ATOM   2714  CA  ASP A 338      27.850  -9.846  16.633  1.00 84.81           C
ATOM   2715  CB  ASP A 338      28.398  -8.425  16.834  1.00 84.81           C
ATOM   2716  CG  ASP A 338      28.982  -7.871  15.557  1.00 84.81           C
ATOM   2717  OD1 ASP A 338      29.705  -8.605  14.832  1.00 84.81           O
ATOM   2718  OD2 ASP A 338      28.690  -6.673  15.299  1.00 84.81           O
ATOM   2719  C   ASP A 338      29.020 -10.800  16.597  1.00 84.81           C
ATOM   2720  O   ASP A 338      29.810 -10.875  17.534  1.00 84.81           O
ATOM   2721  N   LYS A 339      29.155 -11.553  15.481  1.00117.99           N
ATOM   2722  CA  LYS A 339      30.155 -12.577  15.304  1.00117.99           C
ATOM   2723  CB  LYS A 339      30.015 -13.359  13.984  1.00117.99           C
ATOM   2724  CG  LYS A 339      28.799 -14.283  13.927  1.00117.99           C
ATOM   2725  CD  LYS A 339      28.546 -14.867  12.536  1.00117.99           C
ATOM   2726  CE  LYS A 339      27.929 -13.869  11.554  1.00117.99           C
ATOM   2727  NZ  LYS A 339      28.933 -12.856  11.160  1.00117.99           N
ATOM   2728  C   LYS A 339      31.536 -11.999  15.290  1.00117.99           C
ATOM   2729  O   LYS A 339      32.486 -12.659  15.707  1.00117.99           O
ATOM   2730  N   LEU A 340      31.710 -10.788  14.733  1.00177.26           N
ATOM   2731  CA  LEU A 340      33.019 -10.193  14.718  1.00177.26           C
ATOM   2732  CB  LEU A 340      33.090  -8.787  14.107  1.00177.26           C
ATOM   2733  CG  LEU A 340      32.967  -8.648  12.590  1.00177.26           C
ATOM   2734  CD1 LEU A 340      33.080  -7.165  12.220  1.00177.26           C
ATOM   2735  CD2 LEU A 340      34.011  -9.491  11.852  1.00177.26           C
ATOM   2736  C   LEU A 340      33.415  -9.908  16.128  1.00177.26           C
ATOM   2737  O   LEU A 340      34.535 -10.181  16.553  1.00177.26           O
ATOM   2738  N   LEU A 341      32.480  -9.328  16.894  1.00 59.54           N
ATOM   2739  CA  LEU A 341      32.761  -8.916  18.233  1.00 59.54           C
ATOM   2740  CB  LEU A 341      31.562  -8.195  18.869  1.00 59.54           C
ATOM   2741  CG  LEU A 341      31.807  -7.727  20.312  1.00 59.54           C
ATOM   2742  CD1 LEU A 341      32.962  -6.716  20.383  1.00 59.54           C
ATOM   2743  CD2 LEU A 341      30.511  -7.188  20.938  1.00 59.54           C
ATOM   2744  C   LEU A 341      33.099 -10.115  19.065  1.00 59.54           C
ATOM   2745  O   LEU A 341      34.010 -10.071  19.890  1.00 59.54           O
ATOM   2746  N   GLN A 342      32.404 -11.238  18.831  1.00 52.48           N
ATOM   2747  CA  GLN A 342      32.557 -12.395  19.664  1.00 52.48           C
ATOM   2748  CB  GLN A 342      31.721 -13.589  19.170  1.00 52.48           C
ATOM   2749  CG  GLN A 342      30.213 -13.400  19.330  1.00 52.48           C
ATOM   2750  CD  GLN A 342      29.871 -13.673  20.787  1.00 52.48           C
ATOM   2751  OE1 GLN A 342      30.596 -14.383  21.482  1.00 52.48           O
ATOM   2752  NE2 GLN A 342      28.735 -13.098  21.265  1.00 52.48           N
ATOM   2753  C   GLN A 342      33.979 -12.864  19.698  1.00 52.48           C
ATOM   2754  O   GLN A 342      34.506 -13.143  20.772  1.00 52.48           O
ATOM   2755  N   THR A 343      34.661 -12.985  18.549  1.00 65.39           N
ATOM   2756  CA  THR A 343      35.995 -13.500  18.666  1.00 65.39           C
ATOM   2757  CB  THR A 343      36.593 -14.078  17.435  1.00 65.39           C
ATOM   2758  OG1 THR A 343      35.771 -15.125  16.940  1.00 65.39           O
ATOM   2759  CG2 THR A 343      37.991 -14.628  17.769  1.00 65.39           C
ATOM   2760  C   THR A 343      36.929 -12.480  19.240  1.00 65.39           C
ATOM   2761  O   THR A 343      37.935 -12.839  19.847  1.00 65.39           O
ATOM   2762  N   ARG A 344      36.635 -11.180  19.054  1.00103.38           N
ATOM   2763  CA  ARG A 344      37.488 -10.126  19.529  1.00103.38           C
ATOM   2764  CB  ARG A 344      36.956  -8.728  19.175  1.00103.38           C
ATOM   2765  CG  ARG A 344      37.018  -8.437  17.673  1.00103.38           C
ATOM   2766  CD  ARG A 344      36.495  -7.051  17.296  1.00103.38           C
ATOM   2767  NE  ARG A 344      37.339  -6.051  18.006  1.00103.38           N
ATOM   2768  CZ  ARG A 344      36.882  -4.777  18.177  1.00103.38           C
ATOM   2769  NH1 ARG A 344      35.654  -4.425  17.697  1.00103.38           N
ATOM   2770  NH2 ARG A 344      37.649  -3.857  18.832  1.00103.38           N
ATOM   2771  C   ARG A 344      37.584 -10.242  21.011  1.00103.38           C
ATOM   2772  O   ARG A 344      38.619  -9.927  21.598  1.00103.38           O
ATOM   2773  N   ILE A 345      36.507 -10.717  21.660  1.00139.22           N
ATOM   2774  CA  ILE A 345      36.531 -10.801  23.086  1.00139.22           C
ATOM   2775  CB  ILE A 345      35.243 -11.328  23.679  1.00139.22           C
ATOM   2776  CG2 ILE A 345      35.148 -12.838  23.416  1.00139.22           C
ATOM   2777  CG1 ILE A 345      35.133 -10.972  25.173  1.00139.22           C
ATOM   2778  CD1 ILE A 345      36.183 -11.634  26.061  1.00139.22           C
ATOM   2779  C   ILE A 345      37.682 -11.686  23.478  1.00139.22           C
ATOM   2780  O   ILE A 345      38.382 -11.396  24.444  1.00139.22           O
ATOM   2781  N   PHE A 346      37.889 -12.810  22.761  1.00 60.19           N
ATOM   2782  CA  PHE A 346      38.972 -13.723  23.025  1.00 60.19           C
ATOM   2783  CB  PHE A 346      38.777 -15.080  22.325  1.00 60.19           C
ATOM   2784  CG  PHE A 346      39.995 -15.897  22.589  1.00 60.19           C
ATOM   2785  CD1 PHE A 346      40.173 -16.523  23.802  1.00 60.19           C
ATOM   2786  CD2 PHE A 346      40.957 -16.045  21.617  1.00 60.19           C
ATOM   2787  CE1 PHE A 346      41.297 -17.277  24.042  1.00 60.19           C
ATOM   2788  CE2 PHE A 346      42.083 -16.799  21.851  1.00 60.19           C
ATOM   2789  CZ  PHE A 346      42.255 -17.416  23.067  1.00 60.19           C
ATOM   2790  C   PHE A 346      40.327 -13.210  22.602  1.00 60.19           C
ATOM   2791  O   PHE A 346      41.293 -13.291  23.359  1.00 60.19           O
ATOM   2792  N   ALA A 347      40.422 -12.646  21.381  1.00 45.41           N
ATOM   2793  CA  ALA A 347      41.680 -12.340  20.746  1.00 45.41           C
ATOM   2794  CB  ALA A 347      41.498 -11.817  19.311  1.00 45.41           C
ATOM   2795  C   ALA A 347      42.524 -11.334  21.474  1.00 45.41           C
ATOM   2796  O   ALA A 347      43.736 -11.519  21.577  1.00 45.41           O
ATOM   2797  N   TYR A 348      41.935 -10.243  21.998  1.00 56.42           N
ATOM   2798  CA  TYR A 348      42.761  -9.202  22.552  1.00 56.42           C
ATOM   2799  CB  TYR A 348      41.953  -7.973  23.002  1.00 56.42           C
ATOM   2800  CG  TYR A 348      41.451  -7.293  21.775  1.00 56.42           C
ATOM   2801  CD1 TYR A 348      40.378  -7.799  21.078  1.00 56.42           C
ATOM   2802  CD2 TYR A 348      42.054  -6.140  21.327  1.00 56.42           C
ATOM   2803  CE1 TYR A 348      39.918  -7.167  19.946  1.00 56.42           C
ATOM   2804  CE2 TYR A 348      41.598  -5.504  20.196  1.00 56.42           C
ATOM   2805  CZ  TYR A 348      40.529  -6.018  19.503  1.00 56.42           C
ATOM   2806  OH  TYR A 348      40.059  -5.368  18.342  1.00 56.42           O
ATOM   2807  C   TYR A 348      43.555  -9.669  23.735  1.00 56.42           C
ATOM   2808  O   TYR A 348      44.771  -9.495  23.772  1.00 56.42           O
ATOM   2809  N   ALA A 349      42.902 -10.297  24.727  1.00 32.59           N
ATOM   2810  CA  ALA A 349      43.606 -10.710  25.908  1.00 32.59           C
ATOM   2811  CB  ALA A 349      42.683 -11.346  26.961  1.00 32.59           C
ATOM   2812  C   ALA A 349      44.623 -11.734  25.525  1.00 32.59           C
ATOM   2813  O   ALA A 349      45.731 -11.758  26.059  1.00 32.59           O
ATOM   2814  N   ASP A 350      44.263 -12.619  24.581  1.00 46.14           N
ATOM   2815  CA  ASP A 350      45.151 -13.682  24.222  1.00 46.14           C
ATOM   2816  CB  ASP A 350      44.544 -14.639  23.186  1.00 46.14           C
ATOM   2817  CG  ASP A 350      45.407 -15.890  23.173  1.00 46.14           C
ATOM   2818  OD1 ASP A 350      46.453 -15.893  23.874  1.00 46.14           O
ATOM   2819  OD2 ASP A 350      45.027 -16.865  22.474  1.00 46.14           O
ATOM   2820  C   ASP A 350      46.424 -13.124  23.653  1.00 46.14           C
ATOM   2821  O   ASP A 350      47.512 -13.552  24.033  1.00 46.14           O
ATOM   2822  N   THR A 351      46.329 -12.141  22.736  1.00114.14           N
ATOM   2823  CA  THR A 351      47.507 -11.593  22.118  1.00114.14           C
ATOM   2824  CB  THR A 351      47.208 -10.621  21.012  1.00114.14           C
ATOM   2825  OG1 THR A 351      46.545  -9.472  21.516  1.00114.14           O
ATOM   2826  CG2 THR A 351      46.320 -11.325  19.977  1.00114.14           C
ATOM   2827  C   THR A 351      48.315 -10.867  23.149  1.00114.14           C
ATOM   2828  O   THR A 351      49.545 -10.904  23.130  1.00114.14           O
ATOM   2829  N   GLN A 352      47.627 -10.185  24.080  1.00 54.48           N
ATOM   2830  CA  GLN A 352      48.249  -9.373  25.088  1.00 54.48           C
ATOM   2831  CB  GLN A 352      47.212  -8.622  25.938  1.00 54.48           C
ATOM   2832  CG  GLN A 352      46.448  -7.592  25.104  1.00 54.48           C
ATOM   2833  CD  GLN A 352      45.324  -7.005  25.941  1.00 54.48           C
ATOM   2834  OE1 GLN A 352      45.017  -7.483  27.031  1.00 54.48           O
ATOM   2835  NE2 GLN A 352      44.681  -5.933  25.406  1.00 54.48           N
ATOM   2836  C   GLN A 352      49.091 -10.219  25.989  1.00 54.48           C
ATOM   2837  O   GLN A 352      50.161  -9.795  26.426  1.00 54.48           O
ATOM   2838  N   ARG A 353      48.638 -11.443  26.302  1.00 73.29           N
ATOM   2839  CA  ARG A 353      49.413 -12.265  27.180  1.00 73.29           C
ATOM   2840  CB  ARG A 353      48.768 -13.640  27.420  1.00 73.29           C
ATOM   2841  CG  ARG A 353      47.427 -13.550  28.152  1.00 73.29           C
ATOM   2842  CD  ARG A 353      46.764 -14.908  28.390  1.00 73.29           C
ATOM   2843  NE  ARG A 353      45.480 -14.663  29.103  1.00 73.29           N
ATOM   2844  CZ  ARG A 353      44.357 -14.352  28.390  1.00 73.29           C
ATOM   2845  NH1 ARG A 353      44.420 -14.228  27.033  1.00 73.29           N
ATOM   2846  NH2 ARG A 353      43.170 -14.163  29.035  1.00 73.29           N
ATOM   2847  C   ARG A 353      50.747 -12.481  26.537  1.00 73.29           C
ATOM   2848  O   ARG A 353      51.781 -12.402  27.198  1.00 73.29           O
ATOM   2849  N   HIS A 354      50.751 -12.774  25.222  1.00 51.23           N
ATOM   2850  CA  HIS A 354      51.971 -13.002  24.500  1.00 51.23           C
ATOM   2851  ND1 HIS A 354      53.835 -14.746  22.404  1.00 51.23           N
ATOM   2852  CG  HIS A 354      52.988 -13.666  22.286  1.00 51.23           C
ATOM   2853  CB  HIS A 354      51.720 -13.490  23.064  1.00 51.23           C
ATOM   2854  NE2 HIS A 354      54.739 -13.391  20.889  1.00 51.23           N
ATOM   2855  CD2 HIS A 354      53.555 -12.849  21.356  1.00 51.23           C
ATOM   2856  CE1 HIS A 354      54.865 -14.530  21.547  1.00 51.23           C
ATOM   2857  C   HIS A 354      52.801 -11.755  24.397  1.00 51.23           C
ATOM   2858  O   HIS A 354      53.992 -11.768  24.706  1.00 51.23           O
ATOM   2859  N   ARG A 355      52.199 -10.636  23.948  1.00202.54           N
ATOM   2860  CA  ARG A 355      52.989  -9.455  23.726  1.00202.54           C
ATOM   2861  CB  ARG A 355      52.185  -8.280  23.139  1.00202.54           C
ATOM   2862  CG  ARG A 355      51.690  -8.495  21.711  1.00202.54           C
ATOM   2863  CD  ARG A 355      51.140  -7.225  21.053  1.00202.54           C
ATOM   2864  NE  ARG A 355      49.906  -6.804  21.780  1.00202.54           N
ATOM   2865  CZ  ARG A 355      49.972  -5.927  22.825  1.00202.54           C
ATOM   2866  NH1 ARG A 355      51.172  -5.441  23.251  1.00202.54           N
ATOM   2867  NH2 ARG A 355      48.831  -5.518  23.450  1.00202.54           N
ATOM   2868  C   ARG A 355      53.568  -8.917  25.004  1.00202.54           C
ATOM   2869  O   ARG A 355      54.759  -8.617  25.075  1.00202.54           O
ATOM   2870  N   ILE A 356      52.682  -8.684  25.994  1.00144.82           N
ATOM   2871  CA  ILE A 356      52.940  -8.093  27.287  1.00144.82           C
ATOM   2872  CB  ILE A 356      51.750  -7.374  27.848  1.00144.82           C
ATOM   2873  CG2 ILE A 356      52.168  -6.794  29.210  1.00144.82           C
ATOM   2874  CG1 ILE A 356      51.283  -6.285  26.868  1.00144.82           C
ATOM   2875  CD1 ILE A 356      52.351  -5.232  26.578  1.00144.82           C
ATOM   2876  C   ILE A 356      53.456  -9.007  28.366  1.00144.82           C
ATOM   2877  O   ILE A 356      54.249  -8.582  29.206  1.00144.82           O
ATOM   2878  N   GLY A 357      52.967 -10.264  28.424  1.00 38.16           N
ATOM   2879  CA  GLY A 357      53.305 -11.147  29.508  1.00 38.16           C
ATOM   2880  C   GLY A 357      52.042 -11.420  30.272  1.00 38.16           C
ATOM   2881  O   GLY A 357      51.088 -10.645  30.243  1.00 38.16           O
ATOM   2882  N   PRO A 358      52.039 -12.533  30.957  1.00106.87           N
ATOM   2883  CA  PRO A 358      50.889 -13.004  31.681  1.00106.87           C
ATOM   2884  CD  PRO A 358      53.274 -13.116  31.454  1.00106.87           C
ATOM   2885  CB  PRO A 358      51.366 -14.247  32.428  1.00106.87           C
ATOM   2886  CG  PRO A 358      52.857 -13.954  32.674  1.00106.87           C
ATOM   2887  C   PRO A 358      50.350 -11.980  32.635  1.00106.87           C
ATOM   2888  O   PRO A 358      49.133 -11.938  32.811  1.00106.87           O
ATOM   2889  N   ASN A 359      51.212 -11.171  33.286  1.00115.00           N
ATOM   2890  CA  ASN A 359      50.685 -10.217  34.223  1.00115.00           C
ATOM   2891  CB  ASN A 359      51.517 -10.114  35.513  1.00115.00           C
ATOM   2892  CG  ASN A 359      51.322 -11.394  36.313  1.00115.00           C
ATOM   2893  OD1 ASN A 359      50.196 -11.780  36.623  1.00115.00           O
ATOM   2894  ND2 ASN A 359      52.449 -12.074  36.655  1.00115.00           N
ATOM   2895  C   ASN A 359      50.689  -8.851  33.600  1.00115.00           C
ATOM   2896  O   ASN A 359      51.164  -7.883  34.194  1.00115.00           O
ATOM   2897  N   TYR A 360      50.088  -8.731  32.404  1.00 88.79           N
ATOM   2898  CA  TYR A 360      50.028  -7.490  31.684  1.00 88.79           C
ATOM   2899  CB  TYR A 360      49.532  -7.620  30.227  1.00 88.79           C
ATOM   2900  CG  TYR A 360      48.135  -8.130  30.154  1.00 88.79           C
ATOM   2901  CD1 TYR A 360      47.881  -9.482  30.165  1.00 88.79           C
ATOM   2902  CD2 TYR A 360      47.079  -7.254  30.053  1.00 88.79           C
ATOM   2903  CE1 TYR A 360      46.593  -9.954  30.086  1.00 88.79           C
ATOM   2904  CE2 TYR A 360      45.788  -7.720  29.973  1.00 88.79           C
ATOM   2905  CZ  TYR A 360      45.544  -9.072  29.990  1.00 88.79           C
ATOM   2906  OH  TYR A 360      44.222  -9.555  29.908  1.00 88.79           O
ATOM   2907  C   TYR A 360      49.159  -6.513  32.411  1.00 88.79           C
ATOM   2908  O   TYR A 360      49.356  -5.302  32.326  1.00 88.79           O
ATOM   2909  N   MET A 361      48.152  -7.026  33.132  1.00 66.03           N
ATOM   2910  CA  MET A 361      47.189  -6.226  33.837  1.00 66.03           C
ATOM   2911  CB  MET A 361      46.114  -7.070  34.540  1.00 66.03           C
ATOM   2912  CG  MET A 361      45.164  -7.766  33.565  1.00 66.03           C
ATOM   2913  SD  MET A 361      44.122  -6.621  32.615  1.00 66.03           S
ATOM   2914  CE  MET A 361      43.117  -6.122  34.043  1.00 66.03           C
ATOM   2915  C   MET A 361      47.876  -5.403  34.894  1.00 66.03           C
ATOM   2916  O   MET A 361      47.359  -4.368  35.311  1.00 66.03           O
ATOM   2917  N   GLN A 362      49.018  -5.894  35.408  1.00101.54           N
ATOM   2918  CA  GLN A 362      49.807  -5.263  36.435  1.00101.54           C
ATOM   2919  CB  GLN A 362      50.951  -6.158  36.939  1.00101.54           C
ATOM   2920  CG  GLN A 362      50.464  -7.413  37.666  1.00101.54           C
ATOM   2921  CD  GLN A 362      49.794  -6.968  38.958  1.00101.54           C
ATOM   2922  OE1 GLN A 362      49.678  -5.774  39.230  1.00101.54           O
ATOM   2923  NE2 GLN A 362      49.338  -7.952  39.778  1.00101.54           N
ATOM   2924  C   GLN A 362      50.423  -3.985  35.953  1.00101.54           C
ATOM   2925  O   GLN A 362      50.723  -3.107  36.761  1.00101.54           O
ATOM   2926  N   LEU A 363      50.687  -3.877  34.637  1.00137.60           N
ATOM   2927  CA  LEU A 363      51.271  -2.707  34.040  1.00137.60           C
ATOM   2928  CB  LEU A 363      51.132  -2.780  32.510  1.00137.60           C
ATOM   2929  CG  LEU A 363      51.712  -1.664  31.615  1.00137.60           C
ATOM   2930  CD1 LEU A 363      51.038  -1.782  30.244  1.00137.60           C
ATOM   2931  CD2 LEU A 363      51.639  -0.234  32.179  1.00137.60           C
ATOM   2932  C   LEU A 363      50.418  -1.555  34.481  1.00137.60           C
ATOM   2933  O   LEU A 363      49.194  -1.607  34.393  1.00137.60           O
ATOM   2934  N   PRO A 364      51.037  -0.483  34.894  1.00 83.98           N
ATOM   2935  CA  PRO A 364      50.291   0.611  35.451  1.00 83.98           C
ATOM   2936  CD  PRO A 364      52.398  -0.530  35.404  1.00 83.98           C
ATOM   2937  CB  PRO A 364      51.336   1.592  35.975  1.00 83.98           C
ATOM   2938  CG  PRO A 364      52.518   0.677  36.354  1.00 83.98           C
ATOM   2939  C   PRO A 364      49.223   1.221  34.598  1.00 83.98           C
ATOM   2940  O   PRO A 364      48.160   1.528  35.135  1.00 83.98           O
ATOM   2941  N   VAL A 365      49.441   1.407  33.284  1.00 78.22           N
ATOM   2942  CA  VAL A 365      48.405   2.039  32.523  1.00 78.22           C
ATOM   2943  CB  VAL A 365      48.789   2.402  31.133  1.00 78.22           C
ATOM   2944  CG1 VAL A 365      47.547   3.057  30.527  1.00 78.22           C
ATOM   2945  CG2 VAL A 365      50.009   3.331  31.164  1.00 78.22           C
ATOM   2946  C   VAL A 365      47.215   1.123  32.449  1.00 78.22           C
ATOM   2947  O   VAL A 365      46.081   1.574  32.302  1.00 78.22           O
ATOM   2948  N   ASN A 366      47.467  -0.196  32.462  1.00 75.90           N
ATOM   2949  CA  ASN A 366      46.458  -1.216  32.388  1.00 75.90           C
ATOM   2950  CB  ASN A 366      47.033  -2.595  32.029  1.00 75.90           C
ATOM   2951  CG  ASN A 366      47.555  -2.518  30.602  1.00 75.90           C
ATOM   2952  OD1 ASN A 366      47.231  -1.598  29.853  1.00 75.90           O
ATOM   2953  ND2 ASN A 366      48.384  -3.521  30.209  1.00 75.90           N
ATOM   2954  C   ASN A 366      45.699  -1.378  33.675  1.00 75.90           C
ATOM   2955  O   ASN A 366      44.591  -1.910  33.665  1.00 75.90           O
ATOM   2956  N   ALA A 367      46.283  -0.994  34.826  1.00 46.47           N
ATOM   2957  CA  ALA A 367      45.655  -1.254  36.101  1.00 46.47           C
ATOM   2958  CB  ALA A 367      46.544  -0.890  37.303  1.00 46.47           C
ATOM   2959  C   ALA A 367      44.366  -0.502  36.254  1.00 46.47           C
ATOM   2960  O   ALA A 367      44.203   0.628  35.797  1.00 46.47           O
ATOM   2961  N   PRO A 368      43.427  -1.165  36.886  1.00120.10           N
ATOM   2962  CA  PRO A 368      42.149  -0.565  37.178  1.00120.10           C
ATOM   2963  CD  PRO A 368      43.320  -2.605  36.728  1.00120.10           C
ATOM   2964  CB  PRO A 368      41.150  -1.718  37.312  1.00120.10           C
ATOM   2965  CG  PRO A 368      42.024  -2.975  37.463  1.00120.10           C
ATOM   2966  C   PRO A 368      42.216   0.290  38.401  1.00120.10           C
ATOM   2967  O   PRO A 368      43.113   0.091  39.219  1.00120.10           O
ATOM   2968  N   LYS A 369      41.314   1.288  38.506  1.00 94.78           N
ATOM   2969  CA  LYS A 369      41.186   2.088  39.688  1.00 94.78           C
ATOM   2970  CB  LYS A 369      40.298   3.327  39.489  1.00 94.78           C
ATOM   2971  CG  LYS A 369      40.908   4.361  38.542  1.00 94.78           C
ATOM   2972  CD  LYS A 369      39.954   5.501  38.183  1.00 94.78           C
ATOM   2973  CE  LYS A 369      39.673   6.439  39.358  1.00 94.78           C
ATOM   2974  NZ  LYS A 369      40.938   7.041  39.836  1.00 94.78           N
ATOM   2975  C   LYS A 369      40.552   1.241  40.745  1.00 94.78           C
ATOM   2976  O   LYS A 369      40.923   1.304  41.915  1.00 94.78           O
ATOM   2977  N   CYS A 370      39.566   0.414  40.342  1.00 81.01           N
ATOM   2978  CA  CYS A 370      38.862  -0.427  41.267  1.00 81.01           C
ATOM   2979  CB  CYS A 370      37.667  -1.164  40.640  1.00 81.01           C
ATOM   2980  SG  CYS A 370      38.173  -2.301  39.315  1.00 81.01           S
ATOM   2981  C   CYS A 370      39.828  -1.458  41.763  1.00 81.01           C
ATOM   2982  O   CYS A 370      40.752  -1.851  41.055  1.00 81.01           O
ATOM   2983  N   ALA A 371      39.642  -1.919  43.015  1.00 34.08           N
ATOM   2984  CA  ALA A 371      40.549  -2.878  43.577  1.00 34.08           C
ATOM   2985  CB  ALA A 371      40.327  -3.133  45.078  1.00 34.08           C
ATOM   2986  C   ALA A 371      40.371  -4.178  42.861  1.00 34.08           C
ATOM   2987  O   ALA A 371      39.297  -4.466  42.334  1.00 34.08           O
ATOM   2988  N   HIS A 372      41.444  -4.997  42.799  1.00109.89           N
ATOM   2989  CA  HIS A 372      41.321  -6.257  42.127  1.00109.89           C
ATOM   2990  ND1 HIS A 372      42.559  -8.985  40.752  1.00109.89           N
ATOM   2991  CG  HIS A 372      42.115  -7.770  40.281  1.00109.89           C
ATOM   2992  CB  HIS A 372      42.331  -6.466  40.987  1.00109.89           C
ATOM   2993  NE2 HIS A 372      41.494  -9.396  38.844  1.00109.89           N
ATOM   2994  CD2 HIS A 372      41.467  -8.039  39.114  1.00109.89           C
ATOM   2995  CE1 HIS A 372      42.161  -9.922  39.855  1.00109.89           C
ATOM   2996  C   HIS A 372      41.566  -7.342  43.125  1.00109.89           C
ATOM   2997  O   HIS A 372      42.519  -7.281  43.900  1.00109.89           O
ATOM   2998  N   HIS A 373      40.684  -8.363  43.144  1.00 69.75           N
ATOM   2999  CA  HIS A 373      40.863  -9.461  44.045  1.00 69.75           C
ATOM   3000  ND1 HIS A 373      40.923  -7.867  46.947  1.00 69.75           N
ATOM   3001  CG  HIS A 373      39.949  -8.166  46.021  1.00 69.75           C
ATOM   3002  CB  HIS A 373      39.889  -9.439  45.233  1.00 69.75           C
ATOM   3003  NE2 HIS A 373      39.541  -6.125  46.893  1.00 69.75           N
ATOM   3004  CD2 HIS A 373      39.114  -7.091  46.001  1.00 69.75           C
ATOM   3005  CE1 HIS A 373      40.631  -6.636  47.438  1.00 69.75           C
ATOM   3006  C   HIS A 373      40.553 -10.703  43.276  1.00 69.75           C
ATOM   3007  O   HIS A 373      39.525 -10.781  42.606  1.00 69.75           O
ATOM   3008  N   ASN A 374      41.436 -11.718  43.345  1.00141.52           N
ATOM   3009  CA  ASN A 374      41.156 -12.907  42.593  1.00141.52           C
ATOM   3010  CB  ASN A 374      41.432 -12.701  41.091  1.00141.52           C
ATOM   3011  CG  ASN A 374      40.685 -13.744  40.275  1.00141.52           C
ATOM   3012  OD1 ASN A 374      41.055 -14.914  40.221  1.00141.52           O
ATOM   3013  ND2 ASN A 374      39.590 -13.297  39.602  1.00141.52           N
ATOM   3014  C   ASN A 374      42.047 -14.005  43.095  1.00141.52           C
ATOM   3015  O   ASN A 374      43.005 -13.769  43.826  1.00141.52           O
ATOM   3016  N   ASN A 375      41.699 -15.254  42.736  1.00 82.06           N
ATOM   3017  CA  ASN A 375      42.401 -16.459  43.087  1.00 82.06           C
ATOM   3018  CB  ASN A 375      41.566 -17.718  42.812  1.00 82.06           C
ATOM   3019  CG  ASN A 375      40.372 -17.668  43.750  1.00 82.06           C
ATOM   3020  OD1 ASN A 375      39.223 -17.620  43.313  1.00 82.06           O
ATOM   3021  ND2 ASN A 375      40.651 -17.671  45.080  1.00 82.06           N
ATOM   3022  C   ASN A 375      43.677 -16.594  42.313  1.00 82.06           C
ATOM   3023  O   ASN A 375      44.624 -17.212  42.796  1.00 82.06           O
ATOM   3024  N   HIS A 376      43.726 -16.039  41.084  1.00 57.82           N
ATOM   3025  CA  HIS A 376      44.855 -16.209  40.208  1.00 57.82           C
ATOM   3026  ND1 HIS A 376      43.948 -16.713  36.939  1.00 57.82           N
ATOM   3027  CG  HIS A 376      43.726 -15.806  37.952  1.00 57.82           C
ATOM   3028  CB  HIS A 376      44.779 -15.360  38.924  1.00 57.82           C
ATOM   3029  NE2 HIS A 376      41.816 -16.102  36.786  1.00 57.82           N
ATOM   3030  CD2 HIS A 376      42.418 -15.444  37.845  1.00 57.82           C
ATOM   3031  CE1 HIS A 376      42.774 -16.852  36.273  1.00 57.82           C
ATOM   3032  C   HIS A 376      46.114 -15.829  40.915  1.00 57.82           C
ATOM   3033  O   HIS A 376      46.107 -15.005  41.828  1.00 57.82           O
ATOM   3034  N   ARG A 377      47.235 -16.483  40.535  1.00161.31           N
ATOM   3035  CA  ARG A 377      48.492 -16.163  41.144  1.00161.31           C
ATOM   3036  CB  ARG A 377      48.694 -16.823  42.521  1.00161.31           C
ATOM   3037  CG  ARG A 377      48.588 -18.349  42.517  1.00161.31           C
ATOM   3038  CD  ARG A 377      48.598 -18.947  43.926  1.00161.31           C
ATOM   3039  NE  ARG A 377      48.337 -20.409  43.806  1.00161.31           N
ATOM   3040  CZ  ARG A 377      49.371 -21.275  43.598  1.00161.31           C
ATOM   3041  NH1 ARG A 377      50.646 -20.802  43.487  1.00161.31           N
ATOM   3042  NH2 ARG A 377      49.128 -22.615  43.504  1.00161.31           N
ATOM   3043  C   ARG A 377      49.612 -16.577  40.240  1.00161.31           C
ATOM   3044  O   ARG A 377      49.405 -17.198  39.198  1.00161.31           O
ATOM   3045  N   ASP A 378      50.848 -16.191  40.618  1.00170.15           N
ATOM   3046  CA  ASP A 378      52.021 -16.586  39.891  1.00170.15           C
ATOM   3047  CB  ASP A 378      52.129 -18.110  39.694  1.00170.15           C
ATOM   3048  CG  ASP A 378      52.317 -18.753  41.061  1.00170.15           C
ATOM   3049  OD1 ASP A 378      52.303 -18.004  42.075  1.00170.15           O
ATOM   3050  OD2 ASP A 378      52.477 -20.001  41.111  1.00170.15           O
ATOM   3051  C   ASP A 378      52.051 -15.938  38.543  1.00170.15           C
ATOM   3052  O   ASP A 378      51.375 -14.943  38.282  1.00170.15           O
ATOM   3053  N   GLY A 379      52.890 -16.498  37.649  1.00 40.49           N
ATOM   3054  CA  GLY A 379      53.046 -15.960  36.332  1.00 40.49           C
ATOM   3055  C   GLY A 379      54.326 -15.195  36.327  1.00 40.49           C
ATOM   3056  O   GLY A 379      54.834 -14.795  37.373  1.00 40.49           O
ATOM   3057  N   ALA A 380      54.874 -14.949  35.126  0.50 33.45           N
ATOM   3058  CA  ALA A 380      56.137 -14.284  35.041  0.50 33.45           C
ATOM   3059  CB  ALA A 380      56.667 -14.143  33.603  0.50 33.45           C
ATOM   3060  C   ALA A 380      55.998 -12.912  35.612  0.50 33.45           C
ATOM   3061  O   ALA A 380      54.928 -12.307  35.575  0.50 33.45           O
ATOM   3062  N   MET A 381      57.121 -12.399  36.151  1.00 55.39           N
ATOM   3063  CA  MET A 381      57.229 -11.087  36.720  1.00 55.39           C
ATOM   3064  CB  MET A 381      57.230  -9.975  35.659  1.00 55.39           C
ATOM   3065  CG  MET A 381      58.401 -10.083  34.680  1.00 55.39           C
ATOM   3066  SD  MET A 381      60.041  -9.958  35.453  1.00 55.39           S
ATOM   3067  CE  MET A 381      59.887  -8.197  35.863  1.00 55.39           C
ATOM   3068  C   MET A 381      56.133 -10.794  37.699  1.00 55.39           C
ATOM   3069  O   MET A 381      55.357  -9.860  37.502  1.00 55.39           O
ATOM   3070  N   ASN A 382      56.034 -11.588  38.787  1.00 86.03           N
ATOM   3071  CA  ASN A 382      55.048 -11.300  39.796  1.00 86.03           C
ATOM   3072  CB  ASN A 382      54.655 -12.526  40.641  1.00 86.03           C
ATOM   3073  CG  ASN A 382      53.495 -12.131  41.547  1.00 86.03           C
ATOM   3074  OD1 ASN A 382      53.135 -10.959  41.647  1.00 86.03           O
ATOM   3075  ND2 ASN A 382      52.895 -13.138  42.237  1.00 86.03           N
ATOM   3076  C   ASN A 382      55.631 -10.274  40.733  1.00 86.03           C
ATOM   3077  O   ASN A 382      56.433 -10.590  41.611  1.00 86.03           O
ATOM   3078  N   PHE A 383      55.261  -9.000  40.494  1.00167.03           N
ATOM   3079  CA  PHE A 383      55.636  -7.794  41.191  1.00167.03           C
ATOM   3080  CB  PHE A 383      55.376  -6.544  40.336  1.00167.03           C
ATOM   3081  CG  PHE A 383      55.783  -5.353  41.132  1.00167.03           C
ATOM   3082  CD1 PHE A 383      57.084  -4.909  41.116  1.00167.03           C
ATOM   3083  CD2 PHE A 383      54.857  -4.680  41.895  1.00167.03           C
ATOM   3084  CE1 PHE A 383      57.456  -3.809  41.852  1.00167.03           C
ATOM   3085  CE2 PHE A 383      55.223  -3.580  42.633  1.00167.03           C
ATOM   3086  CZ  PHE A 383      56.525  -3.142  42.611  1.00167.03           C
ATOM   3087  C   PHE A 383      54.902  -7.581  42.486  1.00167.03           C
ATOM   3088  O   PHE A 383      55.444  -6.989  43.417  1.00167.03           O
ATOM   3089  N   MET A 384      53.639  -8.041  42.560  1.00136.73           N
ATOM   3090  CA  MET A 384      52.691  -7.700  43.588  1.00136.73           C
ATOM   3091  CB  MET A 384      51.301  -8.308  43.323  1.00136.73           C
ATOM   3092  CG  MET A 384      50.217  -7.796  44.276  1.00136.73           C
ATOM   3093  SD  MET A 384      48.563  -8.496  43.987  1.00136.73           S
ATOM   3094  CE  MET A 384      47.702  -7.356  45.109  1.00136.73           C
ATOM   3095  C   MET A 384      53.073  -8.081  45.000  1.00136.73           C
ATOM   3096  O   MET A 384      52.799  -7.303  45.913  1.00136.73           O
ATOM   3097  N   HIS A 385      53.716  -9.241  45.260  1.00106.11           N
ATOM   3098  CA  HIS A 385      53.926  -9.615  46.641  1.00106.11           C
ATOM   3099  ND1 HIS A 385      57.145  -7.656  47.296  1.00106.11           N
ATOM   3100  CG  HIS A 385      56.233  -8.639  46.986  1.00106.11           C
ATOM   3101  CB  HIS A 385      54.803  -8.631  47.434  1.00106.11           C
ATOM   3102  NE2 HIS A 385      58.227  -9.165  46.073  1.00106.11           N
ATOM   3103  CD2 HIS A 385      56.910  -9.553  46.239  1.00106.11           C
ATOM   3104  CE1 HIS A 385      58.321  -8.020  46.725  1.00106.11           C
ATOM   3105  C   HIS A 385      52.576  -9.668  47.293  1.00106.11           C
ATOM   3106  O   HIS A 385      52.296  -8.947  48.250  1.00106.11           O
ATOM   3107  N   ARG A 386      51.705 -10.550  46.757  1.00211.86           N
ATOM   3108  CA  ARG A 386      50.316 -10.627  47.118  1.00211.86           C
ATOM   3109  CB  ARG A 386      49.559 -11.716  46.338  1.00211.86           C
ATOM   3110  CG  ARG A 386      49.398 -11.419  44.848  1.00211.86           C
ATOM   3111  CD  ARG A 386      50.710 -11.461  44.065  1.00211.86           C
ATOM   3112  NE  ARG A 386      50.370 -11.205  42.638  1.00211.86           N
ATOM   3113  CZ  ARG A 386      50.023 -12.247  41.830  1.00211.86           C
ATOM   3114  NH1 ARG A 386      50.019 -13.520  42.324  1.00211.86           N
ATOM   3115  NH2 ARG A 386      49.676 -12.018  40.530  1.00211.86           N
ATOM   3116  C   ARG A 386      50.040 -10.897  48.570  1.00211.86           C
ATOM   3117  O   ARG A 386      49.426 -10.052  49.217  1.00211.86           O
ATOM   3118  N   ASP A 387      50.509 -12.033  49.136  1.00197.53           N
ATOM   3119  CA  ASP A 387      50.198 -12.379  50.504  1.00197.53           C
ATOM   3120  CB  ASP A 387      50.407 -11.220  51.500  1.00197.53           C
ATOM   3121  CG  ASP A 387      50.266 -11.742  52.925  1.00197.53           C
ATOM   3122  OD1 ASP A 387      50.404 -12.978  53.128  1.00197.53           O
ATOM   3123  OD2 ASP A 387      50.029 -10.903  53.835  1.00197.53           O
ATOM   3124  C   ASP A 387      48.762 -12.818  50.598  1.00197.53           C
ATOM   3125  O   ASP A 387      47.922 -12.369  49.821  1.00197.53           O
ATOM   3126  N   GLU A 388      48.489 -13.769  51.526  1.00309.09           N
ATOM   3127  CA  GLU A 388      47.194 -14.304  51.880  1.00309.09           C
ATOM   3128  CB  GLU A 388      46.000 -13.911  50.981  1.00309.09           C
ATOM   3129  CG  GLU A 388      45.534 -12.462  51.157  1.00309.09           C
ATOM   3130  CD  GLU A 388      44.379 -12.210  50.196  1.00309.09           C
ATOM   3131  OE1 GLU A 388      43.977 -13.169  49.485  1.00309.09           O
ATOM   3132  OE2 GLU A 388      43.885 -11.051  50.159  1.00309.09           O
ATOM   3133  C   GLU A 388      47.290 -15.792  51.843  1.00309.09           C
ATOM   3134  O   GLU A 388      48.017 -16.365  51.034  1.00309.09           O
ATOM   3135  N   GLU A 389      46.572 -16.445  52.774  1.00131.60           N
ATOM   3136  CA  GLU A 389      46.535 -17.872  52.895  1.00131.60           C
ATOM   3137  CB  GLU A 389      45.888 -18.328  54.214  1.00131.60           C
ATOM   3138  CG  GLU A 389      45.835 -19.849  54.373  1.00131.60           C
ATOM   3139  CD  GLU A 389      45.096 -20.165  55.667  1.00131.60           C
ATOM   3140  OE1 GLU A 389      45.114 -19.303  56.586  1.00131.60           O
ATOM   3141  OE2 GLU A 389      44.500 -21.271  55.749  1.00131.60           O
ATOM   3142  C   GLU A 389      45.740 -18.516  51.799  1.00131.60           C
ATOM   3143  O   GLU A 389      46.131 -19.561  51.282  1.00131.60           O
ATOM   3144  N   VAL A 390      44.601 -17.911  51.403  1.00142.44           N
ATOM   3145  CA  VAL A 390      43.704 -18.646  50.549  1.00142.44           C
ATOM   3146  CB  VAL A 390      42.270 -18.583  50.996  1.00142.44           C
ATOM   3147  CG1 VAL A 390      41.788 -17.123  50.943  1.00142.44           C
ATOM   3148  CG2 VAL A 390      41.450 -19.543  50.117  1.00142.44           C
ATOM   3149  C   VAL A 390      43.749 -18.209  49.121  1.00142.44           C
ATOM   3150  O   VAL A 390      43.464 -17.064  48.775  1.00142.44           O
ATOM   3151  N   ASP A 391      44.211 -19.146  48.276  1.00105.13           N
ATOM   3152  CA  ASP A 391      44.266 -19.111  46.844  1.00105.13           C
ATOM   3153  CB  ASP A 391      45.442 -19.936  46.284  1.00105.13           C
ATOM   3154  CG  ASP A 391      45.316 -21.395  46.713  1.00105.13           C
ATOM   3155  OD1 ASP A 391      44.775 -21.661  47.820  1.00105.13           O
ATOM   3156  OD2 ASP A 391      45.771 -22.271  45.930  1.00105.13           O
ATOM   3157  C   ASP A 391      42.995 -19.582  46.190  1.00105.13           C
ATOM   3158  O   ASP A 391      42.767 -19.289  45.019  1.00105.13           O
ATOM   3159  N   TYR A 392      42.143 -20.355  46.896  1.00170.79           N
ATOM   3160  CA  TYR A 392      41.070 -21.026  46.206  1.00170.79           C
ATOM   3161  CB  TYR A 392      41.225 -22.551  46.305  1.00170.79           C
ATOM   3162  CG  TYR A 392      41.208 -22.853  47.767  1.00170.79           C
ATOM   3163  CD1 TYR A 392      42.375 -22.829  48.496  1.00170.79           C
ATOM   3164  CD2 TYR A 392      40.028 -23.137  48.417  1.00170.79           C
ATOM   3165  CE1 TYR A 392      42.367 -23.096  49.846  1.00170.79           C
ATOM   3166  CE2 TYR A 392      40.013 -23.404  49.765  1.00170.79           C
ATOM   3167  CZ  TYR A 392      41.184 -23.385  50.482  1.00170.79           C
ATOM   3168  OH  TYR A 392      41.170 -23.658  51.867  1.00170.79           O
ATOM   3169  C   TYR A 392      39.717 -20.713  46.772  1.00170.79           C
ATOM   3170  O   TYR A 392      39.571 -20.314  47.926  1.00170.79           O
ATOM   3171  N   LEU A 393      38.687 -20.866  45.907  1.00130.56           N
ATOM   3172  CA  LEU A 393      37.297 -20.759  46.259  1.00130.56           C
ATOM   3173  CB  LEU A 393      36.586 -19.521  45.682  1.00130.56           C
ATOM   3174  CG  LEU A 393      37.069 -18.181  46.264  1.00130.56           C
ATOM   3175  CD1 LEU A 393      36.307 -17.000  45.640  1.00130.56           C
ATOM   3176  CD2 LEU A 393      37.006 -18.183  47.800  1.00130.56           C
ATOM   3177  C   LEU A 393      36.658 -21.953  45.625  1.00130.56           C
ATOM   3178  O   LEU A 393      37.101 -22.363  44.555  1.00130.56           O
ATOM   3179  N   PRO A 394      35.635 -22.542  46.185  1.00 82.74           N
ATOM   3180  CA  PRO A 394      34.995 -22.133  47.405  1.00 82.74           C
ATOM   3181  CD  PRO A 394      35.208 -23.864  45.757  1.00 82.74           C
ATOM   3182  CB  PRO A 394      33.792 -23.061  47.549  1.00 82.74           C
ATOM   3183  CG  PRO A 394      34.271 -24.359  46.871  1.00 82.74           C
ATOM   3184  C   PRO A 394      35.918 -22.326  48.563  1.00 82.74           C
ATOM   3185  O   PRO A 394      36.850 -23.121  48.467  1.00 82.74           O
ATOM   3186  N   SER A 395      35.675 -21.589  49.663  1.00 91.47           N
ATOM   3187  CA  SER A 395      36.451 -21.712  50.861  1.00 91.47           C
ATOM   3188  CB  SER A 395      37.631 -20.729  50.946  1.00 91.47           C
ATOM   3189  OG  SER A 395      38.333 -20.918  52.166  1.00 91.47           O
ATOM   3190  C   SER A 395      35.529 -21.414  52.001  1.00 91.47           C
ATOM   3191  O   SER A 395      34.469 -20.819  51.817  1.00 91.47           O
ATOM   3192  N   ARG A 396      35.909 -21.853  53.215  1.00184.07           N
ATOM   3193  CA  ARG A 396      35.091 -21.662  54.378  1.00184.07           C
ATOM   3194  CB  ARG A 396      35.630 -22.398  55.617  1.00184.07           C
ATOM   3195  CG  ARG A 396      34.708 -22.277  56.832  1.00184.07           C
ATOM   3196  CD  ARG A 396      35.278 -22.890  58.114  1.00184.07           C
ATOM   3197  NE  ARG A 396      35.357 -24.367  57.930  1.00184.07           N
ATOM   3198  CZ  ARG A 396      36.218 -25.095  58.701  1.00184.07           C
ATOM   3199  NH1 ARG A 396      37.019 -24.462  59.607  1.00184.07           N
ATOM   3200  NH2 ARG A 396      36.280 -26.452  58.567  1.00184.07           N
ATOM   3201  C   ARG A 396      35.008 -20.205  54.729  1.00184.07           C
ATOM   3202  O   ARG A 396      33.960 -19.717  55.148  1.00184.07           O
ATOM   3203  N   PHE A 397      36.117 -19.469  54.546  1.00152.91           N
ATOM   3204  CA  PHE A 397      36.231 -18.106  54.992  1.00152.91           C
ATOM   3205  CB  PHE A 397      37.573 -17.483  54.586  1.00152.91           C
ATOM   3206  CG  PHE A 397      38.624 -18.359  55.162  1.00152.91           C
ATOM   3207  CD1 PHE A 397      39.018 -19.485  54.478  1.00152.91           C
ATOM   3208  CD2 PHE A 397      39.193 -18.077  56.381  1.00152.91           C
ATOM   3209  CE1 PHE A 397      39.983 -20.315  54.993  1.00152.91           C
ATOM   3210  CE2 PHE A 397      40.161 -18.904  56.900  1.00152.91           C
ATOM   3211  CZ  PHE A 397      40.557 -20.022  56.206  1.00152.91           C
ATOM   3212  C   PHE A 397      35.171 -17.243  54.386  1.00152.91           C
ATOM   3213  O   PHE A 397      34.994 -17.205  53.171  1.00152.91           O
ATOM   3214  N   ASP A 398      34.424 -16.524  55.247  1.00127.70           N
ATOM   3215  CA  ASP A 398      33.457 -15.587  54.763  1.00127.70           C
ATOM   3216  CB  ASP A 398      32.360 -15.184  55.779  1.00127.70           C
ATOM   3217  CG  ASP A 398      32.955 -14.617  57.053  1.00127.70           C
ATOM   3218  OD1 ASP A 398      33.805 -15.318  57.665  1.00127.70           O
ATOM   3219  OD2 ASP A 398      32.579 -13.475  57.427  1.00127.70           O
ATOM   3220  C   ASP A 398      34.149 -14.393  54.165  1.00127.70           C
ATOM   3221  O   ASP A 398      33.599 -13.804  53.234  1.00127.70           O
ATOM   3222  N   PRO A 399      35.311 -13.967  54.614  1.00230.56           N
ATOM   3223  CA  PRO A 399      35.936 -12.866  53.937  1.00230.56           C
ATOM   3224  CD  PRO A 399      35.722 -14.046  56.009  1.00230.56           C
ATOM   3225  CB  PRO A 399      37.063 -12.388  54.852  1.00230.56           C
ATOM   3226  CG  PRO A 399      36.594 -12.806  56.257  1.00230.56           C
ATOM   3227  C   PRO A 399      36.413 -13.419  52.632  1.00230.56           C
ATOM   3228  O   PRO A 399      36.743 -14.599  52.601  1.00230.56           O
ATOM   3229  N   CYS A 400      36.459 -12.601  51.562  1.00168.10           N
ATOM   3230  CA  CYS A 400      36.853 -13.012  50.239  1.00168.10           C
ATOM   3231  CB  CYS A 400      37.952 -14.095  50.208  1.00168.10           C
ATOM   3232  SG  CYS A 400      38.434 -14.595  48.527  1.00168.10           S
ATOM   3233  C   CYS A 400      35.612 -13.508  49.551  1.00168.10           C
ATOM   3234  O   CYS A 400      35.070 -14.539  49.940  1.00168.10           O
ATOM   3235  N   ARG A 401      35.091 -12.785  48.526  1.00191.26           N
ATOM   3236  CA  ARG A 401      33.886 -13.303  47.927  0.30191.26           C
ATOM   3237  CB  ARG A 401      32.676 -13.236  48.866  1.00191.26           C
ATOM   3238  CG  ARG A 401      32.303 -11.796  49.226  1.00191.26           C
ATOM   3239  CD  ARG A 401      31.236 -11.682  50.316  1.00191.26           C
ATOM   3240  NE  ARG A 401      31.931 -11.342  51.589  1.00191.26           N
ATOM   3241  CZ  ARG A 401      32.193 -10.037  51.891  1.00191.26           C
ATOM   3242  NH1 ARG A 401      31.793  -9.046  51.037  1.00191.26           N
ATOM   3243  NH2 ARG A 401      32.844  -9.718  53.045  1.00191.26           N
ATOM   3244  C   ARG A 401      33.484 -12.495  46.727  1.00191.26           C
ATOM   3245  O   ARG A 401      33.803 -11.321  46.557  1.00191.26           O
ATOM   3246  N   PRO A 402      32.775 -13.200  45.887  1.00145.87           N
ATOM   3247  CA  PRO A 402      32.169 -12.627  44.711  1.00145.87           C
ATOM   3248  CD  PRO A 402      33.205 -14.568  45.652  1.00145.87           C
ATOM   3249  CB  PRO A 402      31.995 -13.771  43.717  1.00145.87           C
ATOM   3250  CG  PRO A 402      33.053 -14.797  44.143  1.00145.87           C
ATOM   3251  C   PRO A 402      30.852 -12.028  45.072  1.00145.87           C
ATOM   3252  O   PRO A 402      30.409 -12.203  46.209  1.00145.87           O
ATOM   3253  N   ALA A 403      30.222 -11.294  44.137  1.00 44.03           N
ATOM   3254  CA  ALA A 403      28.894 -10.827  44.390  1.00 44.03           C
ATOM   3255  CB  ALA A 403      28.775  -9.297  44.506  1.00 44.03           C
ATOM   3256  C   ALA A 403      28.075 -11.248  43.214  1.00 44.03           C
ATOM   3257  O   ALA A 403      28.385 -10.919  42.069  1.00 44.03           O
ATOM   3258  N   GLU A 404      26.994 -11.998  43.480  1.00104.73           N
ATOM   3259  CA  GLU A 404      26.118 -12.440  42.441  1.00104.73           C
ATOM   3260  CB  GLU A 404      25.122 -13.527  42.880  1.00104.73           C
ATOM   3261  CG  GLU A 404      24.085 -13.030  43.874  1.00104.73           C
ATOM   3262  CD  GLU A 404      23.474 -14.229  44.580  1.00104.73           C
ATOM   3263  OE1 GLU A 404      23.771 -15.396  44.202  1.00104.73           O
ATOM   3264  OE2 GLU A 404      22.697 -13.972  45.535  1.00104.73           O
ATOM   3265  C   GLU A 404      25.387 -11.236  41.928  1.00104.73           C
ATOM   3266  O   GLU A 404      24.876 -11.259  40.811  1.00104.73           O
ATOM   3267  N   GLN A 405      25.275 -10.160  42.744  1.00203.16           N
ATOM   3268  CA  GLN A 405      24.586  -8.994  42.254  1.00203.16           C
ATOM   3269  CB  GLN A 405      24.111  -7.998  43.325  1.00203.16           C
ATOM   3270  CG  GLN A 405      22.681  -8.297  43.779  1.00203.16           C
ATOM   3271  CD  GLN A 405      21.770  -7.711  42.701  1.00203.16           C
ATOM   3272  OE1 GLN A 405      21.798  -6.507  42.456  1.00203.16           O
ATOM   3273  NE2 GLN A 405      20.959  -8.574  42.030  1.00203.16           N
ATOM   3274  C   GLN A 405      25.370  -8.274  41.211  1.00203.16           C
ATOM   3275  O   GLN A 405      25.015  -7.166  40.806  1.00203.16           O
ATOM   3276  N   TYR A 406      26.412  -8.924  40.666  1.00254.13           N
ATOM   3277  CA  TYR A 406      26.978  -8.397  39.466  1.00254.13           C
ATOM   3278  CB  TYR A 406      28.516  -8.255  39.497  1.00254.13           C
ATOM   3279  CG  TYR A 406      28.986  -6.934  40.014  1.00254.13           C
ATOM   3280  CD1 TYR A 406      29.122  -6.604  41.337  1.00254.13           C
ATOM   3281  CD2 TYR A 406      29.335  -5.992  39.095  1.00254.13           C
ATOM   3282  CE1 TYR A 406      29.588  -5.357  41.709  1.00254.13           C
ATOM   3283  CE2 TYR A 406      29.796  -4.748  39.442  1.00254.13           C
ATOM   3284  CZ  TYR A 406      29.921  -4.416  40.766  1.00254.13           C
ATOM   3285  OH  TYR A 406      30.397  -3.140  41.143  1.00254.13           O
ATOM   3286  C   TYR A 406      26.671  -9.405  38.390  1.00254.13           C
ATOM   3287  O   TYR A 406      27.483  -9.589  37.484  1.00254.13           O
ATOM   3288  N   PRO A 407      25.513 -10.046  38.413  1.00147.69           N
ATOM   3289  CA  PRO A 407      25.278 -11.062  37.437  1.00147.69           C
ATOM   3290  CD  PRO A 407      24.239  -9.392  38.703  1.00147.69           C
ATOM   3291  CB  PRO A 407      23.897 -11.614  37.777  1.00147.69           C
ATOM   3292  CG  PRO A 407      23.132 -10.361  38.240  1.00147.69           C
ATOM   3293  C   PRO A 407      25.232 -10.386  36.102  1.00147.69           C
ATOM   3294  O   PRO A 407      25.027  -9.176  36.019  1.00147.69           O
ATOM   3295  N   ILE A 408      25.436 -11.159  35.032  1.00165.86           N
ATOM   3296  CA  ILE A 408      25.322 -10.593  33.732  1.00165.86           C
ATOM   3297  CB  ILE A 408      26.387 -11.064  32.786  1.00165.86           C
ATOM   3298  CG2 ILE A 408      27.729 -10.622  33.387  1.00165.86           C
ATOM   3299  CG1 ILE A 408      26.311 -12.583  32.548  1.00165.86           C
ATOM   3300  CD1 ILE A 408      26.586 -13.431  33.792  1.00165.86           C
ATOM   3301  C   ILE A 408      23.990 -11.061  33.257  1.00165.86           C
ATOM   3302  O   ILE A 408      23.464 -12.057  33.744  1.00165.86           O
ATOM   3303  N   PRO A 409      23.393 -10.310  32.385  1.00151.80           N
ATOM   3304  CA  PRO A 409      22.095 -10.623  31.856  1.00151.80           C
ATOM   3305  CD  PRO A 409      24.073  -9.274  31.634  1.00151.80           C
ATOM   3306  CB  PRO A 409      21.809  -9.543  30.807  1.00151.80           C
ATOM   3307  CG  PRO A 409      22.918  -8.486  31.002  1.00151.80           C
ATOM   3308  C   PRO A 409      22.218 -11.962  31.202  1.00151.80           C
ATOM   3309  O   PRO A 409      23.336 -12.376  30.903  1.00151.80           O
ATOM   3310  N   SER A 410      21.106 -12.702  31.028  1.00 98.19           N
ATOM   3311  CA  SER A 410      21.246 -13.910  30.272  1.00 98.19           C
ATOM   3312  CB  SER A 410      20.778 -15.181  31.007  1.00 98.19           C
ATOM   3313  OG  SER A 410      19.398 -15.099  31.323  1.00 98.19           O
ATOM   3314  C   SER A 410      20.436 -13.704  29.037  1.00 98.19           C
ATOM   3315  O   SER A 410      19.205 -13.719  29.067  1.00 98.19           O
ATOM   3316  N   CYS A 411      21.130 -13.520  27.900  1.00 79.37           N
ATOM   3317  CA  CYS A 411      20.479 -13.187  26.669  1.00 79.37           C
ATOM   3318  CB  CYS A 411      21.452 -12.727  25.571  1.00 79.37           C
ATOM   3319  SG  CYS A 411      20.593 -12.241  24.047  1.00 79.37           S
ATOM   3320  C   CYS A 411      19.729 -14.371  26.166  1.00 79.37           C
ATOM   3321  O   CYS A 411      20.112 -15.520  26.382  1.00 79.37           O
ATOM   3322  N   VAL A 412      18.608 -14.090  25.474  1.00 91.06           N
ATOM   3323  CA  VAL A 412      17.773 -15.118  24.937  1.00 91.06           C
ATOM   3324  CB  VAL A 412      16.423 -14.623  24.514  1.00 91.06           C
ATOM   3325  CG1 VAL A 412      16.606 -13.730  23.274  1.00 91.06           C
ATOM   3326  CG2 VAL A 412      15.505 -15.832  24.284  1.00 91.06           C
ATOM   3327  C   VAL A 412      18.451 -15.657  23.724  1.00 91.06           C
ATOM   3328  O   VAL A 412      19.117 -14.925  22.992  1.00 91.06           O
ATOM   3329  N   LEU A 413      18.307 -16.975  23.492  1.00 42.22           N
ATOM   3330  CA  LEU A 413      18.929 -17.573  22.347  1.00 42.22           C
ATOM   3331  CB  LEU A 413      19.495 -18.981  22.601  1.00 42.22           C
ATOM   3332  CG  LEU A 413      20.666 -19.030  23.597  1.00 42.22           C
ATOM   3333  CD1 LEU A 413      21.166 -20.471  23.788  1.00 42.22           C
ATOM   3334  CD2 LEU A 413      21.788 -18.064  23.186  1.00 42.22           C
ATOM   3335  C   LEU A 413      17.889 -17.739  21.290  1.00 42.22           C
ATOM   3336  O   LEU A 413      16.746 -18.100  21.567  1.00 42.22           O
ATOM   3337  N   THR A 414      18.271 -17.441  20.036  1.00103.69           N
ATOM   3338  CA  THR A 414      17.388 -17.596  18.919  1.00103.69           C
ATOM   3339  CB  THR A 414      17.972 -17.043  17.648  1.00103.69           C
ATOM   3340  OG1 THR A 414      17.038 -17.167  16.586  1.00103.69           O
ATOM   3341  CG2 THR A 414      19.278 -17.786  17.310  1.00103.69           C
ATOM   3342  C   THR A 414      17.125 -19.052  18.714  1.00103.69           C
ATOM   3343  O   THR A 414      15.990 -19.456  18.465  1.00103.69           O
ATOM   3344  N   GLY A 415      18.176 -19.887  18.835  1.00 50.04           N
ATOM   3345  CA  GLY A 415      18.011 -21.286  18.583  1.00 50.04           C
ATOM   3346  C   GLY A 415      19.259 -21.985  19.016  1.00 50.04           C
ATOM   3347  O   GLY A 415      20.037 -21.463  19.813  1.00 50.04           O
ATOM   3348  N   ARG A 416      19.467 -23.212  18.499  1.00148.53           N
ATOM   3349  CA  ARG A 416      20.626 -23.982  18.841  1.00148.53           C
ATOM   3350  CB  ARG A 416      20.522 -25.473  18.499  1.00148.53           C
ATOM   3351  CG  ARG A 416      20.389 -25.746  17.003  1.00148.53           C
ATOM   3352  CD  ARG A 416      20.409 -27.239  16.687  1.00148.53           C
ATOM   3353  NE  ARG A 416      21.604 -27.797  17.380  1.00148.53           N
ATOM   3354  CZ  ARG A 416      21.901 -29.124  17.274  1.00148.53           C
ATOM   3355  NH1 ARG A 416      21.146 -29.928  16.470  1.00148.53           N
ATOM   3356  NH2 ARG A 416      22.949 -29.646  17.975  1.00148.53           N
ATOM   3357  C   ARG A 416      21.774 -23.431  18.063  1.00148.53           C
ATOM   3358  O   ARG A 416      21.590 -22.659  17.124  1.00148.53           O
ATOM   3359  N   ARG A 417      23.005 -23.802  18.463  1.00105.86           N
ATOM   3360  CA  ARG A 417      24.161 -23.273  17.807  1.00105.86           C
ATOM   3361  CB  ARG A 417      25.400 -23.230  18.716  1.00105.86           C
ATOM   3362  CG  ARG A 417      25.208 -22.308  19.922  1.00105.86           C
ATOM   3363  CD  ARG A 417      26.414 -22.240  20.860  1.00105.86           C
ATOM   3364  NE  ARG A 417      27.414 -21.321  20.248  1.00105.86           N
ATOM   3365  CZ  ARG A 417      28.314 -20.677  21.048  1.00105.86           C
ATOM   3366  NH1 ARG A 417      28.282 -20.868  22.398  1.00105.86           N
ATOM   3367  NH2 ARG A 417      29.244 -19.844  20.497  1.00105.86           N
ATOM   3368  C   ARG A 417      24.491 -24.098  16.604  1.00105.86           C
ATOM   3369  O   ARG A 417      24.396 -25.325  16.620  1.00105.86           O
ATOM   3370  N   GLU A 418      24.864 -23.407  15.508  1.00109.75           N
ATOM   3371  CA  GLU A 418      25.282 -24.031  14.285  0.50109.75           C
ATOM   3372  CB  GLU A 418      24.149 -24.285  13.274  0.50109.75           C
ATOM   3373  CG  GLU A 418      23.521 -23.010  12.708  1.00109.75           C
ATOM   3374  CD  GLU A 418      22.631 -22.396  13.777  1.00109.75           C
ATOM   3375  OE1 GLU A 418      21.739 -23.122  14.292  1.00109.75           O
ATOM   3376  OE2 GLU A 418      22.832 -21.194  14.095  1.00109.75           O
ATOM   3377  C   GLU A 418      26.210 -23.056  13.645  1.00109.75           C
ATOM   3378  O   GLU A 418      26.318 -21.917  14.096  1.00109.75           O
ATOM   3379  N   LYS A 419      26.939 -23.482  12.597  1.00 80.62           N
ATOM   3380  CA  LYS A 419      27.805 -22.549  11.939  1.00 80.62           C
ATOM   3381  CB  LYS A 419      29.207 -23.116  11.658  1.00 80.62           C
ATOM   3382  CG  LYS A 419      30.013 -23.354  12.936  1.00 80.62           C
ATOM   3383  CD  LYS A 419      29.411 -24.432  13.841  1.00 80.62           C
ATOM   3384  CE  LYS A 419      30.145 -24.602  15.171  1.00 80.62           C
ATOM   3385  NZ  LYS A 419      29.380 -25.508  16.057  1.00 80.62           N
ATOM   3386  C   LYS A 419      27.166 -22.216  10.631  1.00 80.62           C
ATOM   3387  O   LYS A 419      27.147 -23.034   9.712  1.00 80.62           O
ATOM   3388  N   CYS A 420      26.610 -20.993  10.523  1.00 41.41           N
ATOM   3389  CA  CYS A 420      25.969 -20.594   9.305  1.00 41.41           C
ATOM   3390  CB  CYS A 420      24.469 -20.928   9.253  1.00 41.41           C
ATOM   3391  SG  CYS A 420      24.148 -22.713   9.198  1.00 41.41           S
ATOM   3392  C   CYS A 420      26.068 -19.109   9.208  1.00 41.41           C
ATOM   3393  O   CYS A 420      26.314 -18.424  10.199  1.00 41.41           O
ATOM   3394  N   VAL A 421      25.874 -18.571   7.990  1.00 36.71           N
ATOM   3395  CA  VAL A 421      25.942 -17.156   7.786  1.00 36.71           C
ATOM   3396  CB  VAL A 421      26.093 -16.768   6.344  1.00 36.71           C
ATOM   3397  CG1 VAL A 421      26.039 -15.234   6.238  1.00 36.71           C
ATOM   3398  CG2 VAL A 421      27.396 -17.384   5.808  1.00 36.71           C
ATOM   3399  C   VAL A 421      24.669 -16.557   8.288  1.00 36.71           C
ATOM   3400  O   VAL A 421      23.619 -17.197   8.279  1.00 36.71           O
ATOM   3401  N   ILE A 422      24.753 -15.300   8.763  1.00 78.88           N
ATOM   3402  CA  ILE A 422      23.609 -14.595   9.260  1.00 78.88           C
ATOM   3403  CB  ILE A 422      23.935 -13.228   9.789  1.00 78.88           C
ATOM   3404  CG2 ILE A 422      24.851 -13.382  11.014  1.00 78.88           C
ATOM   3405  CG1 ILE A 422      24.524 -12.357   8.665  1.00 78.88           C
ATOM   3406  CD1 ILE A 422      24.600 -10.872   9.015  1.00 78.88           C
ATOM   3407  C   ILE A 422      22.636 -14.406   8.144  1.00 78.88           C
ATOM   3408  O   ILE A 422      22.981 -14.368   6.964  1.00 78.88           O
ATOM   3409  N   PRO A 423      21.395 -14.372   8.528  1.00134.93           N
ATOM   3410  CA  PRO A 423      20.351 -14.115   7.574  1.00134.93           C
ATOM   3411  CD  PRO A 423      20.948 -15.238   9.607  1.00134.93           C
ATOM   3412  CB  PRO A 423      19.056 -14.572   8.242  1.00134.93           C
ATOM   3413  CG  PRO A 423      19.517 -15.655   9.232  1.00134.93           C
ATOM   3414  C   PRO A 423      20.362 -12.657   7.227  1.00134.93           C
ATOM   3415  O   PRO A 423      20.964 -11.876   7.962  1.00134.93           O
ATOM   3416  N   LYS A 424      19.718 -12.281   6.102  1.00105.77           N
ATOM   3417  CA  LYS A 424      19.591 -10.915   5.670  1.00105.77           C
ATOM   3418  CB  LYS A 424      18.590 -10.100   6.518  1.00105.77           C
ATOM   3419  CG  LYS A 424      18.888 -10.082   8.019  1.00105.77           C
ATOM   3420  CD  LYS A 424      17.989  -9.134   8.819  1.00105.77           C
ATOM   3421  CE  LYS A 424      18.156  -9.275  10.334  1.00105.77           C
ATOM   3422  NZ  LYS A 424      17.148  -8.450  11.036  1.00105.77           N
ATOM   3423  C   LYS A 424      20.922 -10.219   5.627  1.00105.77           C
ATOM   3424  O   LYS A 424      21.087  -9.144   6.199  1.00105.77           O
ATOM   3425  N   GLU A 425      21.903 -10.805   4.909  1.00120.96           N
ATOM   3426  CA  GLU A 425      23.216 -10.229   4.811  1.00120.96           C
ATOM   3427  CB  GLU A 425      24.196 -11.092   3.998  1.00120.96           C
ATOM   3428  CG  GLU A 425      23.788 -11.272   2.534  1.00120.96           C
ATOM   3429  CD  GLU A 425      22.678 -12.312   2.469  1.00120.96           C
ATOM   3430  OE1 GLU A 425      22.520 -13.074   3.460  1.00120.96           O
ATOM   3431  OE2 GLU A 425      21.975 -12.359   1.425  1.00120.96           O
ATOM   3432  C   GLU A 425      23.139  -8.882   4.142  1.00120.96           C
ATOM   3433  O   GLU A 425      23.811  -7.948   4.576  1.00120.96           O
ATOM   3434  N   ASN A 426      22.342  -8.758   3.055  1.00 84.06           N
ATOM   3435  CA  ASN A 426      22.084  -7.507   2.375  1.00 84.06           C
ATOM   3436  CB  ASN A 426      21.091  -6.630   3.159  1.00 84.06           C
ATOM   3437  CG  ASN A 426      20.461  -5.615   2.218  1.00 84.06           C
ATOM   3438  OD1 ASN A 426      19.753  -4.712   2.660  1.00 84.06           O
ATOM   3439  ND2 ASN A 426      20.703  -5.775   0.889  1.00 84.06           N
ATOM   3440  C   ASN A 426      23.363  -6.734   2.171  1.00 84.06           C
ATOM   3441  O   ASN A 426      23.511  -5.615   2.660  1.00 84.06           O
ATOM   3442  N   ASN A 427      24.317  -7.311   1.417  1.00 84.13           N
ATOM   3443  CA  ASN A 427      25.648  -6.783   1.261  1.00 84.13           C
ATOM   3444  CB  ASN A 427      26.592  -7.760   0.536  1.00 84.13           C
ATOM   3445  CG  ASN A 427      26.899  -8.917   1.481  1.00 84.13           C
ATOM   3446  OD1 ASN A 427      26.732  -8.809   2.695  1.00 84.13           O
ATOM   3447  ND2 ASN A 427      27.373 -10.056   0.908  1.00 84.13           N
ATOM   3448  C   ASN A 427      25.732  -5.463   0.541  1.00 84.13           C
ATOM   3449  O   ASN A 427      26.663  -4.700   0.792  1.00 84.13           O
ATOM   3450  N   PHE A 428      24.865  -5.232  -0.463  1.00114.28           N
ATOM   3451  CA  PHE A 428      24.894  -4.076  -1.336  1.00114.28           C
ATOM   3452  CB  PHE A 428      24.350  -4.451  -2.719  1.00114.28           C
ATOM   3453  CG  PHE A 428      25.121  -5.669  -3.092  1.00114.28           C
ATOM   3454  CD1 PHE A 428      26.416  -5.584  -3.544  1.00114.28           C
ATOM   3455  CD2 PHE A 428      24.537  -6.910  -2.972  1.00114.28           C
ATOM   3456  CE1 PHE A 428      27.112  -6.724  -3.876  1.00114.28           C
ATOM   3457  CE2 PHE A 428      25.229  -8.050  -3.302  1.00114.28           C
ATOM   3458  CZ  PHE A 428      26.521  -7.958  -3.756  1.00114.28           C
ATOM   3459  C   PHE A 428      24.186  -2.808  -0.901  1.00114.28           C
ATOM   3460  O   PHE A 428      24.633  -1.709  -1.229  1.00114.28           O
ATOM   3461  N   LYS A 429      23.046  -2.914  -0.189  1.00 67.00           N
ATOM   3462  CA  LYS A 429      22.151  -1.790  -0.023  1.00 67.00           C
ATOM   3463  CB  LYS A 429      20.907  -2.167   0.797  1.00 67.00           C
ATOM   3464  CG  LYS A 429      19.899  -1.030   0.965  1.00 67.00           C
ATOM   3465  CD  LYS A 429      18.549  -1.510   1.501  1.00 67.00           C
ATOM   3466  CE  LYS A 429      17.515  -0.398   1.680  1.00 67.00           C
ATOM   3467  NZ  LYS A 429      16.245  -0.973   2.179  1.00 67.00           N
ATOM   3468  C   LYS A 429      22.754  -0.581   0.632  1.00 67.00           C
ATOM   3469  O   LYS A 429      22.661   0.521   0.092  1.00 67.00           O
ATOM   3470  N   GLN A 430      23.391  -0.735   1.803  1.00 63.39           N
ATOM   3471  CA  GLN A 430      23.896   0.411   2.509  1.00 63.39           C
ATOM   3472  CB  GLN A 430      24.347   0.094   3.944  1.00 63.39           C
ATOM   3473  CG  GLN A 430      23.158  -0.264   4.839  1.00 63.39           C
ATOM   3474  CD  GLN A 430      23.635  -0.386   6.277  1.00 63.39           C
ATOM   3475  OE1 GLN A 430      24.832  -0.379   6.559  1.00 63.39           O
ATOM   3476  NE2 GLN A 430      22.662  -0.498   7.221  1.00 63.39           N
ATOM   3477  C   GLN A 430      25.015   1.063   1.758  1.00 63.39           C
ATOM   3478  O   GLN A 430      25.202   2.274   1.855  1.00 63.39           O
ATOM   3479  N   ALA A 431      25.814   0.281   1.011  1.00 28.33           N
ATOM   3480  CA  ALA A 431      26.905   0.844   0.267  1.00 28.33           C
ATOM   3481  CB  ALA A 431      27.695  -0.213  -0.522  1.00 28.33           C
ATOM   3482  C   ALA A 431      26.346   1.820  -0.720  1.00 28.33           C
ATOM   3483  O   ALA A 431      26.914   2.888  -0.937  1.00 28.33           O
ATOM   3484  N   GLY A 432      25.215   1.467  -1.357  1.00 19.70           N
ATOM   3485  CA  GLY A 432      24.599   2.333  -2.322  1.00 19.70           C
ATOM   3486  C   GLY A 432      24.133   3.582  -1.638  1.00 19.70           C
ATOM   3487  O   GLY A 432      24.242   4.678  -2.183  1.00 19.70           O
ATOM   3488  N   GLU A 433      23.576   3.441  -0.421  1.00 43.68           N
ATOM   3489  CA  GLU A 433      23.049   4.569   0.291  1.00 43.68           C
ATOM   3490  CB  GLU A 433      22.377   4.158   1.614  1.00 43.68           C
ATOM   3491  CG  GLU A 433      21.087   3.360   1.400  1.00 43.68           C
ATOM   3492  CD  GLU A 433      20.566   2.897   2.754  1.00 43.68           C
ATOM   3493  OE1 GLU A 433      21.346   2.949   3.742  1.00 43.68           O
ATOM   3494  OE2 GLU A 433      19.379   2.479   2.817  1.00 43.68           O
ATOM   3495  C   GLU A 433      24.165   5.518   0.601  1.00 43.68           C
ATOM   3496  O   GLU A 433      24.007   6.730   0.466  1.00 43.68           O
ATOM   3497  N   ARG A 434      25.330   4.990   1.023  1.00 86.23           N
ATOM   3498  CA  ARG A 434      26.437   5.836   1.364  1.00 86.23           C
ATOM   3499  CB  ARG A 434      27.644   5.071   1.932  1.00 86.23           C
ATOM   3500  CG  ARG A 434      28.825   5.990   2.258  1.00 86.23           C
ATOM   3501  CD  ARG A 434      28.547   6.984   3.388  1.00 86.23           C
ATOM   3502  NE  ARG A 434      29.698   7.930   3.441  1.00 86.23           N
ATOM   3503  CZ  ARG A 434      29.685   8.979   4.313  1.00 86.23           C
ATOM   3504  NH1 ARG A 434      28.637   9.140   5.173  1.00 86.23           N
ATOM   3505  NH2 ARG A 434      30.718   9.872   4.324  1.00 86.23           N
ATOM   3506  C   ARG A 434      26.907   6.567   0.147  1.00 86.23           C
ATOM   3507  O   ARG A 434      27.172   7.766   0.195  1.00 86.23           O
ATOM   3508  N   TYR A 435      26.989   5.861  -0.992  1.00 60.20           N
ATOM   3509  CA  TYR A 435      27.469   6.438  -2.214  1.00 60.20           C
ATOM   3510  CB  TYR A 435      27.420   5.399  -3.350  1.00 60.20           C
ATOM   3511  CG  TYR A 435      27.737   6.024  -4.664  1.00 60.20           C
ATOM   3512  CD1 TYR A 435      29.035   6.298  -5.031  1.00 60.20           C
ATOM   3513  CD2 TYR A 435      26.719   6.314  -5.541  1.00 60.20           C
ATOM   3514  CE1 TYR A 435      29.308   6.864  -6.256  1.00 60.20           C
ATOM   3515  CE2 TYR A 435      26.985   6.878  -6.764  1.00 60.20           C
ATOM   3516  CZ  TYR A 435      28.281   7.154  -7.122  1.00 60.20           C
ATOM   3517  OH  TYR A 435      28.551   7.731  -8.380  1.00 60.20           O
ATOM   3518  C   TYR A 435      26.594   7.601  -2.571  1.00 60.20           C
ATOM   3519  O   TYR A 435      27.080   8.678  -2.914  1.00 60.20           O
ATOM   3520  N   ARG A 436      25.270   7.418  -2.456  1.00124.32           N
ATOM   3521  CA  ARG A 436      24.314   8.420  -2.830  1.00124.32           C
ATOM   3522  CB  ARG A 436      22.865   7.921  -2.698  1.00124.32           C
ATOM   3523  CG  ARG A 436      22.571   6.693  -3.563  1.00124.32           C
ATOM   3524  CD  ARG A 436      21.123   6.204  -3.474  1.00124.32           C
ATOM   3525  NE  ARG A 436      21.003   5.015  -4.364  1.00124.32           N
ATOM   3526  CZ  ARG A 436      21.203   3.762  -3.862  1.00124.32           C
ATOM   3527  NH1 ARG A 436      21.406   3.586  -2.524  1.00124.32           N
ATOM   3528  NH2 ARG A 436      21.193   2.683  -4.698  1.00124.32           N
ATOM   3529  C   ARG A 436      24.454   9.629  -1.954  1.00124.32           C
ATOM   3530  O   ARG A 436      24.248  10.752  -2.411  1.00124.32           O
ATOM   3531  N   SER A 437      24.786   9.433  -0.665  1.00 36.86           N
ATOM   3532  CA  SER A 437      24.847  10.524   0.269  1.00 36.86           C
ATOM   3533  CB  SER A 437      25.038  10.068   1.728  1.00 36.86           C
ATOM   3534  OG  SER A 437      26.328   9.501   1.908  1.00 36.86           O
ATOM   3535  C   SER A 437      25.975  11.456  -0.059  1.00 36.86           C
ATOM   3536  O   SER A 437      25.935  12.630   0.307  1.00 36.86           O
ATOM   3537  N   TRP A 438      27.005  10.964  -0.770  1.00 87.43           N
ATOM   3538  CA  TRP A 438      28.188  11.732  -1.042  1.00 87.43           C
ATOM   3539  CB  TRP A 438      29.270  10.884  -1.731  1.00 87.43           C
ATOM   3540  CG  TRP A 438      29.745   9.717  -0.898  1.00 87.43           C
ATOM   3541  CD2 TRP A 438      30.331   8.524  -1.443  1.00 87.43           C
ATOM   3542  CD1 TRP A 438      29.688   9.536   0.454  1.00 87.43           C
ATOM   3543  NE1 TRP A 438      30.206   8.306   0.785  1.00 87.43           N
ATOM   3544  CE2 TRP A 438      30.603   7.672  -0.374  1.00 87.43           C
ATOM   3545  CE3 TRP A 438      30.612   8.166  -2.730  1.00 87.43           C
ATOM   3546  CZ2 TRP A 438      31.164   6.443  -0.576  1.00 87.43           C
ATOM   3547  CZ3 TRP A 438      31.183   6.928  -2.931  1.00 87.43           C
ATOM   3548  CH2 TRP A 438      31.454   6.084  -1.874  1.00 87.43           C
ATOM   3549  C   TRP A 438      27.874  12.876  -1.955  1.00 87.43           C
ATOM   3550  O   TRP A 438      27.014  12.784  -2.829  1.00 87.43           O
ATOM   3551  N   ALA A 439      28.581  14.006  -1.745  1.00 34.70           N
ATOM   3552  CA  ALA A 439      28.452  15.161  -2.585  1.00 34.70           C
ATOM   3553  CB  ALA A 439      29.130  16.419  -2.017  1.00 34.70           C
ATOM   3554  C   ALA A 439      29.147  14.806  -3.858  1.00 34.70           C
ATOM   3555  O   ALA A 439      29.846  13.796  -3.928  1.00 34.70           O
ATOM   3556  N   PRO A 440      28.945  15.578  -4.885  1.00116.72           N
ATOM   3557  CA  PRO A 440      29.574  15.271  -6.135  1.00116.72           C
ATOM   3558  CD  PRO A 440      27.711  16.326  -5.058  1.00116.72           C
ATOM   3559  CB  PRO A 440      28.973  16.247  -7.143  1.00116.72           C
ATOM   3560  CG  PRO A 440      27.563  16.515  -6.579  1.00116.72           C
ATOM   3561  C   PRO A 440      31.063  15.304  -6.023  1.00116.72           C
ATOM   3562  O   PRO A 440      31.725  14.524  -6.706  1.00116.72           O
ATOM   3563  N   ASP A 441      31.614  16.199  -5.182  1.00 22.83           N
ATOM   3564  CA  ASP A 441      33.036  16.269  -5.025  1.00 22.83           C
ATOM   3565  CB  ASP A 441      33.482  17.437  -4.128  1.00 22.83           C
ATOM   3566  CG  ASP A 441      33.241  18.737  -4.882  1.00 22.83           C
ATOM   3567  OD1 ASP A 441      33.040  18.672  -6.124  1.00 22.83           O
ATOM   3568  OD2 ASP A 441      33.258  19.813  -4.227  1.00 22.83           O
ATOM   3569  C   ASP A 441      33.496  15.004  -4.371  1.00 22.83           C
ATOM   3570  O   ASP A 441      34.519  14.431  -4.742  1.00 22.83           O
ATOM   3571  N   ARG A 442      32.736  14.532  -3.368  1.00 99.41           N
ATOM   3572  CA  ARG A 442      33.112  13.353  -2.642  1.00 99.41           C
ATOM   3573  CB  ARG A 442      32.194  13.062  -1.445  1.00 99.41           C
ATOM   3574  CG  ARG A 442      32.626  11.830  -0.647  1.00 99.41           C
ATOM   3575  CD  ARG A 442      31.847  11.638   0.654  1.00 99.41           C
ATOM   3576  NE  ARG A 442      32.118  12.828   1.509  1.00 99.41           N
ATOM   3577  CZ  ARG A 442      33.237  12.870   2.289  1.00 99.41           C
ATOM   3578  NH1 ARG A 442      34.119  11.828   2.274  1.00 99.41           N
ATOM   3579  NH2 ARG A 442      33.478  13.957   3.079  1.00 99.41           N
ATOM   3580  C   ARG A 442      33.068  12.168  -3.553  1.00 99.41           C
ATOM   3581  O   ARG A 442      33.927  11.289  -3.491  1.00 99.41           O
ATOM   3582  N   GLN A 443      32.052  12.115  -4.429  1.00136.58           N
ATOM   3583  CA  GLN A 443      31.900  11.012  -5.331  1.00136.58           C
ATOM   3584  CB  GLN A 443      30.674  11.191  -6.240  1.00136.58           C
ATOM   3585  CG  GLN A 443      30.452  10.053  -7.234  1.00136.58           C
ATOM   3586  CD  GLN A 443      29.219  10.411  -8.051  1.00136.58           C
ATOM   3587  OE1 GLN A 443      30.372  10.061  -8.300  1.00136.58           O
ATOM   3588  NE2 GLN A 443      28.454  10.650  -6.952  1.00136.58           N
ATOM   3589  C   GLN A 443      33.097  10.975  -6.223  1.00136.58           C
ATOM   3590  O   GLN A 443      33.650   9.906  -6.478  1.00136.58           O
ATOM   3591  N   ASP A 444      33.543  12.151  -6.712  1.00 95.75           N
ATOM   3592  CA  ASP A 444      34.642  12.157  -7.633  1.00 95.75           C
ATOM   3593  CB  ASP A 444      34.898  13.517  -8.329  1.00 95.75           C
ATOM   3594  CG  ASP A 444      35.308  14.614  -7.357  1.00 95.75           C
ATOM   3595  OD1 ASP A 444      36.333  14.448  -6.645  1.00 95.75           O
ATOM   3596  OD2 ASP A 444      34.589  15.648  -7.318  1.00 95.75           O
ATOM   3597  C   ASP A 444      35.881  11.662  -6.955  1.00 95.75           C
ATOM   3598  O   ASP A 444      36.670  10.932  -7.553  1.00 95.75           O
ATOM   3599  N   ARG A 445      36.082  12.034  -5.680  1.00 78.46           N
ATOM   3600  CA  ARG A 445      37.260  11.628  -4.968  1.00 78.46           C
ATOM   3601  CB  ARG A 445      37.373  12.303  -3.592  1.00 78.46           C
ATOM   3602  CG  ARG A 445      37.601  13.812  -3.709  1.00 78.46           C
ATOM   3603  CD  ARG A 445      37.720  14.541  -2.371  1.00 78.46           C
ATOM   3604  NE  ARG A 445      36.395  14.455  -1.696  1.00 78.46           N
ATOM   3605  CZ  ARG A 445      35.946  15.504  -0.945  1.00 78.46           C
ATOM   3606  NH1 ARG A 445      36.693  16.641  -0.845  1.00 78.46           N
ATOM   3607  NH2 ARG A 445      34.746  15.415  -0.300  1.00 78.46           N
ATOM   3608  C   ARG A 445      37.245  10.140  -4.778  1.00 78.46           C
ATOM   3609  O   ARG A 445      38.274   9.475  -4.893  1.00 78.46           O
ATOM   3610  N   TYR A 446      36.060   9.579  -4.485  1.00 57.59           N
ATOM   3611  CA  TYR A 446      35.894   8.176  -4.242  1.00 57.59           C
ATOM   3612  CB  TYR A 446      34.414   7.868  -3.944  1.00 57.59           C
ATOM   3613  CG  TYR A 446      34.190   6.417  -3.686  1.00 57.59           C
ATOM   3614  CD1 TYR A 446      34.452   5.876  -2.449  1.00 57.59           C
ATOM   3615  CD2 TYR A 446      33.697   5.603  -4.680  1.00 57.59           C
ATOM   3616  CE1 TYR A 446      34.229   4.541  -2.207  1.00 57.59           C
ATOM   3617  CE2 TYR A 446      33.472   4.267  -4.444  1.00 57.59           C
ATOM   3618  CZ  TYR A 446      33.745   3.733  -3.208  1.00 57.59           C
ATOM   3619  OH  TYR A 446      33.517   2.362  -2.963  1.00 57.59           O
ATOM   3620  C   TYR A 446      36.300   7.425  -5.478  1.00 57.59           C
ATOM   3621  O   TYR A 446      37.087   6.482  -5.399  1.00 57.59           O
ATOM   3622  N   ILE A 447      35.803   7.828  -6.667  1.00180.87           N
ATOM   3623  CA  ILE A 447      36.186   7.054  -7.819  1.00180.87           C
ATOM   3624  CB  ILE A 447      35.438   7.220  -9.123  1.00180.87           C
ATOM   3625  CG2 ILE A 447      34.003   6.733  -8.886  1.00180.87           C
ATOM   3626  CG1 ILE A 447      35.511   8.624  -9.722  1.00180.87           C
ATOM   3627  CD1 ILE A 447      34.558   9.586  -9.041  1.00180.87           C
ATOM   3628  C   ILE A 447      37.647   7.204  -8.096  1.00180.87           C
ATOM   3629  O   ILE A 447      38.289   6.251  -8.532  1.00180.87           O
ATOM   3630  N   ASN A 448      38.210   8.409  -7.890  1.00 34.51           N
ATOM   3631  CA  ASN A 448      39.604   8.622  -8.161  1.00 34.51           C
ATOM   3632  CB  ASN A 448      40.046  10.073  -7.907  1.00 34.51           C
ATOM   3633  CG  ASN A 448      39.432  10.943  -8.993  1.00 34.51           C
ATOM   3634  OD1 ASN A 448      39.339  10.534 -10.149  1.00 34.51           O
ATOM   3635  ND2 ASN A 448      38.998  12.175  -8.614  1.00 34.51           N
ATOM   3636  C   ASN A 448      40.437   7.737  -7.276  1.00 34.51           C
ATOM   3637  O   ASN A 448      41.406   7.131  -7.730  1.00 34.51           O
ATOM   3638  N   LYS A 449      40.093   7.642  -5.978  1.00 86.57           N
ATOM   3639  CA  LYS A 449      40.858   6.839  -5.061  1.00 86.57           C
ATOM   3640  CB  LYS A 449      40.384   6.973  -3.603  1.00 86.57           C
ATOM   3641  CG  LYS A 449      41.068   8.112  -2.843  1.00 86.57           C
ATOM   3642  CD  LYS A 449      40.824   9.507  -3.416  1.00 86.57           C
ATOM   3643  CE  LYS A 449      41.603  10.593  -2.670  1.00 86.57           C
ATOM   3644  NZ  LYS A 449      41.621  11.843  -3.461  1.00 86.57           N
ATOM   3645  C   LYS A 449      40.780   5.392  -5.438  1.00 86.57           C
ATOM   3646  O   LYS A 449      41.791   4.691  -5.424  1.00 86.57           O
ATOM   3647  N   TRP A 450      39.574   4.900  -5.776  1.00119.08           N
ATOM   3648  CA  TRP A 450      39.435   3.521  -6.153  1.00119.08           C
ATOM   3649  CB  TRP A 450      37.988   3.037  -6.333  1.00119.08           C
ATOM   3650  CG  TRP A 450      37.346   2.573  -5.051  1.00119.08           C
ATOM   3651  CD2 TRP A 450      37.627   1.285  -4.484  1.00119.08           C
ATOM   3652  CD1 TRP A 450      36.458   3.181  -4.215  1.00119.08           C
ATOM   3653  NE1 TRP A 450      36.155   2.341  -3.167  1.00119.08           N
ATOM   3654  CE2 TRP A 450      36.872   1.172  -3.320  1.00119.08           C
ATOM   3655  CE3 TRP A 450      38.447   0.278  -4.907  1.00119.08           C
ATOM   3656  CZ2 TRP A 450      36.923   0.041  -2.556  1.00119.08           C
ATOM   3657  CZ3 TRP A 450      38.505  -0.858  -4.131  1.00119.08           C
ATOM   3658  CH2 TRP A 450      37.758  -0.972  -2.978  1.00119.08           C
ATOM   3659  C   TRP A 450      40.170   3.230  -7.420  1.00119.08           C
ATOM   3660  O   TRP A 450      40.800   2.180  -7.542  1.00119.08           O
ATOM   3661  N   VAL A 451      40.112   4.142  -8.407  1.00 85.15           N
ATOM   3662  CA  VAL A 451      40.746   3.847  -9.660  1.00 85.15           C
ATOM   3663  CB  VAL A 451      40.542   4.900 -10.714  1.00 85.15           C
ATOM   3664  CG1 VAL A 451      41.263   6.191 -10.299  1.00 85.15           C
ATOM   3665  CG2 VAL A 451      41.034   4.331 -12.056  1.00 85.15           C
ATOM   3666  C   VAL A 451      42.217   3.672  -9.458  1.00 85.15           C
ATOM   3667  O   VAL A 451      42.820   2.750 -10.006  1.00 85.15           O
ATOM   3668  N   GLU A 452      42.840   4.537  -8.639  1.00 65.18           N
ATOM   3669  CA  GLU A 452      44.260   4.454  -8.472  1.00 65.18           C
ATOM   3670  CB  GLU A 452      44.806   5.522  -7.509  1.00 65.18           C
ATOM   3671  CG  GLU A 452      44.702   6.946  -8.059  1.00 65.18           C
ATOM   3672  CD  GLU A 452      45.695   7.077  -9.205  1.00 65.18           C
ATOM   3673  OE1 GLU A 452      46.818   6.519  -9.077  1.00 65.18           O
ATOM   3674  OE2 GLU A 452      45.345   7.730 -10.223  1.00 65.18           O
ATOM   3675  C   GLU A 452      44.607   3.111  -7.906  1.00 65.18           C
ATOM   3676  O   GLU A 452      45.563   2.475  -8.348  1.00 65.18           O
ATOM   3677  N   SER A 453      43.835   2.640  -6.909  1.00 85.81           N
ATOM   3678  CA  SER A 453      44.140   1.391  -6.265  1.00 85.81           C
ATOM   3679  CB  SER A 453      43.255   1.135  -5.033  1.00 85.81           C
ATOM   3680  OG  SER A 453      41.898   1.000  -5.428  1.00 85.81           O
ATOM   3681  C   SER A 453      43.953   0.226  -7.196  1.00 85.81           C
ATOM   3682  O   SER A 453      44.790  -0.673  -7.267  1.00 85.81           O
ATOM   3683  N   LEU A 454      42.812   0.212  -7.907  1.00 80.72           N
ATOM   3684  CA  LEU A 454      42.379  -0.836  -8.790  1.00 80.72           C
ATOM   3685  CB  LEU A 454      40.899  -0.693  -9.189  1.00 80.72           C
ATOM   3686  CG  LEU A 454      39.905  -0.924  -8.034  1.00 80.72           C
ATOM   3687  CD1 LEU A 454      38.452  -0.762  -8.508  1.00 80.72           C
ATOM   3688  CD2 LEU A 454      40.139  -2.288  -7.367  1.00 80.72           C
ATOM   3689  C   LEU A 454      43.155  -0.900 -10.071  1.00 80.72           C
ATOM   3690  O   LEU A 454      43.257  -1.973 -10.653  1.00 80.72           O
ATOM   3691  N   SER A 455      43.707   0.230 -10.554  1.00110.78           N
ATOM   3692  CA  SER A 455      44.224   0.328 -11.897  1.00110.78           C
ATOM   3693  CB  SER A 455      45.036   1.616 -12.122  1.00110.78           C
ATOM   3694  OG  SER A 455      45.518   1.662 -13.456  1.00110.78           O
ATOM   3695  C   SER A 455      45.098  -0.820 -12.301  1.00110.78           C
ATOM   3696  O   SER A 455      44.658  -1.682 -13.060  1.00110.78           O
ATOM   3697  N   ASP A 456      46.348  -0.894 -11.821  1.00129.32           N
ATOM   3698  CA  ASP A 456      47.135  -1.993 -12.304  1.00129.32           C
ATOM   3699  CB  ASP A 456      48.256  -1.574 -13.279  1.00129.32           C
ATOM   3700  CG  ASP A 456      47.631  -1.026 -14.555  1.00129.32           C
ATOM   3701  OD1 ASP A 456      46.447  -1.356 -14.831  1.00129.32           O
ATOM   3702  OD2 ASP A 456      48.334  -0.265 -15.272  1.00129.32           O
ATOM   3703  C   ASP A 456      47.754  -2.621 -11.129  1.00129.32           C
ATOM   3704  O   ASP A 456      47.790  -3.848 -11.019  1.00129.32           O
ATOM   3705  N   PRO A 457      48.242  -1.805 -10.238  1.00186.16           N
ATOM   3706  CA  PRO A 457      48.660  -2.377  -9.018  1.00186.16           C
ATOM   3707  CD  PRO A 457      48.932  -0.556 -10.527  1.00186.16           C
ATOM   3708  CB  PRO A 457      49.346  -1.261  -8.237  1.00186.16           C
ATOM   3709  CG  PRO A 457      49.900  -0.349  -9.349  1.00186.16           C
ATOM   3710  C   PRO A 457      47.313  -2.762  -8.557  1.00186.16           C
ATOM   3711  O   PRO A 457      46.368  -2.025  -8.836  1.00186.16           O
ATOM   3712  N   ARG A 458      47.207  -3.914  -7.898  1.00279.07           N
ATOM   3713  CA  ARG A 458      45.959  -4.432  -7.454  1.00279.07           C
ATOM   3714  CB  ARG A 458      44.951  -3.389  -6.948  1.00279.07           C
ATOM   3715  CG  ARG A 458      43.672  -3.999  -6.364  1.00279.07           C
ATOM   3716  CD  ARG A 458      42.621  -2.972  -5.932  1.00279.07           C
ATOM   3717  NE  ARG A 458      43.122  -2.272  -4.716  1.00279.07           N
ATOM   3718  CZ  ARG A 458      42.811  -2.746  -3.474  1.00279.07           C
ATOM   3719  NH1 ARG A 458      42.024  -3.852  -3.339  1.00279.07           N
ATOM   3720  NH2 ARG A 458      43.286  -2.113  -2.361  1.00279.07           N
ATOM   3721  C   ARG A 458      45.206  -5.117  -8.528  1.00279.07           C
ATOM   3722  O   ARG A 458      44.353  -5.934  -8.183  1.00279.07           O
ATOM   3723  N   VAL A 459      45.417  -4.929  -9.849  1.00219.08           N
ATOM   3724  CA  VAL A 459      44.353  -5.774 -10.263  1.00219.08           C
ATOM   3725  CB  VAL A 459      43.051  -5.107 -10.616  1.00219.08           C
ATOM   3726  CG1 VAL A 459      42.530  -4.296  -9.419  1.00219.08           C
ATOM   3727  CG2 VAL A 459      43.207  -4.366 -11.952  1.00219.08           C
ATOM   3728  C   VAL A 459      44.593  -6.689 -11.382  1.00219.08           C
ATOM   3729  O   VAL A 459      45.058  -6.321 -12.456  1.00219.08           O
ATOM   3730  N   THR A 460      44.184  -7.942 -11.135  1.00 51.54           N
ATOM   3731  CA  THR A 460      44.096  -8.853 -12.214  1.00 51.54           C
ATOM   3732  CB  THR A 460      43.887 -10.280 -11.804  1.00 51.54           C
ATOM   3733  OG1 THR A 460      44.960 -10.718 -10.986  1.00 51.54           O
ATOM   3734  CG2 THR A 460      43.802 -11.147 -13.072  1.00 51.54           C
ATOM   3735  C   THR A 460      42.851  -8.380 -12.889  1.00 51.54           C
ATOM   3736  O   THR A 460      42.077  -7.622 -12.306  1.00 51.54           O
ATOM   3737  N   HIS A 461      42.628  -8.772 -14.148  1.00 35.39           N
ATOM   3738  CA  HIS A 461      41.471  -8.266 -14.823  1.00 35.39           C
ATOM   3739  ND1 HIS A 461      42.488  -6.883 -17.673  1.00 35.39           N
ATOM   3740  CG  HIS A 461      42.495  -8.154 -17.142  1.00 35.39           C
ATOM   3741  CB  HIS A 461      41.393  -8.713 -16.293  1.00 35.39           C
ATOM   3742  NE2 HIS A 461      44.382  -7.839 -18.339  1.00 35.39           N
ATOM   3743  CD2 HIS A 461      43.659  -8.724 -17.559  1.00 35.39           C
ATOM   3744  CE1 HIS A 461      43.638  -6.747 -18.379  1.00 35.39           C
ATOM   3745  C   HIS A 461      40.230  -8.755 -14.149  1.00 35.39           C
ATOM   3746  O   HIS A 461      39.299  -7.986 -13.917  1.00 35.39           O
ATOM   3747  N   GLU A 462      40.191 -10.054 -13.799  1.00 75.28           N
ATOM   3748  CA  GLU A 462      38.995 -10.630 -13.255  1.00 75.28           C
ATOM   3749  CB  GLU A 462      39.098 -12.145 -13.015  1.00 75.28           C
ATOM   3750  CG  GLU A 462      40.127 -12.540 -11.957  1.00 75.28           C
ATOM   3751  CD  GLU A 462      40.077 -14.054 -11.812  1.00 75.28           C
ATOM   3752  OE1 GLU A 462      39.545 -14.718 -12.742  1.00 75.28           O
ATOM   3753  OE2 GLU A 462      40.566 -14.566 -10.771  1.00 75.28           O
ATOM   3754  C   GLU A 462      38.664  -9.996 -11.941  1.00 75.28           C
ATOM   3755  O   GLU A 462      37.501  -9.716 -11.661  1.00 75.28           O
ATOM   3756  N   ILE A 463      39.680  -9.750 -11.094  1.00 92.52           N
ATOM   3757  CA  ILE A 463      39.432  -9.189  -9.798  1.00 92.52           C
ATOM   3758  CB  ILE A 463      40.686  -9.079  -8.976  1.00 92.52           C
ATOM   3759  CG2 ILE A 463      41.692  -8.156  -9.665  1.00 92.52           C
ATOM   3760  CG1 ILE A 463      40.380  -8.619  -7.557  1.00 92.52           C
ATOM   3761  CD1 ILE A 463      41.676  -8.523  -6.766  1.00 92.52           C
ATOM   3762  C   ILE A 463      38.852  -7.817  -9.959  1.00 92.52           C
ATOM   3763  O   ILE A 463      37.900  -7.449  -9.271  1.00 92.52           O
ATOM   3764  N   ARG A 464      39.413  -7.036 -10.896  1.00 75.51           N
ATOM   3765  CA  ARG A 464      39.001  -5.681 -11.130  1.00 75.51           C
ATOM   3766  CB  ARG A 464      39.793  -5.030 -12.275  1.00 75.51           C
ATOM   3767  CG  ARG A 464      39.394  -3.583 -12.565  1.00 75.51           C
ATOM   3768  CD  ARG A 464      39.901  -3.078 -13.918  1.00 75.51           C
ATOM   3769  NE  ARG A 464      41.389  -3.141 -13.896  1.00 75.51           N
ATOM   3770  CZ  ARG A 464      42.085  -3.175 -15.070  1.00 75.51           C
ATOM   3771  NH1 ARG A 464      41.415  -3.149 -16.260  1.00 75.51           N
ATOM   3772  NH2 ARG A 464      43.448  -3.237 -15.056  1.00 75.51           N
ATOM   3773  C   ARG A 464      37.560  -5.660 -11.540  1.00 75.51           C
ATOM   3774  O   ARG A 464      36.790  -4.818 -11.080  1.00 75.51           O
ATOM   3775  N   SER A 465      37.162  -6.586 -12.433  1.00 36.14           N
ATOM   3776  CA  SER A 465      35.807  -6.631 -12.912  1.00 36.14           C
ATOM   3777  CB  SER A 465      35.592  -7.700 -13.997  1.00 36.14           C
ATOM   3778  OG  SER A 465      35.788  -8.997 -13.453  1.00 36.14           O
ATOM   3779  C   SER A 465      34.891  -6.952 -11.774  1.00 36.14           C
ATOM   3780  O   SER A 465      33.814  -6.373 -11.645  1.00 36.14           O
ATOM   3781  N   ILE A 466      35.309  -7.881 -10.901  1.00 86.31           N
ATOM   3782  CA  ILE A 466      34.484  -8.301  -9.804  1.00 86.31           C
ATOM   3783  CB  ILE A 466      35.135  -9.382  -8.992  1.00 86.31           C
ATOM   3784  CG2 ILE A 466      34.282  -9.625  -7.740  1.00 86.31           C
ATOM   3785  CG1 ILE A 466      35.337 -10.638  -9.855  1.00 86.31           C
ATOM   3786  CD1 ILE A 466      34.032 -11.209 -10.408  1.00 86.31           C
ATOM   3787  C   ILE A 466      34.250  -7.125  -8.914  1.00 86.31           C
ATOM   3788  O   ILE A 466      33.138  -6.919  -8.429  1.00 86.31           O
ATOM   3789  N   TRP A 467      35.295  -6.313  -8.668  1.00143.14           N
ATOM   3790  CA  TRP A 467      35.100  -5.202  -7.786  1.00143.14           C
ATOM   3791  CB  TRP A 467      36.389  -4.437  -7.440  1.00143.14           C
ATOM   3792  CG  TRP A 467      36.137  -3.359  -6.414  1.00143.14           C
ATOM   3793  CD2 TRP A 467      35.780  -3.649  -5.054  1.00143.14           C
ATOM   3794  CD1 TRP A 467      36.107  -2.002  -6.543  1.00143.14           C
ATOM   3795  NE1 TRP A 467      35.759  -1.426  -5.343  1.00143.14           N
ATOM   3796  CE2 TRP A 467      35.550  -2.428  -4.419  1.00143.14           C
ATOM   3797  CE3 TRP A 467      35.638  -4.834  -4.393  1.00143.14           C
ATOM   3798  CZ2 TRP A 467      35.172  -2.379  -3.107  1.00143.14           C
ATOM   3799  CZ3 TRP A 467      35.274  -4.780  -3.066  1.00143.14           C
ATOM   3800  CH2 TRP A 467      35.046  -3.574  -2.435  1.00143.14           C
ATOM   3801  C   TRP A 467      34.112  -4.251  -8.392  1.00143.14           C
ATOM   3802  O   TRP A 467      33.231  -3.743  -7.699  1.00143.14           O
ATOM   3803  N   ILE A 468      34.211  -3.998  -9.712  1.00 45.67           N
ATOM   3804  CA  ILE A 468      33.307  -3.066 -10.327  1.00 45.67           C
ATOM   3805  CB  ILE A 468      33.582  -2.875 -11.786  1.00 45.67           C
ATOM   3806  CG2 ILE A 468      32.459  -2.007 -12.380  1.00 45.67           C
ATOM   3807  CG1 ILE A 468      34.986  -2.280 -11.970  1.00 45.67           C
ATOM   3808  CD1 ILE A 468      35.499  -2.361 -13.403  1.00 45.67           C
ATOM   3809  C   ILE A 468      31.903  -3.561 -10.176  1.00 45.67           C
ATOM   3810  O   ILE A 468      31.001  -2.786  -9.860  1.00 45.67           O
ATOM   3811  N   SER A 469      31.682  -4.871 -10.390  1.00 35.47           N
ATOM   3812  CA  SER A 469      30.367  -5.444 -10.299  1.00 35.47           C
ATOM   3813  CB  SER A 469      30.353  -6.949 -10.616  1.00 35.47           C
ATOM   3814  OG  SER A 469      30.752  -7.167 -11.961  1.00 35.47           O
ATOM   3815  C   SER A 469      29.810  -5.275  -8.917  1.00 35.47           C
ATOM   3816  O   SER A 469      28.617  -5.018  -8.761  1.00 35.47           O
ATOM   3817  N   TYR A 470      30.636  -5.426  -7.864  1.00 54.08           N
ATOM   3818  CA  TYR A 470      30.094  -5.280  -6.541  1.00 54.08           C
ATOM   3819  CB  TYR A 470      31.045  -5.717  -5.416  1.00 54.08           C
ATOM   3820  CG  TYR A 470      30.995  -7.205  -5.437  1.00 54.08           C
ATOM   3821  CD1 TYR A 470      31.835  -7.942  -6.238  1.00 54.08           C
ATOM   3822  CD2 TYR A 470      30.072  -7.863  -4.658  1.00 54.08           C
ATOM   3823  CE1 TYR A 470      31.762  -9.316  -6.245  1.00 54.08           C
ATOM   3824  CE2 TYR A 470      29.995  -9.235  -4.664  1.00 54.08           C
ATOM   3825  CZ  TYR A 470      30.843  -9.965  -5.457  1.00 54.08           C
ATOM   3826  OH  TYR A 470      30.768 -11.374  -5.465  1.00 54.08           O
ATOM   3827  C   TYR A 470      29.630  -3.875  -6.307  1.00 54.08           C
ATOM   3828  O   TYR A 470      28.577  -3.664  -5.709  1.00 54.08           O
ATOM   3829  N   LEU A 471      30.409  -2.871  -6.750  1.00 86.74           N
ATOM   3830  CA  LEU A 471      30.012  -1.499  -6.586  1.00 86.74           C
ATOM   3831  CB  LEU A 471      31.111  -0.485  -6.952  1.00 86.74           C
ATOM   3832  CG  LEU A 471      32.254  -0.422  -5.919  1.00 86.74           C
ATOM   3833  CD1 LEU A 471      33.015  -1.753  -5.825  1.00 86.74           C
ATOM   3834  CD2 LEU A 471      33.178   0.778  -6.180  1.00 86.74           C
ATOM   3835  C   LEU A 471      28.801  -1.218  -7.425  1.00 86.74           C
ATOM   3836  O   LEU A 471      27.958  -0.405  -7.049  1.00 86.74           O
ATOM   3837  N   SER A 472      28.689  -1.858  -8.606  1.00 27.94           N
ATOM   3838  CA  SER A 472      27.555  -1.619  -9.456  1.00 27.94           C
ATOM   3839  CB  SER A 472      27.625  -2.406 -10.776  1.00 27.94           C
ATOM   3840  OG  SER A 472      26.481  -2.127 -11.570  1.00 27.94           O
ATOM   3841  C   SER A 472      26.308  -2.050  -8.740  1.00 27.94           C
ATOM   3842  O   SER A 472      25.270  -1.395  -8.833  1.00 27.94           O
ATOM   3843  N   GLN A 473      26.378  -3.169  -7.994  1.00110.70           N
ATOM   3844  CA  GLN A 473      25.229  -3.676  -7.297  1.00110.70           C
ATOM   3845  CB  GLN A 473      25.488  -5.025  -6.608  1.00110.70           C
ATOM   3846  CG  GLN A 473      24.226  -5.627  -5.990  1.00110.70           C
ATOM   3847  CD  GLN A 473      23.293  -6.002  -7.133  1.00110.70           C
ATOM   3848  OE1 GLN A 473      23.623  -5.813  -8.303  1.00110.70           O
ATOM   3849  NE2 GLN A 473      22.096  -6.548  -6.790  1.00110.70           N
ATOM   3850  C   GLN A 473      24.829  -2.690  -6.245  1.00110.70           C
ATOM   3851  O   GLN A 473      23.645  -2.534  -5.949  1.00110.70           O
ATOM   3852  N   ALA A 474      25.816  -2.034  -5.607  1.00 34.92           N
ATOM   3853  CA  ALA A 474      25.488  -1.055  -4.612  1.00 34.92           C
ATOM   3854  CB  ALA A 474      26.731  -0.465  -3.925  1.00 34.92           C
ATOM   3855  C   ALA A 474      24.756   0.079  -5.269  1.00 34.92           C
ATOM   3856  O   ALA A 474      23.706   0.505  -4.790  1.00 34.92           O
ATOM   3857  N   ASP A 475      25.285   0.585  -6.405  1.00 73.62           N
ATOM   3858  CA  ASP A 475      24.672   1.693  -7.088  1.00 73.62           C
ATOM   3859  CB  ASP A 475      25.068   3.046  -6.462  1.00 73.62           C
ATOM   3860  CG  ASP A 475      24.251   4.170  -7.084  1.00 73.62           C
ATOM   3861  OD1 ASP A 475      24.359   4.370  -8.322  1.00 73.62           O
ATOM   3862  OD2 ASP A 475      23.505   4.843  -6.324  1.00 73.62           O
ATOM   3863  C   ASP A 475      25.159   1.656  -8.510  1.00 73.62           C
ATOM   3864  O   ASP A 475      26.358   1.562  -8.762  1.00 73.62           O
ATOM   3865  N   LYS A 476      24.232   1.742  -9.486  1.00 75.39           N
ATOM   3866  CA  LYS A 476      24.575   1.621 -10.879  1.00 75.39           C
ATOM   3867  CB  LYS A 476      23.342   1.690 -11.797  1.00 75.39           C
ATOM   3868  CG  LYS A 476      22.604   3.030 -11.736  1.00 75.39           C
ATOM   3869  CD  LYS A 476      21.553   3.203 -12.835  1.00 75.39           C
ATOM   3870  CE  LYS A 476      20.817   4.543 -12.772  1.00 75.39           C
ATOM   3871  NZ  LYS A 476      19.824   4.626 -13.866  1.00 75.39           N
ATOM   3872  C   LYS A 476      25.508   2.717 -11.294  1.00 75.39           C
ATOM   3873  O   LYS A 476      26.451   2.478 -12.048  1.00 75.39           O
ATOM   3874  N   SER A 477      25.263   3.956 -10.830  1.00 27.66           N
ATOM   3875  CA  SER A 477      26.091   5.065 -11.217  1.00 27.66           C
ATOM   3876  CB  SER A 477      25.581   6.406 -10.662  1.00 27.66           C
ATOM   3877  OG  SER A 477      26.433   7.464 -11.076  1.00 27.66           O
ATOM   3878  C   SER A 477      27.475   4.858 -10.683  1.00 27.66           C
ATOM   3879  O   SER A 477      28.461   5.105 -11.377  1.00 27.66           O
ATOM   3880  N   CYS A 478      27.580   4.383  -9.428  1.00 38.00           N
ATOM   3881  CA  CYS A 478      28.857   4.195  -8.809  1.00 38.00           C
ATOM   3882  CB  CYS A 478      28.728   3.648  -7.376  1.00 38.00           C
ATOM   3883  SG  CYS A 478      30.336   3.412  -6.564  1.00 38.00           S
ATOM   3884  C   CYS A 478      29.653   3.208  -9.613  1.00 38.00           C
ATOM   3885  O   CYS A 478      30.803   3.469  -9.961  1.00 38.00           O
ATOM   3886  N   GLY A 479      29.051   2.052  -9.955  1.00 33.70           N
ATOM   3887  CA  GLY A 479      29.750   1.023 -10.677  1.00 33.70           C
ATOM   3888  C   GLY A 479      30.124   1.481 -12.056  1.00 33.70           C
ATOM   3889  O   GLY A 479      31.221   1.200 -12.535  1.00 33.70           O
ATOM   3890  N   GLN A 480      29.211   2.177 -12.753  1.00 75.26           N
ATOM   3891  CA  GLN A 480      29.493   2.569 -14.105  1.00 75.26           C
ATOM   3892  CB  GLN A 480      28.288   3.193 -14.820  1.00 75.26           C
ATOM   3893  CG  GLN A 480      28.603   3.606 -16.258  1.00 75.26           C
ATOM   3894  CD  GLN A 480      27.288   3.999 -16.900  1.00 75.26           C
ATOM   3895  OE1 GLN A 480      27.248   4.622 -17.961  1.00 75.26           O
ATOM   3896  NE2 GLN A 480      26.169   3.615 -16.232  1.00 75.26           N
ATOM   3897  C   GLN A 480      30.606   3.567 -14.141  1.00 75.26           C
ATOM   3898  O   GLN A 480      31.476   3.495 -15.008  1.00 75.26           O
ATOM   3899  N   LYS A 481      30.607   4.529 -13.199  1.00143.50           N
ATOM   3900  CA  LYS A 481      31.609   5.555 -13.193  1.00143.50           C
ATOM   3901  CB  LYS A 481      31.345   6.643 -12.134  1.00143.50           C
ATOM   3902  CG  LYS A 481      31.386   6.153 -10.687  1.00143.50           C
ATOM   3903  CD  LYS A 481      31.196   7.278  -9.668  1.00143.50           C
ATOM   3904  CE  LYS A 481      31.969   8.553 -10.009  1.00143.50           C
ATOM   3905  NZ  LYS A 481      31.230   9.342 -11.021  1.00143.50           N
ATOM   3906  C   LYS A 481      32.953   4.935 -12.954  1.00143.50           C
ATOM   3907  O   LYS A 481      33.946   5.357 -13.545  1.00143.50           O
ATOM   3908  N   VAL A 482      33.033   3.925 -12.066  1.00102.20           N
ATOM   3909  CA  VAL A 482      34.308   3.321 -11.799  1.00102.20           C
ATOM   3910  CB  VAL A 482      34.310   2.392 -10.618  1.00102.20           C
ATOM   3911  CG1 VAL A 482      33.897   3.191  -9.371  1.00102.20           C
ATOM   3912  CG2 VAL A 482      33.428   1.173 -10.917  1.00102.20           C
ATOM   3913  C   VAL A 482      34.788   2.578 -13.009  1.00102.20           C
ATOM   3914  O   VAL A 482      35.971   2.621 -13.345  1.00102.20           O
ATOM   3915  N   ALA A 483      33.868   1.881 -13.702  1.00 37.16           N
ATOM   3916  CA  ALA A 483      34.214   1.117 -14.869  1.00 37.16           C
ATOM   3917  CB  ALA A 483      32.992   0.425 -15.501  1.00 37.16           C
ATOM   3918  C   ALA A 483      34.777   2.057 -15.889  1.00 37.16           C
ATOM   3919  O   ALA A 483      35.768   1.744 -16.548  1.00 37.16           O
ATOM   3920  N   SER A 484      34.163   3.246 -16.038  1.00 69.90           N
ATOM   3921  CA  SER A 484      34.599   4.179 -17.038  1.00 69.90           C
ATOM   3922  CB  SER A 484      33.693   5.419 -17.149  1.00 69.90           C
ATOM   3923  OG  SER A 484      33.789   6.210 -15.975  1.00 69.90           O
ATOM   3924  C   SER A 484      35.983   4.661 -16.722  1.00 69.90           C
ATOM   3925  O   SER A 484      36.830   4.756 -17.609  1.00 69.90           O
ATOM   3926  N   ARG A 485      36.256   4.964 -15.439  1.00197.27           N
ATOM   3927  CA  ARG A 485      37.532   5.499 -15.050  1.00197.27           C
ATOM   3928  CB  ARG A 485      37.607   5.813 -13.545  1.00197.27           C
ATOM   3929  CG  ARG A 485      36.652   6.919 -13.092  1.00197.27           C
ATOM   3930  CD  ARG A 485      37.030   8.302 -13.622  1.00197.27           C
ATOM   3931  NE  ARG A 485      38.406   8.605 -13.138  1.00197.27           N
ATOM   3932  CZ  ARG A 485      39.175   9.513 -13.806  1.00197.27           C
ATOM   3933  NH1 ARG A 485      38.672  10.159 -14.898  1.00197.27           N
ATOM   3934  NH2 ARG A 485      40.447   9.773 -13.384  1.00197.27           N
ATOM   3935  C   ARG A 485      38.600   4.484 -15.342  1.00197.27           C
ATOM   3936  O   ARG A 485      39.693   4.825 -15.790  1.00197.27           O
ATOM   3937  N   LEU A 486      38.297   3.209 -15.055  1.00 88.86           N
ATOM   3938  CA  LEU A 486      39.148   2.061 -15.229  1.00 88.86           C
ATOM   3939  CB  LEU A 486      38.630   0.815 -14.491  1.00 88.86           C
ATOM   3940  CG  LEU A 486      38.677   0.964 -12.959  1.00 88.86           C
ATOM   3941  CD1 LEU A 486      38.158  -0.299 -12.258  1.00 88.86           C
ATOM   3942  CD2 LEU A 486      40.083   1.363 -12.483  1.00 88.86           C
ATOM   3943  C   LEU A 486      39.329   1.705 -16.674  1.00 88.86           C
ATOM   3944  O   LEU A 486      40.253   0.960 -16.996  1.00 88.86           O
ATOM   3945  N   THR A 487      38.420   2.183 -17.553  1.00140.37           N
ATOM   3946  CA  THR A 487      38.355   1.891 -18.964  1.00140.37           C
ATOM   3947  CB  THR A 487      39.570   2.263 -19.780  1.00140.37           C
ATOM   3948  OG1 THR A 487      40.687   1.443 -19.475  1.00140.37           O
ATOM   3949  CG2 THR A 487      39.903   3.738 -19.500  1.00140.37           C
ATOM   3950  C   THR A 487      38.058   0.441 -19.138  1.00140.37           C
ATOM   3951  O   THR A 487      38.594  -0.230 -20.019  1.00140.37           O
ATOM   3952  N   VAL A 488      37.160  -0.068 -18.275  1.00114.81           N
ATOM   3953  CA  VAL A 488      36.718  -1.426 -18.342  1.00114.81           C
ATOM   3954  CB  VAL A 488      36.654  -2.054 -16.981  1.00114.81           C
ATOM   3955  CG1 VAL A 488      35.457  -1.474 -16.212  1.00114.81           C
ATOM   3956  CG2 VAL A 488      36.652  -3.575 -17.132  1.00114.81           C
ATOM   3957  C   VAL A 488      35.338  -1.375 -18.926  1.00114.81           C
ATOM   3958  O   VAL A 488      34.550  -0.490 -18.596  1.00114.81           O
ATOM   3959  N   LYS A 489      35.012  -2.304 -19.847  1.00113.51           N
ATOM   3960  CA  LYS A 489      33.707  -2.241 -20.441  1.00113.51           C
ATOM   3961  CB  LYS A 489      33.740  -2.407 -21.969  1.00113.51           C
ATOM   3962  CG  LYS A 489      34.433  -1.239 -22.677  1.00113.51           C
ATOM   3963  CD  LYS A 489      34.847  -1.546 -24.117  1.00113.51           C
ATOM   3964  CE  LYS A 489      33.670  -1.766 -25.068  1.00113.51           C
ATOM   3965  NZ  LYS A 489      33.110  -0.464 -25.492  1.00113.51           N
ATOM   3966  C   LYS A 489      32.881  -3.343 -19.865  1.00113.51           C
ATOM   3967  O   LYS A 489      33.092  -4.516 -20.166  1.00113.51           O
ATOM   3968  N   PRO A 490      31.970  -3.004 -18.994  1.00199.47           N
ATOM   3969  CA  PRO A 490      31.110  -4.029 -18.491  1.00199.47           C
ATOM   3970  CD  PRO A 490      32.265  -2.014 -17.971  1.00199.47           C
ATOM   3971  CB  PRO A 490      30.551  -3.525 -17.164  1.00199.47           C
ATOM   3972  CG  PRO A 490      31.628  -2.544 -16.675  1.00199.47           C
ATOM   3973  C   PRO A 490      30.078  -4.301 -19.510  1.00199.47           C
ATOM   3974  O   PRO A 490      29.304  -3.400 -19.815  1.00199.47           O
ATOM   3975  N   THR A 491      29.974  -5.543 -19.988  1.00246.25           N
ATOM   3976  CA  THR A 491      29.005  -5.768 -21.008  1.00246.25           C
ATOM   3977  CB  THR A 491      29.532  -6.557 -22.170  1.00246.25           C
ATOM   3978  OG1 THR A 491      28.572  -6.593 -23.215  1.00246.25           O
ATOM   3979  CG2 THR A 491      29.852  -7.983 -21.690  1.00246.25           C
ATOM   3980  C   THR A 491      27.902  -6.559 -20.409  1.00246.25           C
ATOM   3981  O   THR A 491      27.968  -6.979 -19.254  1.00246.25           O
ATOM   3982  N   MET A 492      26.831  -6.756 -21.194  1.00 69.87           N
ATOM   3983  CA  MET A 492      25.728  -7.528 -20.721  1.00 69.87           C
ATOM   3984  CB  MET A 492      24.449  -7.318 -21.549  1.00 69.87           C
ATOM   3985  CG  MET A 492      24.577  -7.767 -23.007  1.00 69.87           C
ATOM   3986  SD  MET A 492      23.077  -7.532 -24.006  1.00 69.87           S
ATOM   3987  CE  MET A 492      23.180  -5.719 -24.026  1.00 69.87           C
ATOM   3988  C   MET A 492      26.134  -8.990 -20.848  1.00 69.87           C
ATOM   3989  O   MET A 492      26.526  -9.401 -21.974  1.00 69.87           O
ATOM   3990  OXT MET A 492      26.061  -9.717 -19.822  1.00 69.87           O
HETATM 3171 BA    BA A 354      27.375  -7.543   8.283  1.00139.23          BA
