# Supplementary material for: Computational and experimental approaches to explore defense related enzymes conferring resistance in Fusarium infected chilli plants by regulating plant metabolism through nutritional products
Source: PLoS One. 2025 Jan 14;20(1):e0309738. doi: 10.1371/journal.pone.0309738 (PMC11731765; doi:10.1371/journal.pone.0309738)
Supplement: S2 File — (ZIP) [file pone.0309738.s002.zip › USMAN PAPER/Enzymes and Metal Ions Data/METAL IONS EFFECTS/SOD/SOD_Zn2_1.pdb]

ATOM      1  N   MET A   1      83.623  11.631 115.539  1.00148.94           N
ATOM      2  CA  MET A   1      82.777  10.441 115.300  1.00148.94           C
ATOM      3  CB  MET A   1      83.457   9.488 114.304  1.00148.94           C
ATOM      4  CG  MET A   1      82.629   8.234 114.015  1.00148.94           C
ATOM      5  SD  MET A   1      81.101   8.518 113.070  1.00148.94           S
ATOM      6  CE  MET A   1      80.153   9.228 114.448  1.00148.94           C
ATOM      7  C   MET A   1      82.503   9.677 116.550  1.00148.94           C
ATOM      8  O   MET A   1      81.615  10.024 117.327  1.00148.94           O
ATOM      9  N   ALA A   2      83.286   8.604 116.768  1.00204.08           N
ATOM     10  CA  ALA A   2      83.098   7.731 117.886  1.00204.08           C
ATOM     11  CB  ALA A   2      83.979   6.471 117.837  1.00204.08           C
ATOM     12  C   ALA A   2      83.441   8.448 119.146  1.00204.08           C
ATOM     13  O   ALA A   2      84.214   9.405 119.153  1.00204.08           O
ATOM     14  N   LEU A   3      82.822   7.987 120.252  1.00261.18           N
ATOM     15  CA  LEU A   3      83.061   8.514 121.560  1.00261.18           C
ATOM     16  CB  LEU A   3      81.777   8.710 122.384  1.00261.18           C
ATOM     17  CG  LEU A   3      80.850   9.799 121.817  1.00261.18           C
ATOM     18  CD1 LEU A   3      81.498  11.189 121.923  1.00261.18           C
ATOM     19  CD2 LEU A   3      80.389   9.455 120.390  1.00261.18           C
ATOM     20  C   LEU A   3      83.882   7.503 122.285  1.00261.18           C
ATOM     21  O   LEU A   3      83.629   6.302 122.199  1.00261.18           O
ATOM     22  N   ARG A   4      84.917   7.968 123.003  1.00337.26           N
ATOM     23  CA  ARG A   4      85.717   7.043 123.740  1.00337.26           C
ATOM     24  CB  ARG A   4      87.009   6.675 122.997  1.00337.26           C
ATOM     25  CG  ARG A   4      87.880   7.888 122.659  1.00337.26           C
ATOM     26  CD  ARG A   4      88.909   7.610 121.558  1.00337.26           C
ATOM     27  NE  ARG A   4      89.622   8.885 121.254  1.00337.26           N
ATOM     28  CZ  ARG A   4      90.785   9.188 121.900  1.00337.26           C
ATOM     29  NH1 ARG A   4      91.315   8.303 122.792  1.00337.26           N
ATOM     30  NH2 ARG A   4      91.432  10.363 121.638  1.00337.26           N
ATOM     31  C   ARG A   4      86.077   7.686 125.036  1.00337.26           C
ATOM     32  O   ARG A   4      86.340   8.886 125.096  1.00337.26           O
ATOM     33  N   ASN A   5      86.069   6.893 126.122  1.00178.28           N
ATOM     34  CA  ASN A   5      86.459   7.418 127.393  1.00178.28           C
ATOM     35  CB  ASN A   5      85.527   6.974 128.536  1.00178.28           C
ATOM     36  CG  ASN A   5      84.147   7.579 128.308  1.00178.28           C
ATOM     37  OD1 ASN A   5      83.949   8.791 128.379  1.00178.28           O
ATOM     38  ND2 ASN A   5      83.149   6.698 128.020  1.00178.28           N
ATOM     39  C   ASN A   5      87.802   6.829 127.675  1.00178.28           C
ATOM     40  O   ASN A   5      87.904   5.749 128.255  1.00178.28           O
ATOM     41  N   LEU A   6      88.880   7.526 127.272  1.00289.95           N
ATOM     42  CA  LEU A   6      90.182   6.986 127.522  1.00289.95           C
ATOM     43  CB  LEU A   6      91.076   6.820 126.281  1.00289.95           C
ATOM     44  CG  LEU A   6      90.678   5.684 125.327  1.00289.95           C
ATOM     45  CD1 LEU A   6      89.318   5.952 124.673  1.00289.95           C
ATOM     46  CD2 LEU A   6      91.800   5.406 124.313  1.00289.95           C
ATOM     47  C   LEU A   6      90.930   7.915 128.408  1.00289.95           C
ATOM     48  O   LEU A   6      90.697   9.122 128.426  1.00289.95           O
ATOM     49  N   MET A   7      91.839   7.335 129.206  1.00324.84           N
ATOM     50  CA  MET A   7      92.727   8.117 130.000  1.00324.84           C
ATOM     51  CB  MET A   7      92.379   8.129 131.500  1.00324.84           C
ATOM     52  CG  MET A   7      93.217   9.119 132.312  1.00324.84           C
ATOM     53  SD  MET A   7      92.546   9.515 133.956  1.00324.84           S
ATOM     54  CE  MET A   7      92.869   7.885 134.686  1.00324.84           C
ATOM     55  C   MET A   7      94.050   7.456 129.812  1.00324.84           C
ATOM     56  O   MET A   7      94.129   6.231 129.754  1.00324.84           O
ATOM     57  N   THR A   8      95.124   8.252 129.681  1.00268.64           N
ATOM     58  CA  THR A   8      96.417   7.682 129.451  1.00268.64           C
ATOM     59  CB  THR A   8      96.964   7.980 128.089  1.00268.64           C
ATOM     60  OG1 THR A   8      97.149   9.380 127.936  1.00268.64           O
ATOM     61  CG2 THR A   8      95.972   7.457 127.035  1.00268.64           C
ATOM     62  C   THR A   8      97.346   8.318 130.423  1.00268.64           C
ATOM     63  O   THR A   8      96.926   8.830 131.460  1.00268.64           O
ATOM     64  N   LYS A   9      98.654   8.272 130.119  1.00276.23           N
ATOM     65  CA  LYS A   9      99.577   8.897 131.010  1.00276.23           C
ATOM     66  CB  LYS A   9     101.053   8.683 130.630  1.00276.23           C
ATOM     67  CG  LYS A   9     101.429   7.205 130.490  1.00276.23           C
ATOM     68  CD  LYS A   9     101.027   6.336 131.685  1.00276.23           C
ATOM     69  CE  LYS A   9     101.542   6.842 133.033  1.00276.23           C
ATOM     70  NZ  LYS A   9     100.584   7.813 133.608  1.00276.23           N
ATOM     71  C   LYS A   9      99.275  10.354 130.929  1.00276.23           C
ATOM     72  O   LYS A   9      98.898  10.857 129.871  1.00276.23           O
ATOM     73  N   LYS A  10      99.388  11.069 132.065  1.00191.63           N
ATOM     74  CA  LYS A  10      99.084  12.468 132.041  1.00191.63           C
ATOM     75  CB  LYS A  10      98.695  13.043 133.422  1.00191.63           C
ATOM     76  CG  LYS A  10      97.404  12.448 133.996  1.00191.63           C
ATOM     77  CD  LYS A  10      97.176  12.733 135.487  1.00191.63           C
ATOM     78  CE  LYS A  10      95.916  12.055 136.039  1.00191.63           C
ATOM     79  NZ  LYS A  10      95.763  12.323 137.488  1.00191.63           N
ATOM     80  C   LYS A  10     100.310  13.186 131.588  1.00191.63           C
ATOM     81  O   LYS A  10     101.415  12.934 132.062  1.00191.63           O
ATOM     82  N   PRO A  11     100.129  14.059 130.638  1.00100.10           N
ATOM     83  CA  PRO A  11     101.205  14.886 130.172  1.00100.10           C
ATOM     84  CD  PRO A  11      99.095  13.887 129.635  1.00100.10           C
ATOM     85  CB  PRO A  11     100.797  15.374 128.781  1.00100.10           C
ATOM     86  CG  PRO A  11      99.287  15.086 128.695  1.00100.10           C
ATOM     87  C   PRO A  11     101.275  15.971 131.180  1.00100.10           C
ATOM     88  O   PRO A  11     100.323  16.095 131.948  1.00100.10           O
ATOM     89  N   PHE A  12     102.362  16.763 131.236  1.00279.16           N
ATOM     90  CA  PHE A  12     102.263  17.774 132.236  1.00279.16           C
ATOM     91  CB  PHE A  12     103.575  18.466 132.625  1.00279.16           C
ATOM     92  CG  PHE A  12     103.209  19.220 133.857  1.00279.16           C
ATOM     93  CD1 PHE A  12     102.706  20.499 133.790  1.00279.16           C
ATOM     94  CD2 PHE A  12     103.340  18.623 135.089  1.00279.16           C
ATOM     95  CE1 PHE A  12     102.360  21.171 134.940  1.00279.16           C
ATOM     96  CE2 PHE A  12     102.996  19.290 136.241  1.00279.16           C
ATOM     97  CZ  PHE A  12     102.505  20.571 136.168  1.00279.16           C
ATOM     98  C   PHE A  12     101.401  18.826 131.640  1.00279.16           C
ATOM     99  O   PHE A  12     101.881  19.739 130.972  1.00279.16           O
ATOM    100  N   ALA A  13     100.083  18.699 131.867  1.00285.28           N
ATOM    101  CA  ALA A  13      99.131  19.635 131.361  1.00285.28           C
ATOM    102  CB  ALA A  13      99.077  19.677 129.824  1.00285.28           C
ATOM    103  C   ALA A  13      97.815  19.126 131.834  1.00285.28           C
ATOM    104  O   ALA A  13      97.686  17.948 132.161  1.00285.28           O
ATOM    105  N   GLY A  14      96.793  19.997 131.893  1.00131.15           N
ATOM    106  CA  GLY A  14      95.529  19.489 132.329  1.00131.15           C
ATOM    107  C   GLY A  14      94.579  19.643 131.190  1.00131.15           C
ATOM    108  O   GLY A  14      93.996  20.706 130.988  1.00131.15           O
ATOM    109  N   ILE A  15      94.393  18.554 130.423  1.00127.23           N
ATOM    110  CA  ILE A  15      93.511  18.579 129.297  1.00127.23           C
ATOM    111  CB  ILE A  15      94.251  18.701 127.997  1.00127.23           C
ATOM    112  CG2 ILE A  15      95.014  20.038 128.025  1.00127.23           C
ATOM    113  CG1 ILE A  15      95.168  17.489 127.767  1.00127.23           C
ATOM    114  CD1 ILE A  15      95.779  17.452 126.367  1.00127.23           C
ATOM    115  C   ILE A  15      92.751  17.290 129.318  1.00127.23           C
ATOM    116  O   ILE A  15      93.233  16.296 129.858  1.00127.23           O
ATOM    117  N   LEU A  16      91.522  17.270 128.761  1.00269.84           N
ATOM    118  CA  LEU A  16      90.767  16.052 128.823  1.00269.84           C
ATOM    119  CB  LEU A  16      89.453  16.238 129.618  1.00269.84           C
ATOM    120  CG  LEU A  16      88.813  14.973 130.240  1.00269.84           C
ATOM    121  CD1 LEU A  16      87.448  15.303 130.861  1.00269.84           C
ATOM    122  CD2 LEU A  16      88.756  13.768 129.301  1.00269.84           C
ATOM    123  C   LEU A  16      90.439  15.711 127.398  1.00269.84           C
ATOM    124  O   LEU A  16      90.312  16.600 126.557  1.00269.84           O
ATOM    125  N   THR A  17      90.345  14.409 127.073  1.00272.02           N
ATOM    126  CA  THR A  17      90.018  14.014 125.736  1.00272.02           C
ATOM    127  CB  THR A  17      90.750  12.782 125.297  1.00272.02           C
ATOM    128  OG1 THR A  17      90.504  12.524 123.923  1.00272.02           O
ATOM    129  CG2 THR A  17      90.279  11.604 126.166  1.00272.02           C
ATOM    130  C   THR A  17      88.555  13.707 125.687  1.00272.02           C
ATOM    131  O   THR A  17      87.916  13.485 126.713  1.00272.02           O
ATOM    132  N   PHE A  18      87.978  13.710 124.471  1.00258.19           N
ATOM    133  CA  PHE A  18      86.585  13.410 124.310  1.00258.19           C
ATOM    134  CB  PHE A  18      85.644  14.586 124.654  1.00258.19           C
ATOM    135  CG  PHE A  18      84.239  14.078 124.773  1.00258.19           C
ATOM    136  CD1 PHE A  18      83.879  13.268 125.828  1.00258.19           C
ATOM    137  CD2 PHE A  18      83.265  14.433 123.866  1.00258.19           C
ATOM    138  CE1 PHE A  18      82.591  12.800 125.958  1.00258.19           C
ATOM    139  CE2 PHE A  18      81.975  13.969 123.989  1.00258.19           C
ATOM    140  CZ  PHE A  18      81.634  13.146 125.036  1.00258.19           C
ATOM    141  C   PHE A  18      86.413  13.056 122.868  1.00258.19           C
ATOM    142  O   PHE A  18      87.137  12.218 122.333  1.00258.19           O
ATOM    143  N   ARG A  19      85.418  13.678 122.212  1.00282.64           N
ATOM    144  CA  ARG A  19      85.149  13.424 120.830  1.00282.64           C
ATOM    145  CB  ARG A  19      83.926  14.209 120.311  1.00282.64           C
ATOM    146  CG  ARG A  19      83.591  13.965 118.838  1.00282.64           C
ATOM    147  CD  ARG A  19      82.544  14.933 118.279  1.00282.64           C
ATOM    148  NE  ARG A  19      81.289  14.757 119.066  1.00282.64           N
ATOM    149  CZ  ARG A  19      80.219  15.580 118.849  1.00282.64           C
ATOM    150  NH1 ARG A  19      80.290  16.555 117.897  1.00282.64           N
ATOM    151  NH2 ARG A  19      79.076  15.433 119.580  1.00282.64           N
ATOM    152  C   ARG A  19      86.345  13.875 120.052  1.00282.64           C
ATOM    153  O   ARG A  19      86.948  14.905 120.349  1.00282.64           O
ATOM    154  N   GLN A  20      86.755  13.067 119.060  1.00 55.34           N
ATOM    155  CA  GLN A  20      87.845  13.433 118.207  1.00 55.34           C
ATOM    156  CB  GLN A  20      88.268  12.296 117.271  1.00 55.34           C
ATOM    157  CG  GLN A  20      88.878  11.100 118.002  1.00 55.34           C
ATOM    158  CD  GLN A  20      89.207  10.061 116.944  1.00 55.34           C
ATOM    159  OE1 GLN A  20      90.195   9.334 117.039  1.00 55.34           O
ATOM    160  NE2 GLN A  20      88.342   9.985 115.897  1.00 55.34           N
ATOM    161  C   GLN A  20      87.378  14.567 117.354  1.00 55.34           C
ATOM    162  O   GLN A  20      88.133  15.482 117.028  1.00 55.34           O
ATOM    163  N   GLN A  21      86.091  14.524 116.969  1.00 84.81           N
ATOM    164  CA  GLN A  21      85.546  15.506 116.081  1.00 84.81           C
ATOM    165  CB  GLN A  21      84.071  15.207 115.762  1.00 84.81           C
ATOM    166  CG  GLN A  21      83.417  16.152 114.754  1.00 84.81           C
ATOM    167  CD  GLN A  21      82.003  15.639 114.514  1.00 84.81           C
ATOM    168  OE1 GLN A  21      81.535  14.731 115.201  1.00 84.81           O
ATOM    169  NE2 GLN A  21      81.302  16.226 113.505  1.00 84.81           N
ATOM    170  C   GLN A  21      85.649  16.846 116.736  1.00 84.81           C
ATOM    171  O   GLN A  21      86.047  17.825 116.104  1.00 84.81           O
ATOM    172  N   LEU A  22      85.295  16.925 118.032  1.00264.10           N
ATOM    173  CA  LEU A  22      85.409  18.175 118.720  1.00264.10           C
ATOM    174  CB  LEU A  22      84.051  18.779 119.112  1.00264.10           C
ATOM    175  CG  LEU A  22      84.157  20.126 119.849  1.00264.10           C
ATOM    176  CD1 LEU A  22      84.715  21.224 118.926  1.00264.10           C
ATOM    177  CD2 LEU A  22      82.820  20.509 120.501  1.00264.10           C
ATOM    178  C   LEU A  22      86.138  17.900 119.994  1.00264.10           C
ATOM    179  O   LEU A  22      85.707  17.070 120.793  1.00264.10           O
ATOM    180  N   ARG A  23      87.262  18.604 120.227  1.00272.98           N
ATOM    181  CA  ARG A  23      87.984  18.381 121.443  1.00272.98           C
ATOM    182  CB  ARG A  23      89.287  19.188 121.552  1.00272.98           C
ATOM    183  CG  ARG A  23      89.040  20.696 121.623  1.00272.98           C
ATOM    184  CD  ARG A  23      90.135  21.526 120.956  1.00272.98           C
ATOM    185  NE  ARG A  23      89.967  21.298 119.494  1.00272.98           N
ATOM    186  CZ  ARG A  23      90.748  20.381 118.853  1.00272.98           C
ATOM    187  NH1 ARG A  23      91.827  19.845 119.496  1.00272.98           N
ATOM    188  NH2 ARG A  23      90.443  19.996 117.581  1.00272.98           N
ATOM    189  C   ARG A  23      87.087  18.893 122.510  1.00272.98           C
ATOM    190  O   ARG A  23      86.382  19.881 122.310  1.00272.98           O
ATOM    191  N   CYS A  24      87.077  18.226 123.676  1.00 99.36           N
ATOM    192  CA  CYS A  24      86.206  18.679 124.711  1.00 99.36           C
ATOM    193  CB  CYS A  24      85.814  17.607 125.746  1.00 99.36           C
ATOM    194  SG  CYS A  24      87.179  17.090 126.830  1.00 99.36           S
ATOM    195  C   CYS A  24      86.890  19.792 125.425  1.00 99.36           C
ATOM    196  O   CYS A  24      87.876  20.352 124.943  1.00 99.36           O
ATOM    197  N   VAL A  25      86.353  20.150 126.603  1.00 64.42           N
ATOM    198  CA  VAL A  25      86.888  21.252 127.336  1.00 64.42           C
ATOM    199  CB  VAL A  25      86.178  21.514 128.633  1.00 64.42           C
ATOM    200  CG1 VAL A  25      86.937  22.617 129.395  1.00 64.42           C
ATOM    201  CG2 VAL A  25      84.705  21.837 128.332  1.00 64.42           C
ATOM    202  C   VAL A  25      88.312  20.974 127.671  1.00 64.42           C
ATOM    203  O   VAL A  25      88.664  19.934 128.225  1.00 64.42           O
ATOM    204  N   GLN A  26      89.160  21.942 127.294  1.00241.76           N
ATOM    205  CA  GLN A  26      90.564  22.026 127.550  1.00241.76           C
ATOM    206  CB  GLN A  26      91.457  21.320 126.514  1.00241.76           C
ATOM    207  CG  GLN A  26      91.357  19.793 126.552  1.00241.76           C
ATOM    208  CD  GLN A  26      92.465  19.219 125.678  1.00241.76           C
ATOM    209  OE1 GLN A  26      92.508  18.014 125.431  1.00241.76           O
ATOM    210  NE2 GLN A  26      93.394  20.094 125.205  1.00241.76           N
ATOM    211  C   GLN A  26      90.796  23.493 127.431  1.00241.76           C
ATOM    212  O   GLN A  26      90.026  24.278 127.980  1.00241.76           O
ATOM    213  N   THR A  27      91.865  23.917 126.733  1.00 55.41           N
ATOM    214  CA  THR A  27      92.026  25.325 126.523  1.00 55.41           C
ATOM    215  CB  THR A  27      93.392  25.722 126.050  1.00 55.41           C
ATOM    216  OG1 THR A  27      93.653  25.138 124.781  1.00 55.41           O
ATOM    217  CG2 THR A  27      94.430  25.250 127.081  1.00 55.41           C
ATOM    218  C   THR A  27      91.063  25.700 125.440  1.00 55.41           C
ATOM    219  O   THR A  27      90.512  24.834 124.760  1.00 55.41           O
ATOM    220  N   PHE A  28      90.821  27.012 125.262  1.00 45.60           N
ATOM    221  CA  PHE A  28      89.882  27.434 124.266  1.00 45.60           C
ATOM    222  CB  PHE A  28      88.658  28.151 124.852  1.00 45.60           C
ATOM    223  CG  PHE A  28      87.896  27.151 125.647  1.00 45.60           C
ATOM    224  CD1 PHE A  28      88.330  26.763 126.894  1.00 45.60           C
ATOM    225  CD2 PHE A  28      86.735  26.613 125.145  1.00 45.60           C
ATOM    226  CE1 PHE A  28      87.620  25.839 127.626  1.00 45.60           C
ATOM    227  CE2 PHE A  28      86.020  25.690 125.872  1.00 45.60           C
ATOM    228  CZ  PHE A  28      86.464  25.302 127.112  1.00 45.60           C
ATOM    229  C   PHE A  28      90.555  28.418 123.371  1.00 45.60           C
ATOM    230  O   PHE A  28      91.556  29.030 123.740  1.00 45.60           O
ATOM    231  N   SER A  29      90.002  28.581 122.152  1.00 77.48           N
ATOM    232  CA  SER A  29      90.561  29.493 121.200  1.00 77.48           C
ATOM    233  CB  SER A  29      91.065  28.806 119.924  1.00 77.48           C
ATOM    234  OG  SER A  29      92.131  27.923 120.232  1.00 77.48           O
ATOM    235  C   SER A  29      89.485  30.425 120.749  1.00 77.48           C
ATOM    236  O   SER A  29      88.297  30.118 120.835  1.00 77.48           O
ATOM    237  N   LEU A  30      89.908  31.607 120.259  1.00 61.60           N
ATOM    238  CA  LEU A  30      89.042  32.621 119.736  1.00 61.60           C
ATOM    239  CB  LEU A  30      89.842  33.896 119.404  1.00 61.60           C
ATOM    240  CG  LEU A  30      89.034  35.069 118.831  1.00 61.60           C
ATOM    241  CD1 LEU A  30      88.020  35.587 119.863  1.00 61.60           C
ATOM    242  CD2 LEU A  30      89.972  36.175 118.313  1.00 61.60           C
ATOM    243  C   LEU A  30      88.479  32.086 118.455  1.00 61.60           C
ATOM    244  O   LEU A  30      89.226  31.635 117.587  1.00 61.60           O
ATOM    245  N   PRO A  31      87.175  32.098 118.317  1.00 76.52           N
ATOM    246  CA  PRO A  31      86.556  31.630 117.104  1.00 76.52           C
ATOM    247  CD  PRO A  31      86.290  31.982 119.462  1.00 76.52           C
ATOM    248  CB  PRO A  31      85.141  31.186 117.493  1.00 76.52           C
ATOM    249  CG  PRO A  31      84.884  31.861 118.850  1.00 76.52           C
ATOM    250  C   PRO A  31      86.572  32.690 116.046  1.00 76.52           C
ATOM    251  O   PRO A  31      86.515  33.871 116.384  1.00 76.52           O
ATOM    252  N   ASP A  32      86.641  32.295 114.760  1.00 34.91           N
ATOM    253  CA  ASP A  32      86.602  33.274 113.711  1.00 34.91           C
ATOM    254  CB  ASP A  32      87.096  32.775 112.339  1.00 34.91           C
ATOM    255  CG  ASP A  32      88.616  32.681 112.367  1.00 34.91           C
ATOM    256  OD1 ASP A  32      89.217  33.025 113.419  1.00 34.91           O
ATOM    257  OD2 ASP A  32      89.200  32.276 111.327  1.00 34.91           O
ATOM    258  C   ASP A  32      85.178  33.686 113.537  1.00 34.91           C
ATOM    259  O   ASP A  32      84.259  32.926 113.838  1.00 34.91           O
ATOM    260  N   LEU A  33      84.973  34.923 113.048  1.00 50.82           N
ATOM    261  CA  LEU A  33      83.659  35.431 112.783  1.00 50.82           C
ATOM    262  CB  LEU A  33      83.635  36.945 112.498  1.00 50.82           C
ATOM    263  CG  LEU A  33      84.177  37.815 113.649  1.00 50.82           C
ATOM    264  CD1 LEU A  33      84.070  39.314 113.322  1.00 50.82           C
ATOM    265  CD2 LEU A  33      83.519  37.446 114.987  1.00 50.82           C
ATOM    266  C   LEU A  33      83.192  34.754 111.532  1.00 50.82           C
ATOM    267  O   LEU A  33      84.001  34.343 110.703  1.00 50.82           O
ATOM    268  N   SER A  34      81.864  34.580 111.389  1.00 85.94           N
ATOM    269  CA  SER A  34      81.287  33.957 110.229  1.00 85.94           C
ATOM    270  CB  SER A  34      79.832  33.512 110.449  1.00 85.94           C
ATOM    271  OG  SER A  34      79.322  32.904 109.271  1.00 85.94           O
ATOM    272  C   SER A  34      81.299  34.921 109.078  1.00 85.94           C
ATOM    273  O   SER A  34      80.939  34.561 107.958  1.00 85.94           O
ATOM    274  N   TYR A  35      81.660  36.192 109.334  1.00 79.25           N
ATOM    275  CA  TYR A  35      81.667  37.192 108.306  1.00 79.25           C
ATOM    276  CB  TYR A  35      80.354  37.992 108.264  1.00 79.25           C
ATOM    277  CG  TYR A  35      79.927  38.195 109.680  1.00 79.25           C
ATOM    278  CD1 TYR A  35      80.548  39.100 110.511  1.00 79.25           C
ATOM    279  CD2 TYR A  35      78.874  37.456 110.174  1.00 79.25           C
ATOM    280  CE1 TYR A  35      80.123  39.255 111.810  1.00 79.25           C
ATOM    281  CE2 TYR A  35      78.443  37.606 111.469  1.00 79.25           C
ATOM    282  CZ  TYR A  35      79.071  38.511 112.291  1.00 79.25           C
ATOM    283  OH  TYR A  35      78.640  38.676 113.623  1.00 79.25           O
ATOM    284  C   TYR A  35      82.816  38.125 108.523  1.00 79.25           C
ATOM    285  O   TYR A  35      83.528  38.033 109.522  1.00 79.25           O
ATOM    286  N   ASP A  36      83.040  39.031 107.549  1.00 37.11           N
ATOM    287  CA  ASP A  36      84.100  39.993 107.620  1.00 37.11           C
ATOM    288  CB  ASP A  36      84.303  40.758 106.301  1.00 37.11           C
ATOM    289  CG  ASP A  36      84.754  39.766 105.237  1.00 37.11           C
ATOM    290  OD1 ASP A  36      85.348  38.719 105.610  1.00 37.11           O
ATOM    291  OD2 ASP A  36      84.499  40.041 104.035  1.00 37.11           O
ATOM    292  C   ASP A  36      83.707  40.996 108.661  1.00 37.11           C
ATOM    293  O   ASP A  36      82.528  41.166 108.968  1.00 37.11           O
ATOM    294  N   TYR A  37      84.701  41.713 109.215  1.00 72.74           N
ATOM    295  CA  TYR A  37      84.450  42.633 110.286  1.00 72.74           C
ATOM    296  CB  TYR A  37      85.724  43.297 110.831  1.00 72.74           C
ATOM    297  CG  TYR A  37      86.499  42.265 111.585  1.00 72.74           C
ATOM    298  CD1 TYR A  37      86.106  41.879 112.848  1.00 72.74           C
ATOM    299  CD2 TYR A  37      87.625  41.693 111.041  1.00 72.74           C
ATOM    300  CE1 TYR A  37      86.816  40.937 113.557  1.00 72.74           C
ATOM    301  CE2 TYR A  37      88.340  40.750 111.742  1.00 72.74           C
ATOM    302  CZ  TYR A  37      87.936  40.371 113.000  1.00 72.74           C
ATOM    303  OH  TYR A  37      88.671  39.404 113.718  1.00 72.74           O
ATOM    304  C   TYR A  37      83.504  43.711 109.841  1.00 72.74           C
ATOM    305  O   TYR A  37      82.651  44.148 110.611  1.00 72.74           O
ATOM    306  N   GLY A  38      83.673  44.184 108.595  1.00 58.75           N
ATOM    307  CA  GLY A  38      82.944  45.237 107.931  1.00 58.75           C
ATOM    308  C   GLY A  38      81.520  44.883 107.580  1.00 58.75           C
ATOM    309  O   GLY A  38      80.721  45.768 107.280  1.00 58.75           O
ATOM    310  N   ALA A  39      81.183  43.583 107.529  1.00 67.42           N
ATOM    311  CA  ALA A  39      79.943  43.080 106.981  1.00 67.42           C
ATOM    312  CB  ALA A  39      79.871  41.544 107.029  1.00 67.42           C
ATOM    313  C   ALA A  39      78.689  43.615 107.636  1.00 67.42           C
ATOM    314  O   ALA A  39      77.651  43.712 106.982  1.00 67.42           O
ATOM    315  N   LEU A  40      78.719  43.887 108.952  1.00101.27           N
ATOM    316  CA  LEU A  40      77.592  44.344 109.731  1.00101.27           C
ATOM    317  CB  LEU A  40      77.814  44.180 111.247  1.00101.27           C
ATOM    318  CG  LEU A  40      78.070  42.717 111.665  1.00101.27           C
ATOM    319  CD1 LEU A  40      78.022  42.561 113.194  1.00101.27           C
ATOM    320  CD2 LEU A  40      77.138  41.742 110.927  1.00101.27           C
ATOM    321  C   LEU A  40      77.208  45.779 109.437  1.00101.27           C
ATOM    322  O   LEU A  40      76.116  46.213 109.798  1.00101.27           O
ATOM    323  N   GLU A  41      78.105  46.593 108.855  1.00 89.71           N
ATOM    324  CA  GLU A  41      77.799  47.987 108.619  1.00 89.71           C
ATOM    325  CB  GLU A  41      78.875  48.714 107.782  1.00 89.71           C
ATOM    326  CG  GLU A  41      80.231  48.891 108.470  1.00 89.71           C
ATOM    327  CD  GLU A  41      80.272  50.266 109.126  1.00 89.71           C
ATOM    328  OE1 GLU A  41      79.204  50.934 109.171  1.00 89.71           O
ATOM    329  OE2 GLU A  41      81.374  50.670 109.587  1.00 89.71           O
ATOM    330  C   GLU A  41      76.533  48.076 107.829  1.00 89.71           C
ATOM    331  O   GLU A  41      76.235  47.164 107.057  1.00 89.71           O
ATOM    332  N   PRO A  42      75.748  49.124 107.957  1.00 82.92           N
ATOM    333  CA  PRO A  42      75.973  50.227 108.859  1.00 82.92           C
ATOM    334  CD  PRO A  42      74.898  49.507 106.839  1.00 82.92           C
ATOM    335  CB  PRO A  42      75.242  51.428 108.249  1.00 82.92           C
ATOM    336  CG  PRO A  42      74.219  50.807 107.286  1.00 82.92           C
ATOM    337  C   PRO A  42      75.567  50.007 110.291  1.00 82.92           C
ATOM    338  O   PRO A  42      75.907  50.847 111.124  1.00 82.92           O
ATOM    339  N   ALA A  43      74.841  48.920 110.618  1.00 45.65           N
ATOM    340  CA  ALA A  43      74.310  48.792 111.951  1.00 45.65           C
ATOM    341  CB  ALA A  43      73.529  47.486 112.171  1.00 45.65           C
ATOM    342  C   ALA A  43      75.412  48.794 112.955  1.00 45.65           C
ATOM    343  O   ALA A  43      75.322  49.485 113.969  1.00 45.65           O
ATOM    344  N   ILE A  44      76.475  48.006 112.716  1.00 65.16           N
ATOM    345  CA  ILE A  44      77.588  48.034 113.623  1.00 65.16           C
ATOM    346  CB  ILE A  44      77.780  46.781 114.428  1.00 65.16           C
ATOM    347  CG2 ILE A  44      79.139  46.887 115.136  1.00 65.16           C
ATOM    348  CG1 ILE A  44      76.590  46.563 115.386  1.00 65.16           C
ATOM    349  CD1 ILE A  44      76.608  45.202 116.082  1.00 65.16           C
ATOM    350  C   ILE A  44      78.817  48.253 112.801  1.00 65.16           C
ATOM    351  O   ILE A  44      79.076  47.521 111.846  1.00 65.16           O
ATOM    352  N   SER A  45      79.630  49.267 113.169  1.00 54.09           N
ATOM    353  CA  SER A  45      80.761  49.564 112.340  1.00 54.09           C
ATOM    354  CB  SER A  45      81.409  50.943 112.563  1.00 54.09           C
ATOM    355  OG  SER A  45      82.163  50.953 113.764  1.00 54.09           O
ATOM    356  C   SER A  45      81.810  48.515 112.494  1.00 54.09           C
ATOM    357  O   SER A  45      81.885  47.802 113.495  1.00 54.09           O
ATOM    358  N   GLY A  46      82.657  48.417 111.452  1.00 29.22           N
ATOM    359  CA  GLY A  46      83.716  47.461 111.355  1.00 29.22           C
ATOM    360  C   GLY A  46      84.695  47.713 112.452  1.00 29.22           C
ATOM    361  O   GLY A  46      85.348  46.789 112.932  1.00 29.22           O
ATOM    362  N   GLU A  47      84.852  48.991 112.843  1.00 46.57           N
ATOM    363  CA  GLU A  47      85.806  49.357 113.852  1.00 46.57           C
ATOM    364  CB  GLU A  47      85.755  50.866 114.150  1.00 46.57           C
ATOM    365  CG  GLU A  47      86.760  51.351 115.197  1.00 46.57           C
ATOM    366  CD  GLU A  47      86.576  52.856 115.324  1.00 46.57           C
ATOM    367  OE1 GLU A  47      85.400  53.307 115.322  1.00 46.57           O
ATOM    368  OE2 GLU A  47      87.605  53.576 115.423  1.00 46.57           O
ATOM    369  C   GLU A  47      85.471  48.646 115.125  1.00 46.57           C
ATOM    370  O   GLU A  47      86.344  48.063 115.766  1.00 46.57           O
ATOM    371  N   ILE A  48      84.188  48.669 115.527  1.00 97.84           N
ATOM    372  CA  ILE A  48      83.794  48.036 116.757  1.00 97.84           C
ATOM    373  CB  ILE A  48      82.366  48.289 117.165  1.00 97.84           C
ATOM    374  CG2 ILE A  48      82.011  47.249 118.241  1.00 97.84           C
ATOM    375  CG1 ILE A  48      82.149  49.739 117.633  1.00 97.84           C
ATOM    376  CD1 ILE A  48      82.186  50.793 116.532  1.00 97.84           C
ATOM    377  C   ILE A  48      83.958  46.550 116.671  1.00 97.84           C
ATOM    378  O   ILE A  48      84.441  45.910 117.604  1.00 97.84           O
ATOM    379  N   MET A  49      83.570  45.960 115.530  1.00145.08           N
ATOM    380  CA  MET A  49      83.556  44.532 115.389  1.00145.08           C
ATOM    381  CB  MET A  49      83.132  44.139 113.963  1.00145.08           C
ATOM    382  CG  MET A  49      82.614  42.712 113.803  1.00145.08           C
ATOM    383  SD  MET A  49      80.918  42.462 114.407  1.00145.08           S
ATOM    384  CE  MET A  49      81.353  42.321 116.159  1.00145.08           C
ATOM    385  C   MET A  49      84.937  43.991 115.601  1.00145.08           C
ATOM    386  O   MET A  49      85.125  42.999 116.305  1.00145.08           O
ATOM    387  N   GLN A  50      85.948  44.637 114.993  1.00 52.80           N
ATOM    388  CA  GLN A  50      87.278  44.111 115.064  1.00 52.80           C
ATOM    389  CB  GLN A  50      88.235  44.826 114.098  1.00 52.80           C
ATOM    390  CG  GLN A  50      89.594  44.138 113.968  1.00 52.80           C
ATOM    391  CD  GLN A  50      90.280  44.704 112.735  1.00 52.80           C
ATOM    392  OE1 GLN A  50      89.663  45.391 111.921  1.00 52.80           O
ATOM    393  NE2 GLN A  50      91.597  44.397 112.584  1.00 52.80           N
ATOM    394  C   GLN A  50      87.817  44.184 116.462  1.00 52.80           C
ATOM    395  O   GLN A  50      88.407  43.227 116.965  1.00 52.80           O
ATOM    396  N   LEU A  51      87.615  45.328 117.137  1.00117.04           N
ATOM    397  CA  LEU A  51      88.145  45.515 118.456  1.00117.04           C
ATOM    398  CB  LEU A  51      87.948  46.958 118.952  1.00117.04           C
ATOM    399  CG  LEU A  51      88.818  47.329 120.166  1.00117.04           C
ATOM    400  CD1 LEU A  51      88.510  46.468 121.401  1.00117.04           C
ATOM    401  CD2 LEU A  51      90.305  47.318 119.779  1.00117.04           C
ATOM    402  C   LEU A  51      87.437  44.586 119.400  1.00117.04           C
ATOM    403  O   LEU A  51      88.061  43.966 120.261  1.00117.04           O
ATOM    404  N   HIS A  52      86.105  44.452 119.239  1.00 73.35           N
ATOM    405  CA  HIS A  52      85.285  43.657 120.115  1.00 73.35           C
ATOM    406  ND1 HIS A  52      81.502  42.790 120.243  1.00 73.35           N
ATOM    407  CG  HIS A  52      82.805  43.074 120.592  1.00 73.35           C
ATOM    408  CB  HIS A  52      83.818  43.630 119.629  1.00 73.35           C
ATOM    409  NE2 HIS A  52      81.683  42.347 122.412  1.00 73.35           N
ATOM    410  CD2 HIS A  52      82.898  42.797 121.923  1.00 73.35           C
ATOM    411  CE1 HIS A  52      80.876  42.358 121.367  1.00 73.35           C
ATOM    412  C   HIS A  52      85.791  42.249 120.060  1.00 73.35           C
ATOM    413  O   HIS A  52      85.989  41.598 121.086  1.00 73.35           O
ATOM    414  N   HIS A  53      85.975  41.738 118.831  1.00 72.37           N
ATOM    415  CA  HIS A  53      86.420  40.393 118.613  1.00 72.37           C
ATOM    416  ND1 HIS A  53      88.014  38.424 116.197  1.00 72.37           N
ATOM    417  CG  HIS A  53      86.803  38.628 116.819  1.00 72.37           C
ATOM    418  CB  HIS A  53      86.263  39.985 117.141  1.00 72.37           C
ATOM    419  NE2 HIS A  53      87.135  36.414 116.546  1.00 72.37           N
ATOM    420  CD2 HIS A  53      86.279  37.389 117.028  1.00 72.37           C
ATOM    421  CE1 HIS A  53      88.162  37.084 116.058  1.00 72.37           C
ATOM    422  C   HIS A  53      87.852  40.167 118.992  1.00 72.37           C
ATOM    423  O   HIS A  53      88.155  39.305 119.817  1.00 72.37           O
ATOM    424  N   GLN A  54      88.771  40.946 118.393  1.00 86.68           N
ATOM    425  CA  GLN A  54      90.175  40.699 118.566  1.00 86.68           C
ATOM    426  CB  GLN A  54      91.044  41.493 117.574  1.00 86.68           C
ATOM    427  CG  GLN A  54      90.750  41.141 116.111  1.00 86.68           C
ATOM    428  CD  GLN A  54      91.729  41.892 115.218  1.00 86.68           C
ATOM    429  OE1 GLN A  54      91.512  42.052 114.019  1.00 86.68           O
ATOM    430  NE2 GLN A  54      92.850  42.366 115.821  1.00 86.68           N
ATOM    431  C   GLN A  54      90.645  41.031 119.943  1.00 86.68           C
ATOM    432  O   GLN A  54      91.471  40.310 120.496  1.00 86.68           O
ATOM    433  N   LYS A  55      90.242  42.196 120.481  1.00147.29           N
ATOM    434  CA  LYS A  55      90.692  42.559 121.795  1.00147.29           C
ATOM    435  CB  LYS A  55      90.691  44.082 121.981  1.00147.29           C
ATOM    436  CG  LYS A  55      91.601  44.760 120.956  1.00147.29           C
ATOM    437  CD  LYS A  55      93.043  44.250 121.003  1.00147.29           C
ATOM    438  CE  LYS A  55      93.965  45.083 121.894  1.00147.29           C
ATOM    439  NZ  LYS A  55      95.254  44.379 122.070  1.00147.29           N
ATOM    440  C   LYS A  55      89.912  41.947 122.927  1.00147.29           C
ATOM    441  O   LYS A  55      90.457  41.197 123.736  1.00147.29           O
ATOM    442  N   HIS A  56      88.593  42.252 122.985  1.00 60.90           N
ATOM    443  CA  HIS A  56      87.778  41.907 124.125  1.00 60.90           C
ATOM    444  ND1 HIS A  56      86.623  44.624 125.711  1.00 60.90           N
ATOM    445  CG  HIS A  56      86.551  44.101 124.439  1.00 60.90           C
ATOM    446  CB  HIS A  56      86.420  42.634 124.143  1.00 60.90           C
ATOM    447  NE2 HIS A  56      86.758  46.346 124.312  1.00 60.90           N
ATOM    448  CD2 HIS A  56      86.633  45.168 123.596  1.00 60.90           C
ATOM    449  CE1 HIS A  56      86.747  45.969 125.577  1.00 60.90           C
ATOM    450  C   HIS A  56      87.524  40.438 124.260  1.00 60.90           C
ATOM    451  O   HIS A  56      87.772  39.858 125.315  1.00 60.90           O
ATOM    452  N   HIS A  57      87.030  39.792 123.188  1.00 45.29           N
ATOM    453  CA  HIS A  57      86.704  38.396 123.258  1.00 45.29           C
ATOM    454  ND1 HIS A  57      84.856  35.835 121.020  1.00 45.29           N
ATOM    455  CG  HIS A  57      85.546  36.453 122.039  1.00 45.29           C
ATOM    456  CB  HIS A  57      86.058  37.866 121.960  1.00 45.29           C
ATOM    457  NE2 HIS A  57      85.001  34.355 122.672  1.00 45.29           N
ATOM    458  CD2 HIS A  57      85.627  35.533 123.043  1.00 45.29           C
ATOM    459  CE1 HIS A  57      84.556  34.582 121.451  1.00 45.29           C
ATOM    460  C   HIS A  57      87.971  37.640 123.483  1.00 45.29           C
ATOM    461  O   HIS A  57      88.024  36.701 124.276  1.00 45.29           O
ATOM    462  N   GLN A  58      89.049  38.069 122.806  1.00 43.75           N
ATOM    463  CA  GLN A  58      90.306  37.390 122.903  1.00 43.75           C
ATOM    464  CB  GLN A  58      91.414  38.087 122.097  1.00 43.75           C
ATOM    465  CG  GLN A  58      92.799  37.464 122.276  1.00 43.75           C
ATOM    466  CD  GLN A  58      92.749  36.051 121.722  1.00 43.75           C
ATOM    467  OE1 GLN A  58      91.996  35.762 120.794  1.00 43.75           O
ATOM    468  NE2 GLN A  58      93.568  35.143 122.313  1.00 43.75           N
ATOM    469  C   GLN A  58      90.728  37.393 124.336  1.00 43.75           C
ATOM    470  O   GLN A  58      91.255  36.400 124.833  1.00 43.75           O
ATOM    471  N   THR A  59      90.505  38.515 125.042  1.00 29.37           N
ATOM    472  CA  THR A  59      90.907  38.627 126.413  1.00 29.37           C
ATOM    473  CB  THR A  59      90.630  39.986 126.979  1.00 29.37           C
ATOM    474  OG1 THR A  59      91.302  40.978 126.222  1.00 29.37           O
ATOM    475  CG2 THR A  59      91.113  40.010 128.438  1.00 29.37           C
ATOM    476  C   THR A  59      90.154  37.637 127.254  1.00 29.37           C
ATOM    477  O   THR A  59      90.739  36.978 128.113  1.00 29.37           O
ATOM    478  N   TYR A  60      88.836  37.492 127.023  1.00 51.88           N
ATOM    479  CA  TYR A  60      88.045  36.613 127.843  1.00 51.88           C
ATOM    480  CB  TYR A  60      86.550  36.603 127.479  1.00 51.88           C
ATOM    481  CG  TYR A  60      86.017  37.956 127.783  1.00 51.88           C
ATOM    482  CD1 TYR A  60      85.860  38.360 129.088  1.00 51.88           C
ATOM    483  CD2 TYR A  60      85.659  38.807 126.766  1.00 51.88           C
ATOM    484  CE1 TYR A  60      85.366  39.609 129.373  1.00 51.88           C
ATOM    485  CE2 TYR A  60      85.165  40.058 127.047  1.00 51.88           C
ATOM    486  CZ  TYR A  60      85.020  40.460 128.352  1.00 51.88           C
ATOM    487  OH  TYR A  60      84.513  41.745 128.645  1.00 51.88           O
ATOM    488  C   TYR A  60      88.542  35.212 127.695  1.00 51.88           C
ATOM    489  O   TYR A  60      88.644  34.478 128.677  1.00 51.88           O
ATOM    490  N   ILE A  61      88.857  34.797 126.454  1.00118.69           N
ATOM    491  CA  ILE A  61      89.283  33.450 126.210  1.00118.69           C
ATOM    492  CB  ILE A  61      89.406  33.124 124.744  1.00118.69           C
ATOM    493  CG2 ILE A  61      90.650  33.812 124.162  1.00118.69           C
ATOM    494  CG1 ILE A  61      89.378  31.604 124.542  1.00118.69           C
ATOM    495  CD1 ILE A  61      87.981  31.015 124.733  1.00118.69           C
ATOM    496  C   ILE A  61      90.597  33.172 126.895  1.00118.69           C
ATOM    497  O   ILE A  61      90.771  32.114 127.498  1.00118.69           O
ATOM    498  N   THR A  62      91.566  34.105 126.814  1.00113.90           N
ATOM    499  CA  THR A  62      92.857  33.878 127.413  1.00113.90           C
ATOM    500  CB  THR A  62      93.883  34.904 127.023  1.00113.90           C
ATOM    501  OG1 THR A  62      93.433  36.217 127.325  1.00113.90           O
ATOM    502  CG2 THR A  62      94.166  34.758 125.523  1.00113.90           C
ATOM    503  C   THR A  62      92.774  33.828 128.910  1.00113.90           C
ATOM    504  O   THR A  62      93.376  32.958 129.538  1.00113.90           O
ATOM    505  N   ASN A  63      92.028  34.764 129.528  1.00 40.37           N
ATOM    506  CA  ASN A  63      91.921  34.823 130.961  1.00 40.37           C
ATOM    507  CB  ASN A  63      91.161  36.070 131.449  1.00 40.37           C
ATOM    508  CG  ASN A  63      92.082  37.269 131.257  1.00 40.37           C
ATOM    509  OD1 ASN A  63      93.304  37.128 131.256  1.00 40.37           O
ATOM    510  ND2 ASN A  63      91.486  38.480 131.095  1.00 40.37           N
ATOM    511  C   ASN A  63      91.197  33.608 131.439  1.00 40.37           C
ATOM    512  O   ASN A  63      91.457  33.087 132.524  1.00 40.37           O
ATOM    513  N   TYR A  64      90.234  33.141 130.636  1.00 65.03           N
ATOM    514  CA  TYR A  64      89.477  31.977 130.979  1.00 65.03           C
ATOM    515  CB  TYR A  64      88.359  31.764 129.946  1.00 65.03           C
ATOM    516  CG  TYR A  64      87.506  30.618 130.342  1.00 65.03           C
ATOM    517  CD1 TYR A  64      86.870  30.606 131.562  1.00 65.03           C
ATOM    518  CD2 TYR A  64      87.297  29.589 129.456  1.00 65.03           C
ATOM    519  CE1 TYR A  64      86.067  29.548 131.913  1.00 65.03           C
ATOM    520  CE2 TYR A  64      86.493  28.532 129.802  1.00 65.03           C
ATOM    521  CZ  TYR A  64      85.882  28.510 131.032  1.00 65.03           C
ATOM    522  OH  TYR A  64      85.056  27.421 131.383  1.00 65.03           O
ATOM    523  C   TYR A  64      90.414  30.804 131.009  1.00 65.03           C
ATOM    524  O   TYR A  64      90.371  29.986 131.927  1.00 65.03           O
ATOM    525  N   ASN A  65      91.319  30.713 130.015  1.00 42.28           N
ATOM    526  CA  ASN A  65      92.238  29.609 129.961  1.00 42.28           C
ATOM    527  CB  ASN A  65      93.195  29.656 128.754  1.00 42.28           C
ATOM    528  CG  ASN A  65      92.450  29.232 127.495  1.00 42.28           C
ATOM    529  OD1 ASN A  65      91.298  28.804 127.535  1.00 42.28           O
ATOM    530  ND2 ASN A  65      93.142  29.334 126.328  1.00 42.28           N
ATOM    531  C   ASN A  65      93.092  29.626 131.192  1.00 42.28           C
ATOM    532  O   ASN A  65      93.352  28.582 131.787  1.00 42.28           O
ATOM    533  N   ASN A  66      93.555  30.819 131.608  1.00 62.54           N
ATOM    534  CA  ASN A  66      94.429  30.920 132.744  1.00 62.54           C
ATOM    535  CB  ASN A  66      94.946  32.348 132.968  1.00 62.54           C
ATOM    536  CG  ASN A  66      95.815  32.694 131.769  1.00 62.54           C
ATOM    537  OD1 ASN A  66      95.813  33.825 131.287  1.00 62.54           O
ATOM    538  ND2 ASN A  66      96.577  31.689 131.263  1.00 62.54           N
ATOM    539  C   ASN A  66      93.714  30.498 133.994  1.00 62.54           C
ATOM    540  O   ASN A  66      94.283  29.794 134.827  1.00 62.54           O
ATOM    541  N   ALA A  67      92.447  30.920 134.160  1.00 26.97           N
ATOM    542  CA  ALA A  67      91.704  30.592 135.346  1.00 26.97           C
ATOM    543  CB  ALA A  67      90.296  31.216 135.366  1.00 26.97           C
ATOM    544  C   ALA A  67      91.543  29.107 135.410  1.00 26.97           C
ATOM    545  O   ALA A  67      91.650  28.505 136.477  1.00 26.97           O
ATOM    546  N   LEU A  68      91.295  28.481 134.249  1.00 51.21           N
ATOM    547  CA  LEU A  68      91.083  27.062 134.159  1.00 51.21           C
ATOM    548  CB  LEU A  68      90.839  26.606 132.711  1.00 51.21           C
ATOM    549  CG  LEU A  68      89.520  27.108 132.099  1.00 51.21           C
ATOM    550  CD1 LEU A  68      89.360  26.613 130.654  1.00 51.21           C
ATOM    551  CD2 LEU A  68      88.324  26.717 132.981  1.00 51.21           C
ATOM    552  C   LEU A  68      92.314  26.353 134.628  1.00 51.21           C
ATOM    553  O   LEU A  68      92.230  25.327 135.302  1.00 51.21           O
ATOM    554  N   GLN A  69      93.498  26.882 134.279  1.00 40.39           N
ATOM    555  CA  GLN A  69      94.715  26.222 134.651  1.00 40.39           C
ATOM    556  CB  GLN A  69      95.963  26.976 134.160  1.00 40.39           C
ATOM    557  CG  GLN A  69      96.071  27.052 132.634  1.00 40.39           C
ATOM    558  CD  GLN A  69      97.319  27.852 132.290  1.00 40.39           C
ATOM    559  OE1 GLN A  69      97.502  28.295 131.157  1.00 40.39           O
ATOM    560  NE2 GLN A  69      98.204  28.047 133.303  1.00 40.39           N
ATOM    561  C   GLN A  69      94.778  26.170 136.144  1.00 40.39           C
ATOM    562  O   GLN A  69      95.123  25.139 136.718  1.00 40.39           O
ATOM    563  N   GLN A  70      94.433  27.288 136.813  1.00 50.22           N
ATOM    564  CA  GLN A  70      94.465  27.373 138.250  1.00 50.22           C
ATOM    565  CB  GLN A  70      94.055  28.768 138.772  1.00 50.22           C
ATOM    566  CG  GLN A  70      94.973  29.935 138.398  1.00 50.22           C
ATOM    567  CD  GLN A  70      94.252  31.223 138.793  1.00 50.22           C
ATOM    568  OE1 GLN A  70      93.047  31.231 139.038  1.00 50.22           O
ATOM    569  NE2 GLN A  70      95.010  32.352 138.849  1.00 50.22           N
ATOM    570  C   GLN A  70      93.439  26.445 138.829  1.00 50.22           C
ATOM    571  O   GLN A  70      93.694  25.752 139.815  1.00 50.22           O
ATOM    572  N   LEU A  71      92.235  26.424 138.225  1.00 53.18           N
ATOM    573  CA  LEU A  71      91.149  25.661 138.771  1.00 53.18           C
ATOM    574  CB  LEU A  71      89.815  25.867 138.032  1.00 53.18           C
ATOM    575  CG  LEU A  71      88.674  25.011 138.619  1.00 53.18           C
ATOM    576  CD1 LEU A  71      88.430  25.332 140.102  1.00 53.18           C
ATOM    577  CD2 LEU A  71      87.396  25.128 137.775  1.00 53.18           C
ATOM    578  C   LEU A  71      91.434  24.198 138.749  1.00 53.18           C
ATOM    579  O   LEU A  71      91.212  23.506 139.743  1.00 53.18           O
ATOM    580  N   HIS A  72      91.965  23.689 137.626  1.00 43.91           N
ATOM    581  CA  HIS A  72      92.153  22.273 137.526  1.00 43.91           C
ATOM    582  ND1 HIS A  72      91.197  20.097 135.230  1.00 43.91           N
ATOM    583  CG  HIS A  72      92.389  20.437 135.824  1.00 43.91           C
ATOM    584  CB  HIS A  72      92.741  21.850 136.173  1.00 43.91           C
ATOM    585  NE2 HIS A  72      92.323  18.204 135.515  1.00 43.91           N
ATOM    586  CD2 HIS A  72      93.069  19.268 135.992  1.00 43.91           C
ATOM    587  CE1 HIS A  72      91.208  18.750 135.068  1.00 43.91           C
ATOM    588  C   HIS A  72      93.110  21.891 138.605  1.00 43.91           C
ATOM    589  O   HIS A  72      92.953  20.872 139.276  1.00 43.91           O
ATOM    590  N   ASP A  73      94.136  22.728 138.812  1.00 33.74           N
ATOM    591  CA  ASP A  73      95.116  22.428 139.808  1.00 33.74           C
ATOM    592  CB  ASP A  73      96.237  23.474 139.821  1.00 33.74           C
ATOM    593  CG  ASP A  73      96.926  23.396 138.465  1.00 33.74           C
ATOM    594  OD1 ASP A  73      96.700  22.391 137.738  1.00 33.74           O
ATOM    595  OD2 ASP A  73      97.686  24.345 138.135  1.00 33.74           O
ATOM    596  C   ASP A  73      94.464  22.410 141.161  1.00 33.74           C
ATOM    597  O   ASP A  73      94.670  21.479 141.938  1.00 33.74           O
ATOM    598  N   ALA A  74      93.634  23.427 141.472  1.00 32.58           N
ATOM    599  CA  ALA A  74      93.025  23.498 142.772  1.00 32.58           C
ATOM    600  CB  ALA A  74      92.170  24.764 142.972  1.00 32.58           C
ATOM    601  C   ALA A  74      92.125  22.321 142.966  1.00 32.58           C
ATOM    602  O   ALA A  74      92.127  21.698 144.030  1.00 32.58           O
ATOM    603  N   ILE A  75      91.342  21.975 141.922  1.00101.49           N
ATOM    604  CA  ILE A  75      90.384  20.921 142.074  1.00101.49           C
ATOM    605  CB  ILE A  75      89.496  20.735 140.867  1.00101.49           C
ATOM    606  CG2 ILE A  75      88.710  22.041 140.662  1.00101.49           C
ATOM    607  CG1 ILE A  75      90.299  20.296 139.630  1.00101.49           C
ATOM    608  CD1 ILE A  75      89.435  19.824 138.461  1.00101.49           C
ATOM    609  C   ILE A  75      91.086  19.639 142.334  1.00101.49           C
ATOM    610  O   ILE A  75      90.724  18.911 143.259  1.00101.49           O
ATOM    611  N   ASN A  76      92.140  19.347 141.550  1.00 73.85           N
ATOM    612  CA  ASN A  76      92.772  18.083 141.728  1.00 73.85           C
ATOM    613  CB  ASN A  76      93.964  17.843 140.782  1.00 73.85           C
ATOM    614  CG  ASN A  76      93.446  17.347 139.438  1.00 73.85           C
ATOM    615  OD1 ASN A  76      92.526  17.903 138.840  1.00 73.85           O
ATOM    616  ND2 ASN A  76      94.063  16.240 138.946  1.00 73.85           N
ATOM    617  C   ASN A  76      93.279  17.968 143.113  1.00 73.85           C
ATOM    618  O   ASN A  76      92.973  16.985 143.786  1.00 73.85           O
ATOM    619  N   LYS A  77      94.094  18.925 143.596  1.00176.61           N
ATOM    620  CA  LYS A  77      94.507  18.556 144.904  1.00176.61           C
ATOM    621  CB  LYS A  77      95.780  19.287 145.367  1.00176.61           C
ATOM    622  CG  LYS A  77      95.742  20.811 145.254  1.00176.61           C
ATOM    623  CD  LYS A  77      96.957  21.472 145.909  1.00176.61           C
ATOM    624  CE  LYS A  77      97.179  22.921 145.471  1.00176.61           C
ATOM    625  NZ  LYS A  77      98.452  23.433 146.026  1.00176.61           N
ATOM    626  C   LYS A  77      93.464  18.681 145.972  1.00176.61           C
ATOM    627  O   LYS A  77      92.457  17.980 146.042  1.00176.61           O
ATOM    628  N   GLY A  78      93.732  19.628 146.869  1.00133.08           N
ATOM    629  CA  GLY A  78      92.929  19.801 148.039  1.00133.08           C
ATOM    630  C   GLY A  78      91.903  20.866 148.032  1.00133.08           C
ATOM    631  O   GLY A  78      90.826  20.720 148.610  1.00133.08           O
ATOM    632  N   ASP A  79      92.263  21.973 147.367  1.00108.01           N
ATOM    633  CA  ASP A  79      91.746  23.242 147.781  1.00108.01           C
ATOM    634  CB  ASP A  79      92.697  24.371 147.357  1.00108.01           C
ATOM    635  CG  ASP A  79      92.604  25.491 148.380  1.00108.01           C
ATOM    636  OD1 ASP A  79      91.502  25.686 148.957  1.00108.01           O
ATOM    637  OD2 ASP A  79      93.651  26.150 148.619  1.00108.01           O
ATOM    638  C   ASP A  79      90.344  23.585 147.368  1.00108.01           C
ATOM    639  O   ASP A  79      90.095  24.060 146.263  1.00108.01           O
ATOM    640  N   SER A  80      89.384  23.382 148.292  1.00 83.91           N
ATOM    641  CA  SER A  80      88.020  23.768 148.067  1.00 83.91           C
ATOM    642  CB  SER A  80      87.055  23.270 149.158  1.00 83.91           C
ATOM    643  OG  SER A  80      87.020  21.852 149.170  1.00 83.91           O
ATOM    644  C   SER A  80      87.931  25.266 148.079  1.00 83.91           C
ATOM    645  O   SER A  80      87.223  25.856 147.266  1.00 83.91           O
ATOM    646  N   PRO A  81      88.607  25.929 148.979  1.00 82.74           N
ATOM    647  CA  PRO A  81      88.474  27.355 149.011  1.00 82.74           C
ATOM    648  CD  PRO A  81      88.876  25.403 150.307  1.00 82.74           C
ATOM    649  CB  PRO A  81      89.036  27.818 150.360  1.00 82.74           C
ATOM    650  CG  PRO A  81      89.630  26.548 151.002  1.00 82.74           C
ATOM    651  C   PRO A  81      89.024  28.041 147.803  1.00 82.74           C
ATOM    652  O   PRO A  81      88.449  29.047 147.390  1.00 82.74           O
ATOM    653  N   THR A  82      90.129  27.528 147.225  1.00 43.40           N
ATOM    654  CA  THR A  82      90.698  28.147 146.064  1.00 43.40           C
ATOM    655  CB  THR A  82      92.035  27.590 145.681  1.00 43.40           C
ATOM    656  OG1 THR A  82      92.957  27.778 146.744  1.00 43.40           O
ATOM    657  CG2 THR A  82      92.527  28.324 144.423  1.00 43.40           C
ATOM    658  C   THR A  82      89.768  27.953 144.919  1.00 43.40           C
ATOM    659  O   THR A  82      89.596  28.842 144.086  1.00 43.40           O
ATOM    660  N   VAL A  83      89.138  26.767 144.839  1.00111.47           N
ATOM    661  CA  VAL A  83      88.270  26.538 143.728  1.00111.47           C
ATOM    662  CB  VAL A  83      87.741  25.130 143.620  1.00111.47           C
ATOM    663  CG1 VAL A  83      88.945  24.185 143.477  1.00111.47           C
ATOM    664  CG2 VAL A  83      86.799  24.801 144.785  1.00111.47           C
ATOM    665  C   VAL A  83      87.132  27.515 143.790  1.00111.47           C
ATOM    666  O   VAL A  83      86.748  28.090 142.775  1.00111.47           O
ATOM    667  N   ALA A  84      86.572  27.747 144.993  1.00 31.43           N
ATOM    668  CA  ALA A  84      85.458  28.645 145.155  1.00 31.43           C
ATOM    669  CB  ALA A  84      84.942  28.683 146.605  1.00 31.43           C
ATOM    670  C   ALA A  84      85.871  30.041 144.796  1.00 31.43           C
ATOM    671  O   ALA A  84      85.129  30.777 144.148  1.00 31.43           O
ATOM    672  N   LYS A  85      87.090  30.420 145.209  1.00 58.99           N
ATOM    673  CA  LYS A  85      87.656  31.730 145.029  1.00 58.99           C
ATOM    674  CB  LYS A  85      89.079  31.759 145.595  1.00 58.99           C
ATOM    675  CG  LYS A  85      89.826  33.078 145.444  1.00 58.99           C
ATOM    676  CD  LYS A  85      91.189  33.033 146.134  1.00 58.99           C
ATOM    677  CE  LYS A  85      92.142  34.134 145.676  1.00 58.99           C
ATOM    678  NZ  LYS A  85      93.445  33.997 146.363  1.00 58.99           N
ATOM    679  C   LYS A  85      87.756  32.036 143.564  1.00 58.99           C
ATOM    680  O   LYS A  85      87.516  33.162 143.130  1.00 58.99           O
ATOM    681  N   LEU A  86      88.112  31.014 142.772  1.00 74.81           N
ATOM    682  CA  LEU A  86      88.363  31.094 141.359  1.00 74.81           C
ATOM    683  CB  LEU A  86      88.943  29.784 140.802  1.00 74.81           C
ATOM    684  CG  LEU A  86      90.297  29.429 141.449  1.00 74.81           C
ATOM    685  CD1 LEU A  86      90.884  28.123 140.892  1.00 74.81           C
ATOM    686  CD2 LEU A  86      91.275  30.610 141.353  1.00 74.81           C
ATOM    687  C   LEU A  86      87.114  31.426 140.604  1.00 74.81           C
ATOM    688  O   LEU A  86      87.176  31.885 139.464  1.00 74.81           O
ATOM    689  N   GLN A  87      85.942  31.193 141.217  1.00174.26           N
ATOM    690  CA  GLN A  87      84.678  31.315 140.546  1.00174.26           C
ATOM    691  CB  GLN A  87      83.487  31.088 141.496  0.47174.26           C
ATOM    692  CG  GLN A  87      82.117  31.208 140.821  0.47174.26           C
ATOM    693  CD  GLN A  87      81.613  32.646 140.893  0.47174.26           C
ATOM    694  OE1 GLN A  87      80.565  32.964 140.333  0.47174.26           O
ATOM    695  NE2 GLN A  87      82.354  33.535 141.606  0.47174.26           N
ATOM    696  C   GLN A  87      84.499  32.670 139.917  1.00174.26           C
ATOM    697  O   GLN A  87      83.918  32.766 138.838  1.00174.26           O
ATOM    698  N   GLY A  88      84.958  33.761 140.556  1.00 30.42           N
ATOM    699  CA  GLY A  88      84.701  35.048 139.967  1.00 30.42           C
ATOM    700  C   GLY A  88      85.339  35.157 138.609  1.00 30.42           C
ATOM    701  O   GLY A  88      84.702  35.596 137.652  1.00 30.42           O
ATOM    702  N   ALA A  89      86.622  34.764 138.494  1.00 33.60           N
ATOM    703  CA  ALA A  89      87.350  34.860 137.258  1.00 33.60           C
ATOM    704  CB  ALA A  89      88.835  34.485 137.402  1.00 33.60           C
ATOM    705  C   ALA A  89      86.758  33.928 136.252  1.00 33.60           C
ATOM    706  O   ALA A  89      86.668  34.248 135.067  1.00 33.60           O
ATOM    707  N   ILE A  90      86.366  32.725 136.708  1.00 89.47           N
ATOM    708  CA  ILE A  90      85.832  31.736 135.820  1.00 89.47           C
ATOM    709  CB  ILE A  90      85.535  30.430 136.500  1.00 89.47           C
ATOM    710  CG2 ILE A  90      84.713  29.586 135.512  1.00 89.47           C
ATOM    711  CG1 ILE A  90      86.823  29.735 136.976  1.00 89.47           C
ATOM    712  CD1 ILE A  90      87.738  29.308 135.829  1.00 89.47           C
ATOM    713  C   ILE A  90      84.539  32.217 135.247  1.00 89.47           C
ATOM    714  O   ILE A  90      84.313  32.111 134.043  1.00 89.47           O
ATOM    715  N   LYS A  91      83.644  32.757 136.094  1.00104.76           N
ATOM    716  CA  LYS A  91      82.361  33.151 135.589  1.00104.76           C
ATOM    717  CB  LYS A  91      81.361  33.590 136.676  1.00104.76           C
ATOM    718  CG  LYS A  91      81.532  35.027 137.170  1.00104.76           C
ATOM    719  CD  LYS A  91      80.319  35.536 137.951  1.00104.76           C
ATOM    720  CE  LYS A  91      80.370  37.036 138.248  1.00104.76           C
ATOM    721  NZ  LYS A  91      81.387  37.314 139.279  1.00104.76           N
ATOM    722  C   LYS A  91      82.517  34.299 134.642  1.00104.76           C
ATOM    723  O   LYS A  91      81.865  34.344 133.601  1.00104.76           O
ATOM    724  N   PHE A  92      83.379  35.270 134.993  1.00 63.65           N
ATOM    725  CA  PHE A  92      83.516  36.453 134.199  1.00 63.65           C
ATOM    726  CB  PHE A  92      84.482  37.462 134.846  1.00 63.65           C
ATOM    727  CG  PHE A  92      84.333  38.755 134.131  1.00 63.65           C
ATOM    728  CD1 PHE A  92      83.348  39.636 134.514  1.00 63.65           C
ATOM    729  CD2 PHE A  92      85.163  39.090 133.086  1.00 63.65           C
ATOM    730  CE1 PHE A  92      83.193  40.835 133.864  1.00 63.65           C
ATOM    731  CE2 PHE A  92      85.011  40.289 132.434  1.00 63.65           C
ATOM    732  CZ  PHE A  92      84.025  41.164 132.822  1.00 63.65           C
ATOM    733  C   PHE A  92      84.077  36.118 132.850  1.00 63.65           C
ATOM    734  O   PHE A  92      83.505  36.456 131.815  1.00 63.65           O
ATOM    735  N   ASN A  93      85.235  35.439 132.848  1.00 58.81           N
ATOM    736  CA  ASN A  93      85.961  35.115 131.654  1.00 58.81           C
ATOM    737  CB  ASN A  93      87.402  34.688 131.986  1.00 58.81           C
ATOM    738  CG  ASN A  93      88.072  35.898 132.630  1.00 58.81           C
ATOM    739  OD1 ASN A  93      88.047  37.000 132.085  1.00 58.81           O
ATOM    740  ND2 ASN A  93      88.667  35.698 133.837  1.00 58.81           N
ATOM    741  C   ASN A  93      85.281  34.026 130.888  1.00 58.81           C
ATOM    742  O   ASN A  93      85.234  34.056 129.659  1.00 58.81           O
ATOM    743  N   GLY A  94      84.767  33.006 131.599  1.00 25.14           N
ATOM    744  CA  GLY A  94      84.094  31.927 130.937  1.00 25.14           C
ATOM    745  C   GLY A  94      82.835  32.450 130.323  1.00 25.14           C
ATOM    746  O   GLY A  94      82.484  32.090 129.200  1.00 25.14           O
ATOM    747  N   GLY A  95      82.113  33.309 131.065  1.00 19.16           N
ATOM    748  CA  GLY A  95      80.866  33.835 130.598  1.00 19.16           C
ATOM    749  C   GLY A  95      81.107  34.682 129.392  1.00 19.16           C
ATOM    750  O   GLY A  95      80.332  34.661 128.438  1.00 19.16           O
ATOM    751  N   GLY A  96      82.192  35.471 129.412  1.00 23.22           N
ATOM    752  CA  GLY A  96      82.467  36.329 128.300  1.00 23.22           C
ATOM    753  C   GLY A  96      82.662  35.476 127.086  1.00 23.22           C
ATOM    754  O   GLY A  96      82.194  35.807 125.999  1.00 23.22           O
ATOM    755  N   HIS A  97      83.366  34.342 127.221  1.00 52.00           N
ATOM    756  CA  HIS A  97      83.599  33.532 126.055  1.00 52.00           C
ATOM    757  ND1 HIS A  97      85.264  31.660 123.997  1.00 52.00           N
ATOM    758  CG  HIS A  97      84.567  31.361 125.147  1.00 52.00           C
ATOM    759  CB  HIS A  97      84.445  32.276 126.337  1.00 52.00           C
ATOM    760  NE2 HIS A  97      84.394  29.634 123.700  1.00 52.00           N
ATOM    761  CD2 HIS A  97      84.044  30.118 124.948  1.00 52.00           C
ATOM    762  CE1 HIS A  97      85.126  30.595 123.166  1.00 52.00           C
ATOM    763  C   HIS A  97      82.300  33.043 125.506  1.00 52.00           C
ATOM    764  O   HIS A  97      82.026  33.170 124.314  1.00 52.00           O
ATOM    765  N   ILE A  98      81.450  32.481 126.377  1.00107.51           N
ATOM    766  CA  ILE A  98      80.236  31.904 125.892  1.00107.51           C
ATOM    767  CB  ILE A  98      79.520  31.093 126.931  1.00107.51           C
ATOM    768  CG2 ILE A  98      80.410  29.886 127.262  1.00107.51           C
ATOM    769  CG1 ILE A  98      79.148  31.925 128.158  1.00107.51           C
ATOM    770  CD1 ILE A  98      78.389  31.082 129.178  1.00107.51           C
ATOM    771  C   ILE A  98      79.338  32.945 125.293  1.00107.51           C
ATOM    772  O   ILE A  98      78.773  32.726 124.224  1.00107.51           O
ATOM    773  N   ASN A  99      79.198  34.116 125.942  1.00 50.39           N
ATOM    774  CA  ASN A  99      78.295  35.126 125.457  1.00 50.39           C
ATOM    775  CB  ASN A  99      78.230  36.355 126.379  1.00 50.39           C
ATOM    776  CG  ASN A  99      77.698  35.931 127.741  1.00 50.39           C
ATOM    777  OD1 ASN A  99      77.134  34.850 127.909  1.00 50.39           O
ATOM    778  ND2 ASN A  99      77.879  36.822 128.753  1.00 50.39           N
ATOM    779  C   ASN A  99      78.728  35.628 124.105  1.00 50.39           C
ATOM    780  O   ASN A  99      77.908  35.782 123.202  1.00 50.39           O
ATOM    781  N   HIS A 100      80.031  35.917 123.931  1.00 64.05           N
ATOM    782  CA  HIS A 100      80.526  36.466 122.698  1.00 64.05           C
ATOM    783  ND1 HIS A 100      81.918  38.259 125.036  1.00 64.05           N
ATOM    784  CG  HIS A 100      82.020  38.238 123.665  1.00 64.05           C
ATOM    785  CB  HIS A 100      81.966  36.991 122.828  1.00 64.05           C
ATOM    786  NE2 HIS A 100      82.133  40.372 124.396  1.00 64.05           N
ATOM    787  CD2 HIS A 100      82.151  39.541 123.288  1.00 64.05           C
ATOM    788  CE1 HIS A 100      81.991  39.557 125.422  1.00 64.05           C
ATOM    789  C   HIS A 100      80.454  35.462 121.588  1.00 64.05           C
ATOM    790  O   HIS A 100      80.179  35.816 120.442  1.00 64.05           O
ATOM    791  N   SER A 101      80.716  34.179 121.887  1.00 32.07           N
ATOM    792  CA  SER A 101      80.667  33.182 120.860  1.00 32.07           C
ATOM    793  CB  SER A 101      80.990  31.779 121.399  1.00 32.07           C
ATOM    794  OG  SER A 101      82.332  31.736 121.863  1.00 32.07           O
ATOM    795  C   SER A 101      79.274  33.155 120.310  1.00 32.07           C
ATOM    796  O   SER A 101      79.076  33.098 119.097  1.00 32.07           O
ATOM    797  N   VAL A 102      78.260  33.190 121.194  1.00 92.44           N
ATOM    798  CA  VAL A 102      76.905  33.148 120.720  1.00 92.44           C
ATOM    799  CB  VAL A 102      75.863  32.944 121.784  1.00 92.44           C
ATOM    800  CG1 VAL A 102      75.739  34.216 122.631  1.00 92.44           C
ATOM    801  CG2 VAL A 102      74.547  32.542 121.091  1.00 92.44           C
ATOM    802  C   VAL A 102      76.573  34.412 119.982  1.00 92.44           C
ATOM    803  O   VAL A 102      75.906  34.379 118.951  1.00 92.44           O
ATOM    804  N   PHE A 103      77.063  35.563 120.474  1.00 84.00           N
ATOM    805  CA  PHE A 103      76.723  36.848 119.933  1.00 84.00           C
ATOM    806  CB  PHE A 103      77.392  37.978 120.738  1.00 84.00           C
ATOM    807  CG  PHE A 103      76.819  39.292 120.335  1.00 84.00           C
ATOM    808  CD1 PHE A 103      75.492  39.576 120.565  1.00 84.00           C
ATOM    809  CD2 PHE A 103      77.618  40.259 119.768  1.00 84.00           C
ATOM    810  CE1 PHE A 103      74.967  40.794 120.205  1.00 84.00           C
ATOM    811  CE2 PHE A 103      77.097  41.479 119.408  1.00 84.00           C
ATOM    812  CZ  PHE A 103      75.767  41.749 119.623  1.00 84.00           C
ATOM    813  C   PHE A 103      77.131  36.920 118.482  1.00 84.00           C
ATOM    814  O   PHE A 103      76.373  37.416 117.649  1.00 84.00           O
ATOM    815  N   TRP A 104      78.327  36.409 118.125  1.00 82.98           N
ATOM    816  CA  TRP A 104      78.790  36.500 116.765  1.00 82.98           C
ATOM    817  CB  TRP A 104      80.163  35.840 116.538  1.00 82.98           C
ATOM    818  CG  TRP A 104      81.275  36.309 117.449  1.00 82.98           C
ATOM    819  CD2 TRP A 104      81.543  37.673 117.803  1.00 82.98           C
ATOM    820  CD1 TRP A 104      82.160  35.548 118.153  1.00 82.98           C
ATOM    821  NE1 TRP A 104      82.974  36.352 118.914  1.00 82.98           N
ATOM    822  CE2 TRP A 104      82.602  37.663 118.713  1.00 82.98           C
ATOM    823  CE3 TRP A 104      80.951  38.842 117.415  1.00 82.98           C
ATOM    824  CZ2 TRP A 104      83.088  38.820 119.251  1.00 82.98           C
ATOM    825  CZ3 TRP A 104      81.453  40.001 117.957  1.00 82.98           C
ATOM    826  CH2 TRP A 104      82.499  39.997 118.855  1.00 82.98           C
ATOM    827  C   TRP A 104      77.845  35.742 115.868  1.00 82.98           C
ATOM    828  O   TRP A 104      77.512  36.194 114.774  1.00 82.98           O
ATOM    829  N   LYS A 105      77.414  34.547 116.311  1.00 59.59           N
ATOM    830  CA  LYS A 105      76.572  33.651 115.554  1.00 59.59           C
ATOM    831  CB  LYS A 105      76.350  32.311 116.276  1.00 59.59           C
ATOM    832  CG  LYS A 105      77.627  31.496 116.481  1.00 59.59           C
ATOM    833  CD  LYS A 105      77.407  30.268 117.368  1.00 59.59           C
ATOM    834  CE  LYS A 105      78.662  29.430 117.620  1.00 59.59           C
ATOM    835  NZ  LYS A 105      78.282  28.108 118.170  1.00 59.59           N
ATOM    836  C   LYS A 105      75.205  34.235 115.320  1.00 59.59           C
ATOM    837  O   LYS A 105      74.562  33.958 114.309  1.00 59.59           O
ATOM    838  N   ASN A 106      74.712  35.012 116.296  1.00202.33           N
ATOM    839  CA  ASN A 106      73.431  35.669 116.351  1.00202.33           C
ATOM    840  CB  ASN A 106      73.183  36.383 117.691  1.00202.33           C
ATOM    841  CG  ASN A 106      72.552  35.451 118.697  1.00202.33           C
ATOM    842  OD1 ASN A 106      73.154  34.985 119.662  1.00202.33           O
ATOM    843  ND2 ASN A 106      71.241  35.196 118.458  1.00202.33           N
ATOM    844  C   ASN A 106      73.349  36.786 115.378  1.00202.33           C
ATOM    845  O   ASN A 106      72.282  37.379 115.257  1.00202.33           O
ATOM    846  N   LEU A 107      74.482  37.216 114.799  1.00 76.65           N
ATOM    847  CA  LEU A 107      74.444  38.332 113.898  1.00 76.65           C
ATOM    848  CB  LEU A 107      75.515  39.383 114.223  1.00 76.65           C
ATOM    849  CG  LEU A 107      75.406  39.944 115.655  1.00 76.65           C
ATOM    850  CD1 LEU A 107      76.434  41.057 115.892  1.00 76.65           C
ATOM    851  CD2 LEU A 107      73.973  40.383 115.992  1.00 76.65           C
ATOM    852  C   LEU A 107      74.705  37.831 112.504  1.00 76.65           C
ATOM    853  O   LEU A 107      75.246  36.742 112.320  1.00 76.65           O
ATOM    854  N   ALA A 108      74.274  38.597 111.473  1.00 49.70           N
ATOM    855  CA  ALA A 108      74.528  38.213 110.107  1.00 49.70           C
ATOM    856  CB  ALA A 108      73.540  37.160 109.580  1.00 49.70           C
ATOM    857  C   ALA A 108      74.381  39.428 109.234  1.00 49.70           C
ATOM    858  O   ALA A 108      73.648  40.355 109.576  1.00 49.70           O
ATOM    859  N   PRO A 109      75.033  39.447 108.092  1.00 72.93           N
ATOM    860  CA  PRO A 109      74.920  40.587 107.221  1.00 72.93           C
ATOM    861  CD  PRO A 109      76.306  38.763 107.933  1.00 72.93           C
ATOM    862  CB  PRO A 109      75.990  40.397 106.150  1.00 72.93           C
ATOM    863  CG  PRO A 109      77.073  39.573 106.872  1.00 72.93           C
ATOM    864  C   PRO A 109      73.525  40.673 106.687  1.00 72.93           C
ATOM    865  O   PRO A 109      72.881  39.639 106.524  1.00 72.93           O
ATOM    866  N   THR A 110      73.054  41.897 106.386  1.00108.04           N
ATOM    867  CA  THR A 110      71.706  42.133 105.956  1.00108.04           C
ATOM    868  CB  THR A 110      71.426  43.591 105.725  1.00108.04           C
ATOM    869  OG1 THR A 110      72.257  44.106 104.695  1.00108.04           O
ATOM    870  CG2 THR A 110      71.690  44.341 107.043  1.00108.04           C
ATOM    871  C   THR A 110      71.459  41.389 104.679  1.00108.04           C
ATOM    872  O   THR A 110      70.357  40.898 104.443  1.00108.04           O
ATOM    873  N   ARG A 111      72.477  41.315 103.803  1.00116.40           N
ATOM    874  CA  ARG A 111      72.369  40.611 102.554  1.00116.40           C
ATOM    875  CB  ARG A 111      73.593  40.813 101.636  1.00116.40           C
ATOM    876  CG  ARG A 111      73.631  42.166 100.916  1.00116.40           C
ATOM    877  CD  ARG A 111      74.814  42.316  99.954  1.00116.40           C
ATOM    878  NE  ARG A 111      76.046  42.506 100.768  1.00116.40           N
ATOM    879  CZ  ARG A 111      77.264  42.160 100.252  1.00116.40           C
ATOM    880  NH1 ARG A 111      77.331  41.539  99.037  1.00116.40           N
ATOM    881  NH2 ARG A 111      78.404  42.447 100.942  1.00116.40           N
ATOM    882  C   ARG A 111      72.219  39.133 102.803  1.00116.40           C
ATOM    883  O   ARG A 111      71.529  38.427 102.067  1.00116.40           O
ATOM    884  N   GLU A 112      72.907  38.643 103.848  1.00127.73           N
ATOM    885  CA  GLU A 112      73.012  37.278 104.289  1.00127.73           C
ATOM    886  CB  GLU A 112      74.168  37.082 105.279  1.00127.73           C
ATOM    887  CG  GLU A 112      75.527  37.300 104.615  1.00127.73           C
ATOM    888  CD  GLU A 112      75.651  36.286 103.486  1.00127.73           C
ATOM    889  OE1 GLU A 112      74.982  36.487 102.438  1.00127.73           O
ATOM    890  OE2 GLU A 112      76.410  35.296 103.657  1.00127.73           O
ATOM    891  C   GLU A 112      71.752  36.772 104.933  1.00127.73           C
ATOM    892  O   GLU A 112      71.635  35.578 105.203  1.00127.73           O
ATOM    893  N   GLY A 113      70.793  37.649 105.274  1.00 42.35           N
ATOM    894  CA  GLY A 113      69.638  37.143 105.962  1.00 42.35           C
ATOM    895  C   GLY A 113      69.557  37.811 107.293  1.00 42.35           C
ATOM    896  O   GLY A 113      68.611  37.597 108.049  1.00 42.35           O
ATOM    897  N   GLY A 114      70.558  38.640 107.627  1.00 32.12           N
ATOM    898  CA  GLY A 114      70.461  39.342 108.870  1.00 32.12           C
ATOM    899  C   GLY A 114      69.273  40.252 108.767  1.00 32.12           C
ATOM    900  O   GLY A 114      69.060  40.901 107.744  1.00 32.12           O
ATOM    901  N   GLY A 115      68.460  40.305 109.843  1.00 31.53           N
ATOM    902  CA  GLY A 115      67.337  41.197 109.913  1.00 31.53           C
ATOM    903  C   GLY A 115      66.083  40.544 109.400  1.00 31.53           C
ATOM    904  O   GLY A 115      64.998  41.107 109.542  1.00 31.53           O
ATOM    905  N   GLU A 116      66.179  39.348 108.786  1.00 93.80           N
ATOM    906  CA  GLU A 116      65.006  38.701 108.259  1.00 93.80           C
ATOM    907  CB  GLU A 116      65.338  37.584 107.260  1.00 93.80           C
ATOM    908  CG  GLU A 116      66.168  38.080 106.076  1.00 93.80           C
ATOM    909  CD  GLU A 116      65.418  39.237 105.441  1.00 93.80           C
ATOM    910  OE1 GLU A 116      64.170  39.277 105.595  1.00 93.80           O
ATOM    911  OE2 GLU A 116      66.078  40.095 104.796  1.00 93.80           O
ATOM    912  C   GLU A 116      64.271  38.064 109.400  1.00 93.80           C
ATOM    913  O   GLU A 116      64.886  37.487 110.296  1.00 93.80           O
ATOM    914  N   PRO A 117      62.962  38.120 109.384  1.00 76.08           N
ATOM    915  CA  PRO A 117      62.150  37.597 110.447  1.00 76.08           C
ATOM    916  CD  PRO A 117      62.193  38.867 108.402  1.00 76.08           C
ATOM    917  CB  PRO A 117      60.736  38.128 110.196  1.00 76.08           C
ATOM    918  CG  PRO A 117      60.730  38.486 108.699  1.00 76.08           C
ATOM    919  C   PRO A 117      62.208  36.105 110.514  1.00 76.08           C
ATOM    920  O   PRO A 117      62.383  35.451 109.486  1.00 76.08           O
ATOM    921  N   PRO A 118      62.080  35.587 111.699  1.00 79.63           N
ATOM    922  CA  PRO A 118      62.122  34.177 111.965  1.00 79.63           C
ATOM    923  CD  PRO A 118      61.787  36.382 112.876  1.00 79.63           C
ATOM    924  CB  PRO A 118      62.116  34.061 113.487  1.00 79.63           C
ATOM    925  CG  PRO A 118      61.413  35.351 113.953  1.00 79.63           C
ATOM    926  C   PRO A 118      60.948  33.492 111.348  1.00 79.63           C
ATOM    927  O   PRO A 118      59.844  34.036 111.372  1.00 79.63           O
ATOM    928  N   LYS A 119      61.163  32.282 110.806  1.00105.59           N
ATOM    929  CA  LYS A 119      60.078  31.545 110.235  1.00105.59           C
ATOM    930  CB  LYS A 119      60.270  31.222 108.744  1.00105.59           C
ATOM    931  CG  LYS A 119      60.184  32.477 107.877  1.00105.59           C
ATOM    932  CD  LYS A 119      58.846  33.201 108.033  1.00105.59           C
ATOM    933  CE  LYS A 119      58.792  34.569 107.348  1.00105.59           C
ATOM    934  NZ  LYS A 119      57.472  35.199 107.579  1.00105.59           N
ATOM    935  C   LYS A 119      59.995  30.254 110.983  1.00105.59           C
ATOM    936  O   LYS A 119      60.762  30.009 111.911  1.00105.59           O
ATOM    937  N   GLY A 120      59.008  29.416 110.628  1.00 26.28           N
ATOM    938  CA  GLY A 120      58.914  28.115 111.222  1.00 26.28           C
ATOM    939  C   GLY A 120      58.408  28.201 112.628  1.00 26.28           C
ATOM    940  O   GLY A 120      57.585  29.048 112.971  1.00 26.28           O
ATOM    941  N   SER A 121      58.914  27.276 113.468  1.00 86.40           N
ATOM    942  CA  SER A 121      58.501  27.072 114.828  1.00 86.40           C
ATOM    943  CB  SER A 121      59.293  25.945 115.515  1.00 86.40           C
ATOM    944  OG  SER A 121      59.206  24.741 114.772  1.00 86.40           O
ATOM    945  C   SER A 121      58.781  28.276 115.663  1.00 86.40           C
ATOM    946  O   SER A 121      57.932  28.729 116.428  1.00 86.40           O
ATOM    947  N   LEU A 122      59.999  28.826 115.546  1.00 49.59           N
ATOM    948  CA  LEU A 122      60.403  29.897 116.408  1.00 49.59           C
ATOM    949  CB  LEU A 122      61.865  30.309 116.166  1.00 49.59           C
ATOM    950  CG  LEU A 122      62.362  31.457 117.065  1.00 49.59           C
ATOM    951  CD1 LEU A 122      62.297  31.087 118.555  1.00 49.59           C
ATOM    952  CD2 LEU A 122      63.763  31.911 116.626  1.00 49.59           C
ATOM    953  C   LEU A 122      59.528  31.084 116.185  1.00 49.59           C
ATOM    954  O   LEU A 122      59.080  31.722 117.138  1.00 49.59           O
ATOM    955  N   GLY A 123      59.238  31.400 114.912  1.00 19.14           N
ATOM    956  CA  GLY A 123      58.440  32.557 114.630  1.00 19.14           C
ATOM    957  C   GLY A 123      57.099  32.382 115.259  1.00 19.14           C
ATOM    958  O   GLY A 123      56.539  33.329 115.810  1.00 19.14           O
ATOM    959  N   SER A 124      56.531  31.164 115.177  1.00 73.45           N
ATOM    960  CA  SER A 124      55.230  30.955 115.746  1.00 73.45           C
ATOM    961  CB  SER A 124      54.640  29.564 115.450  1.00 73.45           C
ATOM    962  OG  SER A 124      55.386  28.548 116.103  1.00 73.45           O
ATOM    963  C   SER A 124      55.314  31.118 117.233  1.00 73.45           C
ATOM    964  O   SER A 124      54.450  31.744 117.844  1.00 73.45           O
ATOM    965  N   ALA A 125      56.381  30.579 117.853  1.00 31.14           N
ATOM    966  CA  ALA A 125      56.544  30.617 119.279  1.00 31.14           C
ATOM    967  CB  ALA A 125      57.818  29.898 119.755  1.00 31.14           C
ATOM    968  C   ALA A 125      56.647  32.040 119.726  1.00 31.14           C
ATOM    969  O   ALA A 125      56.152  32.401 120.792  1.00 31.14           O
ATOM    970  N   ILE A 126      57.330  32.879 118.928  1.00 40.65           N
ATOM    971  CA  ILE A 126      57.512  34.261 119.260  1.00 40.65           C
ATOM    972  CB  ILE A 126      58.409  34.955 118.277  1.00 40.65           C
ATOM    973  CG2 ILE A 126      58.341  36.469 118.522  1.00 40.65           C
ATOM    974  CG1 ILE A 126      59.829  34.371 118.374  1.00 40.65           C
ATOM    975  CD1 ILE A 126      60.737  34.770 117.213  1.00 40.65           C
ATOM    976  C   ILE A 126      56.182  34.947 119.275  1.00 40.65           C
ATOM    977  O   ILE A 126      55.890  35.727 120.180  1.00 40.65           O
ATOM    978  N   ASP A 127      55.325  34.676 118.277  1.00 30.16           N
ATOM    979  CA  ASP A 127      54.053  35.338 118.258  1.00 30.16           C
ATOM    980  CB  ASP A 127      53.196  34.994 117.027  1.00 30.16           C
ATOM    981  CG  ASP A 127      53.857  35.612 115.804  1.00 30.16           C
ATOM    982  OD1 ASP A 127      54.981  36.161 115.954  1.00 30.16           O
ATOM    983  OD2 ASP A 127      53.249  35.545 114.704  1.00 30.16           O
ATOM    984  C   ASP A 127      53.271  34.921 119.463  1.00 30.16           C
ATOM    985  O   ASP A 127      52.561  35.726 120.064  1.00 30.16           O
ATOM    986  N   THR A 128      53.375  33.638 119.848  1.00 44.66           N
ATOM    987  CA  THR A 128      52.585  33.131 120.932  1.00 44.66           C
ATOM    988  CB  THR A 128      52.806  31.658 121.120  1.00 44.66           C
ATOM    989  OG1 THR A 128      52.514  30.970 119.915  1.00 44.66           O
ATOM    990  CG2 THR A 128      51.890  31.158 122.249  1.00 44.66           C
ATOM    991  C   THR A 128      52.921  33.813 122.228  1.00 44.66           C
ATOM    992  O   THR A 128      52.022  34.273 122.932  1.00 44.66           O
ATOM    993  N   ASN A 129      54.216  33.860 122.613  1.00154.98           N
ATOM    994  CA  ASN A 129      54.525  34.450 123.889  1.00154.98           C
ATOM    995  CB  ASN A 129      55.770  33.863 124.583  1.00154.98           C
ATOM    996  CG  ASN A 129      57.048  34.314 123.910  1.00154.98           C
ATOM    997  OD1 ASN A 129      57.993  34.634 124.628  1.00154.98           O
ATOM    998  ND2 ASN A 129      57.097  34.339 122.552  1.00154.98           N
ATOM    999  C   ASN A 129      54.600  35.955 123.875  1.00154.98           C
ATOM   1000  O   ASN A 129      54.203  36.603 124.841  1.00154.98           O
ATOM   1001  N   PHE A 130      55.209  36.549 122.832  1.00111.68           N
ATOM   1002  CA  PHE A 130      55.364  37.977 122.711  1.00111.68           C
ATOM   1003  CB  PHE A 130      56.651  38.379 121.993  1.00111.68           C
ATOM   1004  CG  PHE A 130      57.733  38.018 122.949  1.00111.68           C
ATOM   1005  CD1 PHE A 130      57.916  38.770 124.084  1.00111.68           C
ATOM   1006  CD2 PHE A 130      58.561  36.943 122.715  1.00111.68           C
ATOM   1007  CE1 PHE A 130      58.905  38.458 124.981  1.00111.68           C
ATOM   1008  CE2 PHE A 130      59.558  36.629 123.608  1.00111.68           C
ATOM   1009  CZ  PHE A 130      59.728  37.383 124.741  1.00111.68           C
ATOM   1010  C   PHE A 130      54.195  38.681 122.103  1.00111.68           C
ATOM   1011  O   PHE A 130      54.029  39.885 122.296  1.00111.68           O
ATOM   1012  N   GLY A 131      53.422  37.972 121.263  1.00 33.54           N
ATOM   1013  CA  GLY A 131      52.282  38.539 120.611  1.00 33.54           C
ATOM   1014  C   GLY A 131      52.684  38.808 119.201  1.00 33.54           C
ATOM   1015  O   GLY A 131      51.906  38.596 118.272  1.00 33.54           O
ATOM   1016  N   SER A 132      53.939  39.256 119.004  1.00 81.56           N
ATOM   1017  CA  SER A 132      54.389  39.552 117.679  1.00 81.56           C
ATOM   1018  CB  SER A 132      53.808  40.870 117.149  1.00 81.56           C
ATOM   1019  OG  SER A 132      54.318  41.144 115.856  1.00 81.56           O
ATOM   1020  C   SER A 132      55.875  39.705 117.728  1.00 81.56           C
ATOM   1021  O   SER A 132      56.459  39.868 118.798  1.00 81.56           O
ATOM   1022  N   LEU A 133      56.526  39.647 116.551  1.00115.06           N
ATOM   1023  CA  LEU A 133      57.952  39.773 116.457  1.00115.06           C
ATOM   1024  CB  LEU A 133      58.438  39.538 115.014  1.00115.06           C
ATOM   1025  CG  LEU A 133      59.922  39.142 114.882  1.00115.06           C
ATOM   1026  CD1 LEU A 133      60.874  40.165 115.514  1.00115.06           C
ATOM   1027  CD2 LEU A 133      60.152  37.710 115.390  1.00115.06           C
ATOM   1028  C   LEU A 133      58.275  41.178 116.878  1.00115.06           C
ATOM   1029  O   LEU A 133      59.259  41.433 117.568  1.00115.06           O
ATOM   1030  N   GLU A 134      57.427  42.146 116.484  1.00 73.73           N
ATOM   1031  CA  GLU A 134      57.669  43.517 116.836  1.00 73.73           C
ATOM   1032  CB  GLU A 134      56.620  44.476 116.251  1.00 73.73           C
ATOM   1033  CG  GLU A 134      56.619  44.516 114.722  1.00 73.73           C
ATOM   1034  CD  GLU A 134      58.022  44.873 114.253  1.00 73.73           C
ATOM   1035  OE1 GLU A 134      58.544  45.938 114.678  1.00 73.73           O
ATOM   1036  OE2 GLU A 134      58.594  44.075 113.464  1.00 73.73           O
ATOM   1037  C   GLU A 134      57.597  43.630 118.322  1.00 73.73           C
ATOM   1038  O   GLU A 134      58.370  44.365 118.934  1.00 73.73           O
ATOM   1039  N   ALA A 135      56.659  42.885 118.936  1.00 23.84           N
ATOM   1040  CA  ALA A 135      56.471  42.928 120.354  1.00 23.84           C
ATOM   1041  CB  ALA A 135      55.353  41.985 120.834  1.00 23.84           C
ATOM   1042  C   ALA A 135      57.743  42.481 121.006  1.00 23.84           C
ATOM   1043  O   ALA A 135      58.167  43.068 122.000  1.00 23.84           O
ATOM   1044  N   VAL A 136      58.395  41.431 120.464  1.00106.28           N
ATOM   1045  CA  VAL A 136      59.595  40.953 121.091  1.00106.28           C
ATOM   1046  CB  VAL A 136      60.187  39.696 120.481  1.00106.28           C
ATOM   1047  CG1 VAL A 136      59.081  38.644 120.366  1.00106.28           C
ATOM   1048  CG2 VAL A 136      60.931  39.985 119.169  1.00106.28           C
ATOM   1049  C   VAL A 136      60.648  42.019 120.999  1.00106.28           C
ATOM   1050  O   VAL A 136      61.398  42.258 121.944  1.00106.28           O
ATOM   1051  N   ILE A 137      60.710  42.707 119.843  1.00 37.58           N
ATOM   1052  CA  ILE A 137      61.733  43.677 119.574  1.00 37.58           C
ATOM   1053  CB  ILE A 137      61.587  44.281 118.205  1.00 37.58           C
ATOM   1054  CG2 ILE A 137      62.686  45.341 118.037  1.00 37.58           C
ATOM   1055  CG1 ILE A 137      61.627  43.198 117.115  1.00 37.58           C
ATOM   1056  CD1 ILE A 137      61.149  43.702 115.752  1.00 37.58           C
ATOM   1057  C   ILE A 137      61.627  44.792 120.563  1.00 37.58           C
ATOM   1058  O   ILE A 137      62.631  45.252 121.107  1.00 37.58           O
ATOM   1059  N   GLN A 138      60.391  45.252 120.822  1.00104.94           N
ATOM   1060  CA  GLN A 138      60.176  46.348 121.719  1.00104.94           C
ATOM   1061  CB  GLN A 138      58.680  46.683 121.851  1.00104.94           C
ATOM   1062  CG  GLN A 138      58.369  47.856 122.780  1.00104.94           C
ATOM   1063  CD  GLN A 138      58.527  49.141 121.982  1.00104.94           C
ATOM   1064  OE1 GLN A 138      59.602  49.452 121.471  1.00104.94           O
ATOM   1065  NE2 GLN A 138      57.412  49.911 121.864  1.00104.94           N
ATOM   1066  C   GLN A 138      60.647  45.934 123.075  1.00104.94           C
ATOM   1067  O   GLN A 138      61.349  46.681 123.756  1.00104.94           O
ATOM   1068  N   LYS A 139      60.291  44.704 123.489  1.00 77.73           N
ATOM   1069  CA  LYS A 139      60.617  44.244 124.808  1.00 77.73           C
ATOM   1070  CB  LYS A 139      60.076  42.838 125.100  1.00 77.73           C
ATOM   1071  CG  LYS A 139      60.453  42.348 126.498  1.00 77.73           C
ATOM   1072  CD  LYS A 139      59.841  43.180 127.624  1.00 77.73           C
ATOM   1073  CE  LYS A 139      60.230  42.701 129.023  1.00 77.73           C
ATOM   1074  NZ  LYS A 139      59.848  43.724 130.021  1.00 77.73           N
ATOM   1075  C   LYS A 139      62.098  44.175 125.007  1.00 77.73           C
ATOM   1076  O   LYS A 139      62.616  44.655 126.014  1.00 77.73           O
ATOM   1077  N   MET A 140      62.824  43.569 124.052  1.00 35.96           N
ATOM   1078  CA  MET A 140      64.239  43.419 124.220  1.00 35.96           C
ATOM   1079  CB  MET A 140      64.894  42.590 123.106  1.00 35.96           C
ATOM   1080  CG  MET A 140      64.445  41.129 123.089  1.00 35.96           C
ATOM   1081  SD  MET A 140      65.213  40.154 121.765  1.00 35.96           S
ATOM   1082  CE  MET A 140      66.842  40.119 122.563  1.00 35.96           C
ATOM   1083  C   MET A 140      64.871  44.774 124.215  1.00 35.96           C
ATOM   1084  O   MET A 140      65.813  45.030 124.963  1.00 35.96           O
ATOM   1085  N   ASN A 141      64.362  45.676 123.355  1.00 84.11           N
ATOM   1086  CA  ASN A 141      64.896  47.004 123.252  1.00 84.11           C
ATOM   1087  CB  ASN A 141      64.119  47.869 122.245  1.00 84.11           C
ATOM   1088  CG  ASN A 141      64.657  49.289 122.309  1.00 84.11           C
ATOM   1089  OD1 ASN A 141      65.580  49.653 121.581  1.00 84.11           O
ATOM   1090  ND2 ASN A 141      64.054  50.122 123.201  1.00 84.11           N
ATOM   1091  C   ASN A 141      64.761  47.678 124.578  1.00 84.11           C
ATOM   1092  O   ASN A 141      65.707  48.294 125.066  1.00 84.11           O
ATOM   1093  N   ALA A 142      63.573  47.564 125.199  1.00 33.37           N
ATOM   1094  CA  ALA A 142      63.322  48.220 126.448  1.00 33.37           C
ATOM   1095  CB  ALA A 142      61.875  48.015 126.939  1.00 33.37           C
ATOM   1096  C   ALA A 142      64.239  47.686 127.513  1.00 33.37           C
ATOM   1097  O   ALA A 142      64.852  48.459 128.247  1.00 33.37           O
ATOM   1098  N   GLU A 143      64.386  46.349 127.612  1.00 79.60           N
ATOM   1099  CA  GLU A 143      65.190  45.799 128.671  1.00 79.60           C
ATOM   1100  CB  GLU A 143      65.112  44.267 128.787  1.00 79.60           C
ATOM   1101  CG  GLU A 143      63.764  43.763 129.313  1.00 79.60           C
ATOM   1102  CD  GLU A 143      63.669  44.058 130.808  1.00 79.60           C
ATOM   1103  OE1 GLU A 143      64.380  44.983 131.285  1.00 79.60           O
ATOM   1104  OE2 GLU A 143      62.879  43.356 131.494  1.00 79.60           O
ATOM   1105  C   GLU A 143      66.631  46.180 128.488  1.00 79.60           C
ATOM   1106  O   GLU A 143      67.324  46.478 129.459  1.00 79.60           O
ATOM   1107  N   GLY A 144      67.131  46.172 127.240  1.00 24.07           N
ATOM   1108  CA  GLY A 144      68.507  46.506 127.003  1.00 24.07           C
ATOM   1109  C   GLY A 144      68.769  47.935 127.388  1.00 24.07           C
ATOM   1110  O   GLY A 144      69.820  48.263 127.934  1.00 24.07           O
ATOM   1111  N   ALA A 145      67.823  48.840 127.091  1.00 38.34           N
ATOM   1112  CA  ALA A 145      68.014  50.233 127.388  1.00 38.34           C
ATOM   1113  CB  ALA A 145      66.862  51.110 126.871  1.00 38.34           C
ATOM   1114  C   ALA A 145      68.136  50.424 128.877  1.00 38.34           C
ATOM   1115  O   ALA A 145      68.874  51.293 129.340  1.00 38.34           O
ATOM   1116  N   ALA A 146      67.372  49.630 129.652  1.00 53.69           N
ATOM   1117  CA  ALA A 146      67.275  49.674 131.091  1.00 53.69           C
ATOM   1118  CB  ALA A 146      66.155  48.776 131.644  1.00 53.69           C
ATOM   1119  C   ALA A 146      68.541  49.275 131.801  1.00 53.69           C
ATOM   1120  O   ALA A 146      68.805  49.780 132.891  1.00 53.69           O
ATOM   1121  N   LEU A 147      69.345  48.341 131.247  1.00152.91           N
ATOM   1122  CA  LEU A 147      70.484  47.847 131.986  1.00152.91           C
ATOM   1123  CB  LEU A 147      71.408  46.899 131.215  1.00152.91           C
ATOM   1124  CG  LEU A 147      70.969  45.439 131.260  1.00152.91           C
ATOM   1125  CD1 LEU A 147      71.999  44.555 130.536  1.00152.91           C
ATOM   1126  CD2 LEU A 147      70.727  45.024 132.723  1.00152.91           C
ATOM   1127  C   LEU A 147      71.373  48.940 132.478  1.00152.91           C
ATOM   1128  O   LEU A 147      71.763  49.842 131.740  1.00152.91           O
ATOM   1129  N   GLN A 148      71.726  48.855 133.779  1.00 38.37           N
ATOM   1130  CA  GLN A 148      72.606  49.797 134.396  1.00 38.37           C
ATOM   1131  CB  GLN A 148      72.252  50.108 135.863  1.00 38.37           C
ATOM   1132  CG  GLN A 148      70.933  50.864 136.043  1.00 38.37           C
ATOM   1133  CD  GLN A 148      70.737  51.093 137.536  1.00 38.37           C
ATOM   1134  OE1 GLN A 148      71.701  51.311 138.270  1.00 38.37           O
ATOM   1135  NE2 GLN A 148      69.463  51.031 138.002  1.00 38.37           N
ATOM   1136  C   GLN A 148      73.959  49.166 134.393  1.00 38.37           C
ATOM   1137  O   GLN A 148      74.129  48.035 134.845  1.00 38.37           O
ATOM   1138  N   GLY A 149      74.971  49.888 133.883  1.00 21.31           N
ATOM   1139  CA  GLY A 149      76.274  49.302 133.832  1.00 21.31           C
ATOM   1140  C   GLY A 149      76.327  48.427 132.620  1.00 21.31           C
ATOM   1141  O   GLY A 149      75.644  48.682 131.629  1.00 21.31           O
ATOM   1142  N   SER A 150      77.141  47.356 132.678  1.00 83.77           N
ATOM   1143  CA  SER A 150      77.331  46.517 131.530  1.00 83.77           C
ATOM   1144  CB  SER A 150      78.790  46.085 131.340  1.00 83.77           C
ATOM   1145  OG  SER A 150      79.229  45.368 132.484  1.00 83.77           O
ATOM   1146  C   SER A 150      76.510  45.274 131.661  1.00 83.77           C
ATOM   1147  O   SER A 150      76.261  44.800 132.768  1.00 83.77           O
ATOM   1148  N   GLY A 151      76.061  44.708 130.516  1.00 35.23           N
ATOM   1149  CA  GLY A 151      75.268  43.514 130.622  1.00 35.23           C
ATOM   1150  C   GLY A 151      74.809  43.043 129.273  1.00 35.23           C
ATOM   1151  O   GLY A 151      75.328  43.437 128.228  1.00 35.23           O
ATOM   1152  N   TRP A 152      73.808  42.139 129.284  1.00 88.37           N
ATOM   1153  CA  TRP A 152      73.317  41.557 128.069  1.00 88.37           C
ATOM   1154  CB  TRP A 152      73.871  40.142 127.825  1.00 88.37           C
ATOM   1155  CG  TRP A 152      75.355  40.054 127.547  1.00 88.37           C
ATOM   1156  CD2 TRP A 152      75.908  39.678 126.277  1.00 88.37           C
ATOM   1157  CD1 TRP A 152      76.415  40.238 128.389  1.00 88.37           C
ATOM   1158  NE1 TRP A 152      77.595  39.995 127.722  1.00 88.37           N
ATOM   1159  CE2 TRP A 152      77.296  39.648 126.423  1.00 88.37           C
ATOM   1160  CE3 TRP A 152      75.305  39.369 125.092  1.00 88.37           C
ATOM   1161  CZ2 TRP A 152      78.105  39.308 125.375  1.00 88.37           C
ATOM   1162  CZ3 TRP A 152      76.125  39.040 124.035  1.00 88.37           C
ATOM   1163  CH2 TRP A 152      77.496  39.009 124.175  1.00 88.37           C
ATOM   1164  C   TRP A 152      71.829  41.408 128.178  1.00 88.37           C
ATOM   1165  O   TRP A 152      71.292  41.240 129.270  1.00 88.37           O
ATOM   1166  N   VAL A 153      71.121  41.489 127.031  1.00108.81           N
ATOM   1167  CA  VAL A 153      69.713  41.203 127.014  1.00108.81           C
ATOM   1168  CB  VAL A 153      68.876  42.279 126.379  1.00108.81           C
ATOM   1169  CG1 VAL A 153      69.272  42.421 124.900  1.00108.81           C
ATOM   1170  CG2 VAL A 153      67.395  41.932 126.593  1.00108.81           C
ATOM   1171  C   VAL A 153      69.572  39.938 126.214  1.00108.81           C
ATOM   1172  O   VAL A 153      70.264  39.763 125.211  1.00108.81           O
ATOM   1173  N   TRP A 154      68.681  39.008 126.637  1.00 90.75           N
ATOM   1174  CA  TRP A 154      68.646  37.732 125.972  1.00 90.75           C
ATOM   1175  CB  TRP A 154      69.156  36.581 126.868  1.00 90.75           C
ATOM   1176  CG  TRP A 154      70.559  36.745 127.409  1.00 90.75           C
ATOM   1177  CD2 TRP A 154      71.757  36.263 126.781  1.00 90.75           C
ATOM   1178  CD1 TRP A 154      70.952  37.347 128.569  1.00 90.75           C
ATOM   1179  NE1 TRP A 154      72.317  37.273 128.701  1.00 90.75           N
ATOM   1180  CE2 TRP A 154      72.827  36.606 127.609  1.00 90.75           C
ATOM   1181  CE3 TRP A 154      71.954  35.585 125.612  1.00 90.75           C
ATOM   1182  CZ2 TRP A 154      74.111  36.281 127.279  1.00 90.75           C
ATOM   1183  CZ3 TRP A 154      73.253  35.259 125.285  1.00 90.75           C
ATOM   1184  CH2 TRP A 154      74.312  35.598 126.101  1.00 90.75           C
ATOM   1185  C   TRP A 154      67.240  37.334 125.618  1.00 90.75           C
ATOM   1186  O   TRP A 154      66.270  37.733 126.263  1.00 90.75           O
ATOM   1187  N   LEU A 155      67.127  36.550 124.524  1.00 68.57           N
ATOM   1188  CA  LEU A 155      65.937  35.839 124.151  1.00 68.57           C
ATOM   1189  CB  LEU A 155      65.633  35.871 122.642  1.00 68.57           C
ATOM   1190  CG  LEU A 155      64.423  35.006 122.239  1.00 68.57           C
ATOM   1191  CD1 LEU A 155      63.120  35.525 122.866  1.00 68.57           C
ATOM   1192  CD2 LEU A 155      64.332  34.852 120.712  1.00 68.57           C
ATOM   1193  C   LEU A 155      66.308  34.430 124.491  1.00 68.57           C
ATOM   1194  O   LEU A 155      67.334  33.941 124.020  1.00 68.57           O
ATOM   1195  N   GLY A 156      65.511  33.735 125.327  1.00 32.12           N
ATOM   1196  CA  GLY A 156      65.965  32.430 125.718  1.00 32.12           C
ATOM   1197  C   GLY A 156      64.850  31.441 125.636  1.00 32.12           C
ATOM   1198  O   GLY A 156      63.674  31.792 125.569  1.00 32.12           O
ATOM   1199  N   LEU A 157      65.219  30.148 125.629  1.00 55.43           N
ATOM   1200  CA  LEU A 157      64.250  29.095 125.604  1.00 55.43           C
ATOM   1201  CB  LEU A 157      64.539  28.043 124.521  1.00 55.43           C
ATOM   1202  CG  LEU A 157      63.569  26.848 124.515  1.00 55.43           C
ATOM   1203  CD1 LEU A 157      62.125  27.288 124.236  1.00 55.43           C
ATOM   1204  CD2 LEU A 157      64.054  25.764 123.539  1.00 55.43           C
ATOM   1205  C   LEU A 157      64.326  28.392 126.919  1.00 55.43           C
ATOM   1206  O   LEU A 157      65.398  27.947 127.326  1.00 55.43           O
ATOM   1207  N   ASP A 158      63.182  28.288 127.626  1.00 54.13           N
ATOM   1208  CA  ASP A 158      63.134  27.571 128.866  1.00 54.13           C
ATOM   1209  CB  ASP A 158      62.058  28.102 129.833  1.00 54.13           C
ATOM   1210  CG  ASP A 158      62.249  27.443 131.193  1.00 54.13           C
ATOM   1211  OD1 ASP A 158      62.570  26.226 131.232  1.00 54.13           O
ATOM   1212  OD2 ASP A 158      62.083  28.157 132.217  1.00 54.13           O
ATOM   1213  C   ASP A 158      62.793  26.161 128.504  1.00 54.13           C
ATOM   1214  O   ASP A 158      61.663  25.858 128.124  1.00 54.13           O
ATOM   1215  N   LYS A 159      63.785  25.255 128.605  1.00 78.03           N
ATOM   1216  CA  LYS A 159      63.584  23.899 128.196  1.00 78.03           C
ATOM   1217  CB  LYS A 159      64.872  23.049 128.192  1.00 78.03           C
ATOM   1218  CG  LYS A 159      65.822  23.387 127.038  1.00 78.03           C
ATOM   1219  CD  LYS A 159      67.168  22.655 127.091  1.00 78.03           C
ATOM   1220  CE  LYS A 159      68.198  23.302 128.022  1.00 78.03           C
ATOM   1221  NZ  LYS A 159      69.508  22.627 127.875  1.00 78.03           N
ATOM   1222  C   LYS A 159      62.570  23.213 129.057  1.00 78.03           C
ATOM   1223  O   LYS A 159      61.756  22.444 128.547  1.00 78.03           O
ATOM   1224  N   GLU A 160      62.595  23.427 130.388  1.00 97.49           N
ATOM   1225  CA  GLU A 160      61.655  22.670 131.169  1.00 97.49           C
ATOM   1226  CB  GLU A 160      61.935  22.650 132.690  1.00 97.49           C
ATOM   1227  CG  GLU A 160      61.759  23.964 133.454  1.00 97.49           C
ATOM   1228  CD  GLU A 160      61.819  23.624 134.943  1.00 97.49           C
ATOM   1229  OE1 GLU A 160      62.561  22.671 135.303  1.00 97.49           O
ATOM   1230  OE2 GLU A 160      61.122  24.310 135.737  1.00 97.49           O
ATOM   1231  C   GLU A 160      60.236  23.121 130.959  1.00 97.49           C
ATOM   1232  O   GLU A 160      59.354  22.310 130.679  1.00 97.49           O
ATOM   1233  N   LEU A 161      59.988  24.438 131.083  1.00 71.73           N
ATOM   1234  CA  LEU A 161      58.678  25.022 130.966  1.00 71.73           C
ATOM   1235  CB  LEU A 161      58.620  26.496 131.419  1.00 71.73           C
ATOM   1236  CG  LEU A 161      59.018  26.724 132.895  1.00 71.73           C
ATOM   1237  CD1 LEU A 161      58.655  28.147 133.362  1.00 71.73           C
ATOM   1238  CD2 LEU A 161      58.480  25.618 133.817  1.00 71.73           C
ATOM   1239  C   LEU A 161      58.260  24.962 129.534  1.00 71.73           C
ATOM   1240  O   LEU A 161      57.072  24.938 129.213  1.00 71.73           O
ATOM   1241  N   LYS A 162      59.258  24.937 128.636  1.00123.14           N
ATOM   1242  CA  LYS A 162      59.045  25.008 127.224  1.00123.14           C
ATOM   1243  CB  LYS A 162      58.368  23.774 126.608  1.00123.14           C
ATOM   1244  CG  LYS A 162      59.391  22.648 126.414  1.00123.14           C
ATOM   1245  CD  LYS A 162      58.788  21.306 126.009  1.00123.14           C
ATOM   1246  CE  LYS A 162      59.778  20.374 125.297  1.00123.14           C
ATOM   1247  NZ  LYS A 162      60.756  19.813 126.256  1.00123.14           N
ATOM   1248  C   LYS A 162      58.358  26.290 126.887  1.00123.14           C
ATOM   1249  O   LYS A 162      57.323  26.324 126.223  1.00123.14           O
ATOM   1250  N   ARG A 163      58.958  27.401 127.370  1.00136.05           N
ATOM   1251  CA  ARG A 163      58.450  28.717 127.124  1.00136.05           C
ATOM   1252  CB  ARG A 163      57.833  29.357 128.380  1.00136.05           C
ATOM   1253  CG  ARG A 163      56.621  28.615 128.949  1.00136.05           C
ATOM   1254  CD  ARG A 163      55.334  28.866 128.166  1.00136.05           C
ATOM   1255  NE  ARG A 163      55.110  30.340 128.126  1.00136.05           N
ATOM   1256  CZ  ARG A 163      53.938  30.829 127.627  1.00136.05           C
ATOM   1257  NH1 ARG A 163      52.989  29.969 127.158  1.00136.05           N
ATOM   1258  NH2 ARG A 163      53.713  32.175 127.601  1.00136.05           N
ATOM   1259  C   ARG A 163      59.602  29.604 126.738  1.00136.05           C
ATOM   1260  O   ARG A 163      60.743  29.356 127.127  1.00136.05           O
ATOM   1261  N   LEU A 164      59.322  30.649 125.922  1.00 62.74           N
ATOM   1262  CA  LEU A 164      60.310  31.627 125.545  1.00 62.74           C
ATOM   1263  CB  LEU A 164      59.988  32.380 124.236  1.00 62.74           C
ATOM   1264  CG  LEU A 164      60.052  31.491 122.979  1.00 62.74           C
ATOM   1265  CD1 LEU A 164      59.750  32.295 121.704  1.00 62.74           C
ATOM   1266  CD2 LEU A 164      61.390  30.739 122.904  1.00 62.74           C
ATOM   1267  C   LEU A 164      60.361  32.644 126.644  1.00 62.74           C
ATOM   1268  O   LEU A 164      59.360  32.891 127.316  1.00 62.74           O
ATOM   1269  N   VAL A 165      61.542  33.258 126.868  1.00114.76           N
ATOM   1270  CA  VAL A 165      61.650  34.228 127.923  1.00114.76           C
ATOM   1271  CB  VAL A 165      62.117  33.593 129.204  1.00114.76           C
ATOM   1272  CG1 VAL A 165      63.469  32.913 128.940  1.00114.76           C
ATOM   1273  CG2 VAL A 165      62.143  34.641 130.325  1.00114.76           C
ATOM   1274  C   VAL A 165      62.617  35.307 127.515  1.00114.76           C
ATOM   1275  O   VAL A 165      63.474  35.103 126.656  1.00114.76           O
ATOM   1276  N   ILE A 166      62.466  36.520 128.092  1.00155.62           N
ATOM   1277  CA  ILE A 166      63.417  37.569 127.831  1.00155.62           C
ATOM   1278  CB  ILE A 166      62.856  38.805 127.183  1.00155.62           C
ATOM   1279  CG2 ILE A 166      62.280  38.394 125.820  1.00155.62           C
ATOM   1280  CG1 ILE A 166      61.847  39.512 128.102  1.00155.62           C
ATOM   1281  CD1 ILE A 166      60.639  38.651 128.457  1.00155.62           C
ATOM   1282  C   ILE A 166      63.960  37.967 129.161  1.00155.62           C
ATOM   1283  O   ILE A 166      63.212  38.139 130.121  1.00155.62           O
ATOM   1284  N   GLU A 167      65.295  38.080 129.275  1.00109.50           N
ATOM   1285  CA  GLU A 167      65.821  38.481 130.541  1.00109.50           C
ATOM   1286  CB  GLU A 167      65.922  37.351 131.583  1.00109.50           C
ATOM   1287  CG  GLU A 167      66.802  36.170 131.187  1.00109.50           C
ATOM   1288  CD  GLU A 167      66.503  35.053 132.178  1.00109.50           C
ATOM   1289  OE1 GLU A 167      65.581  35.236 133.018  1.00109.50           O
ATOM   1290  OE2 GLU A 167      67.193  34.003 132.105  1.00109.50           O
ATOM   1291  C   GLU A 167      67.151  39.102 130.325  1.00109.50           C
ATOM   1292  O   GLU A 167      67.691  39.101 129.218  1.00109.50           O
ATOM   1293  N   THR A 168      67.697  39.690 131.401  1.00121.99           N
ATOM   1294  CA  THR A 168      68.939  40.371 131.283  1.00121.99           C
ATOM   1295  CB  THR A 168      68.818  41.784 131.730  1.00121.99           C
ATOM   1296  OG1 THR A 168      67.789  42.448 131.019  1.00121.99           O
ATOM   1297  CG2 THR A 168      70.141  42.461 131.429  1.00121.99           C
ATOM   1298  C   THR A 168      69.904  39.730 132.227  1.00121.99           C
ATOM   1299  O   THR A 168      69.509  39.114 133.215  1.00121.99           O
ATOM   1300  N   THR A 169      71.207  39.850 131.914  1.00 49.57           N
ATOM   1301  CA  THR A 169      72.248  39.363 132.774  1.00 49.57           C
ATOM   1302  CB  THR A 169      73.003  38.190 132.211  1.00 49.57           C
ATOM   1303  OG1 THR A 169      73.643  38.542 130.993  1.00 49.57           O
ATOM   1304  CG2 THR A 169      72.013  37.032 131.983  1.00 49.57           C
ATOM   1305  C   THR A 169      73.215  40.496 132.956  1.00 49.57           C
ATOM   1306  O   THR A 169      73.311  41.384 132.110  1.00 49.57           O
ATOM   1307  N   ALA A 170      73.962  40.494 134.078  1.00 61.25           N
ATOM   1308  CA  ALA A 170      74.862  41.580 134.353  1.00 61.25           C
ATOM   1309  CB  ALA A 170      74.905  41.980 135.838  1.00 61.25           C
ATOM   1310  C   ALA A 170      76.249  41.185 133.969  1.00 61.25           C
ATOM   1311  O   ALA A 170      76.644  40.028 134.097  1.00 61.25           O
ATOM   1312  N   ASN A 171      77.022  42.155 133.438  1.00171.01           N
ATOM   1313  CA  ASN A 171      78.389  41.856 133.145  1.00171.01           C
ATOM   1314  CB  ASN A 171      79.183  41.400 134.382  1.00171.01           C
ATOM   1315  CG  ASN A 171      79.230  42.563 135.363  1.00171.01           C
ATOM   1316  OD1 ASN A 171      79.366  43.716 134.959  1.00171.01           O
ATOM   1317  ND2 ASN A 171      79.106  42.258 136.683  1.00171.01           N
ATOM   1318  C   ASN A 171      78.422  40.750 132.138  1.00171.01           C
ATOM   1319  O   ASN A 171      77.693  40.746 131.150  1.00171.01           O
ATOM   1320  N   GLN A 172      79.381  39.834 132.331  1.00142.46           N
ATOM   1321  CA  GLN A 172      79.611  38.660 131.538  1.00142.46           C
ATOM   1322  CB  GLN A 172      81.077  38.202 131.508  1.00142.46           C
ATOM   1323  CG  GLN A 172      81.969  39.207 130.768  1.00142.46           C
ATOM   1324  CD  GLN A 172      81.365  39.480 129.390  1.00142.46           C
ATOM   1325  OE1 GLN A 172      80.518  38.731 128.906  1.00142.46           O
ATOM   1326  NE2 GLN A 172      81.805  40.592 128.741  1.00142.46           N
ATOM   1327  C   GLN A 172      78.719  37.493 131.873  1.00142.46           C
ATOM   1328  O   GLN A 172      78.836  36.451 131.228  1.00142.46           O
ATOM   1329  N   ASP A 173      77.923  37.558 132.964  1.00 66.60           N
ATOM   1330  CA  ASP A 173      77.116  36.433 133.372  1.00 66.60           C
ATOM   1331  CB  ASP A 173      76.134  36.794 134.507  1.00 66.60           C
ATOM   1332  CG  ASP A 173      76.930  37.219 135.741  1.00 66.60           C
ATOM   1333  OD1 ASP A 173      78.135  36.862 135.831  1.00 66.60           O
ATOM   1334  OD2 ASP A 173      76.339  37.913 136.611  1.00 66.60           O
ATOM   1335  C   ASP A 173      76.305  35.931 132.204  1.00 66.60           C
ATOM   1336  O   ASP A 173      75.676  36.698 131.476  1.00 66.60           O
ATOM   1337  N   PRO A 174      76.337  34.633 132.002  1.00 89.96           N
ATOM   1338  CA  PRO A 174      75.586  33.999 130.943  1.00 89.96           C
ATOM   1339  CD  PRO A 174      77.483  33.838 132.409  1.00 89.96           C
ATOM   1340  CB  PRO A 174      76.295  32.677 130.659  1.00 89.96           C
ATOM   1341  CG  PRO A 174      77.165  32.424 131.903  1.00 89.96           C
ATOM   1342  C   PRO A 174      74.159  33.802 131.357  1.00 89.96           C
ATOM   1343  O   PRO A 174      73.858  33.877 132.546  1.00 89.96           O
ATOM   1344  N   LEU A 175      73.274  33.503 130.386  1.00 66.57           N
ATOM   1345  CA  LEU A 175      71.872  33.314 130.615  1.00 66.57           C
ATOM   1346  CB  LEU A 175      71.134  32.997 129.302  1.00 66.57           C
ATOM   1347  CG  LEU A 175      69.621  32.780 129.453  1.00 66.57           C
ATOM   1348  CD1 LEU A 175      68.919  34.070 129.909  1.00 66.57           C
ATOM   1349  CD2 LEU A 175      69.021  32.188 128.167  1.00 66.57           C
ATOM   1350  C   LEU A 175      71.685  32.153 131.560  1.00 66.57           C
ATOM   1351  O   LEU A 175      70.800  32.165 132.414  1.00 66.57           O
ATOM   1352  N   VAL A 176      72.556  31.131 131.472  1.00 55.86           N
ATOM   1353  CA  VAL A 176      72.417  29.923 132.243  1.00 55.86           C
ATOM   1354  CB  VAL A 176      73.581  28.990 132.064  1.00 55.86           C
ATOM   1355  CG1 VAL A 176      73.644  28.561 130.589  1.00 55.86           C
ATOM   1356  CG2 VAL A 176      74.855  29.686 132.576  1.00 55.86           C
ATOM   1357  C   VAL A 176      72.358  30.256 133.708  1.00 55.86           C
ATOM   1358  O   VAL A 176      71.722  29.543 134.483  1.00 55.86           O
ATOM   1359  N   ILE A 177      73.031  31.337 134.144  1.00151.24           N
ATOM   1360  CA  ILE A 177      73.059  31.664 135.546  1.00151.24           C
ATOM   1361  CB  ILE A 177      73.923  32.850 135.904  1.00151.24           C
ATOM   1362  CG2 ILE A 177      75.365  32.500 135.496  1.00151.24           C
ATOM   1363  CG1 ILE A 177      73.411  34.175 135.305  1.00151.24           C
ATOM   1364  CD1 ILE A 177      72.223  34.797 136.043  1.00151.24           C
ATOM   1365  C   ILE A 177      71.663  31.913 136.019  1.00151.24           C
ATOM   1366  O   ILE A 177      71.362  31.716 137.194  1.00151.24           O
ATOM   1367  N   LYS A 178      70.808  32.456 135.134  1.00153.41           N
ATOM   1368  CA  LYS A 178      69.421  32.704 135.414  1.00153.41           C
ATOM   1369  CB  LYS A 178      68.714  33.562 134.351  1.00153.41           C
ATOM   1370  CG  LYS A 178      68.929  35.065 134.541  1.00153.41           C
ATOM   1371  CD  LYS A 178      68.425  35.560 135.901  1.00153.41           C
ATOM   1372  CE  LYS A 178      68.170  37.068 135.984  1.00153.41           C
ATOM   1373  NZ  LYS A 178      69.376  37.832 135.597  1.00153.41           N
ATOM   1374  C   LYS A 178      68.668  31.413 135.559  1.00153.41           C
ATOM   1375  O   LYS A 178      67.632  31.390 136.219  1.00153.41           O
ATOM   1376  N   GLY A 179      69.101  30.324 134.886  1.00 37.40           N
ATOM   1377  CA  GLY A 179      68.435  29.058 135.075  1.00 37.40           C
ATOM   1378  C   GLY A 179      69.128  28.011 134.248  1.00 37.40           C
ATOM   1379  O   GLY A 179      69.464  28.234 133.086  1.00 37.40           O
ATOM   1380  N   PRO A 180      69.328  26.858 134.833  1.00 82.96           N
ATOM   1381  CA  PRO A 180      69.995  25.747 134.202  1.00 82.96           C
ATOM   1382  CD  PRO A 180      68.559  26.446 135.995  1.00 82.96           C
ATOM   1383  CB  PRO A 180      69.996  24.642 135.254  1.00 82.96           C
ATOM   1384  CG  PRO A 180      68.705  24.916 136.050  1.00 82.96           C
ATOM   1385  C   PRO A 180      69.258  25.298 132.971  1.00 82.96           C
ATOM   1386  O   PRO A 180      69.885  24.731 132.079  1.00 82.96           O
ATOM   1387  N   ASN A 181      67.925  25.489 132.947  1.00 74.14           N
ATOM   1388  CA  ASN A 181      67.014  25.090 131.906  1.00 74.14           C
ATOM   1389  CB  ASN A 181      65.537  25.190 132.332  1.00 74.14           C
ATOM   1390  CG  ASN A 181      65.275  24.190 133.447  1.00 74.14           C
ATOM   1391  OD1 ASN A 181      65.328  22.978 133.238  1.00 74.14           O
ATOM   1392  ND2 ASN A 181      64.988  24.712 134.670  1.00 74.14           N
ATOM   1393  C   ASN A 181      67.143  25.953 130.679  1.00 74.14           C
ATOM   1394  O   ASN A 181      66.702  25.558 129.600  1.00 74.14           O
ATOM   1395  N   LEU A 182      67.680  27.180 130.817  1.00 73.79           N
ATOM   1396  CA  LEU A 182      67.655  28.130 129.734  1.00 73.79           C
ATOM   1397  CB  LEU A 182      67.715  29.585 130.232  1.00 73.79           C
ATOM   1398  CG  LEU A 182      66.508  29.930 131.127  1.00 73.79           C
ATOM   1399  CD1 LEU A 182      66.530  31.390 131.603  1.00 73.79           C
ATOM   1400  CD2 LEU A 182      65.191  29.544 130.440  1.00 73.79           C
ATOM   1401  C   LEU A 182      68.736  27.936 128.707  1.00 73.79           C
ATOM   1402  O   LEU A 182      69.876  27.590 129.013  1.00 73.79           O
ATOM   1403  N   VAL A 183      68.355  28.153 127.423  1.00 65.68           N
ATOM   1404  CA  VAL A 183      69.250  28.114 126.295  1.00 65.68           C
ATOM   1405  CB  VAL A 183      68.886  27.055 125.287  1.00 65.68           C
ATOM   1406  CG1 VAL A 183      69.847  27.136 124.088  1.00 65.68           C
ATOM   1407  CG2 VAL A 183      68.875  25.686 125.986  1.00 65.68           C
ATOM   1408  C   VAL A 183      69.096  29.435 125.581  1.00 65.68           C
ATOM   1409  O   VAL A 183      67.986  29.796 125.191  1.00 65.68           O
ATOM   1410  N   PRO A 184      70.158  30.183 125.398  1.00102.77           N
ATOM   1411  CA  PRO A 184      70.104  31.465 124.729  1.00102.77           C
ATOM   1412  CD  PRO A 184      71.427  29.946 126.062  1.00102.77           C
ATOM   1413  CB  PRO A 184      71.429  32.154 125.055  1.00102.77           C
ATOM   1414  CG  PRO A 184      72.370  30.998 125.453  1.00102.77           C
ATOM   1415  C   PRO A 184      69.858  31.362 123.247  1.00102.77           C
ATOM   1416  O   PRO A 184      70.592  30.632 122.581  1.00102.77           O
ATOM   1417  N   LEU A 185      68.786  32.000 122.724  1.00 98.19           N
ATOM   1418  CA  LEU A 185      68.534  32.071 121.304  1.00 98.19           C
ATOM   1419  CB  LEU A 185      67.036  32.141 120.976  1.00 98.19           C
ATOM   1420  CG  LEU A 185      66.271  30.908 121.489  1.00 98.19           C
ATOM   1421  CD1 LEU A 185      64.800  30.943 121.054  1.00 98.19           C
ATOM   1422  CD2 LEU A 185      66.980  29.603 121.099  1.00 98.19           C
ATOM   1423  C   LEU A 185      69.203  33.244 120.646  1.00 98.19           C
ATOM   1424  O   LEU A 185      69.794  33.124 119.572  1.00 98.19           O
ATOM   1425  N   LEU A 186      69.084  34.429 121.284  1.00112.25           N
ATOM   1426  CA  LEU A 186      69.573  35.672 120.751  1.00112.25           C
ATOM   1427  CB  LEU A 186      68.438  36.455 120.052  1.00112.25           C
ATOM   1428  CG  LEU A 186      68.779  37.822 119.417  1.00112.25           C
ATOM   1429  CD1 LEU A 186      67.593  38.323 118.574  1.00112.25           C
ATOM   1430  CD2 LEU A 186      69.192  38.866 120.469  1.00112.25           C
ATOM   1431  C   LEU A 186      70.111  36.467 121.898  1.00112.25           C
ATOM   1432  O   LEU A 186      69.476  36.569 122.947  1.00112.25           O
ATOM   1433  N   GLY A 187      71.306  37.060 121.722  1.00 31.52           N
ATOM   1434  CA  GLY A 187      71.868  37.850 122.777  1.00 31.52           C
ATOM   1435  C   GLY A 187      72.249  39.164 122.180  1.00 31.52           C
ATOM   1436  O   GLY A 187      72.673  39.226 121.027  1.00 31.52           O
ATOM   1437  N   ILE A 188      72.066  40.258 122.948  1.00 59.73           N
ATOM   1438  CA  ILE A 188      72.481  41.564 122.518  1.00 59.73           C
ATOM   1439  CB  ILE A 188      71.342  42.521 122.334  1.00 59.73           C
ATOM   1440  CG2 ILE A 188      71.920  43.926 122.103  1.00 59.73           C
ATOM   1441  CG1 ILE A 188      70.432  42.027 121.200  1.00 59.73           C
ATOM   1442  CD1 ILE A 188      69.095  42.765 121.130  1.00 59.73           C
ATOM   1443  C   ILE A 188      73.371  42.115 123.593  1.00 59.73           C
ATOM   1444  O   ILE A 188      72.968  42.221 124.752  1.00 59.73           O
ATOM   1445  N   ASP A 189      74.603  42.505 123.204  1.00 84.05           N
ATOM   1446  CA  ASP A 189      75.626  42.987 124.096  1.00 84.05           C
ATOM   1447  CB  ASP A 189      77.016  42.803 123.459  1.00 84.05           C
ATOM   1448  CG  ASP A 189      78.129  43.035 124.466  1.00 84.05           C
ATOM   1449  OD1 ASP A 189      77.828  43.473 125.607  1.00 84.05           O
ATOM   1450  OD2 ASP A 189      79.305  42.776 124.094  1.00 84.05           O
ATOM   1451  C   ASP A 189      75.411  44.460 124.347  1.00 84.05           C
ATOM   1452  O   ASP A 189      75.453  45.265 123.421  1.00 84.05           O
ATOM   1453  N   VAL A 190      75.055  44.824 125.599  1.00130.31           N
ATOM   1454  CA  VAL A 190      74.856  46.183 126.052  1.00130.31           C
ATOM   1455  CB  VAL A 190      73.718  46.395 127.018  1.00130.31           C
ATOM   1456  CG1 VAL A 190      72.435  45.858 126.364  1.00130.31           C
ATOM   1457  CG2 VAL A 190      74.050  45.836 128.405  1.00130.31           C
ATOM   1458  C   VAL A 190      76.089  46.831 126.610  1.00130.31           C
ATOM   1459  O   VAL A 190      76.008  47.965 127.079  1.00130.31           O
ATOM   1460  N   TRP A 191      77.210  46.103 126.748  1.00106.04           N
ATOM   1461  CA  TRP A 191      78.397  46.742 127.248  1.00106.04           C
ATOM   1462  CB  TRP A 191      79.636  45.830 127.188  1.00106.04           C
ATOM   1463  CG  TRP A 191      79.617  44.688 128.179  1.00106.04           C
ATOM   1464  CD2 TRP A 191      80.660  44.416 129.130  1.00106.04           C
ATOM   1465  CD1 TRP A 191      78.679  43.712 128.344  1.00106.04           C
ATOM   1466  NE1 TRP A 191      79.056  42.865 129.357  1.00106.04           N
ATOM   1467  CE2 TRP A 191      80.274  43.281 129.845  1.00106.04           C
ATOM   1468  CE3 TRP A 191      81.841  45.053 129.386  1.00106.04           C
ATOM   1469  CZ2 TRP A 191      81.064  42.769 130.833  1.00106.04           C
ATOM   1470  CZ3 TRP A 191      82.636  44.534 130.384  1.00106.04           C
ATOM   1471  CH2 TRP A 191      82.251  43.414 131.093  1.00106.04           C
ATOM   1472  C   TRP A 191      78.655  47.919 126.354  1.00106.04           C
ATOM   1473  O   TRP A 191      78.314  47.904 125.173  1.00106.04           O
ATOM   1474  N   GLU A 192      79.259  48.980 126.921  1.00 58.21           N
ATOM   1475  CA  GLU A 192      79.524  50.217 126.240  1.00 58.21           C
ATOM   1476  CB  GLU A 192      80.236  51.227 127.153  1.00 58.21           C
ATOM   1477  CG  GLU A 192      79.367  51.680 128.326  1.00 58.21           C
ATOM   1478  CD  GLU A 192      80.258  52.330 129.373  1.00 58.21           C
ATOM   1479  OE1 GLU A 192      81.501  52.125 129.321  1.00 58.21           O
ATOM   1480  OE2 GLU A 192      79.698  53.040 130.250  1.00 58.21           O
ATOM   1481  C   GLU A 192      80.434  49.946 125.087  1.00 58.21           C
ATOM   1482  O   GLU A 192      80.316  50.566 124.032  1.00 58.21           O
ATOM   1483  N   HIS A 193      81.364  48.991 125.252  1.00 79.61           N
ATOM   1484  CA  HIS A 193      82.314  48.727 124.212  1.00 79.61           C
ATOM   1485  ND1 HIS A 193      82.886  45.748 126.121  1.00 79.61           N
ATOM   1486  CG  HIS A 193      82.893  46.310 124.861  1.00 79.61           C
ATOM   1487  CB  HIS A 193      83.400  47.690 124.567  1.00 79.61           C
ATOM   1488  NE2 HIS A 193      82.044  44.223 124.741  1.00 79.61           N
ATOM   1489  CD2 HIS A 193      82.375  45.365 124.032  1.00 79.61           C
ATOM   1490  CE1 HIS A 193      82.371  44.503 125.990  1.00 79.61           C
ATOM   1491  C   HIS A 193      81.600  48.248 122.986  1.00 79.61           C
ATOM   1492  O   HIS A 193      82.149  48.300 121.886  1.00 79.61           O
ATOM   1493  N   ALA A 194      80.396  47.676 123.148  1.00 82.08           N
ATOM   1494  CA  ALA A 194      79.658  47.180 122.021  1.00 82.08           C
ATOM   1495  CB  ALA A 194      78.406  46.391 122.446  1.00 82.08           C
ATOM   1496  C   ALA A 194      79.201  48.276 121.079  1.00 82.08           C
ATOM   1497  O   ALA A 194      79.071  48.053 119.881  1.00 82.08           O
ATOM   1498  N   TYR A 195      78.698  49.398 121.614  1.00160.63           N
ATOM   1499  CA  TYR A 195      78.217  50.543 120.871  1.00160.63           C
ATOM   1500  CB  TYR A 195      76.771  50.928 121.245  1.00160.63           C
ATOM   1501  CG  TYR A 195      76.626  51.081 122.719  1.00160.63           C
ATOM   1502  CD1 TYR A 195      76.897  52.268 123.359  1.00160.63           C
ATOM   1503  CD2 TYR A 195      76.194  50.006 123.462  1.00160.63           C
ATOM   1504  CE1 TYR A 195      76.740  52.378 124.724  1.00160.63           C
ATOM   1505  CE2 TYR A 195      76.035  50.111 124.823  1.00160.63           C
ATOM   1506  CZ  TYR A 195      76.307  51.297 125.456  1.00160.63           C
ATOM   1507  OH  TYR A 195      76.141  51.400 126.855  1.00160.63           O
ATOM   1508  C   TYR A 195      79.028  51.809 120.776  1.00160.63           C
ATOM   1509  O   TYR A 195      78.855  52.589 119.840  1.00160.63           O
ATOM   1510  N   TYR A 196      79.892  52.075 121.770  1.00 94.57           N
ATOM   1511  CA  TYR A 196      80.354  53.406 122.078  1.00 94.57           C
ATOM   1512  CB  TYR A 196      81.345  53.387 123.254  1.00 94.57           C
ATOM   1513  CG  TYR A 196      81.430  54.756 123.834  1.00 94.57           C
ATOM   1514  CD1 TYR A 196      80.554  55.120 124.832  1.00 94.57           C
ATOM   1515  CD2 TYR A 196      82.364  55.664 123.394  1.00 94.57           C
ATOM   1516  CE1 TYR A 196      80.607  56.374 125.391  1.00 94.57           C
ATOM   1517  CE2 TYR A 196      82.421  56.920 123.950  1.00 94.57           C
ATOM   1518  CZ  TYR A 196      81.545  57.275 124.947  1.00 94.57           C
ATOM   1519  OH  TYR A 196      81.609  58.565 125.512  1.00 94.57           O
ATOM   1520  C   TYR A 196      80.997  54.143 120.938  1.00 94.57           C
ATOM   1521  O   TYR A 196      80.683  55.315 120.729  1.00 94.57           O
ATOM   1522  N   LEU A 197      81.887  53.506 120.160  1.00107.01           N
ATOM   1523  CA  LEU A 197      82.611  54.244 119.163  1.00107.01           C
ATOM   1524  CB  LEU A 197      83.517  53.336 118.307  1.00107.01           C
ATOM   1525  CG  LEU A 197      84.592  52.553 119.087  1.00107.01           C
ATOM   1526  CD1 LEU A 197      85.637  53.491 119.707  1.00107.01           C
ATOM   1527  CD2 LEU A 197      83.964  51.584 120.102  1.00107.01           C
ATOM   1528  C   LEU A 197      81.649  54.878 118.207  1.00107.01           C
ATOM   1529  O   LEU A 197      81.801  56.045 117.852  1.00107.01           O
ATOM   1530  N   GLN A 198      80.677  54.106 117.692  1.00 84.76           N
ATOM   1531  CA  GLN A 198      79.754  54.667 116.750  1.00 84.76           C
ATOM   1532  CB  GLN A 198      79.146  53.593 115.835  1.00 84.76           C
ATOM   1533  CG  GLN A 198      78.293  54.168 114.705  1.00 84.76           C
ATOM   1534  CD  GLN A 198      77.834  53.016 113.819  1.00 84.76           C
ATOM   1535  OE1 GLN A 198      77.997  51.844 114.155  1.00 84.76           O
ATOM   1536  NE2 GLN A 198      77.244  53.360 112.644  1.00 84.76           N
ATOM   1537  C   GLN A 198      78.632  55.459 117.369  1.00 84.76           C
ATOM   1538  O   GLN A 198      78.369  56.592 116.976  1.00 84.76           O
ATOM   1539  N   TYR A 199      77.915  54.844 118.326  1.00111.99           N
ATOM   1540  CA  TYR A 199      76.738  55.374 118.967  1.00111.99           C
ATOM   1541  CB  TYR A 199      75.791  54.266 119.442  1.00111.99           C
ATOM   1542  CG  TYR A 199      75.345  53.677 118.150  1.00111.99           C
ATOM   1543  CD1 TYR A 199      74.379  54.322 117.414  1.00111.99           C
ATOM   1544  CD2 TYR A 199      75.893  52.512 117.667  1.00111.99           C
ATOM   1545  CE1 TYR A 199      73.958  53.811 116.210  1.00111.99           C
ATOM   1546  CE2 TYR A 199      75.474  51.995 116.462  1.00111.99           C
ATOM   1547  CZ  TYR A 199      74.506  52.648 115.734  1.00111.99           C
ATOM   1548  OH  TYR A 199      74.073  52.124 114.497  1.00111.99           O
ATOM   1549  C   TYR A 199      77.001  56.353 120.056  1.00111.99           C
ATOM   1550  O   TYR A 199      76.165  57.217 120.321  1.00111.99           O
ATOM   1551  N   LYS A 200      78.123  56.194 120.782  1.00131.07           N
ATOM   1552  CA  LYS A 200      78.360  57.069 121.885  1.00131.07           C
ATOM   1553  CB  LYS A 200      78.238  58.572 121.549  1.00131.07           C
ATOM   1554  CG  LYS A 200      79.480  59.188 120.886  1.00131.07           C
ATOM   1555  CD  LYS A 200      79.771  58.723 119.455  1.00131.07           C
ATOM   1556  CE  LYS A 200      81.000  59.405 118.845  1.00131.07           C
ATOM   1557  NZ  LYS A 200      81.291  58.845 117.506  1.00131.07           N
ATOM   1558  C   LYS A 200      77.380  56.699 122.956  1.00131.07           C
ATOM   1559  O   LYS A 200      77.051  55.527 123.143  1.00131.07           O
ATOM   1560  N   ASN A 201      76.908  57.717 123.689  1.00 73.53           N
ATOM   1561  CA  ASN A 201      76.020  57.593 124.807  1.00 73.53           C
ATOM   1562  CB  ASN A 201      75.820  58.933 125.545  1.00 73.53           C
ATOM   1563  CG  ASN A 201      75.277  59.979 124.578  1.00 73.53           C
ATOM   1564  OD1 ASN A 201      75.257  59.785 123.364  1.00 73.53           O
ATOM   1565  ND2 ASN A 201      74.842  61.142 125.133  1.00 73.53           N
ATOM   1566  C   ASN A 201      74.680  57.061 124.399  1.00 73.53           C
ATOM   1567  O   ASN A 201      74.001  56.442 125.216  1.00 73.53           O
ATOM   1568  N   VAL A 202      74.240  57.285 123.146  1.00138.12           N
ATOM   1569  CA  VAL A 202      72.885  56.906 122.854  1.00138.12           C
ATOM   1570  CB  VAL A 202      72.283  57.710 121.736  1.00138.12           C
ATOM   1571  CG1 VAL A 202      73.097  57.517 120.443  1.00138.12           C
ATOM   1572  CG2 VAL A 202      70.809  57.308 121.620  1.00138.12           C
ATOM   1573  C   VAL A 202      72.756  55.437 122.555  1.00138.12           C
ATOM   1574  O   VAL A 202      72.790  54.985 121.412  1.00138.12           O
ATOM   1575  N   LYS A 203      72.528  54.649 123.620  1.00 98.07           N
ATOM   1576  CA  LYS A 203      72.355  53.221 123.556  1.00 98.07           C
ATOM   1577  CB  LYS A 203      72.227  52.565 124.945  1.00 98.07           C
ATOM   1578  CG  LYS A 203      72.323  51.035 124.927  1.00 98.07           C
ATOM   1579  CD  LYS A 203      72.223  50.397 126.317  1.00 98.07           C
ATOM   1580  CE  LYS A 203      73.118  51.062 127.362  1.00 98.07           C
ATOM   1581  NZ  LYS A 203      72.810  50.528 128.707  1.00 98.07           N
ATOM   1582  C   LYS A 203      71.104  52.866 122.793  1.00 98.07           C
ATOM   1583  O   LYS A 203      71.084  51.881 122.054  1.00 98.07           O
ATOM   1584  N   PRO A 204      70.038  53.599 122.945  1.00 73.41           N
ATOM   1585  CA  PRO A 204      68.843  53.218 122.245  1.00 73.41           C
ATOM   1586  CD  PRO A 204      69.728  54.235 124.214  1.00 73.41           C
ATOM   1587  CB  PRO A 204      67.736  54.089 122.821  1.00 73.41           C
ATOM   1588  CG  PRO A 204      68.192  54.307 124.276  1.00 73.41           C
ATOM   1589  C   PRO A 204      69.002  53.277 120.763  1.00 73.41           C
ATOM   1590  O   PRO A 204      68.302  52.543 120.066  1.00 73.41           O
ATOM   1591  N   ASP A 205      69.892  54.146 120.255  1.00 73.82           N
ATOM   1592  CA  ASP A 205      70.083  54.236 118.837  1.00 73.82           C
ATOM   1593  CB  ASP A 205      71.052  55.366 118.450  1.00 73.82           C
ATOM   1594  CG  ASP A 205      71.116  55.440 116.932  1.00 73.82           C
ATOM   1595  OD1 ASP A 205      70.273  54.777 116.272  1.00 73.82           O
ATOM   1596  OD2 ASP A 205      72.007  56.165 116.414  1.00 73.82           O
ATOM   1597  C   ASP A 205      70.679  52.941 118.379  1.00 73.82           C
ATOM   1598  O   ASP A 205      70.311  52.398 117.338  1.00 73.82           O
ATOM   1599  N   TYR A 206      71.627  52.419 119.175  1.00 81.00           N
ATOM   1600  CA  TYR A 206      72.294  51.176 118.917  1.00 81.00           C
ATOM   1601  CB  TYR A 206      73.363  50.944 120.005  1.00 81.00           C
ATOM   1602  CG  TYR A 206      73.842  49.536 120.033  1.00 81.00           C
ATOM   1603  CD1 TYR A 206      74.642  49.032 119.036  1.00 81.00           C
ATOM   1604  CD2 TYR A 206      73.511  48.728 121.097  1.00 81.00           C
ATOM   1605  CE1 TYR A 206      75.080  47.730 119.089  1.00 81.00           C
ATOM   1606  CE2 TYR A 206      73.949  47.426 121.159  1.00 81.00           C
ATOM   1607  CZ  TYR A 206      74.733  46.926 120.147  1.00 81.00           C
ATOM   1608  OH  TYR A 206      75.187  45.589 120.195  1.00 81.00           O
ATOM   1609  C   TYR A 206      71.282  50.060 118.923  1.00 81.00           C
ATOM   1610  O   TYR A 206      71.225  49.246 118.001  1.00 81.00           O
ATOM   1611  N   LEU A 207      70.411  50.022 119.946  1.00118.65           N
ATOM   1612  CA  LEU A 207      69.433  48.970 120.050  1.00118.65           C
ATOM   1613  CB  LEU A 207      68.660  48.902 121.376  1.00118.65           C
ATOM   1614  CG  LEU A 207      69.491  48.273 122.508  1.00118.65           C
ATOM   1615  CD1 LEU A 207      70.660  49.173 122.932  1.00118.65           C
ATOM   1616  CD2 LEU A 207      68.599  47.815 123.670  1.00118.65           C
ATOM   1617  C   LEU A 207      68.458  49.046 118.926  1.00118.65           C
ATOM   1618  O   LEU A 207      67.814  48.054 118.587  1.00118.65           O
ATOM   1619  N   LYS A 208      68.244  50.255 118.386  1.00 81.93           N
ATOM   1620  CA  LYS A 208      67.368  50.387 117.259  1.00 81.93           C
ATOM   1621  CB  LYS A 208      67.213  51.855 116.821  1.00 81.93           C
ATOM   1622  CG  LYS A 208      66.289  52.057 115.617  1.00 81.93           C
ATOM   1623  CD  LYS A 208      66.057  53.530 115.272  1.00 81.93           C
ATOM   1624  CE  LYS A 208      65.298  54.293 116.357  1.00 81.93           C
ATOM   1625  NZ  LYS A 208      65.185  55.723 115.993  1.00 81.93           N
ATOM   1626  C   LYS A 208      67.951  49.658 116.075  1.00 81.93           C
ATOM   1627  O   LYS A 208      67.255  48.886 115.418  1.00 81.93           O
ATOM   1628  N   ASN A 209      69.248  49.890 115.779  1.00142.46           N
ATOM   1629  CA  ASN A 209      69.883  49.391 114.579  1.00142.46           C
ATOM   1630  CB  ASN A 209      71.171  50.142 114.181  1.00142.46           C
ATOM   1631  CG  ASN A 209      72.300  49.732 115.108  1.00142.46           C
ATOM   1632  OD1 ASN A 209      72.932  48.694 114.922  1.00142.46           O
ATOM   1633  ND2 ASN A 209      72.574  50.576 116.133  1.00142.46           N
ATOM   1634  C   ASN A 209      70.221  47.924 114.609  1.00142.46           C
ATOM   1635  O   ASN A 209      70.245  47.274 113.565  1.00142.46           O
ATOM   1636  N   ILE A 210      70.472  47.352 115.799  1.00 71.29           N
ATOM   1637  CA  ILE A 210      70.989  46.015 115.949  1.00 71.29           C
ATOM   1638  CB  ILE A 210      70.998  45.576 117.383  1.00 71.29           C
ATOM   1639  CG2 ILE A 210      71.417  44.097 117.417  1.00 71.29           C
ATOM   1640  CG1 ILE A 210      71.870  46.487 118.257  1.00 71.29           C
ATOM   1641  CD1 ILE A 210      71.619  46.288 119.752  1.00 71.29           C
ATOM   1642  C   ILE A 210      70.114  45.026 115.235  1.00 71.29           C
ATOM   1643  O   ILE A 210      70.594  44.023 114.709  1.00 71.29           O
ATOM   1644  N   TRP A 211      68.800  45.284 115.215  1.00 94.56           N
ATOM   1645  CA  TRP A 211      67.804  44.384 114.700  1.00 94.56           C
ATOM   1646  CB  TRP A 211      66.389  44.962 114.846  1.00 94.56           C
ATOM   1647  CG  TRP A 211      66.080  45.260 116.289  1.00 94.56           C
ATOM   1648  CD2 TRP A 211      66.092  44.267 117.328  1.00 94.56           C
ATOM   1649  CD1 TRP A 211      65.834  46.457 116.898  1.00 94.56           C
ATOM   1650  NE1 TRP A 211      65.694  46.272 118.252  1.00 94.56           N
ATOM   1651  CE2 TRP A 211      65.851  44.931 118.531  1.00 94.56           C
ATOM   1652  CE3 TRP A 211      66.300  42.919 117.280  1.00 94.56           C
ATOM   1653  CZ2 TRP A 211      65.816  44.247 119.712  1.00 94.56           C
ATOM   1654  CZ3 TRP A 211      66.251  42.231 118.472  1.00 94.56           C
ATOM   1655  CH2 TRP A 211      66.015  42.884 119.664  1.00 94.56           C
ATOM   1656  C   TRP A 211      68.043  44.081 113.252  1.00 94.56           C
ATOM   1657  O   TRP A 211      67.636  43.024 112.774  1.00 94.56           O
ATOM   1658  N   LYS A 212      68.665  45.009 112.503  1.00105.50           N
ATOM   1659  CA  LYS A 212      68.886  44.808 111.096  1.00105.50           C
ATOM   1660  CB  LYS A 212      69.617  45.982 110.425  1.00105.50           C
ATOM   1661  CG  LYS A 212      68.903  47.330 110.535  1.00105.50           C
ATOM   1662  CD  LYS A 212      69.785  48.495 110.079  1.00105.50           C
ATOM   1663  CE  LYS A 212      71.245  48.315 110.499  1.00105.50           C
ATOM   1664  NZ  LYS A 212      72.089  49.404 109.960  1.00105.50           N
ATOM   1665  C   LYS A 212      69.763  43.606 110.860  1.00105.50           C
ATOM   1666  O   LYS A 212      69.602  42.908 109.863  1.00105.50           O
ATOM   1667  N   VAL A 213      70.794  43.423 111.706  1.00114.72           N
ATOM   1668  CA  VAL A 213      71.792  42.378 111.673  1.00114.72           C
ATOM   1669  CB  VAL A 213      73.133  42.812 112.205  1.00114.72           C
ATOM   1670  CG1 VAL A 213      73.672  43.941 111.312  1.00114.72           C
ATOM   1671  CG2 VAL A 213      73.001  43.198 113.685  1.00114.72           C
ATOM   1672  C   VAL A 213      71.437  41.077 112.356  1.00114.72           C
ATOM   1673  O   VAL A 213      72.221  40.133 112.276  1.00114.72           O
ATOM   1674  N   ILE A 214      70.350  41.002 113.145  1.00132.20           N
ATOM   1675  CA  ILE A 214      70.073  39.808 113.916  1.00132.20           C
ATOM   1676  CB  ILE A 214      68.882  39.966 114.821  1.00132.20           C
ATOM   1677  CG2 ILE A 214      68.565  38.596 115.441  1.00132.20           C
ATOM   1678  CG1 ILE A 214      69.144  41.052 115.878  1.00132.20           C
ATOM   1679  CD1 ILE A 214      70.285  40.718 116.843  1.00132.20           C
ATOM   1680  C   ILE A 214      69.836  38.619 113.025  1.00132.20           C
ATOM   1681  O   ILE A 214      69.048  38.673 112.082  1.00132.20           O
ATOM   1682  N   ASN A 215      70.527  37.491 113.323  1.00 62.32           N
ATOM   1683  CA  ASN A 215      70.424  36.289 112.541  1.00 62.32           C
ATOM   1684  CB  ASN A 215      71.760  35.522 112.463  1.00 62.32           C
ATOM   1685  CG  ASN A 215      71.615  34.351 111.500  1.00 62.32           C
ATOM   1686  OD1 ASN A 215      70.522  34.033 111.038  1.00 62.32           O
ATOM   1687  ND2 ASN A 215      72.758  33.678 111.201  1.00 62.32           N
ATOM   1688  C   ASN A 215      69.408  35.385 113.178  1.00 62.32           C
ATOM   1689  O   ASN A 215      69.714  34.588 114.063  1.00 62.32           O
ATOM   1690  N   TRP A 216      68.151  35.491 112.713  1.00 89.92           N
ATOM   1691  CA  TRP A 216      67.047  34.720 113.204  1.00 89.92           C
ATOM   1692  CB  TRP A 216      65.685  35.276 112.772  1.00 89.92           C
ATOM   1693  CG  TRP A 216      65.387  36.577 113.473  1.00 89.92           C
ATOM   1694  CD2 TRP A 216      64.880  36.674 114.815  1.00 89.92           C
ATOM   1695  CD1 TRP A 216      65.555  37.861 113.035  1.00 89.92           C
ATOM   1696  NE1 TRP A 216      65.182  38.744 114.017  1.00 89.92           N
ATOM   1697  CE2 TRP A 216      64.764  38.030 115.119  1.00 89.92           C
ATOM   1698  CE3 TRP A 216      64.541  35.710 115.720  1.00 89.92           C
ATOM   1699  CZ2 TRP A 216      64.308  38.445 116.336  1.00 89.92           C
ATOM   1700  CZ3 TRP A 216      64.073  36.135 116.946  1.00 89.92           C
ATOM   1701  CH2 TRP A 216      63.959  37.476 117.249  1.00 89.92           C
ATOM   1702  C   TRP A 216      67.187  33.293 112.778  1.00 89.92           C
ATOM   1703  O   TRP A 216      66.631  32.393 113.407  1.00 89.92           O
ATOM   1704  N   LYS A 217      67.889  33.048 111.656  1.00120.29           N
ATOM   1705  CA  LYS A 217      68.065  31.699 111.207  1.00120.29           C
ATOM   1706  CB  LYS A 217      68.861  31.581 109.902  1.00120.29           C
ATOM   1707  CG  LYS A 217      68.992  30.133 109.421  1.00120.29           C
ATOM   1708  CD  LYS A 217      67.657  29.511 109.005  1.00120.29           C
ATOM   1709  CE  LYS A 217      66.898  28.828 110.148  1.00120.29           C
ATOM   1710  NZ  LYS A 217      67.458  27.481 110.400  1.00120.29           N
ATOM   1711  C   LYS A 217      68.819  30.941 112.259  1.00120.29           C
ATOM   1712  O   LYS A 217      68.513  29.783 112.534  1.00120.29           O
ATOM   1713  N   TYR A 218      69.838  31.573 112.868  1.00 59.72           N
ATOM   1714  CA  TYR A 218      70.610  30.929 113.894  1.00 59.72           C
ATOM   1715  CB  TYR A 218      71.782  31.798 114.383  1.00 59.72           C
ATOM   1716  CG  TYR A 218      72.272  31.189 115.647  1.00 59.72           C
ATOM   1717  CD1 TYR A 218      73.043  30.050 115.640  1.00 59.72           C
ATOM   1718  CD2 TYR A 218      71.957  31.778 116.849  1.00 59.72           C
ATOM   1719  CE1 TYR A 218      73.482  29.501 116.821  1.00 59.72           C
ATOM   1720  CE2 TYR A 218      72.393  31.235 118.032  1.00 59.72           C
ATOM   1721  CZ  TYR A 218      73.156  30.094 118.017  1.00 59.72           C
ATOM   1722  OH  TYR A 218      73.600  29.536 119.232  1.00 59.72           O
ATOM   1723  C   TYR A 218      69.733  30.632 115.074  1.00 59.72           C
ATOM   1724  O   TYR A 218      69.772  29.532 115.625  1.00 59.72           O
ATOM   1725  N   ALA A 219      68.906  31.607 115.488  1.00 33.24           N
ATOM   1726  CA  ALA A 219      68.042  31.425 116.621  1.00 33.24           C
ATOM   1727  CB  ALA A 219      67.202  32.673 116.938  1.00 33.24           C
ATOM   1728  C   ALA A 219      67.077  30.312 116.338  1.00 33.24           C
ATOM   1729  O   ALA A 219      66.764  29.513 117.219  1.00 33.24           O
ATOM   1730  N   ALA A 220      66.558  30.234 115.099  1.00 27.64           N
ATOM   1731  CA  ALA A 220      65.592  29.216 114.795  1.00 27.64           C
ATOM   1732  CB  ALA A 220      65.022  29.312 113.368  1.00 27.64           C
ATOM   1733  C   ALA A 220      66.230  27.873 114.947  1.00 27.64           C
ATOM   1734  O   ALA A 220      65.622  26.947 115.481  1.00 27.64           O
ATOM   1735  N   GLU A 221      67.485  27.730 114.479  1.00 41.80           N
ATOM   1736  CA  GLU A 221      68.137  26.456 114.570  1.00 41.80           C
ATOM   1737  CB  GLU A 221      69.510  26.443 113.884  1.00 41.80           C
ATOM   1738  CG  GLU A 221      69.401  26.568 112.364  1.00 41.80           C
ATOM   1739  CD  GLU A 221      70.796  26.549 111.760  1.00 41.80           C
ATOM   1740  OE1 GLU A 221      71.541  25.562 112.005  1.00 41.80           O
ATOM   1741  OE2 GLU A 221      71.132  27.525 111.039  1.00 41.80           O
ATOM   1742  C   GLU A 221      68.321  26.095 116.011  1.00 41.80           C
ATOM   1743  O   GLU A 221      68.053  24.960 116.403  1.00 41.80           O
ATOM   1744  N   VAL A 222      68.773  27.049 116.851  1.00116.61           N
ATOM   1745  CA  VAL A 222      68.949  26.724 118.238  1.00116.61           C
ATOM   1746  CB  VAL A 222      69.614  27.784 119.082  1.00116.61           C
ATOM   1747  CG1 VAL A 222      71.112  27.820 118.749  1.00116.61           C
ATOM   1748  CG2 VAL A 222      68.943  29.140 118.833  1.00116.61           C
ATOM   1749  C   VAL A 222      67.616  26.392 118.821  1.00116.61           C
ATOM   1750  O   VAL A 222      67.511  25.510 119.664  1.00116.61           O
ATOM   1751  N   TYR A 223      66.540  27.070 118.398  1.00 66.38           N
ATOM   1752  CA  TYR A 223      65.256  26.778 118.968  1.00 66.38           C
ATOM   1753  CB  TYR A 223      64.157  27.657 118.337  1.00 66.38           C
ATOM   1754  CG  TYR A 223      62.851  27.468 119.034  1.00 66.38           C
ATOM   1755  CD1 TYR A 223      62.590  28.145 120.203  1.00 66.38           C
ATOM   1756  CD2 TYR A 223      61.880  26.639 118.517  1.00 66.38           C
ATOM   1757  CE1 TYR A 223      61.389  27.996 120.854  1.00 66.38           C
ATOM   1758  CE2 TYR A 223      60.676  26.484 119.165  1.00 66.38           C
ATOM   1759  CZ  TYR A 223      60.427  27.163 120.334  1.00 66.38           C
ATOM   1760  OH  TYR A 223      59.193  27.006 121.001  1.00 66.38           O
ATOM   1761  C   TYR A 223      64.919  25.345 118.677  1.00 66.38           C
ATOM   1762  O   TYR A 223      64.527  24.593 119.567  1.00 66.38           O
ATOM   1763  N   GLU A 224      65.070  24.906 117.415  1.00 66.83           N
ATOM   1764  CA  GLU A 224      64.682  23.559 117.112  1.00 66.83           C
ATOM   1765  CB  GLU A 224      64.535  23.326 115.597  1.00 66.83           C
ATOM   1766  CG  GLU A 224      63.303  24.079 115.070  1.00 66.83           C
ATOM   1767  CD  GLU A 224      63.215  24.005 113.552  1.00 66.83           C
ATOM   1768  OE1 GLU A 224      64.185  23.518 112.911  1.00 66.83           O
ATOM   1769  OE2 GLU A 224      62.168  24.454 113.012  1.00 66.83           O
ATOM   1770  C   GLU A 224      65.596  22.551 117.768  1.00 66.83           C
ATOM   1771  O   GLU A 224      65.119  21.577 118.347  1.00 66.83           O
ATOM   1772  N   LYS A 225      66.930  22.766 117.708  1.00 86.02           N
ATOM   1773  CA  LYS A 225      67.929  21.866 118.248  1.00 86.02           C
ATOM   1774  CB  LYS A 225      69.358  22.212 117.788  1.00 86.02           C
ATOM   1775  CG  LYS A 225      69.565  22.158 116.273  1.00 86.02           C
ATOM   1776  CD  LYS A 225      70.905  22.750 115.827  1.00 86.02           C
ATOM   1777  CE  LYS A 225      70.963  23.078 114.334  1.00 86.02           C
ATOM   1778  NZ  LYS A 225      70.631  21.880 113.533  1.00 86.02           N
ATOM   1779  C   LYS A 225      67.952  21.869 119.753  1.00 86.02           C
ATOM   1780  O   LYS A 225      68.165  20.834 120.380  1.00 86.02           O
ATOM   1781  N   GLU A 226      67.713  23.040 120.369  1.00 71.34           N
ATOM   1782  CA  GLU A 226      67.816  23.287 121.783  1.00 71.34           C
ATOM   1783  CB  GLU A 226      66.991  22.296 122.631  1.00 71.34           C
ATOM   1784  CG  GLU A 226      65.476  22.489 122.493  1.00 71.34           C
ATOM   1785  CD  GLU A 226      64.768  21.399 123.291  1.00 71.34           C
ATOM   1786  OE1 GLU A 226      65.406  20.346 123.554  1.00 71.34           O
ATOM   1787  OE2 GLU A 226      63.574  21.602 123.641  1.00 71.34           O
ATOM   1788  C   GLU A 226      69.257  23.224 122.203  1.00 71.34           C
ATOM   1789  O   GLU A 226      69.559  22.914 123.355  1.00 71.34           O
ATOM   1790  N   CYS A 227      70.183  23.560 121.274  1.00 93.81           N
ATOM   1791  CA  CYS A 227      71.592  23.585 121.572  1.00 93.81           C
ATOM   1792  CB  CYS A 227      72.342  22.353 121.035  1.00 93.81           C
ATOM   1793  SG  CYS A 227      71.671  20.788 121.671  1.00 93.81           S
ATOM   1794  C   CYS A 227      72.184  24.766 120.852  1.00 93.81           C
ATOM   1795  O   CYS A 227      71.715  25.139 119.779  1.00 93.81           O
ATOM   1796  N   PRO A 228      73.205  25.368 121.419  1.00117.78           N
ATOM   1797  CA  PRO A 228      73.814  26.493 120.754  1.00117.78           C
ATOM   1798  CD  PRO A 228      73.191  25.554 122.862  1.00117.78           C
ATOM   1799  CB  PRO A 228      74.467  27.342 121.844  1.00117.78           C
ATOM   1800  CG  PRO A 228      73.656  27.000 123.103  1.00117.78           C
ATOM   1801  C   PRO A 228      74.782  26.022 119.719  1.00117.78           C
ATOM   1802  O   PRO A 228      75.260  26.882 118.932  1.00117.78           O
ATOM   1803  OXT PRO A 228      75.083  24.798 119.689  1.00117.78           O
HETATM 8217 ZN    ZN A 576      80.835  43.352 125.180  1.00 91.43          ZN
