# Supplementary material for: Computational and experimental approaches to explore defense related enzymes conferring resistance in Fusarium infected chilli plants by regulating plant metabolism through nutritional products
Source: PLoS One. 2025 Jan 14;20(1):e0309738. doi: 10.1371/journal.pone.0309738 (PMC11731765; doi:10.1371/journal.pone.0309738)
Supplement: S2 File — (ZIP) [file pone.0309738.s002.zip › USMAN PAPER/Enzymes and Metal Ions Data/METAL IONS EFFECTS/RIBU/RIBULOSE_Mn2_1.pdb]

ATOM      1  N   MET A   1     131.104 151.305  54.256  1.00 52.08           N
ATOM      2  CA  MET A   1     130.911 151.423  52.792  1.00 52.08           C
ATOM      3  CB  MET A   1     131.789 150.397  52.059  1.00 52.08           C
ATOM      4  CG  MET A   1     133.288 150.616  52.277  1.00 52.08           C
ATOM      5  SD  MET A   1     134.360 149.415  51.434  1.00 52.08           S
ATOM      6  CE  MET A   1     135.880 149.976  52.254  1.00 52.08           C
ATOM      7  C   MET A   1     129.486 151.143  52.461  1.00 52.08           C
ATOM      8  O   MET A   1     128.601 151.298  53.301  1.00 52.08           O
ATOM      9  N   SER A   2     129.224 150.731  51.208  1.00 93.59           N
ATOM     10  CA  SER A   2     127.873 150.432  50.851  1.00 93.59           C
ATOM     11  CB  SER A   2     127.661 150.230  49.340  1.00 93.59           C
ATOM     12  OG  SER A   2     128.401 149.106  48.886  1.00 93.59           O
ATOM     13  C   SER A   2     127.524 149.158  51.539  1.00 93.59           C
ATOM     14  O   SER A   2     128.378 148.309  51.788  1.00 93.59           O
ATOM     15  N   PRO A   3     126.277 149.024  51.880  1.00167.86           N
ATOM     16  CA  PRO A   3     125.860 147.817  52.530  1.00167.86           C
ATOM     17  CD  PRO A   3     125.519 150.177  52.339  1.00167.86           C
ATOM     18  CB  PRO A   3     124.519 148.134  53.186  1.00167.86           C
ATOM     19  CG  PRO A   3     124.596 149.648  53.449  1.00167.86           C
ATOM     20  C   PRO A   3     125.799 146.727  51.516  1.00167.86           C
ATOM     21  O   PRO A   3     125.654 147.029  50.333  1.00167.86           O
ATOM     22  N   GLN A   4     125.922 145.458  51.945  1.00213.17           N
ATOM     23  CA  GLN A   4     125.849 144.403  50.982  1.00213.17           C
ATOM     24  CB  GLN A   4     126.291 143.024  51.504  1.00213.17           C
ATOM     25  CG  GLN A   4     127.777 142.931  51.854  1.00213.17           C
ATOM     26  CD  GLN A   4     128.044 141.517  52.352  1.00213.17           C
ATOM     27  OE1 GLN A   4     129.138 141.201  52.816  1.00213.17           O
ATOM     28  NE2 GLN A   4     127.012 140.636  52.252  1.00213.17           N
ATOM     29  C   GLN A   4     124.420 144.275  50.588  1.00213.17           C
ATOM     30  O   GLN A   4     123.519 144.441  51.409  1.00213.17           O
ATOM     31  N   THR A   5     124.179 144.000  49.295  1.00293.94           N
ATOM     32  CA  THR A   5     122.835 143.829  48.842  1.00293.94           C
ATOM     33  CB  THR A   5     122.430 144.803  47.777  1.00293.94           C
ATOM     34  OG1 THR A   5     121.043 144.678  47.500  1.00293.94           O
ATOM     35  CG2 THR A   5     123.256 144.519  46.512  1.00293.94           C
ATOM     36  C   THR A   5     122.759 142.468  48.243  1.00293.94           C
ATOM     37  O   THR A   5     123.717 141.989  47.639  1.00293.94           O
ATOM     38  N   GLU A   6     121.609 141.794  48.417  1.00229.86           N
ATOM     39  CA  GLU A   6     121.479 140.490  47.847  1.00229.86           C
ATOM     40  CB  GLU A   6     120.277 139.695  48.390  1.00229.86           C
ATOM     41  CG  GLU A   6     120.424 139.323  49.867  1.00229.86           C
ATOM     42  CD  GLU A   6     119.188 138.545  50.295  1.00229.86           C
ATOM     43  OE1 GLU A   6     118.285 138.345  49.439  1.00229.86           O
ATOM     44  OE2 GLU A   6     119.129 138.142  51.487  1.00229.86           O
ATOM     45  C   GLU A   6     121.290 140.684  46.382  1.00229.86           C
ATOM     46  O   GLU A   6     120.746 141.697  45.945  1.00229.86           O
ATOM     47  N   THR A   7     121.764 139.717  45.577  1.00279.32           N
ATOM     48  CA  THR A   7     121.613 139.844  44.162  1.00279.32           C
ATOM     49  CB  THR A   7     122.881 139.611  43.393  1.00279.32           C
ATOM     50  OG1 THR A   7     122.695 139.948  42.027  1.00279.32           O
ATOM     51  CG2 THR A   7     123.272 138.130  43.528  1.00279.32           C
ATOM     52  C   THR A   7     120.641 138.801  43.736  1.00279.32           C
ATOM     53  O   THR A   7     120.569 137.724  44.325  1.00279.32           O
ATOM     54  N   LYS A   8     119.843 139.113  42.700  1.00237.65           N
ATOM     55  CA  LYS A   8     118.872 138.168  42.247  1.00237.65           C
ATOM     56  CB  LYS A   8     117.834 138.774  41.287  1.00237.65           C
ATOM     57  CG  LYS A   8     116.987 139.859  41.955  1.00237.65           C
ATOM     58  CD  LYS A   8     116.140 140.685  40.986  1.00237.65           C
ATOM     59  CE  LYS A   8     114.722 140.140  40.804  1.00237.65           C
ATOM     60  NZ  LYS A   8     113.924 141.067  39.970  1.00237.65           N
ATOM     61  C   LYS A   8     119.607 137.083  41.538  1.00237.65           C
ATOM     62  O   LYS A   8     120.613 137.326  40.873  1.00237.65           O
ATOM     63  N   ALA A   9     119.122 135.837  41.687  1.00235.61           N
ATOM     64  CA  ALA A   9     119.766 134.727  41.056  1.00235.61           C
ATOM     65  CB  ALA A   9     120.037 133.546  42.003  1.00235.61           C
ATOM     66  C   ALA A   9     118.841 134.241  39.996  1.00235.61           C
ATOM     67  O   ALA A   9     117.623 134.372  40.109  1.00235.61           O
ATOM     68  N   SER A  10     119.409 133.680  38.915  1.00120.15           N
ATOM     69  CA  SER A  10     118.583 133.214  37.847  1.00120.15           C
ATOM     70  CB  SER A  10     119.375 132.728  36.621  1.00120.15           C
ATOM     71  OG  SER A  10     120.144 131.584  36.963  1.00120.15           O
ATOM     72  C   SER A  10     117.802 132.053  38.359  1.00120.15           C
ATOM     73  O   SER A  10     118.253 131.321  39.239  1.00120.15           O
ATOM     74  N   VAL A  11     116.582 131.876  37.824  1.00 90.55           N
ATOM     75  CA  VAL A  11     115.769 130.769  38.219  1.00 90.55           C
ATOM     76  CB  VAL A  11     114.427 131.166  38.760  1.00 90.55           C
ATOM     77  CG1 VAL A  11     113.647 131.880  37.644  1.00 90.55           C
ATOM     78  CG2 VAL A  11     113.725 129.910  39.303  1.00 90.55           C
ATOM     79  C   VAL A  11     115.535 129.971  36.983  1.00 90.55           C
ATOM     80  O   VAL A  11     115.431 130.524  35.889  1.00 90.55           O
ATOM     81  N   GLY A  12     115.466 128.636  37.124  1.00 68.95           N
ATOM     82  CA  GLY A  12     115.268 127.820  35.967  1.00 68.95           C
ATOM     83  C   GLY A  12     113.826 127.896  35.595  1.00 68.95           C
ATOM     84  O   GLY A  12     112.983 128.306  36.392  1.00 68.95           O
ATOM     85  N   PHE A  13     113.515 127.496  34.348  1.00232.95           N
ATOM     86  CA  PHE A  13     112.160 127.482  33.888  1.00232.95           C
ATOM     87  CB  PHE A  13     112.031 127.887  32.406  1.00232.95           C
ATOM     88  CG  PHE A  13     110.597 127.854  31.997  1.00232.95           C
ATOM     89  CD1 PHE A  13     109.761 128.912  32.274  1.00232.95           C
ATOM     90  CD2 PHE A  13     110.093 126.769  31.318  1.00232.95           C
ATOM     91  CE1 PHE A  13     108.442 128.880  31.890  1.00232.95           C
ATOM     92  CE2 PHE A  13     108.774 126.733  30.932  1.00232.95           C
ATOM     93  CZ  PHE A  13     107.945 127.790  31.219  1.00232.95           C
ATOM     94  C   PHE A  13     111.715 126.067  34.023  1.00232.95           C
ATOM     95  O   PHE A  13     112.375 125.152  33.531  1.00232.95           O
ATOM     96  N   LYS A  14     110.585 125.844  34.719  1.00277.09           N
ATOM     97  CA  LYS A  14     110.151 124.494  34.900  1.00277.09           C
ATOM     98  CB  LYS A  14     109.078 124.322  35.988  1.00277.09           C
ATOM     99  CG  LYS A  14     107.736 124.969  35.647  1.00277.09           C
ATOM    100  CD  LYS A  14     106.617 124.540  36.596  1.00277.09           C
ATOM    101  CE  LYS A  14     106.468 123.023  36.706  1.00277.09           C
ATOM    102  NZ  LYS A  14     105.930 122.474  35.443  1.00277.09           N
ATOM    103  C   LYS A  14     109.585 124.028  33.603  1.00277.09           C
ATOM    104  O   LYS A  14     108.969 124.798  32.867  1.00277.09           O
ATOM    105  N   ALA A  15     109.802 122.740  33.282  1.00232.83           N
ATOM    106  CA  ALA A  15     109.310 122.213  32.047  1.00232.83           C
ATOM    107  CB  ALA A  15     110.382 121.491  31.212  1.00232.83           C
ATOM    108  C   ALA A  15     108.260 121.212  32.383  1.00232.83           C
ATOM    109  O   ALA A  15     108.304 120.573  33.433  1.00232.83           O
ATOM    110  N   GLY A  16     107.262 121.069  31.493  1.00 86.94           N
ATOM    111  CA  GLY A  16     106.209 120.132  31.738  1.00 86.94           C
ATOM    112  C   GLY A  16     105.194 120.823  32.582  1.00 86.94           C
ATOM    113  O   GLY A  16     105.304 122.018  32.852  1.00 86.94           O
ATOM    114  N   VAL A  17     104.164 120.074  33.018  1.00101.61           N
ATOM    115  CA  VAL A  17     103.141 120.657  33.831  1.00101.61           C
ATOM    116  CB  VAL A  17     101.823 119.946  33.737  1.00101.61           C
ATOM    117  CG1 VAL A  17     101.998 118.519  34.282  1.00101.61           C
ATOM    118  CG2 VAL A  17     100.767 120.775  34.488  1.00101.61           C
ATOM    119  C   VAL A  17     103.596 120.582  35.249  1.00101.61           C
ATOM    120  O   VAL A  17     104.271 119.635  35.649  1.00101.61           O
ATOM    121  N   LYS A  18     103.252 121.610  36.046  1.00235.55           N
ATOM    122  CA  LYS A  18     103.643 121.620  37.423  1.00235.55           C
ATOM    123  CB  LYS A  18     103.814 123.038  37.990  1.00235.55           C
ATOM    124  CG  LYS A  18     104.236 123.076  39.459  1.00235.55           C
ATOM    125  CD  LYS A  18     104.679 124.464  39.928  1.00235.55           C
ATOM    126  CE  LYS A  18     103.627 125.555  39.713  1.00235.55           C
ATOM    127  NZ  LYS A  18     103.559 125.922  38.281  1.00235.55           N
ATOM    128  C   LYS A  18     102.546 120.985  38.203  1.00235.55           C
ATOM    129  O   LYS A  18     101.416 121.471  38.205  1.00235.55           O
ATOM    130  N   GLU A  19     102.844 119.859  38.874  1.00266.28           N
ATOM    131  CA  GLU A  19     101.818 119.262  39.670  1.00266.28           C
ATOM    132  CB  GLU A  19     101.020 118.181  38.919  1.00266.28           C
ATOM    133  CG  GLU A  19      99.914 117.530  39.753  1.00266.28           C
ATOM    134  CD  GLU A  19      99.139 116.593  38.838  1.00266.28           C
ATOM    135  OE1 GLU A  19      99.426 116.598  37.611  1.00266.28           O
ATOM    136  OE2 GLU A  19      98.248 115.863  39.349  1.00266.28           O
ATOM    137  C   GLU A  19     102.463 118.617  40.851  1.00266.28           C
ATOM    138  O   GLU A  19     103.337 117.763  40.709  1.00266.28           O
ATOM    139  N   TYR A  20     102.051 119.039  42.060  1.00315.74           N
ATOM    140  CA  TYR A  20     102.528 118.434  43.266  1.00315.74           C
ATOM    141  CB  TYR A  20     103.451 119.327  44.112  1.00315.74           C
ATOM    142  CG  TYR A  20     103.714 118.584  45.377  1.00315.74           C
ATOM    143  CD1 TYR A  20     104.635 117.562  45.418  1.00315.74           C
ATOM    144  CD2 TYR A  20     103.036 118.911  46.529  1.00315.74           C
ATOM    145  CE1 TYR A  20     104.872 116.876  46.587  1.00315.74           C
ATOM    146  CE2 TYR A  20     103.268 118.230  47.700  1.00315.74           C
ATOM    147  CZ  TYR A  20     104.186 117.209  47.730  1.00315.74           C
ATOM    148  OH  TYR A  20     104.426 116.507  48.930  1.00315.74           O
ATOM    149  C   TYR A  20     101.310 118.158  44.075  1.00315.74           C
ATOM    150  O   TYR A  20     100.351 118.925  44.037  1.00315.74           O
ATOM    151  N   LYS A  21     101.298 117.042  44.826  1.00226.04           N
ATOM    152  CA  LYS A  21     100.098 116.782  45.555  1.00226.04           C
ATOM    153  CB  LYS A  21      99.672 115.305  45.563  1.00226.04           C
ATOM    154  CG  LYS A  21      98.379 115.065  46.347  1.00226.04           C
ATOM    155  CD  LYS A  21      97.762 113.686  46.113  1.00226.04           C
ATOM    156  CE  LYS A  21      97.285 113.468  44.675  1.00226.04           C
ATOM    157  NZ  LYS A  21      96.203 114.424  44.348  1.00226.04           N
ATOM    158  C   LYS A  21     100.290 117.182  46.976  1.00226.04           C
ATOM    159  O   LYS A  21     100.866 116.445  47.774  1.00226.04           O
ATOM    160  N   LEU A  22      99.818 118.392  47.315  1.00114.60           N
ATOM    161  CA  LEU A  22      99.802 118.829  48.673  1.00114.60           C
ATOM    162  CB  LEU A  22     100.689 120.062  48.925  1.00114.60           C
ATOM    163  CG  LEU A  22     100.682 120.545  50.387  1.00114.60           C
ATOM    164  CD1 LEU A  22     101.312 119.505  51.327  1.00114.60           C
ATOM    165  CD2 LEU A  22     101.322 121.935  50.514  1.00114.60           C
ATOM    166  C   LEU A  22      98.386 119.241  48.884  1.00114.60           C
ATOM    167  O   LEU A  22      98.095 120.359  49.306  1.00114.60           O
ATOM    168  N   THR A  23      97.474 118.328  48.507  1.00 74.59           N
ATOM    169  CA  THR A  23      96.054 118.442  48.666  1.00 74.59           C
ATOM    170  CB  THR A  23      95.293 117.438  47.854  1.00 74.59           C
ATOM    171  OG1 THR A  23      95.585 117.598  46.475  1.00 74.59           O
ATOM    172  CG2 THR A  23      93.791 117.646  48.103  1.00 74.59           C
ATOM    173  C   THR A  23      95.764 118.157  50.099  1.00 74.59           C
ATOM    174  O   THR A  23      94.704 118.492  50.624  1.00 74.59           O
ATOM    175  N   TYR A  24      96.696 117.401  50.702  1.00 97.64           N
ATOM    176  CA  TYR A  24      96.721 116.920  52.053  1.00 97.64           C
ATOM    177  CB  TYR A  24      97.727 115.777  52.260  1.00 97.64           C
ATOM    178  CG  TYR A  24      97.139 114.608  51.546  1.00 97.64           C
ATOM    179  CD1 TYR A  24      96.135 113.880  52.141  1.00 97.64           C
ATOM    180  CD2 TYR A  24      97.574 114.241  50.293  1.00 97.64           C
ATOM    181  CE1 TYR A  24      95.571 112.800  51.504  1.00 97.64           C
ATOM    182  CE2 TYR A  24      97.014 113.161  49.650  1.00 97.64           C
ATOM    183  CZ  TYR A  24      96.012 112.440  50.255  1.00 97.64           C
ATOM    184  OH  TYR A  24      95.437 111.332  49.597  1.00 97.64           O
ATOM    185  C   TYR A  24      96.977 117.998  53.064  1.00 97.64           C
ATOM    186  O   TYR A  24      96.610 117.836  54.226  1.00 97.64           O
ATOM    187  N   TYR A  25      97.688 119.082  52.701  1.00 81.22           N
ATOM    188  CA  TYR A  25      97.967 120.078  53.704  1.00 81.22           C
ATOM    189  CB  TYR A  25      99.402 120.634  53.598  1.00 81.22           C
ATOM    190  CG  TYR A  25      99.623 121.659  54.657  1.00 81.22           C
ATOM    191  CD1 TYR A  25      99.693 121.303  55.984  1.00 81.22           C
ATOM    192  CD2 TYR A  25      99.790 122.981  54.314  1.00 81.22           C
ATOM    193  CE1 TYR A  25      99.906 122.256  56.953  1.00 81.22           C
ATOM    194  CE2 TYR A  25     100.005 123.937  55.278  1.00 81.22           C
ATOM    195  CZ  TYR A  25     100.060 123.575  56.601  1.00 81.22           C
ATOM    196  OH  TYR A  25     100.280 124.554  57.594  1.00 81.22           O
ATOM    197  C   TYR A  25      96.990 121.202  53.538  1.00 81.22           C
ATOM    198  O   TYR A  25      97.025 121.942  52.557  1.00 81.22           O
ATOM    199  N   THR A  26      96.056 121.342  54.504  1.00 76.53           N
ATOM    200  CA  THR A  26      95.075 122.381  54.372  1.00 76.53           C
ATOM    201  CB  THR A  26      93.714 121.832  54.057  1.00 76.53           C
ATOM    202  OG1 THR A  26      93.296 120.938  55.078  1.00 76.53           O
ATOM    203  CG2 THR A  26      93.782 121.095  52.709  1.00 76.53           C
ATOM    204  C   THR A  26      94.979 123.180  55.639  1.00 76.53           C
ATOM    205  O   THR A  26      94.177 122.886  56.524  1.00 76.53           O
ATOM    206  N   PRO A  27      95.763 124.219  55.721  1.00 80.12           N
ATOM    207  CA  PRO A  27      95.806 125.104  56.855  1.00 80.12           C
ATOM    208  CD  PRO A  27      96.617 124.650  54.628  1.00 80.12           C
ATOM    209  CB  PRO A  27      96.947 126.077  56.559  1.00 80.12           C
ATOM    210  CG  PRO A  27      97.048 126.073  55.022  1.00 80.12           C
ATOM    211  C   PRO A  27      94.500 125.816  57.056  1.00 80.12           C
ATOM    212  O   PRO A  27      94.219 126.241  58.176  1.00 80.12           O
ATOM    213  N   GLU A  28      93.714 126.004  55.981  1.00134.90           N
ATOM    214  CA  GLU A  28      92.458 126.694  56.067  1.00134.90           C
ATOM    215  CB  GLU A  28      91.834 127.023  54.698  1.00134.90           C
ATOM    216  CG  GLU A  28      91.413 125.809  53.866  1.00134.90           C
ATOM    217  CD  GLU A  28      92.632 125.251  53.150  1.00134.90           C
ATOM    218  OE1 GLU A  28      93.440 124.553  53.816  1.00134.90           O
ATOM    219  OE2 GLU A  28      92.771 125.511  51.924  1.00134.90           O
ATOM    220  C   GLU A  28      91.473 125.856  56.822  1.00134.90           C
ATOM    221  O   GLU A  28      90.599 126.377  57.515  1.00134.90           O
ATOM    222  N   TYR A  29      91.612 124.525  56.692  1.00 95.86           N
ATOM    223  CA  TYR A  29      90.695 123.552  57.211  1.00 95.86           C
ATOM    224  CB  TYR A  29      91.261 122.117  57.152  1.00 95.86           C
ATOM    225  CG  TYR A  29      90.214 121.152  57.596  1.00 95.86           C
ATOM    226  CD1 TYR A  29      89.218 120.767  56.728  1.00 95.86           C
ATOM    227  CD2 TYR A  29      90.235 120.620  58.866  1.00 95.86           C
ATOM    228  CE1 TYR A  29      88.249 119.877  57.123  1.00 95.86           C
ATOM    229  CE2 TYR A  29      89.267 119.728  59.267  1.00 95.86           C
ATOM    230  CZ  TYR A  29      88.272 119.358  58.394  1.00 95.86           C
ATOM    231  OH  TYR A  29      87.274 118.445  58.795  1.00 95.86           O
ATOM    232  C   TYR A  29      90.317 123.852  58.622  1.00 95.86           C
ATOM    233  O   TYR A  29      91.153 124.083  59.495  1.00 95.86           O
ATOM    234  N   GLN A  30      88.991 123.855  58.846  1.00 97.71           N
ATOM    235  CA  GLN A  30      88.383 124.064  60.123  1.00 97.71           C
ATOM    236  CB  GLN A  30      87.169 125.005  60.046  1.00 97.71           C
ATOM    237  CG  GLN A  30      86.096 124.509  59.076  1.00 97.71           C
ATOM    238  CD  GLN A  30      86.596 124.780  57.662  1.00 97.71           C
ATOM    239  OE1 GLN A  30      86.687 125.930  57.235  1.00 97.71           O
ATOM    240  NE2 GLN A  30      86.936 123.695  56.915  1.00 97.71           N
ATOM    241  C   GLN A  30      87.931 122.715  60.575  1.00 97.71           C
ATOM    242  O   GLN A  30      87.087 122.075  59.947  1.00 97.71           O
ATOM    243  N   THR A  31      88.486 122.255  61.707  1.00115.88           N
ATOM    244  CA  THR A  31      88.213 120.925  62.151  1.00115.88           C
ATOM    245  CB  THR A  31      89.141 120.506  63.247  1.00115.88           C
ATOM    246  OG1 THR A  31      90.483 120.724  62.842  1.00115.88           O
ATOM    247  CG2 THR A  31      88.956 119.006  63.478  1.00115.88           C
ATOM    248  C   THR A  31      86.799 120.866  62.636  1.00115.88           C
ATOM    249  O   THR A  31      86.241 121.855  63.108  1.00115.88           O
ATOM    250  N   LYS A  32      86.182 119.676  62.503  1.00 62.75           N
ATOM    251  CA  LYS A  32      84.812 119.463  62.875  1.00 62.75           C
ATOM    252  CB  LYS A  32      84.083 118.509  61.917  1.00 62.75           C
ATOM    253  CG  LYS A  32      84.100 118.979  60.464  1.00 62.75           C
ATOM    254  CD  LYS A  32      83.797 117.857  59.470  1.00 62.75           C
ATOM    255  CE  LYS A  32      84.103 118.225  58.018  1.00 62.75           C
ATOM    256  NZ  LYS A  32      84.250 116.992  57.214  1.00 62.75           N
ATOM    257  C   LYS A  32      84.819 118.801  64.216  1.00 62.75           C
ATOM    258  O   LYS A  32      85.824 118.232  64.637  1.00 62.75           O
ATOM    259  N   ASP A  33      83.673 118.876  64.919  1.00 48.10           N
ATOM    260  CA  ASP A  33      83.504 118.330  66.237  1.00 48.10           C
ATOM    261  CB  ASP A  33      82.137 118.688  66.839  1.00 48.10           C
ATOM    262  CG  ASP A  33      82.148 120.184  67.115  1.00 48.10           C
ATOM    263  OD1 ASP A  33      83.005 120.633  67.923  1.00 48.10           O
ATOM    264  OD2 ASP A  33      81.297 120.900  66.522  1.00 48.10           O
ATOM    265  C   ASP A  33      83.618 116.833  66.191  1.00 48.10           C
ATOM    266  O   ASP A  33      84.067 116.208  67.151  1.00 48.10           O
ATOM    267  N   THR A  34      83.148 116.223  65.088  1.00 60.49           N
ATOM    268  CA  THR A  34      83.152 114.803  64.859  1.00 60.49           C
ATOM    269  CB  THR A  34      82.243 114.394  63.739  1.00 60.49           C
ATOM    270  OG1 THR A  34      82.680 114.964  62.514  1.00 60.49           O
ATOM    271  CG2 THR A  34      80.821 114.875  64.070  1.00 60.49           C
ATOM    272  C   THR A  34      84.527 114.292  64.534  1.00 60.49           C
ATOM    273  O   THR A  34      84.804 113.107  64.705  1.00 60.49           O
ATOM    274  N   ASP A  35      85.418 115.155  64.012  1.00 64.44           N
ATOM    275  CA  ASP A  35      86.695 114.699  63.537  1.00 64.44           C
ATOM    276  CB  ASP A  35      87.566 115.813  62.930  1.00 64.44           C
ATOM    277  CG  ASP A  35      86.966 116.264  61.608  1.00 64.44           C
ATOM    278  OD1 ASP A  35      86.075 115.553  61.071  1.00 64.44           O
ATOM    279  OD2 ASP A  35      87.405 117.337  61.116  1.00 64.44           O
ATOM    280  C   ASP A  35      87.521 114.087  64.621  1.00 64.44           C
ATOM    281  O   ASP A  35      87.411 114.412  65.803  1.00 64.44           O
ATOM    282  N   ILE A  36      88.370 113.131  64.196  1.00 89.45           N
ATOM    283  CA  ILE A  36      89.352 112.526  65.040  1.00 89.45           C
ATOM    284  CB  ILE A  36      89.502 111.053  64.805  1.00 89.45           C
ATOM    285  CG2 ILE A  36      90.752 110.554  65.552  1.00 89.45           C
ATOM    286  CG1 ILE A  36      88.194 110.364  65.230  1.00 89.45           C
ATOM    287  CD1 ILE A  36      88.038 108.935  64.738  1.00 89.45           C
ATOM    288  C   ILE A  36      90.602 113.238  64.637  1.00 89.45           C
ATOM    289  O   ILE A  36      90.896 113.342  63.447  1.00 89.45           O
ATOM    290  N   LEU A  37      91.337 113.802  65.617  1.00 60.06           N
ATOM    291  CA  LEU A  37      92.499 114.587  65.309  1.00 60.06           C
ATOM    292  CB  LEU A  37      92.480 115.955  66.008  1.00 60.06           C
ATOM    293  CG  LEU A  37      91.225 116.785  65.682  1.00 60.06           C
ATOM    294  CD1 LEU A  37      91.250 118.145  66.398  1.00 60.06           C
ATOM    295  CD2 LEU A  37      91.012 116.905  64.165  1.00 60.06           C
ATOM    296  C   LEU A  37      93.679 113.852  65.847  1.00 60.06           C
ATOM    297  O   LEU A  37      93.567 113.160  66.858  1.00 60.06           O
ATOM    298  N   ALA A  38      94.838 113.967  65.163  1.00 41.06           N
ATOM    299  CA  ALA A  38      96.019 113.305  65.639  1.00 41.06           C
ATOM    300  CB  ALA A  38      96.416 112.084  64.792  1.00 41.06           C
ATOM    301  C   ALA A  38      97.167 114.265  65.591  1.00 41.06           C
ATOM    302  O   ALA A  38      97.272 115.088  64.681  1.00 41.06           O
ATOM    303  N   ALA A  39      98.057 114.191  66.603  1.00 47.06           N
ATOM    304  CA  ALA A  39      99.243 114.999  66.617  1.00 47.06           C
ATOM    305  CB  ALA A  39      99.478 115.719  67.956  1.00 47.06           C
ATOM    306  C   ALA A  39     100.382 114.049  66.412  1.00 47.06           C
ATOM    307  O   ALA A  39     100.631 113.189  67.255  1.00 47.06           O
ATOM    308  N   PHE A  40     101.110 114.191  65.283  1.00 71.73           N
ATOM    309  CA  PHE A  40     102.216 113.324  64.968  1.00 71.73           C
ATOM    310  CB  PHE A  40     102.244 112.819  63.507  1.00 71.73           C
ATOM    311  CG  PHE A  40     101.193 111.795  63.226  1.00 71.73           C
ATOM    312  CD1 PHE A  40     101.435 110.460  63.464  1.00 71.73           C
ATOM    313  CD2 PHE A  40      99.974 112.162  62.700  1.00 71.73           C
ATOM    314  CE1 PHE A  40     100.478 109.510  63.195  1.00 71.73           C
ATOM    315  CE2 PHE A  40      99.012 111.216  62.429  1.00 71.73           C
ATOM    316  CZ  PHE A  40      99.262 109.888  62.677  1.00 71.73           C
ATOM    317  C   PHE A  40     103.482 114.113  65.098  1.00 71.73           C
ATOM    318  O   PHE A  40     103.587 115.242  64.618  1.00 71.73           O
ATOM    319  N   ARG A  41     104.486 113.514  65.764  1.00119.66           N
ATOM    320  CA  ARG A  41     105.789 114.095  65.876  1.00119.66           C
ATOM    321  CB  ARG A  41     106.494 113.718  67.187  1.00119.66           C
ATOM    322  CG  ARG A  41     107.939 114.197  67.286  1.00119.66           C
ATOM    323  CD  ARG A  41     108.455 114.198  68.723  1.00119.66           C
ATOM    324  NE  ARG A  41     107.868 115.403  69.369  1.00119.66           N
ATOM    325  CZ  ARG A  41     107.938 115.591  70.717  1.00119.66           C
ATOM    326  NH1 ARG A  41     108.382 114.592  71.533  1.00119.66           N
ATOM    327  NH2 ARG A  41     107.574 116.797  71.242  1.00119.66           N
ATOM    328  C   ARG A  41     106.546 113.519  64.726  1.00119.66           C
ATOM    329  O   ARG A  41     106.780 112.311  64.661  1.00119.66           O
ATOM    330  N   VAL A  42     106.934 114.389  63.776  1.00115.56           N
ATOM    331  CA  VAL A  42     107.549 113.933  62.567  1.00115.56           C
ATOM    332  CB  VAL A  42     106.771 114.350  61.351  1.00115.56           C
ATOM    333  CG1 VAL A  42     106.734 115.887  61.300  1.00115.56           C
ATOM    334  CG2 VAL A  42     107.385 113.692  60.104  1.00115.56           C
ATOM    335  C   VAL A  42     108.938 114.477  62.448  1.00115.56           C
ATOM    336  O   VAL A  42     109.211 115.631  62.780  1.00115.56           O
ATOM    337  N   THR A  43     109.849 113.589  61.993  1.00 67.90           N
ATOM    338  CA  THR A  43     111.227 113.852  61.691  1.00 67.90           C
ATOM    339  CB  THR A  43     112.174 112.966  62.447  1.00 67.90           C
ATOM    340  OG1 THR A  43     112.010 113.153  63.845  1.00 67.90           O
ATOM    341  CG2 THR A  43     113.616 113.297  62.026  1.00 67.90           C
ATOM    342  C   THR A  43     111.361 113.509  60.241  1.00 67.90           C
ATOM    343  O   THR A  43     111.435 112.342  59.856  1.00 67.90           O
ATOM    344  N   PRO A  44     111.376 114.529  59.437  1.00104.73           N
ATOM    345  CA  PRO A  44     111.433 114.331  58.015  1.00104.73           C
ATOM    346  CD  PRO A  44     110.609 115.715  59.785  1.00104.73           C
ATOM    347  CB  PRO A  44     110.919 115.623  57.386  1.00104.73           C
ATOM    348  CG  PRO A  44     110.010 116.227  58.467  1.00104.73           C
ATOM    349  C   PRO A  44     112.799 113.977  57.539  1.00104.73           C
ATOM    350  O   PRO A  44     113.772 114.224  58.252  1.00104.73           O
ATOM    351  N   GLN A  45     112.871 113.381  56.333  1.00 50.31           N
ATOM    352  CA  GLN A  45     114.117 113.070  55.704  1.00 50.31           C
ATOM    353  CB  GLN A  45     113.966 112.151  54.479  1.00 50.31           C
ATOM    354  CG  GLN A  45     113.479 110.739  54.813  1.00 50.31           C
ATOM    355  CD  GLN A  45     114.678 109.928  55.284  1.00 50.31           C
ATOM    356  OE1 GLN A  45     114.668 109.342  56.365  1.00 50.31           O
ATOM    357  NE2 GLN A  45     115.743 109.883  54.440  1.00 50.31           N
ATOM    358  C   GLN A  45     114.634 114.380  55.209  1.00 50.31           C
ATOM    359  O   GLN A  45     113.860 115.259  54.834  1.00 50.31           O
ATOM    360  N   PRO A  46     115.924 114.540  55.217  1.00 95.42           N
ATOM    361  CA  PRO A  46     116.518 115.780  54.807  1.00 95.42           C
ATOM    362  CD  PRO A  46     116.842 113.422  55.088  1.00 95.42           C
ATOM    363  CB  PRO A  46     118.022 115.525  54.814  1.00 95.42           C
ATOM    364  CG  PRO A  46     118.117 114.026  54.473  1.00 95.42           C
ATOM    365  C   PRO A  46     116.046 116.158  53.438  1.00 95.42           C
ATOM    366  O   PRO A  46     116.086 115.317  52.540  1.00 95.42           O
ATOM    367  N   GLY A  47     115.616 117.425  53.260  1.00 29.70           N
ATOM    368  CA  GLY A  47     115.233 117.919  51.969  1.00 29.70           C
ATOM    369  C   GLY A  47     113.746 118.075  51.851  1.00 29.70           C
ATOM    370  O   GLY A  47     113.281 118.988  51.169  1.00 29.70           O
ATOM    371  N   VAL A  48     112.947 117.210  52.504  1.00 43.96           N
ATOM    372  CA  VAL A  48     111.521 117.329  52.367  1.00 43.96           C
ATOM    373  CB  VAL A  48     110.784 116.049  52.646  1.00 43.96           C
ATOM    374  CG1 VAL A  48     111.169 115.016  51.572  1.00 43.96           C
ATOM    375  CG2 VAL A  48     111.114 115.595  54.079  1.00 43.96           C
ATOM    376  C   VAL A  48     111.032 118.369  53.326  1.00 43.96           C
ATOM    377  O   VAL A  48     111.415 118.401  54.496  1.00 43.96           O
ATOM    378  N   PRO A  49     110.178 119.225  52.828  1.00 77.76           N
ATOM    379  CA  PRO A  49     109.618 120.281  53.626  1.00 77.76           C
ATOM    380  CD  PRO A  49     110.184 119.558  51.415  1.00 77.76           C
ATOM    381  CB  PRO A  49     109.081 121.325  52.644  1.00 77.76           C
ATOM    382  CG  PRO A  49     109.076 120.613  51.281  1.00 77.76           C
ATOM    383  C   PRO A  49     108.591 119.733  54.559  1.00 77.76           C
ATOM    384  O   PRO A  49     108.073 118.645  54.315  1.00 77.76           O
ATOM    385  N   PRO A  50     108.321 120.441  55.617  1.00 83.17           N
ATOM    386  CA  PRO A  50     107.374 119.981  56.592  1.00 83.17           C
ATOM    387  CD  PRO A  50     109.301 121.349  56.189  1.00 83.17           C
ATOM    388  CB  PRO A  50     107.493 120.945  57.769  1.00 83.17           C
ATOM    389  CG  PRO A  50     108.951 121.435  57.685  1.00 83.17           C
ATOM    390  C   PRO A  50     105.991 119.849  56.049  1.00 83.17           C
ATOM    391  O   PRO A  50     105.312 118.879  56.385  1.00 83.17           O
ATOM    392  N   GLU A  51     105.567 120.789  55.186  1.00 75.00           N
ATOM    393  CA  GLU A  51     104.229 120.758  54.679  1.00 75.00           C
ATOM    394  CB  GLU A  51     103.905 121.924  53.730  1.00 75.00           C
ATOM    395  CG  GLU A  51     103.886 123.289  54.418  1.00 75.00           C
ATOM    396  CD  GLU A  51     105.330 123.700  54.664  1.00 75.00           C
ATOM    397  OE1 GLU A  51     106.195 123.347  53.819  1.00 75.00           O
ATOM    398  OE2 GLU A  51     105.587 124.369  55.700  1.00 75.00           O
ATOM    399  C   GLU A  51     104.100 119.497  53.903  1.00 75.00           C
ATOM    400  O   GLU A  51     103.065 118.835  53.929  1.00 75.00           O
ATOM    401  N   GLU A  52     105.163 119.143  53.164  1.00 99.69           N
ATOM    402  CA  GLU A  52     105.133 117.926  52.421  1.00 99.69           C
ATOM    403  CB  GLU A  52     106.315 117.784  51.448  1.00 99.69           C
ATOM    404  CG  GLU A  52     106.056 118.449  50.090  1.00 99.69           C
ATOM    405  CD  GLU A  52     105.607 119.890  50.291  1.00 99.69           C
ATOM    406  OE1 GLU A  52     104.388 120.095  50.538  1.00 99.69           O
ATOM    407  OE2 GLU A  52     106.470 120.803  50.197  1.00 99.69           O
ATOM    408  C   GLU A  52     105.120 116.779  53.376  1.00 99.69           C
ATOM    409  O   GLU A  52     104.484 115.759  53.116  1.00 99.69           O
ATOM    410  N   ALA A  53     105.839 116.907  54.507  1.00 50.73           N
ATOM    411  CA  ALA A  53     105.886 115.819  55.440  1.00 50.73           C
ATOM    412  CB  ALA A  53     106.799 116.109  56.643  1.00 50.73           C
ATOM    413  C   ALA A  53     104.512 115.566  55.977  1.00 50.73           C
ATOM    414  O   ALA A  53     103.981 114.461  55.879  1.00 50.73           O
ATOM    415  N   GLY A  54     103.865 116.633  56.471  1.00 42.28           N
ATOM    416  CA  GLY A  54     102.575 116.547  57.099  1.00 42.28           C
ATOM    417  C   GLY A  54     101.579 116.032  56.111  1.00 42.28           C
ATOM    418  O   GLY A  54     100.645 115.320  56.476  1.00 42.28           O
ATOM    419  N   ALA A  55     101.721 116.430  54.835  1.00 44.63           N
ATOM    420  CA  ALA A  55     100.808 116.008  53.811  1.00 44.63           C
ATOM    421  CB  ALA A  55     101.089 116.675  52.452  1.00 44.63           C
ATOM    422  C   ALA A  55     100.931 114.525  53.628  1.00 44.63           C
ATOM    423  O   ALA A  55      99.945 113.845  53.355  1.00 44.63           O
ATOM    424  N   ALA A  56     102.162 113.989  53.718  1.00 44.26           N
ATOM    425  CA  ALA A  56     102.379 112.583  53.512  1.00 44.26           C
ATOM    426  CB  ALA A  56     103.872 112.213  53.499  1.00 44.26           C
ATOM    427  C   ALA A  56     101.735 111.769  54.593  1.00 44.26           C
ATOM    428  O   ALA A  56     101.114 110.744  54.315  1.00 44.26           O
ATOM    429  N   VAL A  57     101.855 112.210  55.860  1.00 47.99           N
ATOM    430  CA  VAL A  57     101.338 111.451  56.966  1.00 47.99           C
ATOM    431  CB  VAL A  57     101.514 112.157  58.282  1.00 47.99           C
ATOM    432  CG1 VAL A  57     100.835 111.324  59.382  1.00 47.99           C
ATOM    433  CG2 VAL A  57     103.013 112.401  58.521  1.00 47.99           C
ATOM    434  C   VAL A  57      99.866 111.258  56.764  1.00 47.99           C
ATOM    435  O   VAL A  57      99.343 110.158  56.938  1.00 47.99           O
ATOM    436  N   ALA A  58      99.166 112.349  56.407  1.00 50.08           N
ATOM    437  CA  ALA A  58      97.745 112.376  56.198  1.00 50.08           C
ATOM    438  CB  ALA A  58      97.202 113.802  56.003  1.00 50.08           C
ATOM    439  C   ALA A  58      97.341 111.586  54.992  1.00 50.08           C
ATOM    440  O   ALA A  58      96.295 110.937  54.993  1.00 50.08           O
ATOM    441  N   ALA A  59      98.134 111.659  53.907  1.00 52.70           N
ATOM    442  CA  ALA A  59      97.721 111.005  52.701  1.00 52.70           C
ATOM    443  CB  ALA A  59      98.690 111.257  51.535  1.00 52.70           C
ATOM    444  C   ALA A  59      97.638 109.518  52.894  1.00 52.70           C
ATOM    445  O   ALA A  59      96.596 108.916  52.647  1.00 52.70           O
ATOM    446  N   GLU A  60      98.730 108.900  53.384  1.00119.40           N
ATOM    447  CA  GLU A  60      98.835 107.477  53.562  1.00119.40           C
ATOM    448  CB  GLU A  60     100.268 106.983  53.831  1.00119.40           C
ATOM    449  CG  GLU A  60     101.247 107.205  52.679  1.00119.40           C
ATOM    450  CD  GLU A  60     102.017 108.482  52.960  1.00119.40           C
ATOM    451  OE1 GLU A  60     102.498 108.628  54.116  1.00119.40           O
ATOM    452  OE2 GLU A  60     102.141 109.322  52.029  1.00119.40           O
ATOM    453  C   GLU A  60      98.034 107.005  54.722  1.00119.40           C
ATOM    454  O   GLU A  60      97.752 105.814  54.844  1.00119.40           O
ATOM    455  N   SER A  61      97.783 107.910  55.676  1.00128.57           N
ATOM    456  CA  SER A  61      97.086 107.560  56.876  1.00128.57           C
ATOM    457  CB  SER A  61      97.390 108.509  58.052  1.00128.57           C
ATOM    458  OG  SER A  61      96.903 109.815  57.786  1.00128.57           O
ATOM    459  C   SER A  61      95.600 107.526  56.669  1.00128.57           C
ATOM    460  O   SER A  61      94.859 107.228  57.605  1.00128.57           O
ATOM    461  N   SER A  62      95.103 107.826  55.452  1.00195.87           N
ATOM    462  CA  SER A  62      93.675 107.942  55.329  1.00195.87           C
ATOM    463  CB  SER A  62      93.224 108.979  54.289  1.00195.87           C
ATOM    464  OG  SER A  62      91.806 109.031  54.237  1.00195.87           O
ATOM    465  C   SER A  62      93.048 106.643  54.967  1.00195.87           C
ATOM    466  O   SER A  62      93.070 106.241  53.804  1.00195.87           O
ATOM    467  N   THR A  63      92.321 106.091  55.966  1.00197.12           N
ATOM    468  CA  THR A  63      91.743 104.777  56.046  1.00197.12           C
ATOM    469  CB  THR A  63      90.433 104.749  56.779  1.00197.12           C
ATOM    470  OG1 THR A  63      90.602 105.249  58.097  1.00197.12           O
ATOM    471  CG2 THR A  63      89.922 103.299  56.827  1.00197.12           C
ATOM    472  C   THR A  63      91.529 104.185  54.698  1.00197.12           C
ATOM    473  O   THR A  63      90.895 104.766  53.819  1.00197.12           O
ATOM    474  N   GLY A  64      92.115 102.986  54.531  1.00 68.28           N
ATOM    475  CA  GLY A  64      92.086 102.228  53.322  1.00 68.28           C
ATOM    476  C   GLY A  64      93.132 101.181  53.508  1.00 68.28           C
ATOM    477  O   GLY A  64      93.668 101.021  54.604  1.00 68.28           O
ATOM    478  N   THR A  65      93.452 100.431  52.441  1.00104.62           N
ATOM    479  CA  THR A  65      94.462  99.424  52.568  1.00104.62           C
ATOM    480  CB  THR A  65      94.640  98.602  51.322  1.00104.62           C
ATOM    481  OG1 THR A  65      95.553  97.543  51.565  1.00104.62           O
ATOM    482  CG2 THR A  65      95.154  99.501  50.185  1.00104.62           C
ATOM    483  C   THR A  65      95.749 100.120  52.862  1.00104.62           C
ATOM    484  O   THR A  65      96.558  99.652  53.662  1.00104.62           O
ATOM    485  N   TRP A  66      95.953 101.286  52.225  1.00202.72           N
ATOM    486  CA  TRP A  66      97.166 102.032  52.367  1.00202.72           C
ATOM    487  CB  TRP A  66      97.923 102.158  51.033  1.00202.72           C
ATOM    488  CG  TRP A  66      99.251 102.875  51.093  1.00202.72           C
ATOM    489  CD2 TRP A  66      99.982 103.275  49.924  1.00202.72           C
ATOM    490  CD1 TRP A  66      99.987 103.277  52.169  1.00202.72           C
ATOM    491  NE1 TRP A  66     101.134 103.904  51.742  1.00202.72           N
ATOM    492  CE2 TRP A  66     101.143 103.909  50.363  1.00202.72           C
ATOM    493  CE3 TRP A  66      99.706 103.126  48.595  1.00202.72           C
ATOM    494  CZ2 TRP A  66     102.051 104.408  49.474  1.00202.72           C
ATOM    495  CZ3 TRP A  66     100.625 103.629  47.701  1.00202.72           C
ATOM    496  CH2 TRP A  66     101.774 104.257  48.134  1.00202.72           C
ATOM    497  C   TRP A  66      96.758 103.402  52.804  1.00202.72           C
ATOM    498  O   TRP A  66      96.187 103.581  53.878  1.00202.72           O
ATOM    499  N   THR A  67      97.046 104.409  51.959  1.00217.13           N
ATOM    500  CA  THR A  67      96.732 105.790  52.199  1.00217.13           C
ATOM    501  CB  THR A  67      97.372 106.670  51.152  1.00217.13           C
ATOM    502  OG1 THR A  67      96.705 106.546  49.909  1.00217.13           O
ATOM    503  CG2 THR A  67      98.818 106.179  50.938  1.00217.13           C
ATOM    504  C   THR A  67      95.248 105.882  52.008  1.00217.13           C
ATOM    505  O   THR A  67      94.546 104.897  52.237  1.00217.13           O
ATOM    506  N   THR A  68      94.713 107.077  51.662  1.00188.46           N
ATOM    507  CA  THR A  68      93.363 107.042  51.193  1.00188.46           C
ATOM    508  CB  THR A  68      92.916 108.346  50.592  1.00188.46           C
ATOM    509  OG1 THR A  68      93.040 109.396  51.541  1.00188.46           O
ATOM    510  CG2 THR A  68      91.451 108.206  50.143  1.00188.46           C
ATOM    511  C   THR A  68      93.315 105.985  50.071  1.00188.46           C
ATOM    512  O   THR A  68      94.330 105.710  49.435  1.00188.46           O
ATOM    513  N   VAL A  69      92.140 105.351  49.808  1.00138.35           N
ATOM    514  CA  VAL A  69      91.965 104.156  48.982  1.00138.35           C
ATOM    515  CB  VAL A  69      90.696 103.434  49.363  1.00138.35           C
ATOM    516  CG1 VAL A  69      90.501 102.172  48.507  1.00138.35           C
ATOM    517  CG2 VAL A  69      90.736 103.164  50.871  1.00138.35           C
ATOM    518  C   VAL A  69      91.884 104.440  47.485  1.00138.35           C
ATOM    519  O   VAL A  69      91.606 105.556  47.058  1.00138.35           O
ATOM    520  N   TRP A  70      92.207 103.411  46.651  1.00 95.64           N
ATOM    521  CA  TRP A  70      92.150 103.367  45.198  1.00 95.64           C
ATOM    522  CB  TRP A  70      92.843 102.125  44.606  1.00 95.64           C
ATOM    523  CG  TRP A  70      92.252 100.806  45.053  1.00 95.64           C
ATOM    524  CD2 TRP A  70      91.101 100.182  44.454  1.00 95.64           C
ATOM    525  CD1 TRP A  70      92.658  99.981  46.060  1.00 95.64           C
ATOM    526  NE1 TRP A  70      91.840  98.878  46.122  1.00 95.64           N
ATOM    527  CE2 TRP A  70      90.876  98.990  45.142  1.00 95.64           C
ATOM    528  CE3 TRP A  70      90.299 100.569  43.416  1.00 95.64           C
ATOM    529  CZ2 TRP A  70      89.843  98.163  44.799  1.00 95.64           C
ATOM    530  CZ3 TRP A  70      89.255  99.737  43.078  1.00 95.64           C
ATOM    531  CH2 TRP A  70      89.032  98.557  43.757  1.00 95.64           C
ATOM    532  C   TRP A  70      90.730 103.343  44.693  1.00 95.64           C
ATOM    533  O   TRP A  70      90.373 104.041  43.742  1.00 95.64           O
ATOM    534  N   THR A  71      89.854 102.565  45.368  1.00134.55           N
ATOM    535  CA  THR A  71      88.471 102.337  45.013  1.00134.55           C
ATOM    536  CB  THR A  71      87.758 101.441  45.980  1.00134.55           C
ATOM    537  OG1 THR A  71      88.428 100.195  46.073  1.00134.55           O
ATOM    538  CG2 THR A  71      86.318 101.231  45.484  1.00134.55           C
ATOM    539  C   THR A  71      87.813 103.661  45.107  1.00134.55           C
ATOM    540  O   THR A  71      86.728 103.914  44.590  1.00134.55           O
ATOM    541  N   ASP A  72      88.493 104.540  45.828  1.00148.84           N
ATOM    542  CA  ASP A  72      88.075 105.862  46.080  1.00148.84           C
ATOM    543  CB  ASP A  72      89.106 106.647  46.897  1.00148.84           C
ATOM    544  CG  ASP A  72      88.360 107.712  47.663  1.00148.84           C
ATOM    545  OD1 ASP A  72      87.530 107.313  48.522  1.00148.84           O
ATOM    546  OD2 ASP A  72      88.597 108.922  47.406  1.00148.84           O
ATOM    547  C   ASP A  72      87.896 106.583  44.783  1.00148.84           C
ATOM    548  O   ASP A  72      87.237 107.621  44.740  1.00148.84           O
ATOM    549  N   GLY A  73      88.510 106.084  43.693  1.00 50.69           N
ATOM    550  CA  GLY A  73      88.316 106.712  42.416  1.00 50.69           C
ATOM    551  C   GLY A  73      86.841 106.705  42.191  1.00 50.69           C
ATOM    552  O   GLY A  73      86.289 107.574  41.522  1.00 50.69           O
ATOM    553  N   LEU A  74      86.180 105.674  42.736  1.00120.58           N
ATOM    554  CA  LEU A  74      84.762 105.495  42.662  1.00120.58           C
ATOM    555  CB  LEU A  74      84.339 104.135  43.255  1.00120.58           C
ATOM    556  CG  LEU A  74      84.768 102.919  42.398  1.00120.58           C
ATOM    557  CD1 LEU A  74      86.270 102.930  42.073  1.00120.58           C
ATOM    558  CD2 LEU A  74      84.354 101.596  43.064  1.00120.58           C
ATOM    559  C   LEU A  74      84.029 106.610  43.386  1.00120.58           C
ATOM    560  O   LEU A  74      82.995 107.060  42.896  1.00120.58           O
ATOM    561  N   THR A  75      84.529 107.100  44.552  1.00145.19           N
ATOM    562  CA  THR A  75      83.809 108.087  45.343  1.00145.19           C
ATOM    563  CB  THR A  75      83.610 107.680  46.772  1.00145.19           C
ATOM    564  OG1 THR A  75      84.863 107.568  47.430  1.00145.19           O
ATOM    565  CG2 THR A  75      82.881 106.332  46.806  1.00145.19           C
ATOM    566  C   THR A  75      84.538 109.409  45.401  1.00145.19           C
ATOM    567  O   THR A  75      85.296 109.745  44.491  1.00145.19           O
ATOM    568  N   SER A  76      84.280 110.208  46.480  1.00120.33           N
ATOM    569  CA  SER A  76      84.849 111.532  46.637  1.00120.33           C
ATOM    570  CB  SER A  76      83.829 112.619  47.021  1.00120.33           C
ATOM    571  OG  SER A  76      83.467 112.489  48.387  1.00120.33           O
ATOM    572  C   SER A  76      85.898 111.535  47.720  1.00120.33           C
ATOM    573  O   SER A  76      85.648 111.207  48.882  1.00120.33           O
ATOM    574  N   LEU A  77      87.110 111.981  47.336  1.00157.20           N
ATOM    575  CA  LEU A  77      88.297 111.984  48.141  1.00157.20           C
ATOM    576  CB  LEU A  77      89.545 112.386  47.326  1.00157.20           C
ATOM    577  CG  LEU A  77      90.900 112.160  48.033  1.00157.20           C
ATOM    578  CD1 LEU A  77      91.108 113.089  49.239  1.00157.20           C
ATOM    579  CD2 LEU A  77      91.090 110.677  48.385  1.00157.20           C
ATOM    580  C   LEU A  77      88.171 112.924  49.287  1.00157.20           C
ATOM    581  O   LEU A  77      88.609 112.645  50.404  1.00157.20           O
ATOM    582  N   ASP A  78      87.548 114.078  49.039  1.00 75.76           N
ATOM    583  CA  ASP A  78      87.507 115.070  50.058  1.00 75.76           C
ATOM    584  CB  ASP A  78      86.827 116.377  49.626  1.00 75.76           C
ATOM    585  CG  ASP A  78      87.828 117.138  48.766  1.00 75.76           C
ATOM    586  OD1 ASP A  78      88.519 116.494  47.933  1.00 75.76           O
ATOM    587  OD2 ASP A  78      87.937 118.378  48.960  1.00 75.76           O
ATOM    588  C   ASP A  78      86.807 114.541  51.262  1.00 75.76           C
ATOM    589  O   ASP A  78      87.189 114.874  52.381  1.00 75.76           O
ATOM    590  N   ARG A  79      85.763 113.711  51.091  1.00119.62           N
ATOM    591  CA  ARG A  79      85.058 113.286  52.267  1.00119.62           C
ATOM    592  CB  ARG A  79      83.839 112.398  51.953  1.00119.62           C
ATOM    593  CG  ARG A  79      82.729 113.112  51.181  1.00119.62           C
ATOM    594  CD  ARG A  79      81.410 112.335  51.160  1.00119.62           C
ATOM    595  NE  ARG A  79      80.424 113.149  50.392  1.00119.62           N
ATOM    596  CZ  ARG A  79      80.224 112.909  49.064  1.00119.62           C
ATOM    597  NH1 ARG A  79      80.843 111.852  48.462  1.00119.62           N
ATOM    598  NH2 ARG A  79      79.393 113.712  48.337  1.00119.62           N
ATOM    599  C   ARG A  79      85.951 112.485  53.185  1.00119.62           C
ATOM    600  O   ARG A  79      86.050 112.769  54.374  1.00119.62           O
ATOM    601  N   TYR A  80      86.607 111.449  52.639  1.00130.33           N
ATOM    602  CA  TYR A  80      87.406 110.437  53.292  1.00130.33           C
ATOM    603  CB  TYR A  80      87.458 109.156  52.448  1.00130.33           C
ATOM    604  CG  TYR A  80      86.026 108.814  52.230  1.00130.33           C
ATOM    605  CD1 TYR A  80      85.273 108.255  53.236  1.00130.33           C
ATOM    606  CD2 TYR A  80      85.435 109.065  51.013  1.00130.33           C
ATOM    607  CE1 TYR A  80      83.949 107.949  53.029  1.00130.33           C
ATOM    608  CE2 TYR A  80      84.112 108.762  50.800  1.00130.33           C
ATOM    609  CZ  TYR A  80      83.368 108.203  51.809  1.00130.33           C
ATOM    610  OH  TYR A  80      82.009 107.891  51.592  1.00130.33           O
ATOM    611  C   TYR A  80      88.822 110.796  53.666  1.00130.33           C
ATOM    612  O   TYR A  80      89.449 110.073  54.437  1.00130.33           O
ATOM    613  N   LYS A  81      89.436 111.804  53.033  1.00122.17           N
ATOM    614  CA  LYS A  81      90.846 112.014  53.234  1.00122.17           C
ATOM    615  CB  LYS A  81      91.473 112.936  52.172  1.00122.17           C
ATOM    616  CG  LYS A  81      90.816 114.317  52.100  1.00122.17           C
ATOM    617  CD  LYS A  81      91.593 115.317  51.243  1.00122.17           C
ATOM    618  CE  LYS A  81      90.806 116.584  50.911  1.00122.17           C
ATOM    619  NZ  LYS A  81      91.569 117.429  49.966  1.00122.17           N
ATOM    620  C   LYS A  81      91.197 112.560  54.568  1.00122.17           C
ATOM    621  O   LYS A  81      90.457 113.333  55.171  1.00122.17           O
ATOM    622  N   GLY A  82      92.363 112.112  55.077  1.00 44.66           N
ATOM    623  CA  GLY A  82      92.898 112.703  56.262  1.00 44.66           C
ATOM    624  C   GLY A  82      93.481 113.980  55.748  1.00 44.66           C
ATOM    625  O   GLY A  82      93.841 114.058  54.573  1.00 44.66           O
ATOM    626  N   ARG A  83      93.580 115.017  56.604  1.00209.20           N
ATOM    627  CA  ARG A  83      94.112 116.279  56.160  1.00209.20           C
ATOM    628  CB  ARG A  83      93.040 117.374  55.993  1.00209.20           C
ATOM    629  CG  ARG A  83      92.250 117.350  54.689  1.00209.20           C
ATOM    630  CD  ARG A  83      90.993 118.222  54.729  1.00209.20           C
ATOM    631  NE  ARG A  83      89.917 117.401  55.350  1.00209.20           N
ATOM    632  CZ  ARG A  83      88.816 117.069  54.613  1.00209.20           C
ATOM    633  NH1 ARG A  83      88.643 117.603  53.370  1.00209.20           N
ATOM    634  NH2 ARG A  83      87.888 116.205  55.117  1.00209.20           N
ATOM    635  C   ARG A  83      95.009 116.821  57.222  1.00209.20           C
ATOM    636  O   ARG A  83      94.667 116.798  58.403  1.00209.20           O
ATOM    637  N   CYS A  84      96.177 117.354  56.806  1.00 60.68           N
ATOM    638  CA  CYS A  84      97.089 117.978  57.719  1.00 60.68           C
ATOM    639  CB  CYS A  84      98.566 117.825  57.323  1.00 60.68           C
ATOM    640  SG  CYS A  84      99.682 118.629  58.510  1.00 60.68           S
ATOM    641  C   CYS A  84      96.763 119.436  57.701  1.00 60.68           C
ATOM    642  O   CYS A  84      97.122 120.166  56.778  1.00 60.68           O
ATOM    643  N   TYR A  85      95.982 119.864  58.706  1.00124.71           N
ATOM    644  CA  TYR A  85      95.579 121.226  58.884  1.00124.71           C
ATOM    645  CB  TYR A  85      94.244 121.405  59.644  1.00124.71           C
ATOM    646  CG  TYR A  85      94.215 120.646  60.925  1.00124.71           C
ATOM    647  CD1 TYR A  85      93.945 119.296  60.927  1.00124.71           C
ATOM    648  CD2 TYR A  85      94.423 121.286  62.125  1.00124.71           C
ATOM    649  CE1 TYR A  85      93.903 118.589  62.105  1.00124.71           C
ATOM    650  CE2 TYR A  85      94.382 120.584  63.306  1.00124.71           C
ATOM    651  CZ  TYR A  85      94.125 119.235  63.296  1.00124.71           C
ATOM    652  OH  TYR A  85      94.083 118.516  64.508  1.00124.71           O
ATOM    653  C   TYR A  85      96.667 122.074  59.468  1.00124.71           C
ATOM    654  O   TYR A  85      96.635 123.295  59.317  1.00124.71           O
ATOM    655  N   ARG A  86      97.609 121.490  60.239  1.00162.39           N
ATOM    656  CA  ARG A  86      98.574 122.390  60.803  1.00162.39           C
ATOM    657  CB  ARG A  86      98.079 123.008  62.121  1.00162.39           C
ATOM    658  CG  ARG A  86      99.075 123.962  62.778  1.00162.39           C
ATOM    659  CD  ARG A  86      98.466 124.774  63.921  1.00162.39           C
ATOM    660  NE  ARG A  86      97.525 123.880  64.652  1.00162.39           N
ATOM    661  CZ  ARG A  86      97.472 123.897  66.016  1.00162.39           C
ATOM    662  NH1 ARG A  86      98.344 124.669  66.727  1.00162.39           N
ATOM    663  NH2 ARG A  86      96.547 123.136  66.670  1.00162.39           N
ATOM    664  C   ARG A  86      99.895 121.732  61.063  1.00162.39           C
ATOM    665  O   ARG A  86      99.984 120.534  61.328  1.00162.39           O
ATOM    666  N   ILE A  87     100.973 122.545  60.996  1.00102.54           N
ATOM    667  CA  ILE A  87     102.312 122.086  61.240  1.00102.54           C
ATOM    668  CB  ILE A  87     103.206 122.152  60.034  1.00102.54           C
ATOM    669  CG2 ILE A  87     104.636 121.820  60.490  1.00102.54           C
ATOM    670  CG1 ILE A  87     102.695 121.218  58.925  1.00102.54           C
ATOM    671  CD1 ILE A  87     102.729 119.739  59.311  1.00102.54           C
ATOM    672  C   ILE A  87     102.917 122.977  62.279  1.00102.54           C
ATOM    673  O   ILE A  87     102.593 124.160  62.376  1.00102.54           O
ATOM    674  N   GLU A  88     103.788 122.405  63.132  1.00100.60           N
ATOM    675  CA  GLU A  88     104.458 123.202  64.114  1.00100.60           C
ATOM    676  CB  GLU A  88     103.885 123.087  65.532  1.00100.60           C
ATOM    677  CG  GLU A  88     102.539 123.779  65.724  1.00100.60           C
ATOM    678  CD  GLU A  88     102.135 123.560  67.171  1.00100.60           C
ATOM    679  OE1 GLU A  88     102.942 122.943  67.917  1.00100.60           O
ATOM    680  OE2 GLU A  88     101.020 124.011  67.547  1.00100.60           O
ATOM    681  C   GLU A  88     105.860 122.711  64.202  1.00100.60           C
ATOM    682  O   GLU A  88     106.132 121.526  64.010  1.00100.60           O
ATOM    683  N   ARG A  89     106.800 123.632  64.480  1.00129.28           N
ATOM    684  CA  ARG A  89     108.159 123.213  64.618  1.00129.28           C
ATOM    685  CB  ARG A  89     109.173 124.272  64.144  1.00129.28           C
ATOM    686  CG  ARG A  89     110.576 123.714  63.888  1.00129.28           C
ATOM    687  CD  ARG A  89     111.478 124.668  63.100  1.00129.28           C
ATOM    688  NE  ARG A  89     112.800 124.002  62.928  1.00129.28           N
ATOM    689  CZ  ARG A  89     113.533 124.225  61.798  1.00129.28           C
ATOM    690  NH1 ARG A  89     113.045 125.046  60.823  1.00129.28           N
ATOM    691  NH2 ARG A  89     114.748 123.623  61.640  1.00129.28           N
ATOM    692  C   ARG A  89     108.361 122.950  66.072  1.00129.28           C
ATOM    693  O   ARG A  89     107.939 123.743  66.913  1.00129.28           O
ATOM    694  N   VAL A  90     108.984 121.801  66.408  1.00118.17           N
ATOM    695  CA  VAL A  90     109.221 121.515  67.791  1.00118.17           C
ATOM    696  CB  VAL A  90     109.514 120.074  68.098  1.00118.17           C
ATOM    697  CG1 VAL A  90     108.230 119.260  67.912  1.00118.17           C
ATOM    698  CG2 VAL A  90     110.645 119.596  67.182  1.00118.17           C
ATOM    699  C   VAL A  90     110.382 122.340  68.220  1.00118.17           C
ATOM    700  O   VAL A  90     111.386 122.447  67.516  1.00118.17           O
ATOM    701  N   VAL A  91     110.262 122.969  69.402  1.00 40.05           N
ATOM    702  CA  VAL A  91     111.323 123.815  69.851  1.00 40.05           C
ATOM    703  CB  VAL A  91     110.888 124.848  70.849  1.00 40.05           C
ATOM    704  CG1 VAL A  91     112.129 125.619  71.330  1.00 40.05           C
ATOM    705  CG2 VAL A  91     109.821 125.742  70.196  1.00 40.05           C
ATOM    706  C   VAL A  91     112.369 122.975  70.505  1.00 40.05           C
ATOM    707  O   VAL A  91     112.069 122.091  71.307  1.00 40.05           O
ATOM    708  N   GLY A  92     113.643 123.251  70.165  1.00 32.06           N
ATOM    709  CA  GLY A  92     114.755 122.576  70.768  1.00 32.06           C
ATOM    710  C   GLY A  92     115.237 121.482  69.866  1.00 32.06           C
ATOM    711  O   GLY A  92     116.358 121.002  70.012  1.00 32.06           O
ATOM    712  N   GLU A  93     114.416 121.054  68.894  1.00100.67           N
ATOM    713  CA  GLU A  93     114.844 119.992  68.027  1.00100.67           C
ATOM    714  CB  GLU A  93     113.840 118.825  67.962  1.00100.67           C
ATOM    715  CG  GLU A  93     113.667 118.064  69.280  1.00100.67           C
ATOM    716  CD  GLU A  93     114.741 116.987  69.369  1.00100.67           C
ATOM    717  OE1 GLU A  93     115.897 117.260  68.948  1.00100.67           O
ATOM    718  OE2 GLU A  93     114.413 115.871  69.853  1.00100.67           O
ATOM    719  C   GLU A  93     114.935 120.556  66.642  1.00100.67           C
ATOM    720  O   GLU A  93     114.158 121.432  66.270  1.00100.67           O
ATOM    721  N   LYS A  94     115.955 120.130  65.869  1.00114.89           N
ATOM    722  CA  LYS A  94     116.118 120.604  64.521  1.00114.89           C
ATOM    723  CB  LYS A  94     117.532 120.321  63.983  1.00114.89           C
ATOM    724  CG  LYS A  94     117.961 118.855  64.091  1.00114.89           C
ATOM    725  CD  LYS A  94     119.260 118.542  63.347  1.00114.89           C
ATOM    726  CE  LYS A  94     119.709 117.087  63.485  1.00114.89           C
ATOM    727  NZ  LYS A  94     120.952 116.867  62.713  1.00114.89           N
ATOM    728  C   LYS A  94     115.114 120.039  63.546  1.00114.89           C
ATOM    729  O   LYS A  94     114.390 120.785  62.891  1.00114.89           O
ATOM    730  N   ASP A  95     115.066 118.693  63.461  1.00174.16           N
ATOM    731  CA  ASP A  95     114.356 117.830  62.546  1.00174.16           C
ATOM    732  CB  ASP A  95     115.034 116.457  62.398  1.00174.16           C
ATOM    733  CG  ASP A  95     115.049 115.760  63.750  1.00174.16           C
ATOM    734  OD1 ASP A  95     114.753 116.432  64.774  1.00174.16           O
ATOM    735  OD2 ASP A  95     115.367 114.542  63.777  1.00174.16           O
ATOM    736  C   ASP A  95     112.903 117.584  62.832  1.00174.16           C
ATOM    737  O   ASP A  95     112.295 116.803  62.101  1.00174.16           O
ATOM    738  N   GLN A  96     112.319 118.103  63.931  1.00 83.90           N
ATOM    739  CA  GLN A  96     110.982 117.664  64.232  1.00 83.90           C
ATOM    740  CB  GLN A  96     110.856 117.048  65.636  1.00 83.90           C
ATOM    741  CG  GLN A  96     111.630 115.742  65.815  1.00 83.90           C
ATOM    742  CD  GLN A  96     111.441 115.289  67.255  1.00 83.90           C
ATOM    743  OE1 GLN A  96     110.887 116.015  68.079  1.00 83.90           O
ATOM    744  NE2 GLN A  96     111.921 114.057  67.572  1.00 83.90           N
ATOM    745  C   GLN A  96     109.947 118.739  64.157  1.00 83.90           C
ATOM    746  O   GLN A  96     110.184 119.916  64.427  1.00 83.90           O
ATOM    747  N   TYR A  97     108.729 118.298  63.779  1.00 74.81           N
ATOM    748  CA  TYR A  97     107.573 119.131  63.682  1.00 74.81           C
ATOM    749  CB  TYR A  97     107.168 119.429  62.231  1.00 74.81           C
ATOM    750  CG  TYR A  97     108.307 120.162  61.616  1.00 74.81           C
ATOM    751  CD1 TYR A  97     108.385 121.533  61.698  1.00 74.81           C
ATOM    752  CD2 TYR A  97     109.305 119.471  60.968  1.00 74.81           C
ATOM    753  CE1 TYR A  97     109.440 122.208  61.130  1.00 74.81           C
ATOM    754  CE2 TYR A  97     110.362 120.139  60.399  1.00 74.81           C
ATOM    755  CZ  TYR A  97     110.429 121.510  60.479  1.00 74.81           C
ATOM    756  OH  TYR A  97     111.512 122.199  59.897  1.00 74.81           O
ATOM    757  C   TYR A  97     106.456 118.353  64.286  1.00 74.81           C
ATOM    758  O   TYR A  97     106.558 117.140  64.474  1.00 74.81           O
ATOM    759  N   ILE A  98     105.375 119.062  64.652  1.00122.18           N
ATOM    760  CA  ILE A  98     104.192 118.436  65.141  1.00122.18           C
ATOM    761  CB  ILE A  98     103.660 119.103  66.379  1.00122.18           C
ATOM    762  CG2 ILE A  98     102.292 118.481  66.705  1.00122.18           C
ATOM    763  CG1 ILE A  98     104.668 119.002  67.540  1.00122.18           C
ATOM    764  CD1 ILE A  98     104.861 117.586  68.081  1.00122.18           C
ATOM    765  C   ILE A  98     103.220 118.673  64.037  1.00122.18           C
ATOM    766  O   ILE A  98     102.922 119.820  63.705  1.00122.18           O
ATOM    767  N   ALA A  99     102.745 117.586  63.404  1.00 44.56           N
ATOM    768  CA  ALA A  99     101.811 117.714  62.324  1.00 44.56           C
ATOM    769  CB  ALA A  99     102.118 116.784  61.137  1.00 44.56           C
ATOM    770  C   ALA A  99     100.488 117.310  62.892  1.00 44.56           C
ATOM    771  O   ALA A  99     100.392 116.307  63.597  1.00 44.56           O
ATOM    772  N   TYR A 100      99.434 118.098  62.599  1.00 73.03           N
ATOM    773  CA  TYR A 100      98.120 117.838  63.112  1.00 73.03           C
ATOM    774  CB  TYR A 100      97.409 119.094  63.647  1.00 73.03           C
ATOM    775  CG  TYR A 100      98.146 119.607  64.837  1.00 73.03           C
ATOM    776  CD1 TYR A 100      99.257 120.406  64.687  1.00 73.03           C
ATOM    777  CD2 TYR A 100      97.715 119.298  66.107  1.00 73.03           C
ATOM    778  CE1 TYR A 100      99.931 120.881  65.788  1.00 73.03           C
ATOM    779  CE2 TYR A 100      98.385 119.769  67.211  1.00 73.03           C
ATOM    780  CZ  TYR A 100      99.495 120.562  67.052  1.00 73.03           C
ATOM    781  OH  TYR A 100     100.184 121.047  68.183  1.00 73.03           O
ATOM    782  C   TYR A 100      97.287 117.350  61.972  1.00 73.03           C
ATOM    783  O   TYR A 100      97.165 118.020  60.946  1.00 73.03           O
ATOM    784  N   VAL A 101      96.681 116.157  62.147  1.00 46.58           N
ATOM    785  CA  VAL A 101      95.911 115.556  61.095  1.00 46.58           C
ATOM    786  CB  VAL A 101      96.438 114.209  60.690  1.00 46.58           C
ATOM    787  CG1 VAL A 101      95.531 113.632  59.591  1.00 46.58           C
ATOM    788  CG2 VAL A 101      97.909 114.368  60.271  1.00 46.58           C
ATOM    789  C   VAL A 101      94.500 115.368  61.561  1.00 46.58           C
ATOM    790  O   VAL A 101      94.236 115.083  62.730  1.00 46.58           O
ATOM    791  N   ALA A 102      93.545 115.539  60.625  1.00 45.70           N
ATOM    792  CA  ALA A 102      92.157 115.374  60.942  1.00 45.70           C
ATOM    793  CB  ALA A 102      91.303 116.603  60.582  1.00 45.70           C
ATOM    794  C   ALA A 102      91.635 114.225  60.136  1.00 45.70           C
ATOM    795  O   ALA A 102      91.921 114.108  58.944  1.00 45.70           O
ATOM    796  N   TYR A 103      90.849 113.339  60.785  1.00 69.83           N
ATOM    797  CA  TYR A 103      90.273 112.214  60.096  1.00 69.83           C
ATOM    798  CB  TYR A 103      90.656 110.848  60.696  1.00 69.83           C
ATOM    799  CG  TYR A 103      92.138 110.681  60.708  1.00 69.83           C
ATOM    800  CD1 TYR A 103      92.870 111.107  61.793  1.00 69.83           C
ATOM    801  CD2 TYR A 103      92.795 110.096  59.649  1.00 69.83           C
ATOM    802  CE1 TYR A 103      94.236 110.955  61.824  1.00 69.83           C
ATOM    803  CE2 TYR A 103      94.162 109.942  59.673  1.00 69.83           C
ATOM    804  CZ  TYR A 103      94.884 110.372  60.762  1.00 69.83           C
ATOM    805  OH  TYR A 103      96.287 110.213  60.788  1.00 69.83           O
ATOM    806  C   TYR A 103      88.785 112.301  60.283  1.00 69.83           C
ATOM    807  O   TYR A 103      88.300 112.636  61.364  1.00 69.83           O
ATOM    808  N   PRO A 104      88.052 112.003  59.241  1.00 72.84           N
ATOM    809  CA  PRO A 104      86.612 112.024  59.312  1.00 72.84           C
ATOM    810  CD  PRO A 104      88.529 112.319  57.905  1.00 72.84           C
ATOM    811  CB  PRO A 104      86.120 111.997  57.866  1.00 72.84           C
ATOM    812  CG  PRO A 104      87.272 112.650  57.082  1.00 72.84           C
ATOM    813  C   PRO A 104      86.114 110.876  60.137  1.00 72.84           C
ATOM    814  O   PRO A 104      86.768 109.834  60.158  1.00 72.84           O
ATOM    815  N   LEU A 105      84.947 111.051  60.796  1.00 52.21           N
ATOM    816  CA  LEU A 105      84.336 110.095  61.680  1.00 52.21           C
ATOM    817  CB  LEU A 105      83.052 110.644  62.323  1.00 52.21           C
ATOM    818  CG  LEU A 105      82.359 109.660  63.281  1.00 52.21           C
ATOM    819  CD1 LEU A 105      83.247 109.341  64.493  1.00 52.21           C
ATOM    820  CD2 LEU A 105      80.965 110.171  63.683  1.00 52.21           C
ATOM    821  C   LEU A 105      83.973 108.850  60.932  1.00 52.21           C
ATOM    822  O   LEU A 105      84.085 107.745  61.461  1.00 52.21           O
ATOM    823  N   ASP A 106      83.549 109.004  59.668  1.00 62.95           N
ATOM    824  CA  ASP A 106      83.057 107.934  58.840  1.00 62.95           C
ATOM    825  CB  ASP A 106      82.616 108.406  57.442  1.00 62.95           C
ATOM    826  CG  ASP A 106      81.303 109.163  57.576  1.00 62.95           C
ATOM    827  OD1 ASP A 106      80.699 109.113  58.681  1.00 62.95           O
ATOM    828  OD2 ASP A 106      80.882 109.794  56.570  1.00 62.95           O
ATOM    829  C   ASP A 106      84.106 106.886  58.628  1.00 62.95           C
ATOM    830  O   ASP A 106      83.784 105.743  58.311  1.00 62.95           O
ATOM    831  N   LEU A 107      85.390 107.250  58.746  1.00 79.73           N
ATOM    832  CA  LEU A 107      86.474 106.344  58.492  1.00 79.73           C
ATOM    833  CB  LEU A 107      87.852 107.028  58.539  1.00 79.73           C
ATOM    834  CG  LEU A 107      88.069 108.065  57.421  1.00 79.73           C
ATOM    835  CD1 LEU A 107      89.494 108.641  57.461  1.00 79.73           C
ATOM    836  CD2 LEU A 107      87.697 107.490  56.045  1.00 79.73           C
ATOM    837  C   LEU A 107      86.500 105.224  59.489  1.00 79.73           C
ATOM    838  O   LEU A 107      87.009 104.146  59.181  1.00 79.73           O
ATOM    839  N   PHE A 108      85.982 105.447  60.715  1.00164.50           N
ATOM    840  CA  PHE A 108      86.181 104.469  61.750  1.00164.50           C
ATOM    841  CB  PHE A 108      86.574 105.119  63.085  1.00164.50           C
ATOM    842  CG  PHE A 108      87.863 105.828  62.855  1.00164.50           C
ATOM    843  CD1 PHE A 108      87.866 107.131  62.413  1.00164.50           C
ATOM    844  CD2 PHE A 108      89.064 105.192  63.065  1.00164.50           C
ATOM    845  CE1 PHE A 108      89.049 107.795  62.195  1.00164.50           C
ATOM    846  CE2 PHE A 108      90.251 105.853  62.849  1.00164.50           C
ATOM    847  CZ  PHE A 108      90.246 107.157  62.415  1.00164.50           C
ATOM    848  C   PHE A 108      84.984 103.618  62.034  1.00164.50           C
ATOM    849  O   PHE A 108      83.841 104.075  62.032  1.00164.50           O
ATOM    850  N   GLU A 109      85.259 102.320  62.296  1.00 43.78           N
ATOM    851  CA  GLU A 109      84.240 101.394  62.687  1.00 43.78           C
ATOM    852  CB  GLU A 109      84.664  99.916  62.645  1.00 43.78           C
ATOM    853  CG  GLU A 109      83.535  98.973  63.072  1.00 43.78           C
ATOM    854  CD  GLU A 109      84.046  97.543  63.003  1.00 43.78           C
ATOM    855  OE1 GLU A 109      85.255  97.361  62.702  1.00 43.78           O
ATOM    856  OE2 GLU A 109      83.235  96.614  63.257  1.00 43.78           O
ATOM    857  C   GLU A 109      83.919 101.705  64.107  1.00 43.78           C
ATOM    858  O   GLU A 109      84.804 101.940  64.930  1.00 43.78           O
ATOM    859  N   GLU A 110      82.617 101.687  64.424  1.00 88.67           N
ATOM    860  CA  GLU A 110      82.145 102.038  65.720  1.00 88.67           C
ATOM    861  CB  GLU A 110      80.612 102.159  65.704  1.00 88.67           C
ATOM    862  CG  GLU A 110      80.096 103.274  64.790  1.00 88.67           C
ATOM    863  CD  GLU A 110      80.653 104.606  65.279  1.00 88.67           C
ATOM    864  OE1 GLU A 110      81.905 104.743  65.329  1.00 88.67           O
ATOM    865  OE2 GLU A 110      79.835 105.506  65.606  1.00 88.67           O
ATOM    866  C   GLU A 110      82.556 100.978  66.706  1.00 88.67           C
ATOM    867  O   GLU A 110      82.441  99.784  66.438  1.00 88.67           O
ATOM    868  N   GLY A 111      83.087 101.410  67.872  1.00 34.88           N
ATOM    869  CA  GLY A 111      83.402 100.536  68.967  1.00 34.88           C
ATOM    870  C   GLY A 111      84.644  99.740  68.708  1.00 34.88           C
ATOM    871  O   GLY A 111      84.940  98.818  69.468  1.00 34.88           O
ATOM    872  N   SER A 112      85.424 100.069  67.656  1.00 60.58           N
ATOM    873  CA  SER A 112      86.561  99.226  67.399  1.00 60.58           C
ATOM    874  CB  SER A 112      86.506  98.564  66.013  1.00 60.58           C
ATOM    875  OG  SER A 112      87.646  97.743  65.812  1.00 60.58           O
ATOM    876  C   SER A 112      87.848  99.995  67.472  1.00 60.58           C
ATOM    877  O   SER A 112      88.208 100.727  66.552  1.00 60.58           O
ATOM    878  N   VAL A 113      88.598  99.792  68.575  1.00 46.14           N
ATOM    879  CA  VAL A 113      89.889 100.388  68.784  1.00 46.14           C
ATOM    880  CB  VAL A 113      90.441 100.113  70.153  1.00 46.14           C
ATOM    881  CG1 VAL A 113      91.876 100.658  70.230  1.00 46.14           C
ATOM    882  CG2 VAL A 113      89.493 100.734  71.193  1.00 46.14           C
ATOM    883  C   VAL A 113      90.815  99.791  67.773  1.00 46.14           C
ATOM    884  O   VAL A 113      91.701 100.460  67.241  1.00 46.14           O
ATOM    885  N   THR A 114      90.609  98.497  67.465  1.00 36.28           N
ATOM    886  CA  THR A 114      91.471  97.821  66.540  1.00 36.28           C
ATOM    887  CB  THR A 114      91.015  96.416  66.259  1.00 36.28           C
ATOM    888  OG1 THR A 114      90.973  95.660  67.461  1.00 36.28           O
ATOM    889  CG2 THR A 114      91.984  95.766  65.259  1.00 36.28           C
ATOM    890  C   THR A 114      91.431  98.576  65.248  1.00 36.28           C
ATOM    891  O   THR A 114      92.461  98.781  64.609  1.00 36.28           O
ATOM    892  N   ASN A 115      90.226  99.003  64.830  1.00 45.80           N
ATOM    893  CA  ASN A 115      90.050  99.716  63.597  1.00 45.80           C
ATOM    894  CB  ASN A 115      88.566  99.910  63.238  1.00 45.80           C
ATOM    895  CG  ASN A 115      88.493 100.634  61.902  1.00 45.80           C
ATOM    896  OD1 ASN A 115      88.562 101.859  61.842  1.00 45.80           O
ATOM    897  ND2 ASN A 115      88.356  99.856  60.794  1.00 45.80           N
ATOM    898  C   ASN A 115      90.694 101.071  63.667  1.00 45.80           C
ATOM    899  O   ASN A 115      91.300 101.517  62.695  1.00 45.80           O
ATOM    900  N   MET A 116      90.589 101.767  64.818  1.00100.35           N
ATOM    901  CA  MET A 116      91.136 103.095  64.927  1.00100.35           C
ATOM    902  CB  MET A 116      91.055 103.661  66.351  1.00100.35           C
ATOM    903  CG  MET A 116      89.674 104.077  66.829  1.00100.35           C
ATOM    904  SD  MET A 116      89.601 104.304  68.629  1.00100.35           S
ATOM    905  CE  MET A 116      90.955 105.510  68.687  1.00100.35           C
ATOM    906  C   MET A 116      92.603 103.012  64.678  1.00100.35           C
ATOM    907  O   MET A 116      93.168 103.817  63.939  1.00100.35           O
ATOM    908  N   PHE A 117      93.255 102.022  65.311  1.00 62.16           N
ATOM    909  CA  PHE A 117      94.671 101.865  65.187  1.00 62.16           C
ATOM    910  CB  PHE A 117      95.248 100.747  66.074  1.00 62.16           C
ATOM    911  CG  PHE A 117      95.463 101.309  67.437  1.00 62.16           C
ATOM    912  CD1 PHE A 117      94.413 101.557  68.290  1.00 62.16           C
ATOM    913  CD2 PHE A 117      96.744 101.579  67.864  1.00 62.16           C
ATOM    914  CE1 PHE A 117      94.644 102.076  69.543  1.00 62.16           C
ATOM    915  CE2 PHE A 117      96.980 102.097  69.115  1.00 62.16           C
ATOM    916  CZ  PHE A 117      95.927 102.348  69.958  1.00 62.16           C
ATOM    917  C   PHE A 117      95.038 101.558  63.770  1.00 62.16           C
ATOM    918  O   PHE A 117      95.937 102.180  63.210  1.00 62.16           O
ATOM    919  N   THR A 118      94.322 100.625  63.123  1.00 32.77           N
ATOM    920  CA  THR A 118      94.718 100.214  61.806  1.00 32.77           C
ATOM    921  CB  THR A 118      93.795  99.183  61.224  1.00 32.77           C
ATOM    922  OG1 THR A 118      93.748  98.039  62.064  1.00 32.77           O
ATOM    923  CG2 THR A 118      94.306  98.791  59.827  1.00 32.77           C
ATOM    924  C   THR A 118      94.707 101.394  60.886  1.00 32.77           C
ATOM    925  O   THR A 118      95.618 101.570  60.077  1.00 32.77           O
ATOM    926  N   SER A 119      93.667 102.237  60.977  1.00 53.73           N
ATOM    927  CA  SER A 119      93.551 103.350  60.080  1.00 53.73           C
ATOM    928  CB  SER A 119      92.212 104.095  60.224  1.00 53.73           C
ATOM    929  OG  SER A 119      91.138 103.250  59.841  1.00 53.73           O
ATOM    930  C   SER A 119      94.644 104.357  60.293  1.00 53.73           C
ATOM    931  O   SER A 119      95.281 104.785  59.330  1.00 53.73           O
ATOM    932  N   ILE A 120      94.846 104.812  61.549  1.00 87.79           N
ATOM    933  CA  ILE A 120      95.804 105.858  61.795  1.00 87.79           C
ATOM    934  CB  ILE A 120      95.607 106.466  63.153  1.00 87.79           C
ATOM    935  CG2 ILE A 120      96.708 107.517  63.378  1.00 87.79           C
ATOM    936  CG1 ILE A 120      94.182 107.037  63.262  1.00 87.79           C
ATOM    937  CD1 ILE A 120      93.752 107.362  64.692  1.00 87.79           C
ATOM    938  C   ILE A 120      97.240 105.406  61.692  1.00 87.79           C
ATOM    939  O   ILE A 120      98.003 105.949  60.895  1.00 87.79           O
ATOM    940  N   VAL A 121      97.625 104.408  62.520  1.00102.28           N
ATOM    941  CA  VAL A 121      98.953 103.861  62.683  1.00102.28           C
ATOM    942  CB  VAL A 121      99.236 103.332  64.065  1.00102.28           C
ATOM    943  CG1 VAL A 121      99.007 104.476  65.069  1.00102.28           C
ATOM    944  CG2 VAL A 121      98.424 102.057  64.335  1.00102.28           C
ATOM    945  C   VAL A 121      99.324 102.795  61.690  1.00102.28           C
ATOM    946  O   VAL A 121     100.466 102.346  61.676  1.00102.28           O
ATOM    947  N   GLY A 122      98.375 102.292  60.888  1.00 65.03           N
ATOM    948  CA  GLY A 122      98.609 101.119  60.088  1.00 65.03           C
ATOM    949  C   GLY A 122      99.768 101.204  59.126  1.00 65.03           C
ATOM    950  O   GLY A 122     100.502 100.221  59.010  1.00 65.03           O
ATOM    951  N   ASN A 123      99.993 102.324  58.399  1.00140.33           N
ATOM    952  CA  ASN A 123     101.004 102.197  57.377  1.00140.33           C
ATOM    953  CB  ASN A 123     100.385 102.147  55.971  1.00140.33           C
ATOM    954  CG  ASN A 123      99.544 100.884  55.870  1.00140.33           C
ATOM    955  OD1 ASN A 123      98.322 100.927  55.998  1.00140.33           O
ATOM    956  ND2 ASN A 123     100.214  99.724  55.637  1.00140.33           N
ATOM    957  C   ASN A 123     102.011 103.323  57.338  1.00140.33           C
ATOM    958  O   ASN A 123     103.097 103.144  56.789  1.00140.33           O
ATOM    959  N   VAL A 124     101.711 104.491  57.935  1.00139.83           N
ATOM    960  CA  VAL A 124     102.502 105.695  57.823  1.00139.83           C
ATOM    961  CB  VAL A 124     101.863 106.854  58.530  1.00139.83           C
ATOM    962  CG1 VAL A 124     102.762 108.087  58.362  1.00139.83           C
ATOM    963  CG2 VAL A 124     100.436 107.041  57.996  1.00139.83           C
ATOM    964  C   VAL A 124     103.892 105.566  58.387  1.00139.83           C
ATOM    965  O   VAL A 124     104.825 106.194  57.889  1.00139.83           O
ATOM    966  N   PHE A 125     104.070 104.758  59.440  1.00 83.65           N
ATOM    967  CA  PHE A 125     105.327 104.647  60.127  1.00 83.65           C
ATOM    968  CB  PHE A 125     105.259 103.664  61.309  1.00 83.65           C
ATOM    969  CG  PHE A 125     104.395 104.315  62.338  1.00 83.65           C
ATOM    970  CD1 PHE A 125     103.024 104.302  62.216  1.00 83.65           C
ATOM    971  CD2 PHE A 125     104.956 104.939  63.429  1.00 83.65           C
ATOM    972  CE1 PHE A 125     102.229 104.905  63.163  1.00 83.65           C
ATOM    973  CE2 PHE A 125     104.166 105.543  64.379  1.00 83.65           C
ATOM    974  CZ  PHE A 125     102.799 105.527  64.247  1.00 83.65           C
ATOM    975  C   PHE A 125     106.376 104.192  59.160  1.00 83.65           C
ATOM    976  O   PHE A 125     107.556 104.474  59.344  1.00 83.65           O
ATOM    977  N   GLY A 126     105.973 103.396  58.159  1.00 65.32           N
ATOM    978  CA  GLY A 126     106.799 102.847  57.114  1.00 65.32           C
ATOM    979  C   GLY A 126     107.275 103.848  56.093  1.00 65.32           C
ATOM    980  O   GLY A 126     108.280 103.592  55.432  1.00 65.32           O
ATOM    981  N   PHE A 127     106.542 104.964  55.878  1.00100.97           N
ATOM    982  CA  PHE A 127     106.803 105.881  54.794  1.00100.97           C
ATOM    983  CB  PHE A 127     105.950 107.162  54.897  1.00100.97           C
ATOM    984  CG  PHE A 127     105.828 107.775  53.542  1.00100.97           C
ATOM    985  CD1 PHE A 127     105.036 107.168  52.595  1.00100.97           C
ATOM    986  CD2 PHE A 127     106.457 108.955  53.219  1.00100.97           C
ATOM    987  CE1 PHE A 127     104.892 107.708  51.339  1.00100.97           C
ATOM    988  CE2 PHE A 127     106.317 109.502  51.964  1.00100.97           C
ATOM    989  CZ  PHE A 127     105.536 108.878  51.021  1.00100.97           C
ATOM    990  C   PHE A 127     108.268 106.243  54.751  1.00100.97           C
ATOM    991  O   PHE A 127     108.862 106.657  55.745  1.00100.97           O
ATOM    992  N   LYS A 128     108.872 106.110  53.548  1.00100.78           N
ATOM    993  CA  LYS A 128     110.286 106.283  53.312  1.00100.78           C
ATOM    994  CB  LYS A 128     110.669 106.048  51.841  1.00100.78           C
ATOM    995  CG  LYS A 128     112.163 106.223  51.563  1.00100.78           C
ATOM    996  CD  LYS A 128     112.582 105.771  50.164  1.00100.78           C
ATOM    997  CE  LYS A 128     112.073 106.693  49.055  1.00100.78           C
ATOM    998  NZ  LYS A 128     112.684 108.034  49.191  1.00100.78           N
ATOM    999  C   LYS A 128     110.722 107.678  53.646  1.00100.78           C
ATOM   1000  O   LYS A 128     111.778 107.883  54.240  1.00100.78           O
ATOM   1001  N   ALA A 129     109.881 108.662  53.297  1.00 85.79           N
ATOM   1002  CA  ALA A 129     110.102 110.077  53.405  1.00 85.79           C
ATOM   1003  CB  ALA A 129     108.926 110.910  52.868  1.00 85.79           C
ATOM   1004  C   ALA A 129     110.330 110.500  54.824  1.00 85.79           C
ATOM   1005  O   ALA A 129     110.820 111.602  55.054  1.00 85.79           O
ATOM   1006  N   LEU A 130     109.861 109.725  55.819  1.00113.05           N
ATOM   1007  CA  LEU A 130     110.085 110.149  57.175  1.00113.05           C
ATOM   1008  CB  LEU A 130     108.885 109.956  58.115  1.00113.05           C
ATOM   1009  CG  LEU A 130     107.620 110.737  57.724  1.00113.05           C
ATOM   1010  CD1 LEU A 130     106.901 110.099  56.530  1.00113.05           C
ATOM   1011  CD2 LEU A 130     106.701 110.931  58.934  1.00113.05           C
ATOM   1012  C   LEU A 130     111.202 109.358  57.777  1.00113.05           C
ATOM   1013  O   LEU A 130     111.337 108.163  57.517  1.00113.05           O
ATOM   1014  N   ARG A 131     112.088 110.040  58.539  1.00140.60           N
ATOM   1015  CA  ARG A 131     113.119 109.346  59.257  1.00140.60           C
ATOM   1016  CB  ARG A 131     114.201 110.272  59.842  1.00140.60           C
ATOM   1017  CG  ARG A 131     115.253 110.690  58.814  1.00140.60           C
ATOM   1018  CD  ARG A 131     116.453 111.428  59.410  1.00140.60           C
ATOM   1019  NE  ARG A 131     116.063 112.850  59.612  1.00140.60           N
ATOM   1020  CZ  ARG A 131     116.857 113.669  60.361  1.00140.60           C
ATOM   1021  NH1 ARG A 131     117.946 113.161  61.009  1.00140.60           N
ATOM   1022  NH2 ARG A 131     116.563 114.998  60.459  1.00140.60           N
ATOM   1023  C   ARG A 131     112.487 108.608  60.395  1.00140.60           C
ATOM   1024  O   ARG A 131     112.782 107.437  60.636  1.00140.60           O
ATOM   1025  N   ALA A 132     111.582 109.289  61.127  1.00 44.07           N
ATOM   1026  CA  ALA A 132     110.930 108.657  62.236  1.00 44.07           C
ATOM   1027  CB  ALA A 132     111.721 108.755  63.551  1.00 44.07           C
ATOM   1028  C   ALA A 132     109.621 109.347  62.453  1.00 44.07           C
ATOM   1029  O   ALA A 132     109.435 110.503  62.070  1.00 44.07           O
ATOM   1030  N   LEU A 133     108.661 108.630  63.068  1.00 69.53           N
ATOM   1031  CA  LEU A 133     107.364 109.199  63.275  1.00 69.53           C
ATOM   1032  CB  LEU A 133     106.357 108.733  62.202  1.00 69.53           C
ATOM   1033  CG  LEU A 133     104.932 109.297  62.338  1.00 69.53           C
ATOM   1034  CD1 LEU A 133     104.913 110.821  62.139  1.00 69.53           C
ATOM   1035  CD2 LEU A 133     103.960 108.569  61.395  1.00 69.53           C
ATOM   1036  C   LEU A 133     106.876 108.732  64.603  1.00 69.53           C
ATOM   1037  O   LEU A 133     107.053 107.567  64.959  1.00 69.53           O
ATOM   1038  N   ARG A 134     106.259 109.650  65.375  1.00 99.55           N
ATOM   1039  CA  ARG A 134     105.767 109.288  66.675  1.00 99.55           C
ATOM   1040  CB  ARG A 134     106.645 109.869  67.793  1.00 99.55           C
ATOM   1041  CG  ARG A 134     106.291 109.409  69.204  1.00 99.55           C
ATOM   1042  CD  ARG A 134     107.038 110.211  70.268  1.00 99.55           C
ATOM   1043  NE  ARG A 134     106.885 109.514  71.573  1.00 99.55           N
ATOM   1044  CZ  ARG A 134     107.213 110.175  72.720  1.00 99.55           C
ATOM   1045  NH1 ARG A 134     107.581 111.488  72.666  1.00 99.55           N
ATOM   1046  NH2 ARG A 134     107.172 109.534  73.922  1.00 99.55           N
ATOM   1047  C   ARG A 134     104.394 109.880  66.848  1.00 99.55           C
ATOM   1048  O   ARG A 134     104.212 111.082  66.681  1.00 99.55           O
ATOM   1049  N   LEU A 135     103.387 109.055  67.211  1.00 84.79           N
ATOM   1050  CA  LEU A 135     102.053 109.558  67.431  1.00 84.79           C
ATOM   1051  CB  LEU A 135     100.975 108.492  67.154  1.00 84.79           C
ATOM   1052  CG  LEU A 135      99.527 108.964  67.376  1.00 84.79           C
ATOM   1053  CD1 LEU A 135      99.168 110.136  66.449  1.00 84.79           C
ATOM   1054  CD2 LEU A 135      98.545 107.788  67.244  1.00 84.79           C
ATOM   1055  C   LEU A 135     101.966 109.952  68.878  1.00 84.79           C
ATOM   1056  O   LEU A 135     102.119 109.110  69.760  1.00 84.79           O
ATOM   1057  N   GLU A 136     101.838 111.272  69.144  1.00145.32           N
ATOM   1058  CA  GLU A 136     101.761 111.833  70.469  1.00145.32           C
ATOM   1059  CB  GLU A 136     102.275 113.284  70.510  1.00145.32           C
ATOM   1060  CG  GLU A 136     103.749 113.433  70.113  1.00145.32           C
ATOM   1061  CD  GLU A 136     104.634 112.955  71.258  1.00145.32           C
ATOM   1062  OE1 GLU A 136     104.099 112.736  72.376  1.00145.32           O
ATOM   1063  OE2 GLU A 136     105.864 112.808  71.025  1.00145.32           O
ATOM   1064  C   GLU A 136     100.380 111.837  71.076  1.00145.32           C
ATOM   1065  O   GLU A 136     100.240 111.605  72.276  1.00145.32           O
ATOM   1066  N   ASP A 137      99.319 112.142  70.291  1.00 83.12           N
ATOM   1067  CA  ASP A 137      98.037 112.289  70.935  1.00 83.12           C
ATOM   1068  CB  ASP A 137      97.894 113.662  71.615  1.00 83.12           C
ATOM   1069  CG  ASP A 137      96.774 113.611  72.642  1.00 83.12           C
ATOM   1070  OD1 ASP A 137      96.221 112.502  72.872  1.00 83.12           O
ATOM   1071  OD2 ASP A 137      96.466 114.687  73.220  1.00 83.12           O
ATOM   1072  C   ASP A 137      96.929 112.172  69.925  1.00 83.12           C
ATOM   1073  O   ASP A 137      97.130 112.385  68.730  1.00 83.12           O
ATOM   1074  N   LEU A 138      95.717 111.803  70.398  1.00 68.80           N
ATOM   1075  CA  LEU A 138      94.570 111.688  69.540  1.00 68.80           C
ATOM   1076  CB  LEU A 138      94.076 110.240  69.353  1.00 68.80           C
ATOM   1077  CG  LEU A 138      95.035 109.293  68.612  1.00 68.80           C
ATOM   1078  CD1 LEU A 138      94.427 107.884  68.492  1.00 68.80           C
ATOM   1079  CD2 LEU A 138      95.443 109.867  67.247  1.00 68.80           C
ATOM   1080  C   LEU A 138      93.436 112.379  70.221  1.00 68.80           C
ATOM   1081  O   LEU A 138      93.284 112.282  71.437  1.00 68.80           O
ATOM   1082  N   ARG A 139      92.602 113.102  69.450  1.00 85.24           N
ATOM   1083  CA  ARG A 139      91.449 113.707  70.047  1.00 85.24           C
ATOM   1084  CB  ARG A 139      91.177 115.128  69.520  1.00 85.24           C
ATOM   1085  CG  ARG A 139      90.049 115.863  70.246  1.00 85.24           C
ATOM   1086  CD  ARG A 139      88.648 115.368  69.883  1.00 85.24           C
ATOM   1087  NE  ARG A 139      88.461 115.572  68.420  1.00 85.24           N
ATOM   1088  CZ  ARG A 139      88.066 116.788  67.945  1.00 85.24           C
ATOM   1089  NH1 ARG A 139      87.894 117.833  68.806  1.00 85.24           N
ATOM   1090  NH2 ARG A 139      87.848 116.960  66.608  1.00 85.24           N
ATOM   1091  C   ARG A 139      90.304 112.836  69.642  1.00 85.24           C
ATOM   1092  O   ARG A 139      89.975 112.742  68.458  1.00 85.24           O
ATOM   1093  N   VAL A 140      89.678 112.149  70.620  1.00105.29           N
ATOM   1094  CA  VAL A 140      88.567 111.312  70.267  1.00105.29           C
ATOM   1095  CB  VAL A 140      88.481 110.031  71.053  1.00105.29           C
ATOM   1096  CG1 VAL A 140      88.311 110.351  72.547  1.00105.29           C
ATOM   1097  CG2 VAL A 140      87.342 109.181  70.462  1.00105.29           C
ATOM   1098  C   VAL A 140      87.327 112.117  70.494  1.00105.29           C
ATOM   1099  O   VAL A 140      87.052 112.592  71.594  1.00105.29           O
ATOM   1100  N   PRO A 141      86.570 112.286  69.446  1.00 77.12           N
ATOM   1101  CA  PRO A 141      85.372 113.075  69.489  1.00 77.12           C
ATOM   1102  CD  PRO A 141      87.028 112.032  68.093  1.00 77.12           C
ATOM   1103  CB  PRO A 141      85.000 113.347  68.030  1.00 77.12           C
ATOM   1104  CG  PRO A 141      85.786 112.294  67.228  1.00 77.12           C
ATOM   1105  C   PRO A 141      84.297 112.374  70.257  1.00 77.12           C
ATOM   1106  O   PRO A 141      84.333 111.150  70.374  1.00 77.12           O
ATOM   1107  N   THR A 142      83.321 113.143  70.771  1.00 98.76           N
ATOM   1108  CA  THR A 142      82.252 112.615  71.565  1.00 98.76           C
ATOM   1109  CB  THR A 142      81.306 113.674  72.047  1.00 98.76           C
ATOM   1110  OG1 THR A 142      80.330 113.100  72.904  1.00 98.76           O
ATOM   1111  CG2 THR A 142      80.627 114.324  70.830  1.00 98.76           C
ATOM   1112  C   THR A 142      81.455 111.655  70.739  1.00 98.76           C
ATOM   1113  O   THR A 142      80.985 110.637  71.242  1.00 98.76           O
ATOM   1114  N   ALA A 143      81.280 111.948  69.441  1.00 42.25           N
ATOM   1115  CA  ALA A 143      80.473 111.105  68.609  1.00 42.25           C
ATOM   1116  CB  ALA A 143      80.390 111.610  67.158  1.00 42.25           C
ATOM   1117  C   ALA A 143      81.060 109.721  68.575  1.00 42.25           C
ATOM   1118  O   ALA A 143      80.320 108.743  68.514  1.00 42.25           O
ATOM   1119  N   TYR A 144      82.401 109.602  68.519  1.00 95.24           N
ATOM   1120  CA  TYR A 144      83.069 108.324  68.489  1.00 95.24           C
ATOM   1121  CB  TYR A 144      84.507 108.447  67.955  1.00 95.24           C
ATOM   1122  CG  TYR A 144      84.997 107.089  67.589  1.00 95.24           C
ATOM   1123  CD1 TYR A 144      84.384 106.392  66.573  1.00 95.24           C
ATOM   1124  CD2 TYR A 144      86.085 106.530  68.217  1.00 95.24           C
ATOM   1125  CE1 TYR A 144      84.824 105.144  66.205  1.00 95.24           C
ATOM   1126  CE2 TYR A 144      86.531 105.281  67.852  1.00 95.24           C
ATOM   1127  CZ  TYR A 144      85.900 104.584  66.848  1.00 95.24           C
ATOM   1128  OH  TYR A 144      86.360 103.303  66.475  1.00 95.24           O
ATOM   1129  C   TYR A 144      83.088 107.672  69.849  1.00 95.24           C
ATOM   1130  O   TYR A 144      82.870 106.469  69.988  1.00 95.24           O
ATOM   1131  N   ILE A 145      83.328 108.465  70.909  1.00 98.30           N
ATOM   1132  CA  ILE A 145      83.479 107.934  72.239  1.00 98.30           C
ATOM   1133  CB  ILE A 145      83.762 108.988  73.268  1.00 98.30           C
ATOM   1134  CG2 ILE A 145      82.527 109.888  73.380  1.00 98.30           C
ATOM   1135  CG1 ILE A 145      84.192 108.344  74.596  1.00 98.30           C
ATOM   1136  CD1 ILE A 145      84.793 109.338  75.588  1.00 98.30           C
ATOM   1137  C   ILE A 145      82.229 107.209  72.639  1.00 98.30           C
ATOM   1138  O   ILE A 145      82.279 106.215  73.361  1.00 98.30           O
ATOM   1139  N   LYS A 146      81.067 107.703  72.186  1.00107.58           N
ATOM   1140  CA  LYS A 146      79.781 107.168  72.540  1.00107.58           C
ATOM   1141  CB  LYS A 146      78.624 107.975  71.930  1.00107.58           C
ATOM   1142  CG  LYS A 146      78.545 109.406  72.465  1.00107.58           C
ATOM   1143  CD  LYS A 146      78.338 109.480  73.978  1.00107.58           C
ATOM   1144  CE  LYS A 146      78.264 110.910  74.516  1.00107.58           C
ATOM   1145  NZ  LYS A 146      78.046 110.886  75.979  1.00107.58           N
ATOM   1146  C   LYS A 146      79.651 105.748  72.075  1.00107.58           C
ATOM   1147  O   LYS A 146      78.858 104.981  72.618  1.00107.58           O
ATOM   1148  N   THR A 147      80.384 105.375  71.017  1.00137.53           N
ATOM   1149  CA  THR A 147      80.313 104.067  70.440  1.00137.53           C
ATOM   1150  CB  THR A 147      81.037 103.967  69.148  1.00137.53           C
ATOM   1151  OG1 THR A 147      80.609 104.977  68.247  1.00137.53           O
ATOM   1152  CG2 THR A 147      80.643 102.603  68.590  1.00137.53           C
ATOM   1153  C   THR A 147      80.908 103.022  71.356  1.00137.53           C
ATOM   1154  O   THR A 147      80.622 101.835  71.209  1.00137.53           O
ATOM   1155  N   PHE A 148      81.810 103.405  72.283  1.00 71.87           N
ATOM   1156  CA  PHE A 148      82.476 102.421  73.098  1.00 71.87           C
ATOM   1157  CB  PHE A 148      83.950 102.755  73.374  1.00 71.87           C
ATOM   1158  CG  PHE A 148      84.672 102.695  72.079  1.00 71.87           C
ATOM   1159  CD1 PHE A 148      84.602 103.750  71.201  1.00 71.87           C
ATOM   1160  CD2 PHE A 148      85.420 101.589  71.747  1.00 71.87           C
ATOM   1161  CE1 PHE A 148      85.270 103.702  70.002  1.00 71.87           C
ATOM   1162  CE2 PHE A 148      86.090 101.536  70.549  1.00 71.87           C
ATOM   1163  CZ  PHE A 148      86.014 102.593  69.675  1.00 71.87           C
ATOM   1164  C   PHE A 148      81.846 102.295  74.449  1.00 71.87           C
ATOM   1165  O   PHE A 148      81.277 103.243  74.987  1.00 71.87           O
ATOM   1166  N   GLN A 149      81.909 101.066  75.004  1.00 61.02           N
ATOM   1167  CA  GLN A 149      81.435 100.783  76.328  1.00 61.02           C
ATOM   1168  CB  GLN A 149      81.471  99.285  76.659  1.00 61.02           C
ATOM   1169  CG  GLN A 149      81.062  98.983  78.100  1.00 61.02           C
ATOM   1170  CD  GLN A 149      81.383  97.524  78.376  1.00 61.02           C
ATOM   1171  OE1 GLN A 149      80.750  96.618  77.836  1.00 61.02           O
ATOM   1172  NE2 GLN A 149      82.405  97.289  79.242  1.00 61.02           N
ATOM   1173  C   GLN A 149      82.348 101.442  77.311  1.00 61.02           C
ATOM   1174  O   GLN A 149      81.903 102.043  78.288  1.00 61.02           O
ATOM   1175  N   GLY A 150      83.670 101.357  77.065  1.00 33.65           N
ATOM   1176  CA  GLY A 150      84.590 101.927  78.005  1.00 33.65           C
ATOM   1177  C   GLY A 150      84.801 100.913  79.088  1.00 33.65           C
ATOM   1178  O   GLY A 150      84.576  99.722  78.883  1.00 33.65           O
ATOM   1179  N   PRO A 151      85.216 101.369  80.243  1.00 78.26           N
ATOM   1180  CA  PRO A 151      85.526 100.485  81.336  1.00 78.26           C
ATOM   1181  CD  PRO A 151      85.944 102.624  80.333  1.00 78.26           C
ATOM   1182  CB  PRO A 151      86.183 101.359  82.401  1.00 78.26           C
ATOM   1183  CG  PRO A 151      86.828 102.495  81.586  1.00 78.26           C
ATOM   1184  C   PRO A 151      84.334  99.743  81.823  1.00 78.26           C
ATOM   1185  O   PRO A 151      83.237 100.300  81.798  1.00 78.26           O
ATOM   1186  N   PRO A 152      84.507  98.520  82.249  1.00109.66           N
ATOM   1187  CA  PRO A 152      83.395  97.773  82.732  1.00109.66           C
ATOM   1188  CD  PRO A 152      85.640  97.684  81.891  1.00109.66           C
ATOM   1189  CB  PRO A 152      83.962  96.410  83.123  1.00109.66           C
ATOM   1190  CG  PRO A 152      85.176  96.245  82.184  1.00109.66           C
ATOM   1191  C   PRO A 152      82.734  98.538  83.833  1.00109.66           C
ATOM   1192  O   PRO A 152      81.519  98.717  83.759  1.00109.66           O
ATOM   1193  N   HIS A 153      83.477  98.861  84.919  1.00130.16           N
ATOM   1194  CA  HIS A 153      82.944  99.653  85.998  1.00130.16           C
ATOM   1195  ND1 HIS A 153      83.310  96.514  86.743  1.00130.16           N
ATOM   1196  CG  HIS A 153      82.656  97.592  87.299  1.00130.16           C
ATOM   1197  CB  HIS A 153      83.229  98.975  87.341  1.00130.16           C
ATOM   1198  NE2 HIS A 153      81.322  95.777  87.407  1.00130.16           N
ATOM   1199  CD2 HIS A 153      81.444  97.124  87.700  1.00130.16           C
ATOM   1200  CE1 HIS A 153      82.467  95.456  86.833  1.00130.16           C
ATOM   1201  C   HIS A 153      83.347 101.103  86.062  1.00130.16           C
ATOM   1202  O   HIS A 153      82.510 102.003  86.062  1.00130.16           O
ATOM   1203  N   GLY A 154      84.673 101.367  86.090  1.00 48.45           N
ATOM   1204  CA  GLY A 154      85.156 102.711  86.290  1.00 48.45           C
ATOM   1205  C   GLY A 154      85.379 102.945  87.763  1.00 48.45           C
ATOM   1206  O   GLY A 154      84.939 102.177  88.619  1.00 48.45           O
ATOM   1207  N   ILE A 155      86.030 104.083  88.085  1.00113.79           N
ATOM   1208  CA  ILE A 155      86.480 104.411  89.413  1.00113.79           C
ATOM   1209  CB  ILE A 155      87.170 105.743  89.444  1.00113.79           C
ATOM   1210  CG2 ILE A 155      87.493 106.066  90.909  1.00113.79           C
ATOM   1211  CG1 ILE A 155      88.404 105.744  88.529  1.00113.79           C
ATOM   1212  CD1 ILE A 155      89.484 104.761  88.963  1.00113.79           C
ATOM   1213  C   ILE A 155      85.366 104.497  90.416  1.00113.79           C
ATOM   1214  O   ILE A 155      85.468 103.909  91.493  1.00113.79           O
ATOM   1215  N   GLN A 156      84.277 105.228  90.115  1.00 82.31           N
ATOM   1216  CA  GLN A 156      83.253 105.377  91.114  1.00 82.31           C
ATOM   1217  CB  GLN A 156      82.150 106.387  90.754  1.00 82.31           C
ATOM   1218  CG  GLN A 156      82.556 107.853  90.933  1.00 82.31           C
ATOM   1219  CD  GLN A 156      83.291 108.334  89.692  1.00 82.31           C
ATOM   1220  OE1 GLN A 156      83.772 107.542  88.884  1.00 82.31           O
ATOM   1221  NE2 GLN A 156      83.376 109.681  89.527  1.00 82.31           N
ATOM   1222  C   GLN A 156      82.589 104.071  91.410  1.00 82.31           C
ATOM   1223  O   GLN A 156      82.361 103.744  92.573  1.00 82.31           O
ATOM   1224  N   VAL A 157      82.270 103.274  90.375  1.00 32.13           N
ATOM   1225  CA  VAL A 157      81.574 102.041  90.621  1.00 32.13           C
ATOM   1226  CB  VAL A 157      81.256 101.277  89.370  1.00 32.13           C
ATOM   1227  CG1 VAL A 157      80.703  99.897  89.768  1.00 32.13           C
ATOM   1228  CG2 VAL A 157      80.281 102.106  88.522  1.00 32.13           C
ATOM   1229  C   VAL A 157      82.437 101.151  91.453  1.00 32.13           C
ATOM   1230  O   VAL A 157      81.961 100.490  92.373  1.00 32.13           O
ATOM   1231  N   GLU A 158      83.743 101.117  91.148  1.00 51.47           N
ATOM   1232  CA  GLU A 158      84.647 100.251  91.845  1.00 51.47           C
ATOM   1233  CB  GLU A 158      86.082 100.382  91.313  1.00 51.47           C
ATOM   1234  CG  GLU A 158      87.099  99.516  92.055  1.00 51.47           C
ATOM   1235  CD  GLU A 158      88.466  99.736  91.424  1.00 51.47           C
ATOM   1236  OE1 GLU A 158      88.511 100.267  90.282  1.00 51.47           O
ATOM   1237  OE2 GLU A 158      89.482  99.380  92.079  1.00 51.47           O
ATOM   1238  C   GLU A 158      84.687 100.585  93.307  1.00 51.47           C
ATOM   1239  O   GLU A 158      84.667  99.686  94.146  1.00 51.47           O
ATOM   1240  N   ARG A 159      84.725 101.886  93.653  1.00123.78           N
ATOM   1241  CA  ARG A 159      84.840 102.309  95.023  1.00123.78           C
ATOM   1242  CB  ARG A 159      84.713 103.836  95.184  1.00123.78           C
ATOM   1243  CG  ARG A 159      85.556 104.698  94.244  1.00123.78           C
ATOM   1244  CD  ARG A 159      86.898 105.137  94.822  1.00123.78           C
ATOM   1245  NE  ARG A 159      87.962 104.566  93.953  1.00123.78           N
ATOM   1246  CZ  ARG A 159      89.199 104.326  94.471  1.00123.78           C
ATOM   1247  NH1 ARG A 159      89.419 104.508  95.804  1.00123.78           N
ATOM   1248  NH2 ARG A 159      90.208 103.898  93.659  1.00123.78           N
ATOM   1249  C   ARG A 159      83.646 101.800  95.757  1.00123.78           C
ATOM   1250  O   ARG A 159      83.759 101.327  96.884  1.00123.78           O
ATOM   1251  N   ASP A 160      82.459 101.934  95.138  1.00 39.77           N
ATOM   1252  CA  ASP A 160      81.217 101.547  95.745  1.00 39.77           C
ATOM   1253  CB  ASP A 160      80.000 101.955  94.901  1.00 39.77           C
ATOM   1254  CG  ASP A 160      79.886 103.477  94.946  1.00 39.77           C
ATOM   1255  OD1 ASP A 160      80.278 104.055  95.991  1.00 39.77           O
ATOM   1256  OD2 ASP A 160      79.415 104.081  93.943  1.00 39.77           O
ATOM   1257  C   ASP A 160      81.160 100.063  95.925  1.00 39.77           C
ATOM   1258  O   ASP A 160      80.710  99.578  96.961  1.00 39.77           O
ATOM   1259  N   LYS A 161      81.605  99.295  94.912  1.00 80.86           N
ATOM   1260  CA  LYS A 161      81.529  97.866  95.012  1.00 80.86           C
ATOM   1261  CB  LYS A 161      82.042  97.144  93.754  1.00 80.86           C
ATOM   1262  CG  LYS A 161      81.155  97.321  92.521  1.00 80.86           C
ATOM   1263  CD  LYS A 161      81.814  96.828  91.235  1.00 80.86           C
ATOM   1264  CE  LYS A 161      82.444  95.445  91.383  1.00 80.86           C
ATOM   1265  NZ  LYS A 161      83.150  95.081  90.138  1.00 80.86           N
ATOM   1266  C   LYS A 161      82.394  97.416  96.144  1.00 80.86           C
ATOM   1267  O   LYS A 161      81.964  96.629  96.986  1.00 80.86           O
ATOM   1268  N   LEU A 162      83.650  97.900  96.183  1.00127.08           N
ATOM   1269  CA  LEU A 162      84.576  97.525  97.214  1.00127.08           C
ATOM   1270  CB  LEU A 162      86.062  97.769  96.908  1.00127.08           C
ATOM   1271  CG  LEU A 162      86.602  96.801  95.842  1.00127.08           C
ATOM   1272  CD1 LEU A 162      86.183  97.221  94.429  1.00127.08           C
ATOM   1273  CD2 LEU A 162      88.108  96.568  95.994  1.00127.08           C
ATOM   1274  C   LEU A 162      84.262  98.164  98.526  1.00127.08           C
ATOM   1275  O   LEU A 162      84.660  97.647  99.568  1.00127.08           O
ATOM   1276  N   ASN A 163      83.556  99.309  98.498  1.00 90.60           N
ATOM   1277  CA  ASN A 163      83.231 100.117  99.637  1.00 90.60           C
ATOM   1278  CB  ASN A 163      82.432  99.355 100.712  1.00 90.60           C
ATOM   1279  CG  ASN A 163      81.633 100.361 101.538  1.00 90.60           C
ATOM   1280  OD1 ASN A 163      80.442 100.567 101.306  1.00 90.60           O
ATOM   1281  ND2 ASN A 163      82.294 101.002 102.534  1.00 90.60           N
ATOM   1282  C   ASN A 163      84.492 100.666 100.225  1.00 90.60           C
ATOM   1283  O   ASN A 163      84.699 100.612 101.434  1.00 90.60           O
ATOM   1284  N   LYS A 164      85.372 101.219  99.359  1.00124.69           N
ATOM   1285  CA  LYS A 164      86.635 101.773  99.760  1.00124.69           C
ATOM   1286  CB  LYS A 164      87.787 101.223  98.921  1.00124.69           C
ATOM   1287  CG  LYS A 164      87.941  99.704  98.955  1.00124.69           C
ATOM   1288  CD  LYS A 164      88.389  99.167 100.309  1.00124.69           C
ATOM   1289  CE  LYS A 164      88.609  97.657 100.350  1.00124.69           C
ATOM   1290  NZ  LYS A 164      89.341  97.299 101.589  1.00124.69           N
ATOM   1291  C   LYS A 164      86.611 103.231  99.408  1.00124.69           C
ATOM   1292  O   LYS A 164      86.385 103.593  98.252  1.00124.69           O
ATOM   1293  N   TYR A 165      86.842 104.117 100.395  1.00 85.25           N
ATOM   1294  CA  TYR A 165      86.858 105.512 100.069  1.00 85.25           C
ATOM   1295  CB  TYR A 165      85.612 106.276 100.528  1.00 85.25           C
ATOM   1296  CG  TYR A 165      84.356 105.718  99.959  1.00 85.25           C
ATOM   1297  CD1 TYR A 165      83.883 106.129  98.731  1.00 85.25           C
ATOM   1298  CD2 TYR A 165      83.641 104.797 100.679  1.00 85.25           C
ATOM   1299  CE1 TYR A 165      82.702 105.635  98.214  1.00 85.25           C
ATOM   1300  CE2 TYR A 165      82.468 104.302 100.174  1.00 85.25           C
ATOM   1301  CZ  TYR A 165      81.995 104.718  98.957  1.00 85.25           C
ATOM   1302  OH  TYR A 165      80.781 104.173  98.505  1.00 85.25           O
ATOM   1303  C   TYR A 165      87.951 106.143 100.869  1.00 85.25           C
ATOM   1304  O   TYR A 165      88.334 105.625 101.917  1.00 85.25           O
ATOM   1305  N   GLY A 166      88.498 107.270 100.353  1.00 39.11           N
ATOM   1306  CA  GLY A 166      89.379 108.118 101.105  1.00 39.11           C
ATOM   1307  C   GLY A 166      90.831 107.771 101.017  1.00 39.11           C
ATOM   1308  O   GLY A 166      91.618 108.358 101.756  1.00 39.11           O
ATOM   1309  N   ARG A 167      91.250 106.820 100.157  1.00223.95           N
ATOM   1310  CA  ARG A 167      92.665 106.561 100.106  1.00223.95           C
ATOM   1311  CB  ARG A 167      93.172 105.414 100.987  1.00223.95           C
ATOM   1312  CG  ARG A 167      92.570 105.280 102.372  1.00223.95           C
ATOM   1313  CD  ARG A 167      93.236 104.150 103.155  1.00223.95           C
ATOM   1314  NE  ARG A 167      93.586 103.079 102.175  1.00223.95           N
ATOM   1315  CZ  ARG A 167      92.736 102.058 101.852  1.00223.95           C
ATOM   1316  NH1 ARG A 167      91.501 101.948 102.424  1.00223.95           N
ATOM   1317  NH2 ARG A 167      93.135 101.134 100.931  1.00223.95           N
ATOM   1318  C   ARG A 167      92.932 105.932  98.787  1.00223.95           C
ATOM   1319  O   ARG A 167      92.023 105.444  98.116  1.00223.95           O
ATOM   1320  N   PRO A 168      94.189 105.912  98.435  1.00162.91           N
ATOM   1321  CA  PRO A 168      94.592 105.187  97.269  1.00162.91           C
ATOM   1322  CD  PRO A 168      95.092 107.015  98.732  1.00162.91           C
ATOM   1323  CB  PRO A 168      95.997 105.686  96.917  1.00162.91           C
ATOM   1324  CG  PRO A 168      96.423 106.555  98.119  1.00162.91           C
ATOM   1325  C   PRO A 168      94.493 103.738  97.643  1.00162.91           C
ATOM   1326  O   PRO A 168      94.553 103.436  98.835  1.00162.91           O
ATOM   1327  N   LEU A 169      94.281 102.835  96.662  1.00 72.27           N
ATOM   1328  CA  LEU A 169      94.175 101.427  96.940  1.00 72.27           C
ATOM   1329  CB  LEU A 169      93.332 100.652  95.910  1.00 72.27           C
ATOM   1330  CG  LEU A 169      91.864 101.119  95.855  1.00 72.27           C
ATOM   1331  CD1 LEU A 169      91.041 100.276  94.866  1.00 72.27           C
ATOM   1332  CD2 LEU A 169      91.239 101.184  97.257  1.00 72.27           C
ATOM   1333  C   LEU A 169      95.559 100.859  96.928  1.00 72.27           C
ATOM   1334  O   LEU A 169      96.449 101.420  96.288  1.00 72.27           O
ATOM   1335  N   LEU A 170      95.770  99.729  97.646  1.00 66.40           N
ATOM   1336  CA  LEU A 170      97.077  99.131  97.752  1.00 66.40           C
ATOM   1337  CB  LEU A 170      97.577  99.025  99.203  1.00 66.40           C
ATOM   1338  CG  LEU A 170      97.766 100.379  99.908  1.00 66.40           C
ATOM   1339  CD1 LEU A 170      98.265 100.173 101.347  1.00 66.40           C
ATOM   1340  CD2 LEU A 170      98.663 101.325  99.091  1.00 66.40           C
ATOM   1341  C   LEU A 170      97.066  97.731  97.206  1.00 66.40           C
ATOM   1342  O   LEU A 170      96.236  96.901  97.578  1.00 66.40           O
ATOM   1343  N   GLY A 171      98.048  97.429  96.327  1.00 29.54           N
ATOM   1344  CA  GLY A 171      98.154  96.129  95.726  1.00 29.54           C
ATOM   1345  C   GLY A 171      99.506  95.558  96.032  1.00 29.54           C
ATOM   1346  O   GLY A 171     100.481  96.276  96.244  1.00 29.54           O
ATOM   1347  N   CYS A 172      99.589  94.214  96.034  1.00 58.29           N
ATOM   1348  CA  CYS A 172     100.791  93.510  96.371  1.00 58.29           C
ATOM   1349  CB  CYS A 172     100.485  92.509  97.496  1.00 58.29           C
ATOM   1350  SG  CYS A 172     101.909  91.732  98.297  1.00 58.29           S
ATOM   1351  C   CYS A 172     101.201  92.729  95.157  1.00 58.29           C
ATOM   1352  O   CYS A 172     100.361  92.167  94.455  1.00 58.29           O
ATOM   1353  N   THR A 173     102.517  92.669  94.874  1.00 45.21           N
ATOM   1354  CA  THR A 173     102.962  91.925  93.730  1.00 45.21           C
ATOM   1355  CB  THR A 173     103.972  92.653  92.892  1.00 45.21           C
ATOM   1356  OG1 THR A 173     103.429  93.879  92.423  1.00 45.21           O
ATOM   1357  CG2 THR A 173     104.353  91.758  91.701  1.00 45.21           C
ATOM   1358  C   THR A 173     103.597  90.677  94.246  1.00 45.21           C
ATOM   1359  O   THR A 173     104.420  90.718  95.159  1.00 45.21           O
ATOM   1360  N   ILE A 174     103.208  89.523  93.666  1.00108.42           N
ATOM   1361  CA  ILE A 174     103.726  88.263  94.114  1.00108.42           C
ATOM   1362  CB  ILE A 174     102.750  87.128  93.958  1.00108.42           C
ATOM   1363  CG2 ILE A 174     103.463  85.826  94.362  1.00108.42           C
ATOM   1364  CG1 ILE A 174     101.459  87.395  94.753  1.00108.42           C
ATOM   1365  CD1 ILE A 174     101.666  87.522  96.261  1.00108.42           C
ATOM   1366  C   ILE A 174     104.921  87.937  93.274  1.00108.42           C
ATOM   1367  O   ILE A 174     104.853  87.897  92.045  1.00108.42           O
ATOM   1368  N   LYS A 175     106.070  87.711  93.939  1.00109.63           N
ATOM   1369  CA  LYS A 175     107.281  87.357  93.258  1.00109.63           C
ATOM   1370  CB  LYS A 175     108.435  88.340  93.505  1.00109.63           C
ATOM   1371  CG  LYS A 175     108.172  89.731  92.923  1.00109.63           C
ATOM   1372  CD  LYS A 175     107.939  89.727  91.411  1.00109.63           C
ATOM   1373  CE  LYS A 175     107.523  91.087  90.852  1.00109.63           C
ATOM   1374  NZ  LYS A 175     107.055  90.932  89.458  1.00109.63           N
ATOM   1375  C   LYS A 175     107.670  86.036  93.828  1.00109.63           C
ATOM   1376  O   LYS A 175     107.255  85.718  94.942  1.00109.63           O
ATOM   1377  N   PRO A 176     108.430  85.233  93.129  1.00 75.04           N
ATOM   1378  CA  PRO A 176     108.979  85.526  91.830  1.00 75.04           C
ATOM   1379  CD  PRO A 176     109.077  84.093  93.754  1.00 75.04           C
ATOM   1380  CB  PRO A 176     110.076  84.485  91.591  1.00 75.04           C
ATOM   1381  CG  PRO A 176     109.765  83.360  92.594  1.00 75.04           C
ATOM   1382  C   PRO A 176     107.936  85.523  90.759  1.00 75.04           C
ATOM   1383  O   PRO A 176     106.810  85.101  91.014  1.00 75.04           O
ATOM   1384  N   LYS A 177     108.299  86.019  89.558  1.00 99.06           N
ATOM   1385  CA  LYS A 177     107.395  86.130  88.451  1.00 99.06           C
ATOM   1386  CB  LYS A 177     108.024  86.813  87.225  1.00 99.06           C
ATOM   1387  CG  LYS A 177     108.406  88.273  87.468  1.00 99.06           C
ATOM   1388  CD  LYS A 177     109.234  88.888  86.338  1.00 99.06           C
ATOM   1389  CE  LYS A 177     108.395  89.280  85.119  1.00 99.06           C
ATOM   1390  NZ  LYS A 177     107.473  90.382  85.474  1.00 99.06           N
ATOM   1391  C   LYS A 177     106.921  84.776  88.006  1.00 99.06           C
ATOM   1392  O   LYS A 177     105.740  84.615  87.704  1.00 99.06           O
ATOM   1393  N   LEU A 178     107.819  83.769  87.918  1.00108.47           N
ATOM   1394  CA  LEU A 178     107.395  82.465  87.478  1.00108.47           C
ATOM   1395  CB  LEU A 178     107.813  82.112  86.036  1.00108.47           C
ATOM   1396  CG  LEU A 178     107.020  82.847  84.935  1.00108.47           C
ATOM   1397  CD1 LEU A 178     105.565  82.361  84.866  1.00108.47           C
ATOM   1398  CD2 LEU A 178     107.107  84.368  85.088  1.00108.47           C
ATOM   1399  C   LEU A 178     107.977  81.415  88.375  1.00108.47           C
ATOM   1400  O   LEU A 178     108.878  81.688  89.167  1.00108.47           O
ATOM   1401  N   GLY A 179     107.434  80.178  88.282  1.00 32.08           N
ATOM   1402  CA  GLY A 179     107.977  79.055  88.995  1.00 32.08           C
ATOM   1403  C   GLY A 179     107.246  78.767  90.276  1.00 32.08           C
ATOM   1404  O   GLY A 179     107.571  77.794  90.955  1.00 32.08           O
ATOM   1405  N   LEU A 180     106.253  79.588  90.668  1.00160.46           N
ATOM   1406  CA  LEU A 180     105.571  79.304  91.905  1.00160.46           C
ATOM   1407  CB  LEU A 180     104.905  80.528  92.557  1.00160.46           C
ATOM   1408  CG  LEU A 180     105.890  81.608  93.025  1.00160.46           C
ATOM   1409  CD1 LEU A 180     106.855  81.055  94.084  1.00160.46           C
ATOM   1410  CD2 LEU A 180     106.596  82.278  91.837  1.00160.46           C
ATOM   1411  C   LEU A 180     104.469  78.317  91.652  1.00160.46           C
ATOM   1412  O   LEU A 180     103.879  78.291  90.575  1.00160.46           O
ATOM   1413  N   SER A 181     104.163  77.473  92.660  1.00 37.24           N
ATOM   1414  CA  SER A 181     103.096  76.519  92.555  1.00 37.24           C
ATOM   1415  CB  SER A 181     103.216  75.354  93.552  1.00 37.24           C
ATOM   1416  OG  SER A 181     103.119  75.841  94.883  1.00 37.24           O
ATOM   1417  C   SER A 181     101.813  77.232  92.856  1.00 37.24           C
ATOM   1418  O   SER A 181     101.809  78.321  93.429  1.00 37.24           O
ATOM   1419  N   ALA A 182     100.678  76.616  92.466  1.00 27.13           N
ATOM   1420  CA  ALA A 182      99.392  77.219  92.673  1.00 27.13           C
ATOM   1421  CB  ALA A 182      98.241  76.366  92.113  1.00 27.13           C
ATOM   1422  C   ALA A 182      99.163  77.375  94.142  1.00 27.13           C
ATOM   1423  O   ALA A 182      98.696  78.420  94.592  1.00 27.13           O
ATOM   1424  N   LYS A 183      99.501  76.340  94.936  1.00113.82           N
ATOM   1425  CA  LYS A 183      99.262  76.408  96.352  1.00113.82           C
ATOM   1426  CB  LYS A 183      99.691  75.153  97.126  1.00113.82           C
ATOM   1427  CG  LYS A 183      98.864  73.898  96.872  1.00113.82           C
ATOM   1428  CD  LYS A 183      99.452  72.680  97.584  1.00113.82           C
ATOM   1429  CE  LYS A 183      99.663  72.916  99.082  1.00113.82           C
ATOM   1430  NZ  LYS A 183     100.234  71.706  99.713  1.00113.82           N
ATOM   1431  C   LYS A 183     100.084  77.501  96.953  1.00113.82           C
ATOM   1432  O   LYS A 183      99.605  78.262  97.790  1.00113.82           O
ATOM   1433  N   ASN A 184     101.359  77.592  96.543  1.00 81.32           N
ATOM   1434  CA  ASN A 184     102.261  78.552  97.107  1.00 81.32           C
ATOM   1435  CB  ASN A 184     103.687  78.404  96.552  1.00 81.32           C
ATOM   1436  CG  ASN A 184     104.620  79.166  97.474  1.00 81.32           C
ATOM   1437  OD1 ASN A 184     104.176  79.839  98.402  1.00 81.32           O
ATOM   1438  ND2 ASN A 184     105.950  79.062  97.212  1.00 81.32           N
ATOM   1439  C   ASN A 184     101.783  79.925  96.762  1.00 81.32           C
ATOM   1440  O   ASN A 184     101.884  80.849  97.568  1.00 81.32           O
ATOM   1441  N   TYR A 185     101.234  80.085  95.545  1.00 76.76           N
ATOM   1442  CA  TYR A 185     100.830  81.375  95.066  1.00 76.76           C
ATOM   1443  CB  TYR A 185     100.223  81.267  93.652  1.00 76.76           C
ATOM   1444  CG  TYR A 185     100.387  82.552  92.912  1.00 76.76           C
ATOM   1445  CD1 TYR A 185     101.571  82.789  92.250  1.00 76.76           C
ATOM   1446  CD2 TYR A 185      99.393  83.501  92.852  1.00 76.76           C
ATOM   1447  CE1 TYR A 185     101.772  83.950  91.544  1.00 76.76           C
ATOM   1448  CE2 TYR A 185      99.589  84.668  92.146  1.00 76.76           C
ATOM   1449  CZ  TYR A 185     100.778  84.894  91.491  1.00 76.76           C
ATOM   1450  OH  TYR A 185     100.978  86.089  90.767  1.00 76.76           O
ATOM   1451  C   TYR A 185      99.773  81.893  96.000  1.00 76.76           C
ATOM   1452  O   TYR A 185      99.843  83.032  96.460  1.00 76.76           O
ATOM   1453  N   GLY A 186      98.784  81.040  96.337  1.00 28.35           N
ATOM   1454  CA  GLY A 186      97.686  81.414  97.187  1.00 28.35           C
ATOM   1455  C   GLY A 186      98.178  81.749  98.562  1.00 28.35           C
ATOM   1456  O   GLY A 186      97.637  82.638  99.217  1.00 28.35           O
ATOM   1457  N   ARG A 187      99.192  81.015  99.057  1.00 68.08           N
ATOM   1458  CA  ARG A 187      99.679  81.246 100.390  1.00 68.08           C
ATOM   1459  CB  ARG A 187     100.769  80.235 100.794  1.00 68.08           C
ATOM   1460  CG  ARG A 187     101.319  80.442 102.206  1.00 68.08           C
ATOM   1461  CD  ARG A 187     102.121  79.251 102.742  1.00 68.08           C
ATOM   1462  NE  ARG A 187     102.687  78.509 101.579  1.00 68.08           N
ATOM   1463  CZ  ARG A 187     102.057  77.389 101.115  1.00 68.08           C
ATOM   1464  NH1 ARG A 187     100.931  76.931 101.735  1.00 68.08           N
ATOM   1465  NH2 ARG A 187     102.554  76.716 100.036  1.00 68.08           N
ATOM   1466  C   ARG A 187     100.239  82.633 100.479  1.00 68.08           C
ATOM   1467  O   ARG A 187     100.006  83.350 101.452  1.00 68.08           O
ATOM   1468  N   ALA A 188     101.006  83.045  99.457  1.00 34.22           N
ATOM   1469  CA  ALA A 188     101.570  84.364  99.427  1.00 34.22           C
ATOM   1470  CB  ALA A 188     102.509  84.588  98.229  1.00 34.22           C
ATOM   1471  C   ALA A 188     100.449  85.346  99.315  1.00 34.22           C
ATOM   1472  O   ALA A 188     100.522  86.440  99.872  1.00 34.22           O
ATOM   1473  N   VAL A 189      99.393  84.991  98.553  1.00 43.13           N
ATOM   1474  CA  VAL A 189      98.283  85.882  98.350  1.00 43.13           C
ATOM   1475  CB  VAL A 189      97.251  85.331  97.410  1.00 43.13           C
ATOM   1476  CG1 VAL A 189      96.048  86.290  97.390  1.00 43.13           C
ATOM   1477  CG2 VAL A 189      97.900  85.123  96.030  1.00 43.13           C
ATOM   1478  C   VAL A 189      97.597  86.151  99.658  1.00 43.13           C
ATOM   1479  O   VAL A 189      97.291  87.292  99.990  1.00 43.13           O
ATOM   1480  N   TYR A 190      97.343  85.100 100.450  1.00 77.40           N
ATOM   1481  CA  TYR A 190      96.655  85.213 101.706  1.00 77.40           C
ATOM   1482  CB  TYR A 190      96.422  83.814 102.312  1.00 77.40           C
ATOM   1483  CG  TYR A 190      95.961  83.897 103.726  1.00 77.40           C
ATOM   1484  CD1 TYR A 190      94.694  84.330 104.044  1.00 77.40           C
ATOM   1485  CD2 TYR A 190      96.802  83.498 104.740  1.00 77.40           C
ATOM   1486  CE1 TYR A 190      94.284  84.387 105.356  1.00 77.40           C
ATOM   1487  CE2 TYR A 190      96.399  83.551 106.053  1.00 77.40           C
ATOM   1488  CZ  TYR A 190      95.136  83.994 106.361  1.00 77.40           C
ATOM   1489  OH  TYR A 190      94.722  84.048 107.708  1.00 77.40           O
ATOM   1490  C   TYR A 190      97.458  86.048 102.664  1.00 77.40           C
ATOM   1491  O   TYR A 190      96.920  86.919 103.347  1.00 77.40           O
ATOM   1492  N   GLU A 191      98.781  85.817 102.734  1.00 77.39           N
ATOM   1493  CA  GLU A 191      99.594  86.530 103.679  1.00 77.39           C
ATOM   1494  CB  GLU A 191     101.059  86.063 103.671  1.00 77.39           C
ATOM   1495  CG  GLU A 191     101.246  84.648 104.220  1.00 77.39           C
ATOM   1496  CD  GLU A 191     100.975  84.696 105.717  1.00 77.39           C
ATOM   1497  OE1 GLU A 191     101.378  85.704 106.357  1.00 77.39           O
ATOM   1498  OE2 GLU A 191     100.355  83.732 106.240  1.00 77.39           O
ATOM   1499  C   GLU A 191      99.595  87.997 103.373  1.00 77.39           C
ATOM   1500  O   GLU A 191      99.441  88.824 104.271  1.00 77.39           O
ATOM   1501  N   CYS A 192      99.771  88.367 102.091  1.00 71.31           N
ATOM   1502  CA  CYS A 192      99.857  89.758 101.758  1.00 71.31           C
ATOM   1503  CB  CYS A 192     100.342  90.021 100.315  1.00 71.31           C
ATOM   1504  SG  CYS A 192     101.244  91.602 100.216  1.00 71.31           S
ATOM   1505  C   CYS A 192      98.528  90.439 102.011  1.00 71.31           C
ATOM   1506  O   CYS A 192      98.498  91.539 102.556  1.00 71.31           O
ATOM   1507  N   LEU A 193      97.386  89.808 101.652  1.00120.20           N
ATOM   1508  CA  LEU A 193      96.085  90.423 101.831  1.00120.20           C
ATOM   1509  CB  LEU A 193      94.885  89.614 101.283  1.00120.20           C
ATOM   1510  CG  LEU A 193      94.557  89.727  99.779  1.00120.20           C
ATOM   1511  CD1 LEU A 193      94.149  91.155  99.399  1.00120.20           C
ATOM   1512  CD2 LEU A 193      95.655  89.172  98.886  1.00120.20           C
ATOM   1513  C   LEU A 193      95.730  90.665 103.278  1.00120.20           C
ATOM   1514  O   LEU A 193      95.188  91.720 103.605  1.00120.20           O
ATOM   1515  N   ARG A 194      96.033  89.716 104.188  1.00228.90           N
ATOM   1516  CA  ARG A 194      95.613  89.788 105.571  1.00228.90           C
ATOM   1517  CB  ARG A 194      96.241  88.728 106.486  1.00228.90           C
ATOM   1518  CG  ARG A 194      96.204  87.286 106.014  1.00228.90           C
ATOM   1519  CD  ARG A 194      96.766  86.342 107.079  1.00228.90           C
ATOM   1520  NE  ARG A 194      98.113  86.844 107.475  1.00228.90           N
ATOM   1521  CZ  ARG A 194      98.436  86.931 108.799  1.00228.90           C
ATOM   1522  NH1 ARG A 194      97.527  86.561 109.748  1.00228.90           N
ATOM   1523  NH2 ARG A 194      99.664  87.390 109.178  1.00228.90           N
ATOM   1524  C   ARG A 194      96.187  91.032 106.171  1.00228.90           C
ATOM   1525  O   ARG A 194      95.659  91.586 107.135  1.00228.90           O
ATOM   1526  N   GLY A 195      97.351  91.429 105.643  1.00 67.93           N
ATOM   1527  CA  GLY A 195      98.183  92.516 106.070  1.00 67.93           C
ATOM   1528  C   GLY A 195      97.553  93.868 105.918  1.00 67.93           C
ATOM   1529  O   GLY A 195      97.996  94.804 106.583  1.00 67.93           O
ATOM   1530  N   GLY A 196      96.566  94.051 105.014  1.00 52.37           N
ATOM   1531  CA  GLY A 196      96.014  95.374 104.876  1.00 52.37           C
ATOM   1532  C   GLY A 196      96.022  95.830 103.443  1.00 52.37           C
ATOM   1533  O   GLY A 196      95.524  96.918 103.151  1.00 52.37           O
ATOM   1534  N   LEU A 197      96.613  95.054 102.512  1.00118.24           N
ATOM   1535  CA  LEU A 197      96.546  95.441 101.124  1.00118.24           C
ATOM   1536  CB  LEU A 197      97.700  94.905 100.255  1.00118.24           C
ATOM   1537  CG  LEU A 197      99.013  95.697 100.427  1.00118.24           C
ATOM   1538  CD1 LEU A 197      99.483  95.726 101.886  1.00118.24           C
ATOM   1539  CD2 LEU A 197     100.102  95.186  99.472  1.00118.24           C
ATOM   1540  C   LEU A 197      95.233  95.001 100.539  1.00118.24           C
ATOM   1541  O   LEU A 197      94.650  94.002 100.956  1.00118.24           O
ATOM   1542  N   ASP A 198      94.697  95.809  99.599  1.00 85.21           N
ATOM   1543  CA  ASP A 198      93.440  95.553  98.951  1.00 85.21           C
ATOM   1544  CB  ASP A 198      92.880  96.833  98.308  1.00 85.21           C
ATOM   1545  CG  ASP A 198      92.637  97.822  99.446  1.00 85.21           C
ATOM   1546  OD1 ASP A 198      92.159  97.386 100.527  1.00 85.21           O
ATOM   1547  OD2 ASP A 198      92.954  99.027  99.255  1.00 85.21           O
ATOM   1548  C   ASP A 198      93.530  94.467  97.908  1.00 85.21           C
ATOM   1549  O   ASP A 198      92.643  93.618  97.815  1.00 85.21           O
ATOM   1550  N   PHE A 199      94.606  94.447  97.089  1.00 90.08           N
ATOM   1551  CA  PHE A 199      94.645  93.487  96.019  1.00 90.08           C
ATOM   1552  CB  PHE A 199      94.446  94.097  94.615  1.00 90.08           C
ATOM   1553  CG  PHE A 199      93.113  94.761  94.490  1.00 90.08           C
ATOM   1554  CD1 PHE A 199      91.952  94.026  94.405  1.00 90.08           C
ATOM   1555  CD2 PHE A 199      93.033  96.135  94.416  1.00 90.08           C
ATOM   1556  CE1 PHE A 199      90.735  94.655  94.276  1.00 90.08           C
ATOM   1557  CE2 PHE A 199      91.819  96.768  94.286  1.00 90.08           C
ATOM   1558  CZ  PHE A 199      90.664  96.027  94.217  1.00 90.08           C
ATOM   1559  C   PHE A 199      95.987  92.827  95.960  1.00 90.08           C
ATOM   1560  O   PHE A 199      96.982  93.323  96.485  1.00 90.08           O
ATOM   1561  N   THR A 200      96.016  91.643  95.318  1.00 74.83           N
ATOM   1562  CA  THR A 200      97.217  90.928  94.998  1.00 74.83           C
ATOM   1563  CB  THR A 200      97.398  89.619  95.707  1.00 74.83           C
ATOM   1564  OG1 THR A 200      96.193  88.872  95.694  1.00 74.83           O
ATOM   1565  CG2 THR A 200      97.895  89.891  97.134  1.00 74.83           C
ATOM   1566  C   THR A 200      97.168  90.754  93.517  1.00 74.83           C
ATOM   1567  O   THR A 200      96.104  90.871  92.914  1.00 74.83           O
ATOM   1568  N   LYS A 201      98.326  90.523  92.875  1.00 97.19           N
ATOM   1569  CA  LYS A 201      98.326  90.515  91.440  1.00 97.19           C
ATOM   1570  CB  LYS A 201      99.082  91.733  90.879  1.00 97.19           C
ATOM   1571  CG  LYS A 201      99.418  91.654  89.388  1.00 97.19           C
ATOM   1572  CD  LYS A 201     100.095  92.919  88.856  1.00 97.19           C
ATOM   1573  CE  LYS A 201     100.757  92.751  87.485  1.00 97.19           C
ATOM   1574  NZ  LYS A 201     102.133  92.228  87.638  1.00 97.19           N
ATOM   1575  C   LYS A 201      99.038  89.315  90.906  1.00 97.19           C
ATOM   1576  O   LYS A 201     100.100  88.934  91.396  1.00 97.19           O
ATOM   1577  N   ASP A 202      98.445  88.686  89.869  1.00 66.95           N
ATOM   1578  CA  ASP A 202      99.109  87.631  89.157  1.00 66.95           C
ATOM   1579  CB  ASP A 202      98.230  86.855  88.152  1.00 66.95           C
ATOM   1580  CG  ASP A 202      97.401  85.789  88.848  1.00 66.95           C
ATOM   1581  OD1 ASP A 202      97.858  85.266  89.899  1.00 66.95           O
ATOM   1582  OD2 ASP A 202      96.305  85.467  88.317  1.00 66.95           O
ATOM   1583  C   ASP A 202     100.123  88.315  88.307  1.00 66.95           C
ATOM   1584  O   ASP A 202      99.898  89.434  87.847  1.00 66.95           O
ATOM   1585  N   ASP A 203     101.272  87.662  88.067  1.00 48.63           N
ATOM   1586  CA  ASP A 203     102.236  88.279  87.210  1.00 48.63           C
ATOM   1587  CB  ASP A 203     103.584  87.530  87.175  1.00 48.63           C
ATOM   1588  CG  ASP A 203     104.613  88.362  86.418  1.00 48.63           C
ATOM   1589  OD1 ASP A 203     104.502  88.468  85.167  1.00 48.63           O
ATOM   1590  OD2 ASP A 203     105.529  88.909  87.089  1.00 48.63           O
ATOM   1591  C   ASP A 203     101.621  88.261  85.846  1.00 48.63           C
ATOM   1592  O   ASP A 203     100.796  87.402  85.538  1.00 48.63           O
ATOM   1593  N   GLU A 204     102.002  89.226  84.992  1.00 80.19           N
ATOM   1594  CA  GLU A 204     101.451  89.342  83.673  1.00 80.19           C
ATOM   1595  CB  GLU A 204     101.995  90.559  82.902  1.00 80.19           C
ATOM   1596  CG  GLU A 204     103.522  90.608  82.795  1.00 80.19           C
ATOM   1597  CD  GLU A 204     104.076  91.236  84.069  1.00 80.19           C
ATOM   1598  OE1 GLU A 204     103.272  91.515  84.997  1.00 80.19           O
ATOM   1599  OE2 GLU A 204     105.316  91.452  84.125  1.00 80.19           O
ATOM   1600  C   GLU A 204     101.795  88.104  82.909  1.00 80.19           C
ATOM   1601  O   GLU A 204     101.067  87.701  82.002  1.00 80.19           O
ATOM   1602  N   ASN A 205     102.958  87.514  83.233  1.00 60.88           N
ATOM   1603  CA  ASN A 205     103.472  86.325  82.616  1.00 60.88           C
ATOM   1604  CB  ASN A 205     104.936  86.047  82.995  1.00 60.88           C
ATOM   1605  CG  ASN A 205     105.802  87.136  82.380  1.00 60.88           C
ATOM   1606  OD1 ASN A 205     105.429  87.765  81.392  1.00 60.88           O
ATOM   1607  ND2 ASN A 205     107.002  87.363  82.979  1.00 60.88           N
ATOM   1608  C   ASN A 205     102.686  85.111  83.008  1.00 60.88           C
ATOM   1609  O   ASN A 205     102.602  84.162  82.230  1.00 60.88           O
ATOM   1610  N   VAL A 206     102.122  85.069  84.233  1.00 81.24           N
ATOM   1611  CA  VAL A 206     101.456  83.858  84.625  1.00 81.24           C
ATOM   1612  CB  VAL A 206     101.230  83.736  86.112  1.00 81.24           C
ATOM   1613  CG1 VAL A 206     102.600  83.757  86.811  1.00 81.24           C
ATOM   1614  CG2 VAL A 206     100.270  84.837  86.596  1.00 81.24           C
ATOM   1615  C   VAL A 206     100.134  83.771  83.919  1.00 81.24           C
ATOM   1616  O   VAL A 206      99.267  84.632  84.052  1.00 81.24           O
ATOM   1617  N   ASN A 207      99.968  82.696  83.125  1.00148.35           N
ATOM   1618  CA  ASN A 207      98.771  82.407  82.388  1.00148.35           C
ATOM   1619  CB  ASN A 207      98.986  82.390  80.864  1.00148.35           C
ATOM   1620  CG  ASN A 207      99.231  83.821  80.399  1.00148.35           C
ATOM   1621  OD1 ASN A 207      99.479  84.065  79.219  1.00148.35           O
ATOM   1622  ND2 ASN A 207      99.161  84.794  81.347  1.00148.35           N
ATOM   1623  C   ASN A 207      98.448  81.017  82.833  1.00148.35           C
ATOM   1624  O   ASN A 207      97.835  80.826  83.880  1.00148.35           O
ATOM   1625  N   SER A 208      98.810  80.007  82.023  1.00 71.94           N
ATOM   1626  CA  SER A 208      98.694  78.647  82.466  1.00 71.94           C
ATOM   1627  CB  SER A 208      97.594  77.851  81.740  1.00 71.94           C
ATOM   1628  OG  SER A 208      97.540  76.520  82.232  1.00 71.94           O
ATOM   1629  C   SER A 208     100.015  78.041  82.101  1.00 71.94           C
ATOM   1630  O   SER A 208     100.448  78.173  80.958  1.00 71.94           O
ATOM   1631  N   GLN A 209     100.699  77.361  83.048  1.00135.42           N
ATOM   1632  CA  GLN A 209     102.023  76.879  82.746  1.00135.42           C
ATOM   1633  CB  GLN A 209     103.118  77.699  83.453  1.00135.42           C
ATOM   1634  CG  GLN A 209     102.886  79.216  83.511  1.00135.42           C
ATOM   1635  CD  GLN A 209     102.980  79.857  82.138  1.00135.42           C
ATOM   1636  OE1 GLN A 209     101.960  80.170  81.528  1.00135.42           O
ATOM   1637  NE2 GLN A 209     104.226  80.085  81.647  1.00135.42           N
ATOM   1638  C   GLN A 209     102.143  75.518  83.363  1.00135.42           C
ATOM   1639  O   GLN A 209     101.321  75.130  84.191  1.00135.42           O
ATOM   1640  N   PRO A 210     103.156  74.777  82.996  1.00 66.52           N
ATOM   1641  CA  PRO A 210     103.341  73.473  83.570  1.00 66.52           C
ATOM   1642  CD  PRO A 210     103.752  74.887  81.675  1.00 66.52           C
ATOM   1643  CB  PRO A 210     104.490  72.845  82.788  1.00 66.52           C
ATOM   1644  CG  PRO A 210     104.378  73.507  81.400  1.00 66.52           C
ATOM   1645  C   PRO A 210     103.544  73.550  85.052  1.00 66.52           C
ATOM   1646  O   PRO A 210     103.092  72.653  85.762  1.00 66.52           O
ATOM   1647  N   PHE A 211     104.230  74.598  85.543  1.00 81.24           N
ATOM   1648  CA  PHE A 211     104.448  74.749  86.953  1.00 81.24           C
ATOM   1649  CB  PHE A 211     105.583  75.725  87.333  1.00 81.24           C
ATOM   1650  CG  PHE A 211     105.368  77.069  86.731  1.00 81.24           C
ATOM   1651  CD1 PHE A 211     105.832  77.341  85.465  1.00 81.24           C
ATOM   1652  CD2 PHE A 211     104.723  78.061  87.433  1.00 81.24           C
ATOM   1653  CE1 PHE A 211     105.647  78.581  84.900  1.00 81.24           C
ATOM   1654  CE2 PHE A 211     104.534  79.303  86.873  1.00 81.24           C
ATOM   1655  CZ  PHE A 211     104.996  79.563  85.606  1.00 81.24           C
ATOM   1656  C   PHE A 211     103.169  75.122  87.641  1.00 81.24           C
ATOM   1657  O   PHE A 211     102.978  74.793  88.813  1.00 81.24           O
ATOM   1658  N   MET A 212     102.281  75.876  86.958  1.00 74.02           N
ATOM   1659  CA  MET A 212     101.043  76.246  87.588  1.00 74.02           C
ATOM   1660  CB  MET A 212     101.189  77.578  88.351  1.00 74.02           C
ATOM   1661  CG  MET A 212      99.940  78.081  89.072  1.00 74.02           C
ATOM   1662  SD  MET A 212     100.270  79.439  90.240  1.00 74.02           S
ATOM   1663  CE  MET A 212     100.854  80.631  89.001  1.00 74.02           C
ATOM   1664  C   MET A 212      99.996  76.401  86.521  1.00 74.02           C
ATOM   1665  O   MET A 212     100.104  77.270  85.656  1.00 74.02           O
ATOM   1666  N   ARG A 213      98.945  75.552  86.562  1.00 97.94           N
ATOM   1667  CA  ARG A 213      97.864  75.625  85.617  1.00 97.94           C
ATOM   1668  CB  ARG A 213      97.095  74.304  85.459  1.00 97.94           C
ATOM   1669  CG  ARG A 213      97.952  73.226  84.798  1.00 97.94           C
ATOM   1670  CD  ARG A 213      98.359  73.604  83.373  1.00 97.94           C
ATOM   1671  NE  ARG A 213      99.368  72.616  82.902  1.00 97.94           N
ATOM   1672  CZ  ARG A 213     100.194  72.949  81.868  1.00 97.94           C
ATOM   1673  NH1 ARG A 213     100.085  74.173  81.275  1.00 97.94           N
ATOM   1674  NH2 ARG A 213     101.133  72.062  81.429  1.00 97.94           N
ATOM   1675  C   ARG A 213      96.919  76.667  86.124  1.00 97.94           C
ATOM   1676  O   ARG A 213      96.827  76.898  87.327  1.00 97.94           O
ATOM   1677  N   TRP A 214      96.182  77.324  85.208  1.00 77.79           N
ATOM   1678  CA  TRP A 214      95.354  78.435  85.583  1.00 77.79           C
ATOM   1679  CB  TRP A 214      94.725  79.151  84.375  1.00 77.79           C
ATOM   1680  CG  TRP A 214      93.780  78.316  83.545  1.00 77.79           C
ATOM   1681  CD2 TRP A 214      92.354  78.288  83.723  1.00 77.79           C
ATOM   1682  CD1 TRP A 214      94.053  77.497  82.489  1.00 77.79           C
ATOM   1683  NE1 TRP A 214      92.888  76.962  81.996  1.00 77.79           N
ATOM   1684  CE2 TRP A 214      91.833  77.441  82.745  1.00 77.79           C
ATOM   1685  CE3 TRP A 214      91.544  78.924  84.622  1.00 77.79           C
ATOM   1686  CZ2 TRP A 214      90.489  77.215  82.650  1.00 77.79           C
ATOM   1687  CZ3 TRP A 214      90.190  78.688  84.529  1.00 77.79           C
ATOM   1688  CH2 TRP A 214      89.673  77.850  83.562  1.00 77.79           C
ATOM   1689  C   TRP A 214      94.252  78.046  86.516  1.00 77.79           C
ATOM   1690  O   TRP A 214      94.020  78.730  87.510  1.00 77.79           O
ATOM   1691  N   ARG A 215      93.549  76.931  86.250  1.00 55.10           N
ATOM   1692  CA  ARG A 215      92.407  76.630  87.064  1.00 55.10           C
ATOM   1693  CB  ARG A 215      91.657  75.367  86.609  1.00 55.10           C
ATOM   1694  CG  ARG A 215      90.226  75.291  87.147  1.00 55.10           C
ATOM   1695  CD  ARG A 215      89.392  74.189  86.491  1.00 55.10           C
ATOM   1696  NE  ARG A 215      87.982  74.359  86.943  1.00 55.10           N
ATOM   1697  CZ  ARG A 215      87.540  73.714  88.061  1.00 55.10           C
ATOM   1698  NH1 ARG A 215      88.390  72.912  88.764  1.00 55.10           N
ATOM   1699  NH2 ARG A 215      86.249  73.871  88.475  1.00 55.10           N
ATOM   1700  C   ARG A 215      92.845  76.450  88.482  1.00 55.10           C
ATOM   1701  O   ARG A 215      92.191  76.935  89.402  1.00 55.10           O
ATOM   1702  N   ASP A 216      93.988  75.774  88.692  1.00 41.53           N
ATOM   1703  CA  ASP A 216      94.478  75.516  90.016  1.00 41.53           C
ATOM   1704  CB  ASP A 216      95.793  74.719  89.994  1.00 41.53           C
ATOM   1705  CG  ASP A 216      95.485  73.332  89.446  1.00 41.53           C
ATOM   1706  OD1 ASP A 216      94.748  72.571  90.126  1.00 41.53           O
ATOM   1707  OD2 ASP A 216      95.989  73.016  88.335  1.00 41.53           O
ATOM   1708  C   ASP A 216      94.752  76.822  90.705  1.00 41.53           C
ATOM   1709  O   ASP A 216      94.409  76.991  91.874  1.00 41.53           O
ATOM   1710  N   ARG A 217      95.368  77.790  89.996  1.00151.58           N
ATOM   1711  CA  ARG A 217      95.699  79.048  90.614  1.00151.58           C
ATOM   1712  CB  ARG A 217      96.426  80.035  89.684  1.00151.58           C
ATOM   1713  CG  ARG A 217      96.921  81.272  90.440  1.00151.58           C
ATOM   1714  CD  ARG A 217      97.208  82.503  89.573  1.00151.58           C
ATOM   1715  NE  ARG A 217      98.195  82.123  88.528  1.00151.58           N
ATOM   1716  CZ  ARG A 217      97.776  81.834  87.262  1.00151.58           C
ATOM   1717  NH1 ARG A 217      96.464  81.989  86.920  1.00151.58           N
ATOM   1718  NH2 ARG A 217      98.678  81.399  86.336  1.00151.58           N
ATOM   1719  C   ARG A 217      94.446  79.752  91.046  1.00151.58           C
ATOM   1720  O   ARG A 217      94.381  80.294  92.150  1.00151.58           O
ATOM   1721  N   PHE A 218      93.409  79.751  90.184  1.00 76.02           N
ATOM   1722  CA  PHE A 218      92.183  80.450  90.468  1.00 76.02           C
ATOM   1723  CB  PHE A 218      91.130  80.267  89.357  1.00 76.02           C
ATOM   1724  CG  PHE A 218      91.451  81.166  88.211  1.00 76.02           C
ATOM   1725  CD1 PHE A 218      92.669  81.110  87.577  1.00 76.02           C
ATOM   1726  CD2 PHE A 218      90.504  82.043  87.734  1.00 76.02           C
ATOM   1727  CE1 PHE A 218      92.955  81.934  86.515  1.00 76.02           C
ATOM   1728  CE2 PHE A 218      90.781  82.870  86.669  1.00 76.02           C
ATOM   1729  CZ  PHE A 218      92.010  82.819  86.059  1.00 76.02           C
ATOM   1730  C   PHE A 218      91.583  79.909  91.731  1.00 76.02           C
ATOM   1731  O   PHE A 218      91.197  80.670  92.619  1.00 76.02           O
ATOM   1732  N   LEU A 219      91.499  78.571  91.852  1.00105.10           N
ATOM   1733  CA  LEU A 219      90.883  77.998  93.018  1.00105.10           C
ATOM   1734  CB  LEU A 219      90.852  76.461  93.025  1.00105.10           C
ATOM   1735  CG  LEU A 219      89.762  75.800  92.167  1.00105.10           C
ATOM   1736  CD1 LEU A 219      89.916  76.108  90.674  1.00105.10           C
ATOM   1737  CD2 LEU A 219      89.709  74.293  92.453  1.00105.10           C
ATOM   1738  C   LEU A 219      91.622  78.369  94.266  1.00105.10           C
ATOM   1739  O   LEU A 219      91.010  78.791  95.246  1.00105.10           O
ATOM   1740  N   PHE A 220      92.959  78.217  94.269  1.00 48.01           N
ATOM   1741  CA  PHE A 220      93.729  78.474  95.457  1.00 48.01           C
ATOM   1742  CB  PHE A 220      95.213  78.088  95.325  1.00 48.01           C
ATOM   1743  CG  PHE A 220      95.297  76.600  95.384  1.00 48.01           C
ATOM   1744  CD1 PHE A 220      95.310  75.958  96.601  1.00 48.01           C
ATOM   1745  CD2 PHE A 220      95.366  75.848  94.235  1.00 48.01           C
ATOM   1746  CE1 PHE A 220      95.385  74.587  96.673  1.00 48.01           C
ATOM   1747  CE2 PHE A 220      95.441  74.476  94.299  1.00 48.01           C
ATOM   1748  CZ  PHE A 220      95.452  73.843  95.519  1.00 48.01           C
ATOM   1749  C   PHE A 220      93.659  79.923  95.822  1.00 48.01           C
ATOM   1750  O   PHE A 220      93.497  80.270  96.991  1.00 48.01           O
ATOM   1751  N   CYS A 221      93.781  80.816  94.825  1.00 34.41           N
ATOM   1752  CA  CYS A 221      93.770  82.221  95.108  1.00 34.41           C
ATOM   1753  CB  CYS A 221      93.973  83.081  93.852  1.00 34.41           C
ATOM   1754  SG  CYS A 221      95.628  82.855  93.137  1.00 34.41           S
ATOM   1755  C   CYS A 221      92.445  82.571  95.697  1.00 34.41           C
ATOM   1756  O   CYS A 221      92.367  83.371  96.630  1.00 34.41           O
ATOM   1757  N   ALA A 222      91.361  81.972  95.169  1.00 28.70           N
ATOM   1758  CA  ALA A 222      90.059  82.289  95.673  1.00 28.70           C
ATOM   1759  CB  ALA A 222      88.940  81.520  94.949  1.00 28.70           C
ATOM   1760  C   ALA A 222      90.011  81.910  97.122  1.00 28.70           C
ATOM   1761  O   ALA A 222      89.549  82.680  97.963  1.00 28.70           O
ATOM   1762  N   GLU A 223      90.537  80.722  97.469  1.00 32.70           N
ATOM   1763  CA  GLU A 223      90.456  80.318  98.844  1.00 32.70           C
ATOM   1764  CB  GLU A 223      91.096  78.951  99.128  1.00 32.70           C
ATOM   1765  CG  GLU A 223      90.992  78.558 100.604  1.00 32.70           C
ATOM   1766  CD  GLU A 223      91.695  77.224 100.797  1.00 32.70           C
ATOM   1767  OE1 GLU A 223      92.222  76.678  99.791  1.00 32.70           O
ATOM   1768  OE2 GLU A 223      91.719  76.734 101.958  1.00 32.70           O
ATOM   1769  C   GLU A 223      91.196  81.312  99.685  1.00 32.70           C
ATOM   1770  O   GLU A 223      90.721  81.713 100.747  1.00 32.70           O
ATOM   1771  N   ALA A 224      92.386  81.733  99.221  1.00 36.75           N
ATOM   1772  CA  ALA A 224      93.223  82.634  99.962  1.00 36.75           C
ATOM   1773  CB  ALA A 224      94.579  82.878  99.278  1.00 36.75           C
ATOM   1774  C   ALA A 224      92.558  83.971 100.134  1.00 36.75           C
ATOM   1775  O   ALA A 224      92.578  84.523 101.233  1.00 36.75           O
ATOM   1776  N   LEU A 225      91.939  84.534  99.070  1.00115.87           N
ATOM   1777  CA  LEU A 225      91.344  85.842  99.222  1.00115.87           C
ATOM   1778  CB  LEU A 225      90.688  86.433  97.961  1.00115.87           C
ATOM   1779  CG  LEU A 225      91.634  87.088  96.950  1.00115.87           C
ATOM   1780  CD1 LEU A 225      92.622  86.083  96.360  1.00115.87           C
ATOM   1781  CD2 LEU A 225      90.834  87.839  95.874  1.00115.87           C
ATOM   1782  C   LEU A 225      90.229  85.805 100.216  1.00115.87           C
ATOM   1783  O   LEU A 225      90.093  86.715 101.031  1.00115.87           O
ATOM   1784  N   PHE A 226      89.388  84.758 100.165  1.00 47.05           N
ATOM   1785  CA  PHE A 226      88.256  84.704 101.047  1.00 47.05           C
ATOM   1786  CB  PHE A 226      87.339  83.492 100.805  1.00 47.05           C
ATOM   1787  CG  PHE A 226      86.526  83.780  99.590  1.00 47.05           C
ATOM   1788  CD1 PHE A 226      85.376  84.526  99.701  1.00 47.05           C
ATOM   1789  CD2 PHE A 226      86.903  83.315  98.352  1.00 47.05           C
ATOM   1790  CE1 PHE A 226      84.607  84.805  98.597  1.00 47.05           C
ATOM   1791  CE2 PHE A 226      86.137  83.591  97.243  1.00 47.05           C
ATOM   1792  CZ  PHE A 226      84.988  84.336  97.364  1.00 47.05           C
ATOM   1793  C   PHE A 226      88.713  84.653 102.469  1.00 47.05           C
ATOM   1794  O   PHE A 226      88.144  85.317 103.334  1.00 47.05           O
ATOM   1795  N   LYS A 227      89.753  83.853 102.756  1.00 32.82           N
ATOM   1796  CA  LYS A 227      90.210  83.722 104.108  1.00 32.82           C
ATOM   1797  CB  LYS A 227      91.378  82.733 104.253  1.00 32.82           C
ATOM   1798  CG  LYS A 227      91.871  82.586 105.693  1.00 32.82           C
ATOM   1799  CD  LYS A 227      92.822  81.406 105.901  1.00 32.82           C
ATOM   1800  CE  LYS A 227      93.358  81.302 107.330  1.00 32.82           C
ATOM   1801  NZ  LYS A 227      94.221  80.106 107.464  1.00 32.82           N
ATOM   1802  C   LYS A 227      90.688  85.051 104.602  1.00 32.82           C
ATOM   1803  O   LYS A 227      90.396  85.438 105.732  1.00 32.82           O
ATOM   1804  N   ALA A 228      91.439  85.788 103.760  1.00 28.95           N
ATOM   1805  CA  ALA A 228      91.977  87.062 104.153  1.00 28.95           C
ATOM   1806  CB  ALA A 228      92.866  87.690 103.067  1.00 28.95           C
ATOM   1807  C   ALA A 228      90.849  88.008 104.422  1.00 28.95           C
ATOM   1808  O   ALA A 228      90.893  88.786 105.373  1.00 28.95           O
ATOM   1809  N   GLN A 229      89.805  87.962 103.576  1.00 50.31           N
ATOM   1810  CA  GLN A 229      88.676  88.845 103.684  1.00 50.31           C
ATOM   1811  CB  GLN A 229      87.707  88.623 102.512  1.00 50.31           C
ATOM   1812  CG  GLN A 229      86.484  89.534 102.486  1.00 50.31           C
ATOM   1813  CD  GLN A 229      85.729  89.187 101.211  1.00 50.31           C
ATOM   1814  OE1 GLN A 229      84.550  88.838 101.239  1.00 50.31           O
ATOM   1815  NE2 GLN A 229      86.437  89.281 100.052  1.00 50.31           N
ATOM   1816  C   GLN A 229      87.955  88.589 104.977  1.00 50.31           C
ATOM   1817  O   GLN A 229      87.557  89.521 105.674  1.00 50.31           O
ATOM   1818  N   THR A 230      87.782  87.305 105.340  1.00 29.68           N
ATOM   1819  CA  THR A 230      87.062  86.953 106.531  1.00 29.68           C
ATOM   1820  CB  THR A 230      86.908  85.468 106.687  1.00 29.68           C
ATOM   1821  OG1 THR A 230      86.228  84.928 105.564  1.00 29.68           O
ATOM   1822  CG2 THR A 230      86.112  85.184 107.972  1.00 29.68           C
ATOM   1823  C   THR A 230      87.806  87.454 107.729  1.00 29.68           C
ATOM   1824  O   THR A 230      87.206  87.962 108.676  1.00 29.68           O
ATOM   1825  N   GLU A 231      89.143  87.304 107.726  1.00 52.53           N
ATOM   1826  CA  GLU A 231      89.925  87.688 108.865  1.00 52.53           C
ATOM   1827  CB  GLU A 231      91.402  87.284 108.707  1.00 52.53           C
ATOM   1828  CG  GLU A 231      92.290  87.658 109.895  1.00 52.53           C
ATOM   1829  CD  GLU A 231      93.670  87.072 109.633  1.00 52.53           C
ATOM   1830  OE1 GLU A 231      93.731  85.881 109.228  1.00 52.53           O
ATOM   1831  OE2 GLU A 231      94.679  87.802 109.825  1.00 52.53           O
ATOM   1832  C   GLU A 231      89.879  89.171 109.077  1.00 52.53           C
ATOM   1833  O   GLU A 231      89.616  89.646 110.180  1.00 52.53           O
ATOM   1834  N   THR A 232      90.157  89.938 108.012  1.00123.18           N
ATOM   1835  CA  THR A 232      90.237  91.371 108.050  1.00123.18           C
ATOM   1836  CB  THR A 232      90.901  91.893 106.814  1.00123.18           C
ATOM   1837  OG1 THR A 232      90.976  93.306 106.859  1.00123.18           O
ATOM   1838  CG2 THR A 232      90.113  91.422 105.580  1.00123.18           C
ATOM   1839  C   THR A 232      88.908  92.046 108.186  1.00123.18           C
ATOM   1840  O   THR A 232      88.771  92.988 108.966  1.00123.18           O
ATOM   1841  N   GLY A 233      87.887  91.591 107.433  1.00 26.22           N
ATOM   1842  CA  GLY A 233      86.617  92.258 107.452  1.00 26.22           C
ATOM   1843  C   GLY A 233      86.577  93.230 106.305  1.00 26.22           C
ATOM   1844  O   GLY A 233      85.572  93.910 106.103  1.00 26.22           O
ATOM   1845  N   GLU A 234      87.668  93.320 105.514  1.00 54.74           N
ATOM   1846  CA  GLU A 234      87.715  94.235 104.405  1.00 54.74           C
ATOM   1847  CB  GLU A 234      89.010  95.066 104.345  1.00 54.74           C
ATOM   1848  CG  GLU A 234      89.163  96.050 105.507  1.00 54.74           C
ATOM   1849  CD  GLU A 234      90.475  96.802 105.325  1.00 54.74           C
ATOM   1850  OE1 GLU A 234      91.527  96.133 105.136  1.00 54.74           O
ATOM   1851  OE2 GLU A 234      90.439  98.059 105.364  1.00 54.74           O
ATOM   1852  C   GLU A 234      87.646  93.440 103.139  1.00 54.74           C
ATOM   1853  O   GLU A 234      88.136  92.314 103.074  1.00 54.74           O
ATOM   1854  N   ILE A 235      87.029  94.020 102.086  1.00119.86           N
ATOM   1855  CA  ILE A 235      86.882  93.321 100.841  1.00119.86           C
ATOM   1856  CB  ILE A 235      85.955  94.012  99.883  1.00119.86           C
ATOM   1857  CG2 ILE A 235      85.957  93.219  98.566  1.00119.86           C
ATOM   1858  CG1 ILE A 235      84.556  94.154 100.508  1.00119.86           C
ATOM   1859  CD1 ILE A 235      83.894  92.822 100.857  1.00119.86           C
ATOM   1860  C   ILE A 235      88.231  93.226 100.196  1.00119.86           C
ATOM   1861  O   ILE A 235      89.004  94.182 100.219  1.00119.86           O
ATOM   1862  N   LYS A 236      88.559  92.043  99.631  1.00126.92           N
ATOM   1863  CA  LYS A 236      89.836  91.831  99.010  1.00126.92           C
ATOM   1864  CB  LYS A 236      90.712  90.882  99.836  1.00126.92           C
ATOM   1865  CG  LYS A 236      91.154  91.589 101.120  1.00126.92           C
ATOM   1866  CD  LYS A 236      91.547  90.673 102.271  1.00126.92           C
ATOM   1867  CE  LYS A 236      92.340  91.390 103.366  1.00126.92           C
ATOM   1868  NZ  LYS A 236      91.955  92.816 103.436  1.00126.92           N
ATOM   1869  C   LYS A 236      89.628  91.295  97.624  1.00126.92           C
ATOM   1870  O   LYS A 236      88.548  90.813  97.286  1.00126.92           O
ATOM   1871  N   GLY A 237      90.666  91.415  96.767  1.00 31.78           N
ATOM   1872  CA  GLY A 237      90.598  90.940  95.413  1.00 31.78           C
ATOM   1873  C   GLY A 237      91.971  90.488  95.014  1.00 31.78           C
ATOM   1874  O   GLY A 237      92.976  90.901  95.589  1.00 31.78           O
ATOM   1875  N   HIS A 238      92.034  89.594  94.011  1.00 77.63           N
ATOM   1876  CA  HIS A 238      93.273  89.106  93.476  1.00 77.63           C
ATOM   1877  ND1 HIS A 238      95.964  86.981  93.788  1.00 77.63           N
ATOM   1878  CG  HIS A 238      94.740  87.065  93.164  1.00 77.63           C
ATOM   1879  CB  HIS A 238      93.498  87.618  93.789  1.00 77.63           C
ATOM   1880  NE2 HIS A 238      96.235  86.166  91.740  1.00 77.63           N
ATOM   1881  CD2 HIS A 238      94.923  86.562  91.914  1.00 77.63           C
ATOM   1882  CE1 HIS A 238      96.822  86.437  92.890  1.00 77.63           C
ATOM   1883  C   HIS A 238      93.105  89.231  91.995  1.00 77.63           C
ATOM   1884  O   HIS A 238      92.081  88.801  91.474  1.00 77.63           O
ATOM   1885  N   TYR A 239      94.101  89.773  91.258  1.00106.66           N
ATOM   1886  CA  TYR A 239      93.860  89.971  89.854  1.00106.66           C
ATOM   1887  CB  TYR A 239      94.779  91.001  89.168  1.00106.66           C
ATOM   1888  CG  TYR A 239      94.831  92.267  89.953  1.00106.66           C
ATOM   1889  CD1 TYR A 239      93.699  92.990  90.248  1.00106.66           C
ATOM   1890  CD2 TYR A 239      96.053  92.752  90.360  1.00106.66           C
ATOM   1891  CE1 TYR A 239      93.787  94.162  90.966  1.00106.66           C
ATOM   1892  CE2 TYR A 239      96.148  93.921  91.074  1.00106.66           C
ATOM   1893  CZ  TYR A 239      95.012  94.628  91.381  1.00106.66           C
ATOM   1894  OH  TYR A 239      95.105  95.830  92.116  1.00106.66           O
ATOM   1895  C   TYR A 239      94.210  88.674  89.190  1.00106.66           C
ATOM   1896  O   TYR A 239      95.384  88.361  89.002  1.00106.66           O
ATOM   1897  N   LEU A 240      93.177  87.892  88.810  1.00 71.63           N
ATOM   1898  CA  LEU A 240      93.357  86.605  88.189  1.00 71.63           C
ATOM   1899  CB  LEU A 240      92.126  85.697  88.362  1.00 71.63           C
ATOM   1900  CG  LEU A 240      91.866  85.272  89.820  1.00 71.63           C
ATOM   1901  CD1 LEU A 240      90.567  84.463  89.948  1.00 71.63           C
ATOM   1902  CD2 LEU A 240      93.070  84.508  90.395  1.00 71.63           C
ATOM   1903  C   LEU A 240      93.545  86.826  86.719  1.00 71.63           C
ATOM   1904  O   LEU A 240      92.660  87.334  86.033  1.00 71.63           O
ATOM   1905  N   ASN A 241      94.715  86.413  86.194  1.00 84.29           N
ATOM   1906  CA  ASN A 241      95.061  86.667  84.823  1.00 84.29           C
ATOM   1907  CB  ASN A 241      96.580  86.574  84.586  1.00 84.29           C
ATOM   1908  CG  ASN A 241      96.934  87.245  83.266  1.00 84.29           C
ATOM   1909  OD1 ASN A 241      96.079  87.532  82.430  1.00 84.29           O
ATOM   1910  ND2 ASN A 241      98.256  87.501  83.070  1.00 84.29           N
ATOM   1911  C   ASN A 241      94.380  85.701  83.890  1.00 84.29           C
ATOM   1912  O   ASN A 241      94.589  84.490  83.931  1.00 84.29           O
ATOM   1913  N   ALA A 242      93.465  86.259  83.079  1.00 95.79           N
ATOM   1914  CA  ALA A 242      92.689  85.684  82.014  1.00 95.79           C
ATOM   1915  CB  ALA A 242      91.439  86.517  81.686  1.00 95.79           C
ATOM   1916  C   ALA A 242      93.463  85.529  80.739  1.00 95.79           C
ATOM   1917  O   ALA A 242      93.026  84.802  79.850  1.00 95.79           O
ATOM   1918  N   THR A 243      94.551  86.310  80.564  1.00 64.46           N
ATOM   1919  CA  THR A 243      95.261  86.369  79.306  1.00 64.46           C
ATOM   1920  CB  THR A 243      96.570  87.094  79.406  1.00 64.46           C
ATOM   1921  OG1 THR A 243      96.359  88.405  79.908  1.00 64.46           O
ATOM   1922  CG2 THR A 243      97.199  87.168  78.005  1.00 64.46           C
ATOM   1923  C   THR A 243      95.530  84.984  78.796  1.00 64.46           C
ATOM   1924  O   THR A 243      96.007  84.123  79.533  1.00 64.46           O
ATOM   1925  N   ALA A 244      95.202  84.734  77.506  1.00 40.61           N
ATOM   1926  CA  ALA A 244      95.352  83.410  76.971  1.00 40.61           C
ATOM   1927  CB  ALA A 244      94.105  82.532  77.157  1.00 40.61           C
ATOM   1928  C   ALA A 244      95.625  83.474  75.500  1.00 40.61           C
ATOM   1929  O   ALA A 244      95.575  84.534  74.878  1.00 40.61           O
ATOM   1930  N   GLY A 245      95.953  82.298  74.926  1.00 27.84           N
ATOM   1931  CA  GLY A 245      96.293  82.125  73.542  1.00 27.84           C
ATOM   1932  C   GLY A 245      95.127  82.440  72.658  1.00 27.84           C
ATOM   1933  O   GLY A 245      95.309  82.989  71.572  1.00 27.84           O
ATOM   1934  N   THR A 246      93.900  82.066  73.073  1.00 31.60           N
ATOM   1935  CA  THR A 246      92.772  82.299  72.217  1.00 31.60           C
ATOM   1936  CB  THR A 246      92.191  81.038  71.648  1.00 31.60           C
ATOM   1937  OG1 THR A 246      91.750  80.187  72.696  1.00 31.60           O
ATOM   1938  CG2 THR A 246      93.269  80.334  70.806  1.00 31.60           C
ATOM   1939  C   THR A 246      91.689  82.975  72.996  1.00 31.60           C
ATOM   1940  O   THR A 246      91.703  83.000  74.226  1.00 31.60           O
ATOM   1941  N   CYS A 247      90.720  83.561  72.264  1.00 23.92           N
ATOM   1942  CA  CYS A 247      89.618  84.273  72.844  1.00 23.92           C
ATOM   1943  CB  CYS A 247      88.699  84.910  71.788  1.00 23.92           C
ATOM   1944  SG  CYS A 247      89.545  86.188  70.809  1.00 23.92           S
ATOM   1945  C   CYS A 247      88.784  83.318  73.634  1.00 23.92           C
ATOM   1946  O   CYS A 247      88.298  83.653  74.713  1.00 23.92           O
ATOM   1947  N   GLU A 248      88.598  82.094  73.108  1.00 55.99           N
ATOM   1948  CA  GLU A 248      87.764  81.137  73.773  1.00 55.99           C
ATOM   1949  CB  GLU A 248      87.630  79.816  72.994  1.00 55.99           C
ATOM   1950  CG  GLU A 248      86.890  79.959  71.662  1.00 55.99           C
ATOM   1951  CD  GLU A 248      87.852  80.549  70.640  1.00 55.99           C
ATOM   1952  OE1 GLU A 248      89.083  80.538  70.907  1.00 55.99           O
ATOM   1953  OE2 GLU A 248      87.367  81.013  69.574  1.00 55.99           O
ATOM   1954  C   GLU A 248      88.368  80.809  75.102  1.00 55.99           C
ATOM   1955  O   GLU A 248      87.667  80.729  76.109  1.00 55.99           O
ATOM   1956  N   GLU A 249      89.700  80.624  75.135  1.00 94.16           N
ATOM   1957  CA  GLU A 249      90.382  80.238  76.338  1.00 94.16           C
ATOM   1958  CB  GLU A 249      91.884  79.986  76.098  1.00 94.16           C
ATOM   1959  CG  GLU A 249      92.549  79.030  77.095  1.00 94.16           C
ATOM   1960  CD  GLU A 249      92.420  79.586  78.502  1.00 94.16           C
ATOM   1961  OE1 GLU A 249      92.589  80.821  78.674  1.00 94.16           O
ATOM   1962  OE2 GLU A 249      92.149  78.776  79.428  1.00 94.16           O
ATOM   1963  C   GLU A 249      90.259  81.344  77.342  1.00 94.16           C
ATOM   1964  O   GLU A 249      90.063  81.091  78.530  1.00 94.16           O
ATOM   1965  N   MET A 250      90.385  82.605  76.886  1.00 36.07           N
ATOM   1966  CA  MET A 250      90.339  83.753  77.749  1.00 36.07           C
ATOM   1967  CB  MET A 250      90.529  85.059  76.960  1.00 36.07           C
ATOM   1968  CG  MET A 250      90.490  86.328  77.811  1.00 36.07           C
ATOM   1969  SD  MET A 250      90.719  87.857  76.854  1.00 36.07           S
ATOM   1970  CE  MET A 250      89.194  87.664  75.886  1.00 36.07           C
ATOM   1971  C   MET A 250      88.994  83.826  78.403  1.00 36.07           C
ATOM   1972  O   MET A 250      88.886  84.072  79.603  1.00 36.07           O
ATOM   1973  N   MET A 251      87.926  83.603  77.618  1.00114.05           N
ATOM   1974  CA  MET A 251      86.582  83.683  78.118  1.00114.05           C
ATOM   1975  CB  MET A 251      85.555  83.530  76.977  1.00114.05           C
ATOM   1976  CG  MET A 251      84.110  83.883  77.341  1.00114.05           C
ATOM   1977  SD  MET A 251      83.204  82.590  78.234  1.00114.05           S
ATOM   1978  CE  MET A 251      82.886  81.568  76.766  1.00114.05           C
ATOM   1979  C   MET A 251      86.375  82.600  79.137  1.00114.05           C
ATOM   1980  O   MET A 251      85.736  82.813  80.168  1.00114.05           O
ATOM   1981  N   LYS A 252      86.946  81.405  78.887  1.00119.38           N
ATOM   1982  CA  LYS A 252      86.756  80.285  79.766  1.00119.38           C
ATOM   1983  CB  LYS A 252      87.580  79.046  79.377  1.00119.38           C
ATOM   1984  CG  LYS A 252      87.318  78.485  77.984  1.00119.38           C
ATOM   1985  CD  LYS A 252      88.329  77.404  77.594  1.00119.38           C
ATOM   1986  CE  LYS A 252      89.778  77.799  77.883  1.00119.38           C
ATOM   1987  NZ  LYS A 252      90.676  76.641  77.676  1.00119.38           N
ATOM   1988  C   LYS A 252      87.268  80.646  81.125  1.00119.38           C
ATOM   1989  O   LYS A 252      86.649  80.317  82.135  1.00119.38           O
ATOM   1990  N   ARG A 253      88.437  81.311  81.186  1.00 86.53           N
ATOM   1991  CA  ARG A 253      89.042  81.623  82.449  1.00 86.53           C
ATOM   1992  CB  ARG A 253      90.472  82.170  82.302  1.00 86.53           C
ATOM   1993  CG  ARG A 253      91.406  81.122  81.690  1.00 86.53           C
ATOM   1994  CD  ARG A 253      92.893  81.475  81.717  1.00 86.53           C
ATOM   1995  NE  ARG A 253      93.606  80.333  81.078  1.00 86.53           N
ATOM   1996  CZ  ARG A 253      94.927  80.429  80.753  1.00 86.53           C
ATOM   1997  NH1 ARG A 253      95.641  81.536  81.110  1.00 86.53           N
ATOM   1998  NH2 ARG A 253      95.532  79.417  80.064  1.00 86.53           N
ATOM   1999  C   ARG A 253      88.209  82.598  83.225  1.00 86.53           C
ATOM   2000  O   ARG A 253      88.023  82.436  84.430  1.00 86.53           O
ATOM   2001  N   ALA A 254      87.669  83.632  82.553  1.00 36.22           N
ATOM   2002  CA  ALA A 254      86.872  84.627  83.218  1.00 36.22           C
ATOM   2003  CB  ALA A 254      86.391  85.734  82.265  1.00 36.22           C
ATOM   2004  C   ALA A 254      85.658  83.960  83.794  1.00 36.22           C
ATOM   2005  O   ALA A 254      85.210  84.308  84.886  1.00 36.22           O
ATOM   2006  N   VAL A 255      85.094  82.973  83.068  1.00 36.37           N
ATOM   2007  CA  VAL A 255      83.897  82.304  83.501  1.00 36.37           C
ATOM   2008  CB  VAL A 255      83.430  81.239  82.554  1.00 36.37           C
ATOM   2009  CG1 VAL A 255      82.251  80.491  83.201  1.00 36.37           C
ATOM   2010  CG2 VAL A 255      83.067  81.905  81.221  1.00 36.37           C
ATOM   2011  C   VAL A 255      84.137  81.645  84.824  1.00 36.37           C
ATOM   2012  O   VAL A 255      83.277  81.678  85.703  1.00 36.37           O
ATOM   2013  N   PHE A 256      85.310  81.014  85.004  1.00 73.72           N
ATOM   2014  CA  PHE A 256      85.592  80.339  86.237  1.00 73.72           C
ATOM   2015  CB  PHE A 256      86.907  79.537  86.178  1.00 73.72           C
ATOM   2016  CG  PHE A 256      87.001  78.697  87.406  1.00 73.72           C
ATOM   2017  CD1 PHE A 256      86.098  77.680  87.619  1.00 73.72           C
ATOM   2018  CD2 PHE A 256      88.007  78.893  88.324  1.00 73.72           C
ATOM   2019  CE1 PHE A 256      86.177  76.892  88.743  1.00 73.72           C
ATOM   2020  CE2 PHE A 256      88.091  78.106  89.448  1.00 73.72           C
ATOM   2021  CZ  PHE A 256      87.174  77.106  89.662  1.00 73.72           C
ATOM   2022  C   PHE A 256      85.669  81.361  87.327  1.00 73.72           C
ATOM   2023  O   PHE A 256      85.170  81.143  88.428  1.00 73.72           O
ATOM   2024  N   ALA A 257      86.282  82.525  87.048  1.00 27.66           N
ATOM   2025  CA  ALA A 257      86.384  83.541  88.058  1.00 27.66           C
ATOM   2026  CB  ALA A 257      87.072  84.820  87.551  1.00 27.66           C
ATOM   2027  C   ALA A 257      84.987  83.907  88.460  1.00 27.66           C
ATOM   2028  O   ALA A 257      84.700  84.108  89.639  1.00 27.66           O
ATOM   2029  N   ARG A 258      84.071  83.984  87.477  1.00112.68           N
ATOM   2030  CA  ARG A 258      82.697  84.332  87.716  1.00112.68           C
ATOM   2031  CB  ARG A 258      81.876  84.281  86.414  1.00112.68           C
ATOM   2032  CG  ARG A 258      80.362  84.423  86.592  1.00112.68           C
ATOM   2033  CD  ARG A 258      79.877  85.849  86.846  1.00112.68           C
ATOM   2034  NE  ARG A 258      80.474  86.315  88.127  1.00112.68           N
ATOM   2035  CZ  ARG A 258      79.844  86.053  89.308  1.00112.68           C
ATOM   2036  NH1 ARG A 258      78.698  85.311  89.326  1.00112.68           N
ATOM   2037  NH2 ARG A 258      80.362  86.540  90.472  1.00112.68           N
ATOM   2038  C   ARG A 258      82.092  83.332  88.658  1.00112.68           C
ATOM   2039  O   ARG A 258      81.416  83.703  89.616  1.00112.68           O
ATOM   2040  N   GLU A 259      82.343  82.030  88.423  1.00 30.67           N
ATOM   2041  CA  GLU A 259      81.753  81.001  89.236  1.00 30.67           C
ATOM   2042  CB  GLU A 259      82.137  79.582  88.779  1.00 30.67           C
ATOM   2043  CG  GLU A 259      81.516  78.475  89.634  1.00 30.67           C
ATOM   2044  CD  GLU A 259      81.969  77.131  89.081  1.00 30.67           C
ATOM   2045  OE1 GLU A 259      82.626  77.125  88.006  1.00 30.67           O
ATOM   2046  OE2 GLU A 259      81.661  76.093  89.724  1.00 30.67           O
ATOM   2047  C   GLU A 259      82.224  81.156  90.650  1.00 30.67           C
ATOM   2048  O   GLU A 259      81.448  81.008  91.593  1.00 30.67           O
ATOM   2049  N   LEU A 260      83.518  81.478  90.828  1.00108.52           N
ATOM   2050  CA  LEU A 260      84.115  81.625  92.126  1.00108.52           C
ATOM   2051  CB  LEU A 260      85.642  81.824  92.076  1.00108.52           C
ATOM   2052  CG  LEU A 260      86.451  80.529  91.838  1.00108.52           C
ATOM   2053  CD1 LEU A 260      86.494  79.651  93.096  1.00108.52           C
ATOM   2054  CD2 LEU A 260      85.924  79.735  90.641  1.00108.52           C
ATOM   2055  C   LEU A 260      83.500  82.777  92.866  1.00108.52           C
ATOM   2056  O   LEU A 260      83.468  82.763  94.096  1.00108.52           O
ATOM   2057  N   GLY A 261      83.043  83.826  92.151  1.00 31.05           N
ATOM   2058  CA  GLY A 261      82.392  84.928  92.810  1.00 31.05           C
ATOM   2059  C   GLY A 261      83.386  85.995  93.179  1.00 31.05           C
ATOM   2060  O   GLY A 261      83.060  86.892  93.955  1.00 31.05           O
ATOM   2061  N   ALA A 262      84.622  85.928  92.639  1.00 43.62           N
ATOM   2062  CA  ALA A 262      85.655  86.889  92.951  1.00 43.62           C
ATOM   2063  CB  ALA A 262      87.074  86.388  92.630  1.00 43.62           C
ATOM   2064  C   ALA A 262      85.437  88.165  92.187  1.00 43.62           C
ATOM   2065  O   ALA A 262      84.783  88.185  91.146  1.00 43.62           O
ATOM   2066  N   PRO A 263      85.940  89.244  92.748  1.00185.28           N
ATOM   2067  CA  PRO A 263      85.783  90.561  92.168  1.00185.28           C
ATOM   2068  CD  PRO A 263      86.038  89.304  94.199  1.00185.28           C
ATOM   2069  CB  PRO A 263      86.030  91.552  93.306  1.00185.28           C
ATOM   2070  CG  PRO A 263      85.706  90.754  94.577  1.00185.28           C
ATOM   2071  C   PRO A 263      86.543  90.967  90.933  1.00185.28           C
ATOM   2072  O   PRO A 263      86.020  91.804  90.198  1.00185.28           O
ATOM   2073  N   ILE A 264      87.763  90.448  90.673  1.00 76.22           N
ATOM   2074  CA  ILE A 264      88.488  91.040  89.577  1.00 76.22           C
ATOM   2075  CB  ILE A 264      89.427  92.111  90.055  1.00 76.22           C
ATOM   2076  CG2 ILE A 264      90.487  91.442  90.947  1.00 76.22           C
ATOM   2077  CG1 ILE A 264      89.995  92.925  88.883  1.00 76.22           C
ATOM   2078  CD1 ILE A 264      90.660  94.230  89.323  1.00 76.22           C
ATOM   2079  C   ILE A 264      89.292  90.030  88.812  1.00 76.22           C
ATOM   2080  O   ILE A 264      89.756  89.033  89.360  1.00 76.22           O
ATOM   2081  N   VAL A 265      89.485  90.304  87.502  1.00 53.74           N
ATOM   2082  CA  VAL A 265      90.251  89.488  86.601  1.00 53.74           C
ATOM   2083  CB  VAL A 265      89.429  88.891  85.498  1.00 53.74           C
ATOM   2084  CG1 VAL A 265      88.417  87.918  86.126  1.00 53.74           C
ATOM   2085  CG2 VAL A 265      88.773  90.031  84.700  1.00 53.74           C
ATOM   2086  C   VAL A 265      91.272  90.399  85.984  1.00 53.74           C
ATOM   2087  O   VAL A 265      91.230  91.609  86.202  1.00 53.74           O
ATOM   2088  N   MET A 266      92.237  89.845  85.219  1.00 59.77           N
ATOM   2089  CA  MET A 266      93.311  90.656  84.702  1.00 59.77           C
ATOM   2090  CB  MET A 266      94.624  90.368  85.450  1.00 59.77           C
ATOM   2091  CG  MET A 266      95.867  91.080  84.919  1.00 59.77           C
ATOM   2092  SD  MET A 266      97.365  90.685  85.873  1.00 59.77           S
ATOM   2093  CE  MET A 266      98.540  91.411  84.696  1.00 59.77           C
ATOM   2094  C   MET A 266      93.543  90.325  83.260  1.00 59.77           C
ATOM   2095  O   MET A 266      93.261  89.216  82.809  1.00 59.77           O
ATOM   2096  N   HIS A 267      94.065  91.308  82.495  1.00 76.56           N
ATOM   2097  CA  HIS A 267      94.324  91.077  81.105  1.00 76.56           C
ATOM   2098  ND1 HIS A 267      93.343  92.178  77.784  1.00 76.56           N
ATOM   2099  CG  HIS A 267      93.278  91.216  78.767  1.00 76.56           C
ATOM   2100  CB  HIS A 267      93.133  91.512  80.228  1.00 76.56           C
ATOM   2101  NE2 HIS A 267      93.486  90.209  76.759  1.00 76.56           N
ATOM   2102  CD2 HIS A 267      93.369  90.020  78.124  1.00 76.56           C
ATOM   2103  CE1 HIS A 267      93.465  91.520  76.603  1.00 76.56           C
ATOM   2104  C   HIS A 267      95.519  91.886  80.705  1.00 76.56           C
ATOM   2105  O   HIS A 267      95.740  92.984  81.214  1.00 76.56           O
ATOM   2106  N   ASP A 268      96.342  91.330  79.793  1.00 62.16           N
ATOM   2107  CA  ASP A 268      97.477  92.022  79.247  1.00 62.16           C
ATOM   2108  CB  ASP A 268      98.670  91.090  78.971  1.00 62.16           C
ATOM   2109  CG  ASP A 268      99.149  90.509  80.295  1.00 62.16           C
ATOM   2110  OD1 ASP A 268      98.734  91.035  81.361  1.00 62.16           O
ATOM   2111  OD2 ASP A 268      99.935  89.525  80.256  1.00 62.16           O
ATOM   2112  C   ASP A 268      96.981  92.488  77.915  1.00 62.16           C
ATOM   2113  O   ASP A 268      97.061  91.757  76.930  1.00 62.16           O
ATOM   2114  N   TYR A 269      96.474  93.733  77.849  1.00102.76           N
ATOM   2115  CA  TYR A 269      95.794  94.195  76.671  1.00102.76           C
ATOM   2116  CB  TYR A 269      95.054  95.540  76.850  1.00102.76           C
ATOM   2117  CG  TYR A 269      95.971  96.715  76.931  1.00102.76           C
ATOM   2118  CD1 TYR A 269      96.806  96.909  78.007  1.00102.76           C
ATOM   2119  CD2 TYR A 269      95.952  97.660  75.930  1.00102.76           C
ATOM   2120  CE1 TYR A 269      97.626  98.011  78.071  1.00102.76           C
ATOM   2121  CE2 TYR A 269      96.768  98.765  75.985  1.00102.76           C
ATOM   2122  CZ  TYR A 269      97.609  98.940  77.059  1.00102.76           C
ATOM   2123  OH  TYR A 269      98.449 100.072  77.125  1.00102.76           O
ATOM   2124  C   TYR A 269      96.667  94.256  75.456  1.00102.76           C
ATOM   2125  O   TYR A 269      96.185  93.983  74.358  1.00102.76           O
ATOM   2126  N   LEU A 270      97.941  94.672  75.582  1.00 67.41           N
ATOM   2127  CA  LEU A 270      98.764  94.770  74.406  1.00 67.41           C
ATOM   2128  CB  LEU A 270     100.093  95.505  74.648  1.00 67.41           C
ATOM   2129  CG  LEU A 270      99.929  97.010  74.931  1.00 67.41           C
ATOM   2130  CD1 LEU A 270     101.296  97.694  75.098  1.00 67.41           C
ATOM   2131  CD2 LEU A 270      99.056  97.690  73.862  1.00 67.41           C
ATOM   2132  C   LEU A 270      99.097  93.428  73.828  1.00 67.41           C
ATOM   2133  O   LEU A 270      99.044  93.246  72.612  1.00 67.41           O
ATOM   2134  N   THR A 271      99.500  92.461  74.675  1.00 44.84           N
ATOM   2135  CA  THR A 271      99.875  91.171  74.170  1.00 44.84           C
ATOM   2136  CB  THR A 271     100.558  90.328  75.206  1.00 44.84           C
ATOM   2137  OG1 THR A 271      99.698  90.109  76.314  1.00 44.84           O
ATOM   2138  CG2 THR A 271     101.833  91.063  75.657  1.00 44.84           C
ATOM   2139  C   THR A 271      98.667  90.441  73.661  1.00 44.84           C
ATOM   2140  O   THR A 271      98.694  89.872  72.569  1.00 44.84           O
ATOM   2141  N   GLY A 272      97.569  90.444  74.446  1.00 24.71           N
ATOM   2142  CA  GLY A 272      96.366  89.764  74.054  1.00 24.71           C
ATOM   2143  C   GLY A 272      95.820  90.424  72.825  1.00 24.71           C
ATOM   2144  O   GLY A 272      95.416  89.749  71.879  1.00 24.71           O
ATOM   2145  N   GLY A 273      95.811  91.773  72.805  1.00 27.00           N
ATOM   2146  CA  GLY A 273      95.317  92.487  71.661  1.00 27.00           C
ATOM   2147  C   GLY A 273      94.002  93.132  71.994  1.00 27.00           C
ATOM   2148  O   GLY A 273      93.275  92.695  72.884  1.00 27.00           O
ATOM   2149  N   PHE A 274      93.670  94.203  71.241  1.00 64.54           N
ATOM   2150  CA  PHE A 274      92.496  95.006  71.445  1.00 64.54           C
ATOM   2151  CB  PHE A 274      92.462  96.286  70.588  1.00 64.54           C
ATOM   2152  CG  PHE A 274      93.482  97.224  71.141  1.00 64.54           C
ATOM   2153  CD1 PHE A 274      93.221  97.932  72.292  1.00 64.54           C
ATOM   2154  CD2 PHE A 274      94.691  97.406  70.509  1.00 64.54           C
ATOM   2155  CE1 PHE A 274      94.151  98.801  72.813  1.00 64.54           C
ATOM   2156  CE2 PHE A 274      95.626  98.275  71.025  1.00 64.54           C
ATOM   2157  CZ  PHE A 274      95.358  98.973  72.179  1.00 64.54           C
ATOM   2158  C   PHE A 274      91.246  94.231  71.166  1.00 64.54           C
ATOM   2159  O   PHE A 274      90.220  94.439  71.812  1.00 64.54           O
ATOM   2160  N   THR A 275      91.267  93.341  70.162  1.00108.05           N
ATOM   2161  CA  THR A 275      90.054  92.639  69.875  1.00108.05           C
ATOM   2162  CB  THR A 275      90.162  91.764  68.655  1.00108.05           C
ATOM   2163  OG1 THR A 275      88.872  91.323  68.268  1.00108.05           O
ATOM   2164  CG2 THR A 275      91.083  90.563  68.931  1.00108.05           C
ATOM   2165  C   THR A 275      89.660  91.818  71.071  1.00108.05           C
ATOM   2166  O   THR A 275      88.502  91.827  71.486  1.00108.05           O
ATOM   2167  N   ALA A 276      90.622  91.090  71.666  1.00 42.55           N
ATOM   2168  CA  ALA A 276      90.362  90.243  72.795  1.00 42.55           C
ATOM   2169  CB  ALA A 276      91.577  89.383  73.184  1.00 42.55           C
ATOM   2170  C   ALA A 276      89.992  91.057  73.995  1.00 42.55           C
ATOM   2171  O   ALA A 276      89.081  90.695  74.739  1.00 42.55           O
ATOM   2172  N   ASN A 277      90.687  92.184  74.239  1.00157.40           N
ATOM   2173  CA  ASN A 277      90.372  92.854  75.465  1.00157.40           C
ATOM   2174  CB  ASN A 277      91.445  93.781  76.084  1.00157.40           C
ATOM   2175  CG  ASN A 277      91.647  95.109  75.396  1.00157.40           C
ATOM   2176  OD1 ASN A 277      92.068  96.043  76.075  1.00157.40           O
ATOM   2177  ND2 ASN A 277      91.368  95.215  74.075  1.00157.40           N
ATOM   2178  C   ASN A 277      89.013  93.470  75.416  1.00157.40           C
ATOM   2179  O   ASN A 277      88.352  93.571  76.447  1.00157.40           O
ATOM   2180  N   THR A 278      88.553  93.898  74.224  1.00 33.47           N
ATOM   2181  CA  THR A 278      87.234  94.447  74.108  1.00 33.47           C
ATOM   2182  CB  THR A 278      86.917  94.893  72.710  1.00 33.47           C
ATOM   2183  OG1 THR A 278      87.862  95.864  72.285  1.00 33.47           O
ATOM   2184  CG2 THR A 278      85.503  95.496  72.685  1.00 33.47           C
ATOM   2185  C   THR A 278      86.271  93.360  74.488  1.00 33.47           C
ATOM   2186  O   THR A 278      85.316  93.598  75.224  1.00 33.47           O
ATOM   2187  N   SER A 279      86.508  92.120  74.013  1.00 77.02           N
ATOM   2188  CA  SER A 279      85.594  91.055  74.325  1.00 77.02           C
ATOM   2189  CB  SER A 279      85.919  89.724  73.618  1.00 77.02           C
ATOM   2190  OG  SER A 279      87.108  89.150  74.135  1.00 77.02           O
ATOM   2191  C   SER A 279      85.595  90.814  75.804  1.00 77.02           C
ATOM   2192  O   SER A 279      84.539  90.627  76.403  1.00 77.02           O
ATOM   2193  N   LEU A 280      86.780  90.816  76.442  1.00 48.09           N
ATOM   2194  CA  LEU A 280      86.842  90.563  77.854  1.00 48.09           C
ATOM   2195  CB  LEU A 280      88.289  90.446  78.365  1.00 48.09           C
ATOM   2196  CG  LEU A 280      88.395  90.166  79.874  1.00 48.09           C
ATOM   2197  CD1 LEU A 280      87.748  88.823  80.243  1.00 48.09           C
ATOM   2198  CD2 LEU A 280      89.852  90.272  80.354  1.00 48.09           C
ATOM   2199  C   LEU A 280      86.163  91.675  78.600  1.00 48.09           C
ATOM   2200  O   LEU A 280      85.450  91.435  79.572  1.00 48.09           O
ATOM   2201  N   ALA A 281      86.353  92.934  78.164  1.00 34.42           N
ATOM   2202  CA  ALA A 281      85.766  94.048  78.861  1.00 34.42           C
ATOM   2203  CB  ALA A 281      86.123  95.400  78.216  1.00 34.42           C
ATOM   2204  C   ALA A 281      84.272  93.912  78.833  1.00 34.42           C
ATOM   2205  O   ALA A 281      83.598  94.198  79.820  1.00 34.42           O
ATOM   2206  N   HIS A 282      83.698  93.479  77.696  1.00 34.85           N
ATOM   2207  CA  HIS A 282      82.268  93.345  77.624  1.00 34.85           C
ATOM   2208  ND1 HIS A 282      81.871  93.759  73.839  1.00 34.85           N
ATOM   2209  CG  HIS A 282      81.894  93.989  75.197  1.00 34.85           C
ATOM   2210  CB  HIS A 282      81.767  92.913  76.234  1.00 34.85           C
ATOM   2211  NE2 HIS A 282      82.090  95.955  74.107  1.00 34.85           N
ATOM   2212  CD2 HIS A 282      82.028  95.335  75.343  1.00 34.85           C
ATOM   2213  CE1 HIS A 282      81.992  94.969  73.235  1.00 34.85           C
ATOM   2214  C   HIS A 282      81.821  92.300  78.597  1.00 34.85           C
ATOM   2215  O   HIS A 282      80.826  92.476  79.299  1.00 34.85           O
ATOM   2216  N   TYR A 283      82.568  91.185  78.680  1.00115.43           N
ATOM   2217  CA  TYR A 283      82.201  90.088  79.528  1.00115.43           C
ATOM   2218  CB  TYR A 283      83.199  88.920  79.441  1.00115.43           C
ATOM   2219  CG  TYR A 283      82.830  87.908  80.471  1.00115.43           C
ATOM   2220  CD1 TYR A 283      81.862  86.967  80.212  1.00115.43           C
ATOM   2221  CD2 TYR A 283      83.443  87.911  81.703  1.00115.43           C
ATOM   2222  CE1 TYR A 283      81.521  86.034  81.162  1.00115.43           C
ATOM   2223  CE2 TYR A 283      83.106  86.980  82.657  1.00115.43           C
ATOM   2224  CZ  TYR A 283      82.143  86.038  82.386  1.00115.43           C
ATOM   2225  OH  TYR A 283      81.794  85.081  83.361  1.00115.43           O
ATOM   2226  C   TYR A 283      82.163  90.571  80.938  1.00115.43           C
ATOM   2227  O   TYR A 283      81.245  90.240  81.687  1.00115.43           O
ATOM   2228  N   CYS A 284      83.158  91.384  81.332  1.00 38.18           N
ATOM   2229  CA  CYS A 284      83.241  91.852  82.684  1.00 38.18           C
ATOM   2230  CB  CYS A 284      84.492  92.710  82.942  1.00 38.18           C
ATOM   2231  SG  CYS A 284      86.030  91.750  82.802  1.00 38.18           S
ATOM   2232  C   CYS A 284      82.044  92.683  83.016  1.00 38.18           C
ATOM   2233  O   CYS A 284      81.475  92.544  84.097  1.00 38.18           O
ATOM   2234  N   ARG A 285      81.618  93.573  82.101  1.00106.57           N
ATOM   2235  CA  ARG A 285      80.503  94.402  82.449  1.00106.57           C
ATOM   2236  CB  ARG A 285      80.177  95.513  81.439  1.00106.57           C
ATOM   2237  CG  ARG A 285      79.042  96.403  81.952  1.00106.57           C
ATOM   2238  CD  ARG A 285      79.136  97.859  81.498  1.00106.57           C
ATOM   2239  NE  ARG A 285      78.330  98.024  80.259  1.00106.57           N
ATOM   2240  CZ  ARG A 285      78.129  99.281  79.768  1.00106.57           C
ATOM   2241  NH1 ARG A 285      78.657 100.357  80.421  1.00106.57           N
ATOM   2242  NH2 ARG A 285      77.406  99.467  78.626  1.00106.57           N
ATOM   2243  C   ARG A 285      79.296  93.544  82.630  1.00106.57           C
ATOM   2244  O   ARG A 285      78.497  93.762  83.540  1.00106.57           O
ATOM   2245  N   ASP A 286      79.141  92.525  81.769  1.00 56.60           N
ATOM   2246  CA  ASP A 286      77.996  91.671  81.852  1.00 56.60           C
ATOM   2247  CB  ASP A 286      77.933  90.619  80.731  1.00 56.60           C
ATOM   2248  CG  ASP A 286      77.569  91.328  79.435  1.00 56.60           C
ATOM   2249  OD1 ASP A 286      77.449  92.582  79.456  1.00 56.60           O
ATOM   2250  OD2 ASP A 286      77.396  90.621  78.406  1.00 56.60           O
ATOM   2251  C   ASP A 286      77.996  90.934  83.157  1.00 56.60           C
ATOM   2252  O   ASP A 286      76.932  90.731  83.739  1.00 56.60           O
ATOM   2253  N   ASN A 287      79.165  90.498  83.673  1.00199.71           N
ATOM   2254  CA  ASN A 287      79.021  89.705  84.862  1.00199.71           C
ATOM   2255  CB  ASN A 287      79.672  88.315  84.776  1.00199.71           C
ATOM   2256  CG  ASN A 287      81.174  88.472  84.910  1.00199.71           C
ATOM   2257  OD1 ASN A 287      81.797  87.755  85.689  1.00199.71           O
ATOM   2258  ND2 ASN A 287      81.773  89.430  84.157  1.00199.71           N
ATOM   2259  C   ASN A 287      79.600  90.369  86.081  1.00199.71           C
ATOM   2260  O   ASN A 287      79.918  89.679  87.046  1.00199.71           O
ATOM   2261  N   GLY A 288      79.746  91.709  86.094  1.00 46.75           N
ATOM   2262  CA  GLY A 288      80.114  92.398  87.305  1.00 46.75           C
ATOM   2263  C   GLY A 288      81.537  92.183  87.751  1.00 46.75           C
ATOM   2264  O   GLY A 288      81.813  92.284  88.946  1.00 46.75           O
ATOM   2265  N   LEU A 289      82.489  91.906  86.838  1.00 62.81           N
ATOM   2266  CA  LEU A 289      83.853  91.698  87.259  1.00 62.81           C
ATOM   2267  CB  LEU A 289      84.528  90.532  86.515  1.00 62.81           C
ATOM   2268  CG  LEU A 289      83.933  89.151  86.846  1.00 62.81           C
ATOM   2269  CD1 LEU A 289      84.582  88.042  86.005  1.00 62.81           C
ATOM   2270  CD2 LEU A 289      84.026  88.860  88.352  1.00 62.81           C
ATOM   2271  C   LEU A 289      84.658  92.931  86.940  1.00 62.81           C
ATOM   2272  O   LEU A 289      84.497  93.527  85.879  1.00 62.81           O
ATOM   2273  N   LEU A 290      85.543  93.360  87.870  1.00 63.98           N
ATOM   2274  CA  LEU A 290      86.417  94.485  87.633  1.00 63.98           C
ATOM   2275  CB  LEU A 290      87.108  95.004  88.912  1.00 63.98           C
ATOM   2276  CG  LEU A 290      86.178  95.657  89.950  1.00 63.98           C
ATOM   2277  CD1 LEU A 290      86.973  96.125  91.179  1.00 63.98           C
ATOM   2278  CD2 LEU A 290      85.369  96.808  89.331  1.00 63.98           C
ATOM   2279  C   LEU A 290      87.513  93.983  86.742  1.00 63.98           C
ATOM   2280  O   LEU A 290      87.853  92.802  86.794  1.00 63.98           O
ATOM   2281  N   LEU A 291      88.086  94.868  85.893  1.00 74.50           N
ATOM   2282  CA  LEU A 291      89.120  94.457  84.979  1.00 74.50           C
ATOM   2283  CB  LEU A 291      88.680  94.650  83.514  1.00 74.50           C
ATOM   2284  CG  LEU A 291      89.719  94.242  82.456  1.00 74.50           C
ATOM   2285  CD1 LEU A 291      90.098  92.760  82.578  1.00 74.50           C
ATOM   2286  CD2 LEU A 291      89.223  94.607  81.045  1.00 74.50           C
ATOM   2287  C   LEU A 291      90.387  95.254  85.209  1.00 74.50           C
ATOM   2288  O   LEU A 291      90.432  96.465  85.004  1.00 74.50           O
ATOM   2289  N   HIS A 292      91.475  94.564  85.614  1.00 72.89           N
ATOM   2290  CA  HIS A 292      92.768  95.145  85.874  1.00 72.89           C
ATOM   2291  ND1 HIS A 292      95.071  96.024  88.215  1.00 72.89           N
ATOM   2292  CG  HIS A 292      94.849  94.959  87.372  1.00 72.89           C
ATOM   2293  CB  HIS A 292      93.491  94.423  87.027  1.00 72.89           C
ATOM   2294  NE2 HIS A 292      97.071  95.297  87.568  1.00 72.89           N
ATOM   2295  CD2 HIS A 292      96.080  94.527  86.985  1.00 72.89           C
ATOM   2296  CE1 HIS A 292      96.416  96.183  88.297  1.00 72.89           C
ATOM   2297  C   HIS A 292      93.575  94.920  84.634  1.00 72.89           C
ATOM   2298  O   HIS A 292      93.684  93.790  84.163  1.00 72.89           O
ATOM   2299  N   ILE A 293      94.174  95.985  84.061  1.00 82.87           N
ATOM   2300  CA  ILE A 293      94.875  95.763  82.828  1.00 82.87           C
ATOM   2301  CB  ILE A 293      94.334  96.561  81.682  1.00 82.87           C
ATOM   2302  CG2 ILE A 293      95.321  96.477  80.511  1.00 82.87           C
ATOM   2303  CG1 ILE A 293      92.931  96.019  81.352  1.00 82.87           C
ATOM   2304  CD1 ILE A 293      92.162  96.804  80.299  1.00 82.87           C
ATOM   2305  C   ILE A 293      96.351  95.970  82.982  1.00 82.87           C
ATOM   2306  O   ILE A 293      96.799  96.907  83.639  1.00 82.87           O
ATOM   2307  N   HIS A 294      97.152  95.051  82.392  1.00 69.32           N
ATOM   2308  CA  HIS A 294      98.584  95.144  82.477  1.00 69.32           C
ATOM   2309  ND1 HIS A 294     101.730  94.011  82.140  1.00 69.32           N
ATOM   2310  CG  HIS A 294     100.747  93.993  83.105  1.00 69.32           C
ATOM   2311  CB  HIS A 294      99.284  93.817  82.819  1.00 69.32           C
ATOM   2312  NE2 HIS A 294     102.754  94.297  84.093  1.00 69.32           N
ATOM   2313  CD2 HIS A 294     101.390  94.170  84.292  1.00 69.32           C
ATOM   2314  CE1 HIS A 294     102.910  94.195  82.785  1.00 69.32           C
ATOM   2315  C   HIS A 294      99.103  95.605  81.142  1.00 69.32           C
ATOM   2316  O   HIS A 294      98.641  95.204  80.078  1.00 69.32           O
ATOM   2317  N   ARG A 295     100.103  96.490  81.230  1.00248.70           N
ATOM   2318  CA  ARG A 295     100.814  97.285  80.269  1.00248.70           C
ATOM   2319  CB  ARG A 295     101.570  98.374  81.043  1.00248.70           C
ATOM   2320  CG  ARG A 295     102.106  99.573  80.273  1.00248.70           C
ATOM   2321  CD  ARG A 295     102.813 100.536  81.233  1.00248.70           C
ATOM   2322  NE  ARG A 295     103.282 101.727  80.478  1.00248.70           N
ATOM   2323  CZ  ARG A 295     103.907 102.739  81.150  1.00248.70           C
ATOM   2324  NH1 ARG A 295     104.148 102.623  82.488  1.00248.70           N
ATOM   2325  NH2 ARG A 295     104.273 103.874  80.488  1.00248.70           N
ATOM   2326  C   ARG A 295     101.800  96.556  79.402  1.00248.70           C
ATOM   2327  O   ARG A 295     102.288  97.161  78.446  1.00248.70           O
ATOM   2328  N   ALA A 296     102.163  95.299  79.745  1.00 73.46           N
ATOM   2329  CA  ALA A 296     103.234  94.541  79.136  1.00 73.46           C
ATOM   2330  CB  ALA A 296     103.078  93.020  79.306  1.00 73.46           C
ATOM   2331  C   ALA A 296     103.392  94.821  77.667  1.00 73.46           C
ATOM   2332  O   ALA A 296     102.420  94.990  76.930  1.00 73.46           O
ATOM   2333  N   MET A 297     104.673  94.843  77.236  1.00101.52           N
ATOM   2334  CA  MET A 297     105.174  95.151  75.920  1.00101.52           C
ATOM   2335  CB  MET A 297     104.541  94.250  74.845  1.00101.52           C
ATOM   2336  CG  MET A 297     105.235  94.328  73.485  1.00101.52           C
ATOM   2337  SD  MET A 297     104.498  93.270  72.203  1.00101.52           S
ATOM   2338  CE  MET A 297     103.055  94.340  71.940  1.00101.52           C
ATOM   2339  C   MET A 297     104.946  96.583  75.496  1.00101.52           C
ATOM   2340  O   MET A 297     105.198  96.933  74.343  1.00101.52           O
ATOM   2341  N   HIS A 298     104.538  97.477  76.415  1.00 60.88           N
ATOM   2342  CA  HIS A 298     104.311  98.858  76.062  1.00 60.88           C
ATOM   2343  ND1 HIS A 298     105.517 100.971  78.526  1.00 60.88           N
ATOM   2344  CG  HIS A 298     104.741  99.847  78.352  1.00 60.88           C
ATOM   2345  CB  HIS A 298     103.749  99.676  77.237  1.00 60.88           C
ATOM   2346  NE2 HIS A 298     106.057  99.569  80.164  1.00 60.88           N
ATOM   2347  CD2 HIS A 298     105.084  99.000  79.361  1.00 60.88           C
ATOM   2348  CE1 HIS A 298     106.285 100.752  79.623  1.00 60.88           C
ATOM   2349  C   HIS A 298     105.600  99.516  75.663  1.00 60.88           C
ATOM   2350  O   HIS A 298     105.645 100.309  74.723  1.00 60.88           O
ATOM   2351  N   ALA A 299     106.692  99.168  76.364  1.00 49.05           N
ATOM   2352  CA  ALA A 299     107.973  99.797  76.213  1.00 49.05           C
ATOM   2353  CB  ALA A 299     109.053  99.190  77.126  1.00 49.05           C
ATOM   2354  C   ALA A 299     108.438  99.637  74.812  1.00 49.05           C
ATOM   2355  O   ALA A 299     109.166 100.486  74.303  1.00 49.05           O
ATOM   2356  N   VAL A 300     108.069  98.525  74.156  1.00 48.23           N
ATOM   2357  CA  VAL A 300     108.557  98.333  72.827  1.00 48.23           C
ATOM   2358  CB  VAL A 300     108.027  97.083  72.186  1.00 48.23           C
ATOM   2359  CG1 VAL A 300     108.502  97.046  70.724  1.00 48.23           C
ATOM   2360  CG2 VAL A 300     108.485  95.871  73.016  1.00 48.23           C
ATOM   2361  C   VAL A 300     108.136  99.492  71.971  1.00 48.23           C
ATOM   2362  O   VAL A 300     108.954 100.030  71.229  1.00 48.23           O
ATOM   2363  N   ILE A 301     106.840  99.864  72.012  1.00170.28           N
ATOM   2364  CA  ILE A 301     106.273 100.928  71.220  1.00170.28           C
ATOM   2365  CB  ILE A 301     104.783 100.748  71.075  1.00170.28           C
ATOM   2366  CG2 ILE A 301     104.101 100.990  72.431  1.00170.28           C
ATOM   2367  CG1 ILE A 301     104.245 101.616  69.933  1.00170.28           C
ATOM   2368  CD1 ILE A 301     104.641 101.089  68.558  1.00170.28           C
ATOM   2369  C   ILE A 301     106.533 102.350  71.696  1.00170.28           C
ATOM   2370  O   ILE A 301     106.830 103.233  70.893  1.00170.28           O
ATOM   2371  N   ASP A 302     106.332 102.616  73.005  1.00113.44           N
ATOM   2372  CA  ASP A 302     106.322 103.931  73.613  1.00113.44           C
ATOM   2373  CB  ASP A 302     105.367 104.029  74.820  1.00113.44           C
ATOM   2374  CG  ASP A 302     105.862 103.145  75.952  1.00113.44           C
ATOM   2375  OD1 ASP A 302     106.912 102.472  75.778  1.00113.44           O
ATOM   2376  OD2 ASP A 302     105.187 103.137  77.016  1.00113.44           O
ATOM   2377  C   ASP A 302     107.630 104.553  74.022  1.00113.44           C
ATOM   2378  O   ASP A 302     107.635 105.738  74.347  1.00113.44           O
ATOM   2379  N   ARG A 303     108.731 103.789  74.151  1.00148.73           N
ATOM   2380  CA  ARG A 303     109.951 104.325  74.710  1.00148.73           C
ATOM   2381  CB  ARG A 303     111.019 103.240  74.930  1.00148.73           C
ATOM   2382  CG  ARG A 303     112.278 103.770  75.620  1.00148.73           C
ATOM   2383  CD  ARG A 303     113.478 102.823  75.543  1.00148.73           C
ATOM   2384  NE  ARG A 303     114.148 103.050  74.231  1.00148.73           N
ATOM   2385  CZ  ARG A 303     115.078 104.041  74.101  1.00148.73           C
ATOM   2386  NH1 ARG A 303     115.390 104.829  75.171  1.00148.73           N
ATOM   2387  NH2 ARG A 303     115.699 104.247  72.902  1.00148.73           N
ATOM   2388  C   ARG A 303     110.625 105.408  73.903  1.00148.73           C
ATOM   2389  O   ARG A 303     110.954 106.463  74.443  1.00148.73           O
ATOM   2390  N   GLN A 304     110.844 105.200  72.591  1.00 97.76           N
ATOM   2391  CA  GLN A 304     111.636 106.117  71.812  1.00 97.76           C
ATOM   2392  CB  GLN A 304     112.069 105.498  70.481  1.00 97.76           C
ATOM   2393  CG  GLN A 304     112.908 104.241  70.695  1.00 97.76           C
ATOM   2394  CD  GLN A 304     113.023 103.546  69.355  1.00 97.76           C
ATOM   2395  OE1 GLN A 304     112.792 104.155  68.312  1.00 97.76           O
ATOM   2396  NE2 GLN A 304     113.377 102.235  69.383  1.00 97.76           N
ATOM   2397  C   GLN A 304     110.879 107.377  71.523  1.00 97.76           C
ATOM   2398  O   GLN A 304     109.727 107.351  71.098  1.00 97.76           O
ATOM   2399  N   LYS A 305     111.554 108.527  71.732  1.00114.89           N
ATOM   2400  CA  LYS A 305     110.979 109.835  71.583  1.00114.89           C
ATOM   2401  CB  LYS A 305     111.915 110.944  72.089  1.00114.89           C
ATOM   2402  CG  LYS A 305     112.246 110.806  73.577  1.00114.89           C
ATOM   2403  CD  LYS A 305     111.013 110.817  74.482  1.00114.89           C
ATOM   2404  CE  LYS A 305     111.335 110.582  75.959  1.00114.89           C
ATOM   2405  NZ  LYS A 305     110.080 110.414  76.726  1.00114.89           N
ATOM   2406  C   LYS A 305     110.642 110.145  70.151  1.00114.89           C
ATOM   2407  O   LYS A 305     109.678 110.859  69.889  1.00114.89           O
ATOM   2408  N   ASN A 306     111.487 109.715  69.195  1.00 77.11           N
ATOM   2409  CA  ASN A 306     111.298 109.959  67.788  1.00 77.11           C
ATOM   2410  CB  ASN A 306     112.604 109.847  66.982  1.00 77.11           C
ATOM   2411  CG  ASN A 306     113.103 108.413  67.068  1.00 77.11           C
ATOM   2412  OD1 ASN A 306     113.369 107.897  68.152  1.00 77.11           O
ATOM   2413  ND2 ASN A 306     113.230 107.746  65.890  1.00 77.11           N
ATOM   2414  C   ASN A 306     110.302 109.042  67.137  1.00 77.11           C
ATOM   2415  O   ASN A 306     109.655 109.433  66.165  1.00 77.11           O
ATOM   2416  N   HIS A 307     110.176 107.782  67.602  1.00 65.24           N
ATOM   2417  CA  HIS A 307     109.336 106.895  66.844  1.00 65.24           C
ATOM   2418  ND1 HIS A 307     109.222 105.637  63.670  1.00 65.24           N
ATOM   2419  CG  HIS A 307     109.404 105.169  64.952  1.00 65.24           C
ATOM   2420  CB  HIS A 307     110.171 105.909  66.005  1.00 65.24           C
ATOM   2421  NE2 HIS A 307     108.218 103.657  63.770  1.00 65.24           N
ATOM   2422  CD2 HIS A 307     108.783 103.958  64.996  1.00 65.24           C
ATOM   2423  CE1 HIS A 307     108.508 104.694  63.006  1.00 65.24           C
ATOM   2424  C   HIS A 307     108.442 106.091  67.737  1.00 65.24           C
ATOM   2425  O   HIS A 307     108.815 105.726  68.851  1.00 65.24           O
ATOM   2426  N   GLY A 308     107.210 105.802  67.257  1.00 45.54           N
ATOM   2427  CA  GLY A 308     106.346 104.955  68.029  1.00 45.54           C
ATOM   2428  C   GLY A 308     105.059 105.648  68.338  1.00 45.54           C
ATOM   2429  O   GLY A 308     104.620 106.551  67.625  1.00 45.54           O
ATOM   2430  N   MET A 309     104.402 105.167  69.415  1.00117.44           N
ATOM   2431  CA  MET A 309     103.177 105.720  69.909  1.00117.44           C
ATOM   2432  CB  MET A 309     101.995 104.742  69.811  1.00117.44           C
ATOM   2433  CG  MET A 309     100.664 105.327  70.281  1.00117.44           C
ATOM   2434  SD  MET A 309      99.260 104.182  70.139  1.00117.44           S
ATOM   2435  CE  MET A 309      99.261 104.169  68.324  1.00117.44           C
ATOM   2436  C   MET A 309     103.392 106.019  71.358  1.00117.44           C
ATOM   2437  O   MET A 309     103.862 105.172  72.118  1.00117.44           O
ATOM   2438  N   HIS A 310     103.038 107.248  71.778  1.00 64.22           N
ATOM   2439  CA  HIS A 310     103.227 107.651  73.139  1.00 64.22           C
ATOM   2440  ND1 HIS A 310     102.678 109.493  75.869  1.00 64.22           N
ATOM   2441  CG  HIS A 310     103.435 109.618  74.726  1.00 64.22           C
ATOM   2442  CB  HIS A 310     102.993 109.156  73.370  1.00 64.22           C
ATOM   2443  NE2 HIS A 310     104.587 110.459  76.476  1.00 64.22           N
ATOM   2444  CD2 HIS A 310     104.598 110.211  75.114  1.00 64.22           C
ATOM   2445  CE1 HIS A 310     103.414 110.010  76.885  1.00 64.22           C
ATOM   2446  C   HIS A 310     102.251 106.876  73.974  1.00 64.22           C
ATOM   2447  O   HIS A 310     101.190 106.465  73.506  1.00 64.22           O
ATOM   2448  N   PHE A 311     102.600 106.672  75.256  1.00 87.31           N
ATOM   2449  CA  PHE A 311     101.831 105.895  76.185  1.00 87.31           C
ATOM   2450  CB  PHE A 311     102.498 105.808  77.570  1.00 87.31           C
ATOM   2451  CG  PHE A 311     101.625 104.984  78.453  1.00 87.31           C
ATOM   2452  CD1 PHE A 311     101.519 103.628  78.249  1.00 87.31           C
ATOM   2453  CD2 PHE A 311     100.932 105.558  79.495  1.00 87.31           C
ATOM   2454  CE1 PHE A 311     100.720 102.857  79.060  1.00 87.31           C
ATOM   2455  CE2 PHE A 311     100.133 104.791  80.309  1.00 87.31           C
ATOM   2456  CZ  PHE A 311     100.024 103.438  80.092  1.00 87.31           C
ATOM   2457  C   PHE A 311     100.473 106.512  76.346  1.00 87.31           C
ATOM   2458  O   PHE A 311      99.492 105.804  76.566  1.00 87.31           O
ATOM   2459  N   ARG A 312     100.372 107.851  76.255  1.00 97.35           N
ATOM   2460  CA  ARG A 312      99.103 108.498  76.456  1.00 97.35           C
ATOM   2461  CB  ARG A 312      99.172 110.040  76.419  1.00 97.35           C
ATOM   2462  CG  ARG A 312      99.666 110.657  75.109  1.00 97.35           C
ATOM   2463  CD  ARG A 312      99.702 112.190  75.155  1.00 97.35           C
ATOM   2464  NE  ARG A 312     101.009 112.644  74.599  1.00 97.35           N
ATOM   2465  CZ  ARG A 312     102.098 112.824  75.402  1.00 97.35           C
ATOM   2466  NH1 ARG A 312     102.012 112.598  76.745  1.00 97.35           N
ATOM   2467  NH2 ARG A 312     103.277 113.241  74.856  1.00 97.35           N
ATOM   2468  C   ARG A 312      98.122 108.016  75.425  1.00 97.35           C
ATOM   2469  O   ARG A 312      96.929 107.920  75.706  1.00 97.35           O
ATOM   2470  N   VAL A 313      98.574 107.742  74.187  1.00 39.99           N
ATOM   2471  CA  VAL A 313      97.674 107.240  73.179  1.00 39.99           C
ATOM   2472  CB  VAL A 313      98.310 107.135  71.823  1.00 39.99           C
ATOM   2473  CG1 VAL A 313      97.307 106.469  70.866  1.00 39.99           C
ATOM   2474  CG2 VAL A 313      98.752 108.540  71.381  1.00 39.99           C
ATOM   2475  C   VAL A 313      97.213 105.866  73.571  1.00 39.99           C
ATOM   2476  O   VAL A 313      96.030 105.543  73.467  1.00 39.99           O
ATOM   2477  N   LEU A 314      98.147 105.024  74.056  1.00106.59           N
ATOM   2478  CA  LEU A 314      97.840 103.671  74.429  1.00106.59           C
ATOM   2479  CB  LEU A 314      99.085 102.872  74.859  1.00106.59           C
ATOM   2480  CG  LEU A 314     100.009 102.511  73.677  1.00106.59           C
ATOM   2481  CD1 LEU A 314     100.483 103.763  72.927  1.00106.59           C
ATOM   2482  CD2 LEU A 314     101.180 101.623  74.129  1.00106.59           C
ATOM   2483  C   LEU A 314      96.856 103.693  75.557  1.00106.59           C
ATOM   2484  O   LEU A 314      96.008 102.807  75.660  1.00106.59           O
ATOM   2485  N   ALA A 315      96.979 104.682  76.463  1.00 45.83           N
ATOM   2486  CA  ALA A 315      96.090 104.808  77.586  1.00 45.83           C
ATOM   2487  CB  ALA A 315      96.549 105.887  78.582  1.00 45.83           C
ATOM   2488  C   ALA A 315      94.699 105.153  77.140  1.00 45.83           C
ATOM   2489  O   ALA A 315      93.724 104.595  77.639  1.00 45.83           O
ATOM   2490  N   LYS A 316      94.553 106.085  76.181  1.00 68.98           N
ATOM   2491  CA  LYS A 316      93.228 106.473  75.781  1.00 68.98           C
ATOM   2492  CB  LYS A 316      93.220 107.651  74.793  1.00 68.98           C
ATOM   2493  CG  LYS A 316      93.764 108.925  75.446  1.00 68.98           C
ATOM   2494  CD  LYS A 316      93.976 110.106  74.498  1.00 68.98           C
ATOM   2495  CE  LYS A 316      93.180 111.345  74.910  1.00 68.98           C
ATOM   2496  NZ  LYS A 316      93.598 112.516  74.112  1.00 68.98           N
ATOM   2497  C   LYS A 316      92.553 105.288  75.166  1.00 68.98           C
ATOM   2498  O   LYS A 316      91.361 105.068  75.372  1.00 68.98           O
ATOM   2499  N   ALA A 317      93.314 104.480  74.408  1.00 35.27           N
ATOM   2500  CA  ALA A 317      92.780 103.333  73.728  1.00 35.27           C
ATOM   2501  CB  ALA A 317      93.831 102.607  72.870  1.00 35.27           C
ATOM   2502  C   ALA A 317      92.244 102.348  74.724  1.00 35.27           C
ATOM   2503  O   ALA A 317      91.207 101.730  74.489  1.00 35.27           O
ATOM   2504  N   LEU A 318      92.957 102.160  75.852  1.00118.93           N
ATOM   2505  CA  LEU A 318      92.577 101.228  76.877  1.00118.93           C
ATOM   2506  CB  LEU A 318      93.672 101.104  77.959  1.00118.93           C
ATOM   2507  CG  LEU A 318      93.433  99.984  78.988  1.00118.93           C
ATOM   2508  CD1 LEU A 318      92.249 100.292  79.922  1.00118.93           C
ATOM   2509  CD2 LEU A 318      93.302  98.627  78.280  1.00118.93           C
ATOM   2510  C   LEU A 318      91.287 101.682  77.505  1.00118.93           C
ATOM   2511  O   LEU A 318      90.393 100.878  77.768  1.00118.93           O
ATOM   2512  N   ARG A 319      91.144 102.999  77.747  1.00 81.15           N
ATOM   2513  CA  ARG A 319      89.944 103.504  78.356  1.00 81.15           C
ATOM   2514  CB  ARG A 319      90.003 105.023  78.602  1.00 81.15           C
ATOM   2515  CG  ARG A 319      88.939 105.542  79.574  1.00 81.15           C
ATOM   2516  CD  ARG A 319      89.115 107.021  79.930  1.00 81.15           C
ATOM   2517  NE  ARG A 319      88.027 107.396  80.877  1.00 81.15           N
ATOM   2518  CZ  ARG A 319      88.023 108.630  81.463  1.00 81.15           C
ATOM   2519  NH1 ARG A 319      89.005 109.531  81.171  1.00 81.15           N
ATOM   2520  NH2 ARG A 319      87.036 108.963  82.345  1.00 81.15           N
ATOM   2521  C   ARG A 319      88.796 103.206  77.429  1.00 81.15           C
ATOM   2522  O   ARG A 319      87.696 102.884  77.876  1.00 81.15           O
ATOM   2523  N   MET A 320      89.009 103.363  76.106  1.00 61.72           N
ATOM   2524  CA  MET A 320      87.989 103.086  75.130  1.00 61.72           C
ATOM   2525  CB  MET A 320      88.400 103.573  73.731  1.00 61.72           C
ATOM   2526  CG  MET A 320      88.556 105.095  73.683  1.00 61.72           C
ATOM   2527  SD  MET A 320      89.304 105.754  72.163  1.00 61.72           S
ATOM   2528  CE  MET A 320      87.866 105.398  71.116  1.00 61.72           C
ATOM   2529  C   MET A 320      87.667 101.612  75.049  1.00 61.72           C
ATOM   2530  O   MET A 320      86.498 101.228  75.091  1.00 61.72           O
ATOM   2531  N   SER A 321      88.697 100.741  74.950  1.00 45.83           N
ATOM   2532  CA  SER A 321      88.496  99.319  74.808  1.00 45.83           C
ATOM   2533  CB  SER A 321      89.803  98.551  74.556  1.00 45.83           C
ATOM   2534  OG  SER A 321      89.526  97.165  74.422  1.00 45.83           O
ATOM   2535  C   SER A 321      87.890  98.789  76.068  1.00 45.83           C
ATOM   2536  O   SER A 321      86.969  97.972  76.031  1.00 45.83           O
ATOM   2537  N   GLY A 322      88.407  99.260  77.220  1.00 48.97           N
ATOM   2538  CA  GLY A 322      87.851  98.940  78.503  1.00 48.97           C
ATOM   2539  C   GLY A 322      88.813  98.258  79.429  1.00 48.97           C
ATOM   2540  O   GLY A 322      89.458  97.264  79.098  1.00 48.97           O
ATOM   2541  N   GLY A 323      88.880  98.805  80.663  1.00 48.62           N
ATOM   2542  CA  GLY A 323      89.659  98.288  81.752  1.00 48.62           C
ATOM   2543  C   GLY A 323      89.344  99.184  82.910  1.00 48.62           C
ATOM   2544  O   GLY A 323      89.112 100.377  82.734  1.00 48.62           O
ATOM   2545  N   ASP A 324      89.220  98.603  84.116  1.00 78.34           N
ATOM   2546  CA  ASP A 324      88.991  99.333  85.328  1.00 78.34           C
ATOM   2547  CB  ASP A 324      88.355  98.458  86.418  1.00 78.34           C
ATOM   2548  CG  ASP A 324      86.954  98.111  85.935  1.00 78.34           C
ATOM   2549  OD1 ASP A 324      86.364  98.935  85.186  1.00 78.34           O
ATOM   2550  OD2 ASP A 324      86.456  97.012  86.297  1.00 78.34           O
ATOM   2551  C   ASP A 324      90.275  99.906  85.865  1.00 78.34           C
ATOM   2552  O   ASP A 324      90.262 100.969  86.482  1.00 78.34           O
ATOM   2553  N   HIS A 325      91.415  99.195  85.684  1.00 76.82           N
ATOM   2554  CA  HIS A 325      92.681  99.641  86.215  1.00 76.82           C
ATOM   2555  ND1 HIS A 325      92.774  97.429  89.394  1.00 76.82           N
ATOM   2556  CG  HIS A 325      92.455  98.421  88.493  1.00 76.82           C
ATOM   2557  CB  HIS A 325      93.293  98.718  87.287  1.00 76.82           C
ATOM   2558  NE2 HIS A 325      90.890  98.361  90.117  1.00 76.82           N
ATOM   2559  CD2 HIS A 325      91.301  98.981  88.950  1.00 76.82           C
ATOM   2560  CE1 HIS A 325      91.806  97.436  90.343  1.00 76.82           C
ATOM   2561  C   HIS A 325      93.687  99.543  85.112  1.00 76.82           C
ATOM   2562  O   HIS A 325      93.524  98.717  84.215  1.00 76.82           O
ATOM   2563  N   ILE A 326      94.743 100.396  85.135  1.00135.12           N
ATOM   2564  CA  ILE A 326      95.774 100.272  84.135  1.00135.12           C
ATOM   2565  CB  ILE A 326      95.510 101.162  82.944  1.00135.12           C
ATOM   2566  CG2 ILE A 326      95.789 102.614  83.366  1.00135.12           C
ATOM   2567  CG1 ILE A 326      96.262 100.702  81.678  1.00135.12           C
ATOM   2568  CD1 ILE A 326      97.780 100.764  81.753  1.00135.12           C
ATOM   2569  C   ILE A 326      97.106 100.625  84.757  1.00135.12           C
ATOM   2570  O   ILE A 326      97.206 101.598  85.504  1.00135.12           O
ATOM   2571  N   HIS A 327      98.169  99.827  84.483  1.00105.43           N
ATOM   2572  CA  HIS A 327      99.488 100.118  84.992  1.00105.43           C
ATOM   2573  ND1 HIS A 327     101.163  97.746  86.941  1.00105.43           N
ATOM   2574  CG  HIS A 327     100.360  97.876  85.829  1.00105.43           C
ATOM   2575  CB  HIS A 327     100.505  98.975  84.819  1.00105.43           C
ATOM   2576  NE2 HIS A 327      99.707  96.069  87.010  1.00105.43           N
ATOM   2577  CD2 HIS A 327      99.477  96.843  85.887  1.00105.43           C
ATOM   2578  CE1 HIS A 327     100.729  96.650  87.612  1.00105.43           C
ATOM   2579  C   HIS A 327     100.034 101.303  84.243  1.00105.43           C
ATOM   2580  O   HIS A 327     100.179 101.295  83.020  1.00105.43           O
ATOM   2581  N   ALA A 328     100.198 102.403  84.993  1.00122.01           N
ATOM   2582  CA  ALA A 328     100.741 103.697  84.684  1.00122.01           C
ATOM   2583  CB  ALA A 328     100.146 104.799  85.575  1.00122.01           C
ATOM   2584  C   ALA A 328     102.241 103.845  84.761  1.00122.01           C
ATOM   2585  O   ALA A 328     102.770 104.810  84.220  1.00122.01           O
ATOM   2586  N   GLY A 329     102.970 103.016  85.539  1.00 52.84           N
ATOM   2587  CA  GLY A 329     104.374 103.285  85.721  1.00 52.84           C
ATOM   2588  C   GLY A 329     104.495 103.935  87.069  1.00 52.84           C
ATOM   2589  O   GLY A 329     103.545 103.901  87.851  1.00 52.84           O
ATOM   2590  N   THR A 330     105.681 104.503  87.395  1.00133.44           N
ATOM   2591  CA  THR A 330     105.868 105.139  88.667  1.00133.44           C
ATOM   2592  CB  THR A 330     106.811 104.401  89.571  1.00133.44           C
ATOM   2593  OG1 THR A 330     106.820 104.992  90.861  1.00133.44           O
ATOM   2594  CG2 THR A 330     108.220 104.441  88.957  1.00133.44           C
ATOM   2595  C   THR A 330     106.476 106.480  88.407  1.00133.44           C
ATOM   2596  O   THR A 330     107.091 106.703  87.367  1.00133.44           O
ATOM   2597  N   VAL A 331     106.191 107.438  89.308  1.00163.77           N
ATOM   2598  CA  VAL A 331     106.721 108.776  89.304  1.00163.77           C
ATOM   2599  CB  VAL A 331     105.811 109.726  90.022  1.00163.77           C
ATOM   2600  CG1 VAL A 331     106.436 111.123  89.975  1.00163.77           C
ATOM   2601  CG2 VAL A 331     104.410 109.638  89.401  1.00163.77           C
ATOM   2602  C   VAL A 331     108.049 108.802  90.002  1.00163.77           C
ATOM   2603  O   VAL A 331     108.865 109.701  89.797  1.00163.77           O
ATOM   2604  N   VAL A 332     108.304 107.771  90.830  1.00290.74           N
ATOM   2605  CA  VAL A 332     109.334 107.817  91.820  1.00290.74           C
ATOM   2606  CB  VAL A 332     109.507 106.536  92.593  1.00290.74           C
ATOM   2607  CG1 VAL A 332     108.247 106.322  93.444  1.00290.74           C
ATOM   2608  CG2 VAL A 332     109.788 105.374  91.634  1.00290.74           C
ATOM   2609  C   VAL A 332     110.656 108.304  91.339  1.00290.74           C
ATOM   2610  O   VAL A 332     111.195 109.157  92.007  1.00290.74           O
ATOM   2611  N   GLY A 333     111.292 107.828  90.269  1.00159.49           N
ATOM   2612  CA  GLY A 333     112.573 108.411  89.929  1.00159.49           C
ATOM   2613  C   GLY A 333     112.476 109.767  89.277  1.00159.49           C
ATOM   2614  O   GLY A 333     113.325 110.629  89.486  1.00159.49           O
ATOM   2615  N   LYS A 334     111.423 109.964  88.466  1.00128.05           N
ATOM   2616  CA  LYS A 334     111.219 110.994  87.478  1.00128.05           C
ATOM   2617  CB  LYS A 334     109.851 110.853  86.810  1.00128.05           C
ATOM   2618  CG  LYS A 334     109.668 109.479  86.176  1.00128.05           C
ATOM   2619  CD  LYS A 334     108.241 109.234  85.707  1.00128.05           C
ATOM   2620  CE  LYS A 334     108.117 108.070  84.725  1.00128.05           C
ATOM   2621  NZ  LYS A 334     106.845 108.178  83.978  1.00128.05           N
ATOM   2622  C   LYS A 334     111.343 112.423  87.911  1.00128.05           C
ATOM   2623  O   LYS A 334     110.957 112.830  89.005  1.00128.05           O
ATOM   2624  N   LEU A 335     111.880 113.234  86.970  1.00161.40           N
ATOM   2625  CA  LEU A 335     112.035 114.652  87.110  1.00161.40           C
ATOM   2626  CB  LEU A 335     112.964 115.296  86.074  1.00161.40           C
ATOM   2627  CG  LEU A 335     114.433 114.883  86.226  1.00161.40           C
ATOM   2628  CD1 LEU A 335     115.312 115.681  85.257  1.00161.40           C
ATOM   2629  CD2 LEU A 335     114.902 114.984  87.686  1.00161.40           C
ATOM   2630  C   LEU A 335     110.687 115.256  86.912  1.00161.40           C
ATOM   2631  O   LEU A 335     109.739 114.571  86.532  1.00161.40           O
ATOM   2632  N   GLU A 336     110.565 116.568  87.181  1.00 46.82           N
ATOM   2633  CA  GLU A 336     109.284 117.204  87.120  1.00 46.82           C
ATOM   2634  CB  GLU A 336     109.306 118.686  87.544  1.00 46.82           C
ATOM   2635  CG  GLU A 336     110.144 119.589  86.638  1.00 46.82           C
ATOM   2636  CD  GLU A 336     109.945 121.024  87.106  1.00 46.82           C
ATOM   2637  OE1 GLU A 336     109.295 121.215  88.168  1.00 46.82           O
ATOM   2638  OE2 GLU A 336     110.438 121.950  86.407  1.00 46.82           O
ATOM   2639  C   GLU A 336     108.719 117.142  85.734  1.00 46.82           C
ATOM   2640  O   GLU A 336     107.528 116.892  85.565  1.00 46.82           O
ATOM   2641  N   GLY A 337     109.550 117.337  84.694  1.00 27.56           N
ATOM   2642  CA  GLY A 337     109.016 117.388  83.361  1.00 27.56           C
ATOM   2643  C   GLY A 337     108.333 116.095  83.049  1.00 27.56           C
ATOM   2644  O   GLY A 337     107.279 116.088  82.412  1.00 27.56           O
ATOM   2645  N   GLU A 338     108.948 114.967  83.452  1.00 50.35           N
ATOM   2646  CA  GLU A 338     108.406 113.657  83.216  1.00 50.35           C
ATOM   2647  CB  GLU A 338     109.402 112.550  83.588  1.00 50.35           C
ATOM   2648  CG  GLU A 338     110.656 112.566  82.712  1.00 50.35           C
ATOM   2649  CD  GLU A 338     111.612 111.501  83.225  1.00 50.35           C
ATOM   2650  OE1 GLU A 338     111.189 110.317  83.319  1.00 50.35           O
ATOM   2651  OE2 GLU A 338     112.779 111.860  83.537  1.00 50.35           O
ATOM   2652  C   GLU A 338     107.173 113.474  84.047  1.00 50.35           C
ATOM   2653  O   GLU A 338     106.155 112.978  83.566  1.00 50.35           O
ATOM   2654  N   ARG A 339     107.228 113.926  85.314  1.00 74.50           N
ATOM   2655  CA  ARG A 339     106.144 113.782  86.242  1.00 74.50           C
ATOM   2656  CB  ARG A 339     106.451 114.484  87.574  1.00 74.50           C
ATOM   2657  CG  ARG A 339     105.324 114.398  88.598  1.00 74.50           C
ATOM   2658  CD  ARG A 339     105.614 115.185  89.876  1.00 74.50           C
ATOM   2659  NE  ARG A 339     104.394 115.110  90.725  1.00 74.50           N
ATOM   2660  CZ  ARG A 339     104.126 116.103  91.621  1.00 74.50           C
ATOM   2661  NH1 ARG A 339     104.979 117.161  91.739  1.00 74.50           N
ATOM   2662  NH2 ARG A 339     103.002 116.042  92.394  1.00 74.50           N
ATOM   2663  C   ARG A 339     104.948 114.456  85.638  1.00 74.50           C
ATOM   2664  O   ARG A 339     103.815 114.004  85.790  1.00 74.50           O
ATOM   2665  N   ASP A 340     105.169 115.585  84.946  1.00 53.87           N
ATOM   2666  CA  ASP A 340     104.093 116.309  84.325  1.00 53.87           C
ATOM   2667  CB  ASP A 340     104.531 117.618  83.643  1.00 53.87           C
ATOM   2668  CG  ASP A 340     104.791 118.687  84.692  1.00 53.87           C
ATOM   2669  OD1 ASP A 340     104.641 118.386  85.906  1.00 53.87           O
ATOM   2670  OD2 ASP A 340     105.134 119.829  84.285  1.00 53.87           O
ATOM   2671  C   ASP A 340     103.462 115.498  83.233  1.00 53.87           C
ATOM   2672  O   ASP A 340     102.243 115.517  83.071  1.00 53.87           O
ATOM   2673  N   ILE A 341     104.274 114.783  82.433  1.00 44.19           N
ATOM   2674  CA  ILE A 341     103.742 114.038  81.324  1.00 44.19           C
ATOM   2675  CB  ILE A 341     104.800 113.349  80.517  1.00 44.19           C
ATOM   2676  CG2 ILE A 341     104.097 112.448  79.489  1.00 44.19           C
ATOM   2677  CG1 ILE A 341     105.757 114.372  79.886  1.00 44.19           C
ATOM   2678  CD1 ILE A 341     107.001 113.732  79.272  1.00 44.19           C
ATOM   2679  C   ILE A 341     102.851 112.965  81.861  1.00 44.19           C
ATOM   2680  O   ILE A 341     101.781 112.699  81.312  1.00 44.19           O
ATOM   2681  N   THR A 342     103.298 112.311  82.951  1.00121.96           N
ATOM   2682  CA  THR A 342     102.567 111.227  83.535  1.00121.96           C
ATOM   2683  CB  THR A 342     103.304 110.503  84.643  1.00121.96           C
ATOM   2684  OG1 THR A 342     102.675 109.260  84.906  1.00121.96           O
ATOM   2685  CG2 THR A 342     103.300 111.329  85.936  1.00121.96           C
ATOM   2686  C   THR A 342     101.270 111.742  84.067  1.00121.96           C
ATOM   2687  O   THR A 342     100.222 111.127  83.877  1.00121.96           O
ATOM   2688  N   LEU A 343     101.300 112.913  84.725  1.00 49.99           N
ATOM   2689  CA  LEU A 343     100.106 113.473  85.283  1.00 49.99           C
ATOM   2690  CB  LEU A 343     100.353 114.793  86.032  1.00 49.99           C
ATOM   2691  CG  LEU A 343     101.200 114.603  87.304  1.00 49.99           C
ATOM   2692  CD1 LEU A 343     101.425 115.934  88.041  1.00 49.99           C
ATOM   2693  CD2 LEU A 343     100.597 113.515  88.208  1.00 49.99           C
ATOM   2694  C   LEU A 343      99.163 113.752  84.162  1.00 49.99           C
ATOM   2695  O   LEU A 343      97.952 113.596  84.308  1.00 49.99           O
ATOM   2696  N   GLY A 344      99.689 114.180  83.002  1.00 28.35           N
ATOM   2697  CA  GLY A 344      98.806 114.495  81.921  1.00 28.35           C
ATOM   2698  C   GLY A 344      98.032 113.267  81.540  1.00 28.35           C
ATOM   2699  O   GLY A 344      96.815 113.336  81.372  1.00 28.35           O
ATOM   2700  N   PHE A 345      98.703 112.103  81.393  1.00 90.33           N
ATOM   2701  CA  PHE A 345      97.957 110.941  80.993  1.00 90.33           C
ATOM   2702  CB  PHE A 345      98.744 109.789  80.321  1.00 90.33           C
ATOM   2703  CG  PHE A 345      99.756 109.122  81.183  1.00 90.33           C
ATOM   2704  CD1 PHE A 345      99.379 108.183  82.115  1.00 90.33           C
ATOM   2705  CD2 PHE A 345     101.092 109.404  81.016  1.00 90.33           C
ATOM   2706  CE1 PHE A 345     100.322 107.554  82.892  1.00 90.33           C
ATOM   2707  CE2 PHE A 345     102.039 108.779  81.790  1.00 90.33           C
ATOM   2708  CZ  PHE A 345     101.654 107.854  82.730  1.00 90.33           C
ATOM   2709  C   PHE A 345      97.069 110.457  82.098  1.00 90.33           C
ATOM   2710  O   PHE A 345      96.002 109.904  81.837  1.00 90.33           O
ATOM   2711  N   VAL A 346      97.479 110.636  83.367  1.00 41.52           N
ATOM   2712  CA  VAL A 346      96.637 110.195  84.444  1.00 41.52           C
ATOM   2713  CB  VAL A 346      97.210 110.506  85.797  1.00 41.52           C
ATOM   2714  CG1 VAL A 346      96.181 110.115  86.873  1.00 41.52           C
ATOM   2715  CG2 VAL A 346      98.556 109.774  85.930  1.00 41.52           C
ATOM   2716  C   VAL A 346      95.324 110.908  84.327  1.00 41.52           C
ATOM   2717  O   VAL A 346      94.262 110.299  84.451  1.00 41.52           O
ATOM   2718  N   ASP A 347      95.361 112.226  84.056  1.00 39.92           N
ATOM   2719  CA  ASP A 347      94.142 112.981  83.957  1.00 39.92           C
ATOM   2720  CB  ASP A 347      94.370 114.480  83.695  1.00 39.92           C
ATOM   2721  CG  ASP A 347      94.810 115.122  85.002  1.00 39.92           C
ATOM   2722  OD1 ASP A 347      94.534 114.522  86.075  1.00 39.92           O
ATOM   2723  OD2 ASP A 347      95.417 116.225  84.947  1.00 39.92           O
ATOM   2724  C   ASP A 347      93.341 112.441  82.817  1.00 39.92           C
ATOM   2725  O   ASP A 347      92.122 112.316  82.909  1.00 39.92           O
ATOM   2726  N   LEU A 348      94.011 112.080  81.712  1.00 60.95           N
ATOM   2727  CA  LEU A 348      93.313 111.592  80.561  1.00 60.95           C
ATOM   2728  CB  LEU A 348      94.252 111.257  79.387  1.00 60.95           C
ATOM   2729  CG  LEU A 348      94.951 112.485  78.771  1.00 60.95           C
ATOM   2730  CD1 LEU A 348      95.869 112.076  77.607  1.00 60.95           C
ATOM   2731  CD2 LEU A 348      93.931 113.560  78.359  1.00 60.95           C
ATOM   2732  C   LEU A 348      92.594 110.327  80.926  1.00 60.95           C
ATOM   2733  O   LEU A 348      91.537 110.028  80.375  1.00 60.95           O
ATOM   2734  N   LEU A 349      93.194 109.492  81.792  1.00 76.42           N
ATOM   2735  CA  LEU A 349      92.565 108.260  82.186  1.00 76.42           C
ATOM   2736  CB  LEU A 349      93.532 107.311  82.916  1.00 76.42           C
ATOM   2737  CG  LEU A 349      94.635 106.734  82.011  1.00 76.42           C
ATOM   2738  CD1 LEU A 349      95.566 105.794  82.795  1.00 76.42           C
ATOM   2739  CD2 LEU A 349      94.032 106.058  80.769  1.00 76.42           C
ATOM   2740  C   LEU A 349      91.392 108.471  83.098  1.00 76.42           C
ATOM   2741  O   LEU A 349      90.349 107.842  82.930  1.00 76.42           O
ATOM   2742  N   ARG A 350      91.580 109.288  84.152  1.00136.99           N
ATOM   2743  CA  ARG A 350      90.575 109.484  85.163  1.00136.99           C
ATOM   2744  CB  ARG A 350      91.180 109.826  86.533  1.00136.99           C
ATOM   2745  CG  ARG A 350      91.840 108.614  87.191  1.00136.99           C
ATOM   2746  CD  ARG A 350      92.311 108.869  88.624  1.00136.99           C
ATOM   2747  NE  ARG A 350      93.562 109.674  88.560  1.00136.99           N
ATOM   2748  CZ  ARG A 350      93.769 110.684  89.452  1.00136.99           C
ATOM   2749  NH1 ARG A 350      92.781 111.037  90.324  1.00136.99           N
ATOM   2750  NH2 ARG A 350      94.967 111.337  89.477  1.00136.99           N
ATOM   2751  C   ARG A 350      89.467 110.465  84.905  1.00136.99           C
ATOM   2752  O   ARG A 350      88.323 110.185  85.255  1.00136.99           O
ATOM   2753  N   ASP A 351      89.752 111.650  84.325  1.00127.44           N
ATOM   2754  CA  ASP A 351      88.724 112.660  84.327  1.00127.44           C
ATOM   2755  CB  ASP A 351      89.251 114.079  84.636  1.00127.44           C
ATOM   2756  CG  ASP A 351      90.285 114.469  83.600  1.00127.44           C
ATOM   2757  OD1 ASP A 351      90.217 113.922  82.469  1.00127.44           O
ATOM   2758  OD2 ASP A 351      91.162 115.314  83.927  1.00127.44           O
ATOM   2759  C   ASP A 351      87.867 112.669  83.104  1.00127.44           C
ATOM   2760  O   ASP A 351      88.155 112.010  82.109  1.00127.44           O
ATOM   2761  N   ASP A 352      86.735 113.399  83.215  1.00 61.43           N
ATOM   2762  CA  ASP A 352      85.735 113.583  82.201  1.00 61.43           C
ATOM   2763  CB  ASP A 352      84.456 114.211  82.784  1.00 61.43           C
ATOM   2764  CG  ASP A 352      83.351 114.184  81.738  1.00 61.43           C
ATOM   2765  OD1 ASP A 352      83.524 113.495  80.698  1.00 61.43           O
ATOM   2766  OD2 ASP A 352      82.314 114.862  81.969  1.00 61.43           O
ATOM   2767  C   ASP A 352      86.214 114.490  81.104  1.00 61.43           C
ATOM   2768  O   ASP A 352      85.956 114.238  79.928  1.00 61.43           O
ATOM   2769  N   PHE A 353      86.914 115.588  81.458  1.00 95.02           N
ATOM   2770  CA  PHE A 353      87.267 116.551  80.450  1.00 95.02           C
ATOM   2771  CB  PHE A 353      86.309 117.757  80.544  1.00 95.02           C
ATOM   2772  CG  PHE A 353      86.500 118.741  79.445  1.00 95.02           C
ATOM   2773  CD1 PHE A 353      85.841 118.578  78.248  1.00 95.02           C
ATOM   2774  CD2 PHE A 353      87.319 119.834  79.613  1.00 95.02           C
ATOM   2775  CE1 PHE A 353      86.001 119.487  77.230  1.00 95.02           C
ATOM   2776  CE2 PHE A 353      87.481 120.747  78.597  1.00 95.02           C
ATOM   2777  CZ  PHE A 353      86.823 120.574  77.404  1.00 95.02           C
ATOM   2778  C   PHE A 353      88.671 117.010  80.709  1.00 95.02           C
ATOM   2779  O   PHE A 353      89.012 117.365  81.836  1.00 95.02           O
ATOM   2780  N   VAL A 354      89.527 117.017  79.662  1.00 54.06           N
ATOM   2781  CA  VAL A 354      90.886 117.446  79.845  1.00 54.06           C
ATOM   2782  CB  VAL A 354      91.893 116.371  79.559  1.00 54.06           C
ATOM   2783  CG1 VAL A 354      93.304 116.942  79.776  1.00 54.06           C
ATOM   2784  CG2 VAL A 354      91.572 115.154  80.435  1.00 54.06           C
ATOM   2785  C   VAL A 354      91.153 118.540  78.863  1.00 54.06           C
ATOM   2786  O   VAL A 354      91.001 118.355  77.656  1.00 54.06           O
ATOM   2787  N   GLU A 355      91.576 119.714  79.368  1.00 76.16           N
ATOM   2788  CA  GLU A 355      91.864 120.834  78.519  1.00 76.16           C
ATOM   2789  CB  GLU A 355      91.898 122.174  79.278  1.00 76.16           C
ATOM   2790  CG  GLU A 355      91.918 123.409  78.374  1.00 76.16           C
ATOM   2791  CD  GLU A 355      90.484 123.707  77.958  1.00 76.16           C
ATOM   2792  OE1 GLU A 355      89.600 123.709  78.856  1.00 76.16           O
ATOM   2793  OE2 GLU A 355      90.253 123.932  76.740  1.00 76.16           O
ATOM   2794  C   GLU A 355      93.224 120.603  77.945  1.00 76.16           C
ATOM   2795  O   GLU A 355      94.058 119.951  78.569  1.00 76.16           O
ATOM   2796  N   GLN A 356      93.481 121.140  76.735  1.00 82.38           N
ATOM   2797  CA  GLN A 356      94.750 120.932  76.095  1.00 82.38           C
ATOM   2798  CB  GLN A 356      94.857 121.542  74.686  1.00 82.38           C
ATOM   2799  CG  GLN A 356      94.860 123.072  74.690  1.00 82.38           C
ATOM   2800  CD  GLN A 356      94.972 123.545  73.249  1.00 82.38           C
ATOM   2801  OE1 GLN A 356      94.926 122.745  72.316  1.00 82.38           O
ATOM   2802  NE2 GLN A 356      95.125 124.883  73.059  1.00 82.38           N
ATOM   2803  C   GLN A 356      95.796 121.594  76.934  1.00 82.38           C
ATOM   2804  O   GLN A 356      95.555 122.650  77.517  1.00 82.38           O
ATOM   2805  N   ASP A 357      96.984 120.960  77.046  1.00 75.36           N
ATOM   2806  CA  ASP A 357      98.046 121.519  77.836  1.00 75.36           C
ATOM   2807  CB  ASP A 357      97.872 121.212  79.332  1.00 75.36           C
ATOM   2808  CG  ASP A 357      98.849 122.052  80.140  1.00 75.36           C
ATOM   2809  OD1 ASP A 357      99.814 122.591  79.536  1.00 75.36           O
ATOM   2810  OD2 ASP A 357      98.640 122.161  81.378  1.00 75.36           O
ATOM   2811  C   ASP A 357      99.330 120.894  77.371  1.00 75.36           C
ATOM   2812  O   ASP A 357      99.649 119.759  77.720  1.00 75.36           O
ATOM   2813  N   ARG A 358     100.116 121.641  76.579  1.00146.79           N
ATOM   2814  CA  ARG A 358     101.329 121.149  75.989  1.00146.79           C
ATOM   2815  CB  ARG A 358     101.910 122.115  74.950  1.00146.79           C
ATOM   2816  CG  ARG A 358     100.983 122.258  73.743  1.00146.79           C
ATOM   2817  CD  ARG A 358     101.684 122.799  72.499  1.00146.79           C
ATOM   2818  NE  ARG A 358     102.865 121.924  72.251  1.00146.79           N
ATOM   2819  CZ  ARG A 358     103.061 121.377  71.018  1.00146.79           C
ATOM   2820  NH1 ARG A 358     102.128 121.564  70.041  1.00146.79           N
ATOM   2821  NH2 ARG A 358     104.184 120.643  70.766  1.00146.79           N
ATOM   2822  C   ARG A 358     102.372 120.859  77.023  1.00146.79           C
ATOM   2823  O   ARG A 358     103.188 119.955  76.840  1.00146.79           O
ATOM   2824  N   SER A 359     102.400 121.623  78.131  1.00 45.37           N
ATOM   2825  CA  SER A 359     103.421 121.397  79.115  1.00 45.37           C
ATOM   2826  CB  SER A 359     103.273 122.295  80.358  1.00 45.37           C
ATOM   2827  OG  SER A 359     102.113 121.935  81.093  1.00 45.37           O
ATOM   2828  C   SER A 359     103.306 119.974  79.574  1.00 45.37           C
ATOM   2829  O   SER A 359     104.309 119.281  79.752  1.00 45.37           O
ATOM   2830  N   ARG A 360     102.057 119.530  79.805  1.00196.34           N
ATOM   2831  CA  ARG A 360     101.708 118.197  80.210  1.00196.34           C
ATOM   2832  CB  ARG A 360     100.371 118.108  80.965  1.00196.34           C
ATOM   2833  CG  ARG A 360      99.203 118.738  80.223  1.00196.34           C
ATOM   2834  CD  ARG A 360      97.847 118.496  80.883  1.00196.34           C
ATOM   2835  NE  ARG A 360      98.020 118.591  82.357  1.00196.34           N
ATOM   2836  CZ  ARG A 360      96.989 118.206  83.163  1.00196.34           C
ATOM   2837  NH1 ARG A 360      95.813 117.794  82.604  1.00196.34           N
ATOM   2838  NH2 ARG A 360      97.135 118.221  84.519  1.00196.34           N
ATOM   2839  C   ARG A 360     101.747 117.211  79.068  1.00196.34           C
ATOM   2840  O   ARG A 360     101.724 116.003  79.298  1.00196.34           O
ATOM   2841  N   GLY A 361     101.725 117.675  77.801  1.00 41.28           N
ATOM   2842  CA  GLY A 361     101.795 116.752  76.696  1.00 41.28           C
ATOM   2843  C   GLY A 361     100.424 116.466  76.165  1.00 41.28           C
ATOM   2844  O   GLY A 361     100.234 115.524  75.393  1.00 41.28           O
ATOM   2845  N   ILE A 362      99.434 117.289  76.562  1.00122.82           N
ATOM   2846  CA  ILE A 362      98.076 117.124  76.131  1.00122.82           C
ATOM   2847  CB  ILE A 362      97.101 117.568  77.183  1.00122.82           C
ATOM   2848  CG2 ILE A 362      95.678 117.366  76.639  1.00122.82           C
ATOM   2849  CG1 ILE A 362      97.359 116.831  78.507  1.00122.82           C
ATOM   2850  CD1 ILE A 362      97.164 115.322  78.451  1.00122.82           C
ATOM   2851  C   ILE A 362      97.883 118.037  74.957  1.00122.82           C
ATOM   2852  O   ILE A 362      97.701 119.243  75.111  1.00122.82           O
ATOM   2853  N   TYR A 363      97.949 117.456  73.744  1.00 88.18           N
ATOM   2854  CA  TYR A 363      97.820 118.138  72.486  1.00 88.18           C
ATOM   2855  CB  TYR A 363      98.319 117.298  71.299  1.00 88.18           C
ATOM   2856  CG  TYR A 363      99.807 117.243  71.401  1.00 88.18           C
ATOM   2857  CD1 TYR A 363     100.424 116.378  72.276  1.00 88.18           C
ATOM   2858  CD2 TYR A 363     100.586 118.058  70.610  1.00 88.18           C
ATOM   2859  CE1 TYR A 363     101.797 116.333  72.361  1.00 88.18           C
ATOM   2860  CE2 TYR A 363     101.958 118.017  70.691  1.00 88.18           C
ATOM   2861  CZ  TYR A 363     102.566 117.152  71.568  1.00 88.18           C
ATOM   2862  OH  TYR A 363     103.974 117.107  71.653  1.00 88.18           O
ATOM   2863  C   TYR A 363      96.420 118.591  72.195  1.00 88.18           C
ATOM   2864  O   TYR A 363      96.237 119.605  71.523  1.00 88.18           O
ATOM   2865  N   PHE A 364      95.390 117.824  72.612  1.00 57.20           N
ATOM   2866  CA  PHE A 364      94.046 118.223  72.284  1.00 57.20           C
ATOM   2867  CB  PHE A 364      93.359 117.246  71.315  1.00 57.20           C
ATOM   2868  CG  PHE A 364      94.174 117.171  70.069  1.00 57.20           C
ATOM   2869  CD1 PHE A 364      94.020 118.096  69.063  1.00 57.20           C
ATOM   2870  CD2 PHE A 364      95.096 116.162  69.909  1.00 57.20           C
ATOM   2871  CE1 PHE A 364      94.775 118.015  67.916  1.00 57.20           C
ATOM   2872  CE2 PHE A 364      95.855 116.074  68.766  1.00 57.20           C
ATOM   2873  CZ  PHE A 364      95.695 117.004  67.767  1.00 57.20           C
ATOM   2874  C   PHE A 364      93.231 118.201  73.540  1.00 57.20           C
ATOM   2875  O   PHE A 364      93.570 117.501  74.492  1.00 57.20           O
ATOM   2876  N   THR A 365      92.140 118.999  73.583  1.00 39.78           N
ATOM   2877  CA  THR A 365      91.254 118.951  74.712  1.00 39.78           C
ATOM   2878  CB  THR A 365      90.291 120.102  74.777  1.00 39.78           C
ATOM   2879  OG1 THR A 365      90.999 121.331  74.853  1.00 39.78           O
ATOM   2880  CG2 THR A 365      89.397 119.928  76.016  1.00 39.78           C
ATOM   2881  C   THR A 365      90.462 117.700  74.518  1.00 39.78           C
ATOM   2882  O   THR A 365      90.003 117.417  73.413  1.00 39.78           O
ATOM   2883  N   GLN A 366      90.292 116.903  75.589  1.00 56.55           N
ATOM   2884  CA  GLN A 366      89.602 115.654  75.446  1.00 56.55           C
ATOM   2885  CB  GLN A 366      90.453 114.459  75.916  1.00 56.55           C
ATOM   2886  CG  GLN A 366      89.741 113.108  75.841  1.00 56.55           C
ATOM   2887  CD  GLN A 366      89.511 112.767  74.378  1.00 56.55           C
ATOM   2888  OE1 GLN A 366      88.372 112.729  73.916  1.00 56.55           O
ATOM   2889  NE2 GLN A 366      90.617 112.517  73.627  1.00 56.55           N
ATOM   2890  C   GLN A 366      88.375 115.682  76.295  1.00 56.55           C
ATOM   2891  O   GLN A 366      88.442 115.937  77.497  1.00 56.55           O
ATOM   2892  N   ASP A 367      87.212 115.419  75.668  1.00 63.98           N
ATOM   2893  CA  ASP A 367      85.968 115.364  76.380  1.00 63.98           C
ATOM   2894  CB  ASP A 367      84.871 116.238  75.745  1.00 63.98           C
ATOM   2895  CG  ASP A 367      83.692 116.309  76.704  1.00 63.98           C
ATOM   2896  OD1 ASP A 367      83.700 115.555  77.712  1.00 63.98           O
ATOM   2897  OD2 ASP A 367      82.764 117.120  76.438  1.00 63.98           O
ATOM   2898  C   ASP A 367      85.515 113.933  76.328  1.00 63.98           C
ATOM   2899  O   ASP A 367      85.287 113.382  75.255  1.00 63.98           O
ATOM   2900  N   TRP A 368      85.453 113.280  77.503  1.00122.43           N
ATOM   2901  CA  TRP A 368      85.092 111.899  77.680  1.00122.43           C
ATOM   2902  CB  TRP A 368      85.715 111.272  78.935  1.00122.43           C
ATOM   2903  CG  TRP A 368      87.219 111.186  78.802  1.00122.43           C
ATOM   2904  CD2 TRP A 368      87.910 110.246  77.961  1.00122.43           C
ATOM   2905  CD1 TRP A 368      88.180 111.965  79.374  1.00122.43           C
ATOM   2906  NE1 TRP A 368      89.426 111.562  78.957  1.00122.43           N
ATOM   2907  CE2 TRP A 368      89.275 110.508  78.082  1.00122.43           C
ATOM   2908  CE3 TRP A 368      87.446 109.251  77.149  1.00122.43           C
ATOM   2909  CZ2 TRP A 368      90.199 109.776  77.392  1.00122.43           C
ATOM   2910  CZ3 TRP A 368      88.381 108.510  76.459  1.00122.43           C
ATOM   2911  CH2 TRP A 368      89.732 108.768  76.579  1.00122.43           C
ATOM   2912  C   TRP A 368      83.616 111.626  77.627  1.00122.43           C
ATOM   2913  O   TRP A 368      83.219 110.465  77.552  1.00122.43           O
ATOM   2914  N   VAL A 369      82.765 112.658  77.785  1.00101.38           N
ATOM   2915  CA  VAL A 369      81.332 112.518  77.745  1.00101.38           C
ATOM   2916  CB  VAL A 369      80.737 112.346  76.374  1.00101.38           C
ATOM   2917  CG1 VAL A 369      81.055 113.602  75.548  1.00101.38           C
ATOM   2918  CG2 VAL A 369      81.223 111.028  75.759  1.00101.38           C
ATOM   2919  C   VAL A 369      80.865 111.401  78.633  1.00101.38           C
ATOM   2920  O   VAL A 369      80.104 110.529  78.217  1.00101.38           O
ATOM   2921  N   SER A 370      81.303 111.433  79.904  1.00 69.15           N
ATOM   2922  CA  SER A 370      80.855 110.541  80.939  1.00 69.15           C
ATOM   2923  CB  SER A 370      79.325 110.556  81.097  1.00 69.15           C
ATOM   2924  OG  SER A 370      78.887 111.860  81.448  1.00 69.15           O
ATOM   2925  C   SER A 370      81.282 109.110  80.772  1.00 69.15           C
ATOM   2926  O   SER A 370      80.718 108.235  81.427  1.00 69.15           O
ATOM   2927  N   LEU A 371      82.291 108.811  79.933  1.00 66.08           N
ATOM   2928  CA  LEU A 371      82.773 107.455  79.897  1.00 66.08           C
ATOM   2929  CB  LEU A 371      83.800 107.230  78.770  1.00 66.08           C
ATOM   2930  CG  LEU A 371      84.324 105.790  78.635  1.00 66.08           C
ATOM   2931  CD1 LEU A 371      83.210 104.832  78.181  1.00 66.08           C
ATOM   2932  CD2 LEU A 371      85.562 105.730  77.728  1.00 66.08           C
ATOM   2933  C   LEU A 371      83.466 107.284  81.219  1.00 66.08           C
ATOM   2934  O   LEU A 371      84.059 108.234  81.725  1.00 66.08           O
ATOM   2935  N   PRO A 372      83.422 106.121  81.812  1.00 75.14           N
ATOM   2936  CA  PRO A 372      83.999 105.936  83.118  1.00 75.14           C
ATOM   2937  CD  PRO A 372      82.366 105.162  81.535  1.00 75.14           C
ATOM   2938  CB  PRO A 372      83.558 104.544  83.565  1.00 75.14           C
ATOM   2939  CG  PRO A 372      82.230 104.321  82.816  1.00 75.14           C
ATOM   2940  C   PRO A 372      85.486 106.114  83.100  1.00 75.14           C
ATOM   2941  O   PRO A 372      86.112 105.843  82.076  1.00 75.14           O
ATOM   2942  N   GLY A 373      86.058 106.598  84.222  1.00 31.15           N
ATOM   2943  CA  GLY A 373      87.474 106.808  84.342  1.00 31.15           C
ATOM   2944  C   GLY A 373      88.131 105.532  84.779  1.00 31.15           C
ATOM   2945  O   GLY A 373      87.494 104.646  85.350  1.00 31.15           O
ATOM   2946  N   VAL A 374      89.459 105.443  84.555  1.00 49.70           N
ATOM   2947  CA  VAL A 374      90.209 104.265  84.899  1.00 49.70           C
ATOM   2948  CB  VAL A 374      91.041 103.759  83.756  1.00 49.70           C
ATOM   2949  CG1 VAL A 374      91.814 102.512  84.214  1.00 49.70           C
ATOM   2950  CG2 VAL A 374      90.116 103.520  82.550  1.00 49.70           C
ATOM   2951  C   VAL A 374      91.143 104.638  86.013  1.00 49.70           C
ATOM   2952  O   VAL A 374      91.648 105.755  86.055  1.00 49.70           O
ATOM   2953  N   LEU A 375      91.403 103.705  86.954  1.00 87.03           N
ATOM   2954  CA  LEU A 375      92.227 103.975  88.102  1.00 87.03           C
ATOM   2955  CB  LEU A 375      91.846 103.024  89.248  1.00 87.03           C
ATOM   2956  CG  LEU A 375      92.367 103.400  90.637  1.00 87.03           C
ATOM   2957  CD1 LEU A 375      91.796 104.754  91.080  1.00 87.03           C
ATOM   2958  CD2 LEU A 375      92.033 102.291  91.643  1.00 87.03           C
ATOM   2959  C   LEU A 375      93.646 103.693  87.697  1.00 87.03           C
ATOM   2960  O   LEU A 375      93.935 102.600  87.212  1.00 87.03           O
ATOM   2961  N   PRO A 376      94.544 104.644  87.856  1.00 89.64           N
ATOM   2962  CA  PRO A 376      95.923 104.453  87.492  1.00 89.64           C
ATOM   2963  CD  PRO A 376      94.195 106.047  87.980  1.00 89.64           C
ATOM   2964  CB  PRO A 376      96.547 105.850  87.432  1.00 89.64           C
ATOM   2965  CG  PRO A 376      95.549 106.748  88.187  1.00 89.64           C
ATOM   2966  C   PRO A 376      96.577 103.534  88.468  1.00 89.64           C
ATOM   2967  O   PRO A 376      96.258 103.596  89.655  1.00 89.64           O
ATOM   2968  N   VAL A 377      97.494 102.672  87.989  1.00 52.48           N
ATOM   2969  CA  VAL A 377      98.166 101.773  88.879  1.00 52.48           C
ATOM   2970  CB  VAL A 377      98.025 100.333  88.479  1.00 52.48           C
ATOM   2971  CG1 VAL A 377      98.836  99.463  89.455  1.00 52.48           C
ATOM   2972  CG2 VAL A 377      96.527  99.983  88.436  1.00 52.48           C
ATOM   2973  C   VAL A 377      99.626 102.116  88.832  1.00 52.48           C
ATOM   2974  O   VAL A 377     100.256 102.019  87.779  1.00 52.48           O
ATOM   2975  N   ALA A 378     100.199 102.511  89.991  1.00 48.77           N
ATOM   2976  CA  ALA A 378     101.581 102.894  90.070  1.00 48.77           C
ATOM   2977  CB  ALA A 378     101.835 104.135  90.946  1.00 48.77           C
ATOM   2978  C   ALA A 378     102.362 101.765  90.664  1.00 48.77           C
ATOM   2979  O   ALA A 378     101.986 101.188  91.686  1.00 48.77           O
ATOM   2980  N   SER A 379     103.495 101.423  90.021  1.00 99.66           N
ATOM   2981  CA  SER A 379     104.276 100.321  90.500  1.00 99.66           C
ATOM   2982  CB  SER A 379     103.788  98.975  89.934  1.00 99.66           C
ATOM   2983  OG  SER A 379     104.593  97.909  90.409  1.00 99.66           O
ATOM   2984  C   SER A 379     105.682 100.520  90.030  1.00 99.66           C
ATOM   2985  O   SER A 379     105.917 101.299  89.107  1.00 99.66           O
ATOM   2986  N   GLY A 380     106.635  99.751  90.609  1.00 68.48           N
ATOM   2987  CA  GLY A 380     108.012  99.839  90.213  1.00 68.48           C
ATOM   2988  C   GLY A 380     108.885 100.627  91.150  1.00 68.48           C
ATOM   2989  O   GLY A 380     109.111 101.818  90.957  1.00 68.48           O
ATOM   2990  N   GLY A 381     109.367  99.954  92.223  1.00 46.52           N
ATOM   2991  CA  GLY A 381     110.388 100.452  93.110  1.00 46.52           C
ATOM   2992  C   GLY A 381     109.840 101.293  94.218  1.00 46.52           C
ATOM   2993  O   GLY A 381     110.593 102.003  94.882  1.00 46.52           O
ATOM   2994  N   ILE A 382     108.524 101.216  94.465  1.00126.94           N
ATOM   2995  CA  ILE A 382     107.897 102.007  95.482  1.00126.94           C
ATOM   2996  CB  ILE A 382     106.399 101.989  95.388  1.00126.94           C
ATOM   2997  CG2 ILE A 382     105.843 102.829  96.550  1.00126.94           C
ATOM   2998  CG1 ILE A 382     105.940 102.484  94.008  1.00126.94           C
ATOM   2999  CD1 ILE A 382     106.340 103.927  93.724  1.00126.94           C
ATOM   3000  C   ILE A 382     108.250 101.458  96.828  1.00126.94           C
ATOM   3001  O   ILE A 382     108.222 100.249  97.054  1.00126.94           O
ATOM   3002  N   HIS A 383     108.613 102.361  97.762  1.00 66.62           N
ATOM   3003  CA  HIS A 383     108.927 101.969  99.103  1.00 66.62           C
ATOM   3004  ND1 HIS A 383     111.418  99.873  99.024  1.00 66.62           N
ATOM   3005  CG  HIS A 383     111.247 101.193  98.673  1.00 66.62           C
ATOM   3006  CB  HIS A 383     110.407 102.158  99.456  1.00 66.62           C
ATOM   3007  NE2 HIS A 383     112.551 100.178  97.135  1.00 66.62           N
ATOM   3008  CD2 HIS A 383     111.947 101.363  97.517  1.00 66.62           C
ATOM   3009  CE1 HIS A 383     112.205  99.312  98.071  1.00 66.62           C
ATOM   3010  C   HIS A 383     108.063 102.798  99.992  1.00 66.62           C
ATOM   3011  O   HIS A 383     107.391 103.714  99.523  1.00 66.62           O
ATOM   3012  N   VAL A 384     108.037 102.486 101.301  1.00 59.82           N
ATOM   3013  CA  VAL A 384     107.131 103.169 102.180  1.00 59.82           C
ATOM   3014  CB  VAL A 384     107.153 102.610 103.570  1.00 59.82           C
ATOM   3015  CG1 VAL A 384     106.159 103.401 104.433  1.00 59.82           C
ATOM   3016  CG2 VAL A 384     106.866 101.102 103.499  1.00 59.82           C
ATOM   3017  C   VAL A 384     107.464 104.634 102.228  1.00 59.82           C
ATOM   3018  O   VAL A 384     106.572 105.481 102.253  1.00 59.82           O
ATOM   3019  N   TRP A 385     108.763 104.980 102.207  1.00 89.39           N
ATOM   3020  CA  TRP A 385     109.179 106.355 102.299  1.00 89.39           C
ATOM   3021  CB  TRP A 385     110.706 106.555 102.380  1.00 89.39           C
ATOM   3022  CG  TRP A 385     111.510 105.906 101.282  1.00 89.39           C
ATOM   3023  CD2 TRP A 385     112.132 104.619 101.419  1.00 89.39           C
ATOM   3024  CD1 TRP A 385     111.827 106.358 100.034  1.00 89.39           C
ATOM   3025  NE1 TRP A 385     112.610 105.432  99.385  1.00 89.39           N
ATOM   3026  CE2 TRP A 385     112.804 104.357 100.228  1.00 89.39           C
ATOM   3027  CE3 TRP A 385     112.141 103.734 102.458  1.00 89.39           C
ATOM   3028  CZ2 TRP A 385     113.504 103.197 100.056  1.00 89.39           C
ATOM   3029  CZ3 TRP A 385     112.843 102.563 102.281  1.00 89.39           C
ATOM   3030  CH2 TRP A 385     113.511 102.301 101.103  1.00 89.39           C
ATOM   3031  C   TRP A 385     108.649 107.111 101.121  1.00 89.39           C
ATOM   3032  O   TRP A 385     108.534 108.333 101.154  1.00 89.39           O
ATOM   3033  N   HIS A 386     108.378 106.401 100.018  1.00 90.58           N
ATOM   3034  CA  HIS A 386     107.852 106.984  98.812  1.00 90.58           C
ATOM   3035  ND1 HIS A 386     110.069 104.663  97.416  1.00 90.58           N
ATOM   3036  CG  HIS A 386     109.367 105.820  97.166  1.00 90.58           C
ATOM   3037  CB  HIS A 386     107.949 106.058  97.588  1.00 90.58           C
ATOM   3038  NE2 HIS A 386     111.450 106.022  96.325  1.00 90.58           N
ATOM   3039  CD2 HIS A 386     110.225 106.640  96.500  1.00 90.58           C
ATOM   3040  CE1 HIS A 386     111.308 104.838  96.891  1.00 90.58           C
ATOM   3041  C   HIS A 386     106.409 107.383  98.970  1.00 90.58           C
ATOM   3042  O   HIS A 386     105.897 108.149  98.156  1.00 90.58           O
ATOM   3043  N   MET A 387     105.710 106.866 100.003  1.00192.59           N
ATOM   3044  CA  MET A 387     104.282 107.020 100.131  1.00192.59           C
ATOM   3045  CB  MET A 387     103.712 106.429 101.431  1.00192.59           C
ATOM   3046  CG  MET A 387     103.587 104.909 101.433  1.00192.59           C
ATOM   3047  SD  MET A 387     102.279 104.265 100.348  1.00192.59           S
ATOM   3048  CE  MET A 387     102.309 102.602 101.076  1.00192.59           C
ATOM   3049  C   MET A 387     103.823 108.445 100.118  1.00192.59           C
ATOM   3050  O   MET A 387     102.833 108.743  99.450  1.00192.59           O
ATOM   3051  N   PRO A 388     104.448 109.345 100.812  1.00 74.00           N
ATOM   3052  CA  PRO A 388     103.934 110.685 100.839  1.00 74.00           C
ATOM   3053  CD  PRO A 388     105.209 109.020 102.006  1.00 74.00           C
ATOM   3054  CB  PRO A 388     104.770 111.419 101.884  1.00 74.00           C
ATOM   3055  CG  PRO A 388     105.175 110.299 102.864  1.00 74.00           C
ATOM   3056  C   PRO A 388     103.884 111.330  99.490  1.00 74.00           C
ATOM   3057  O   PRO A 388     102.917 112.032  99.201  1.00 74.00           O
ATOM   3058  N   ALA A 389     104.916 111.117  98.656  1.00 41.42           N
ATOM   3059  CA  ALA A 389     104.983 111.709  97.352  1.00 41.42           C
ATOM   3060  CB  ALA A 389     106.339 111.475  96.669  1.00 41.42           C
ATOM   3061  C   ALA A 389     103.933 111.144  96.450  1.00 41.42           C
ATOM   3062  O   ALA A 389     103.315 111.871  95.674  1.00 41.42           O
ATOM   3063  N   LEU A 390     103.727 109.815  96.500  1.00 69.16           N
ATOM   3064  CA  LEU A 390     102.791 109.206  95.605  1.00 69.16           C
ATOM   3065  CB  LEU A 390     102.867 107.670  95.581  1.00 69.16           C
ATOM   3066  CG  LEU A 390     104.163 107.164  94.912  1.00 69.16           C
ATOM   3067  CD1 LEU A 390     104.184 105.632  94.799  1.00 69.16           C
ATOM   3068  CD2 LEU A 390     104.401 107.855  93.558  1.00 69.16           C
ATOM   3069  C   LEU A 390     101.417 109.646  95.956  1.00 69.16           C
ATOM   3070  O   LEU A 390     100.610 109.960  95.083  1.00 69.16           O
ATOM   3071  N   THR A 391     101.126 109.714  97.262  1.00113.26           N
ATOM   3072  CA  THR A 391      99.812 110.088  97.669  1.00113.26           C
ATOM   3073  CB  THR A 391      99.648 110.006  99.164  1.00113.26           C
ATOM   3074  OG1 THR A 391      98.274 110.010  99.505  1.00113.26           O
ATOM   3075  CG2 THR A 391     100.368 111.178  99.850  1.00113.26           C
ATOM   3076  C   THR A 391      99.567 111.479  97.174  1.00113.26           C
ATOM   3077  O   THR A 391      98.493 111.783  96.656  1.00113.26           O
ATOM   3078  N   GLU A 392     100.577 112.364  97.297  1.00 78.73           N
ATOM   3079  CA  GLU A 392     100.394 113.722  96.886  1.00 78.73           C
ATOM   3080  CB  GLU A 392     101.534 114.670  97.305  1.00 78.73           C
ATOM   3081  CG  GLU A 392     102.890 114.396  96.657  1.00 78.73           C
ATOM   3082  CD  GLU A 392     103.789 115.585  96.970  1.00 78.73           C
ATOM   3083  OE1 GLU A 392     103.291 116.548  97.613  1.00 78.73           O
ATOM   3084  OE2 GLU A 392     104.982 115.551  96.565  1.00 78.73           O
ATOM   3085  C   GLU A 392     100.241 113.815  95.400  1.00 78.73           C
ATOM   3086  O   GLU A 392      99.356 114.514  94.911  1.00 78.73           O
ATOM   3087  N   ILE A 393     101.100 113.114  94.635  1.00 66.00           N
ATOM   3088  CA  ILE A 393     101.053 113.249  93.206  1.00 66.00           C
ATOM   3089  CB  ILE A 393     102.190 112.529  92.540  1.00 66.00           C
ATOM   3090  CG2 ILE A 393     101.987 112.613  91.018  1.00 66.00           C
ATOM   3091  CG1 ILE A 393     103.536 113.097  93.018  1.00 66.00           C
ATOM   3092  CD1 ILE A 393     104.727 112.214  92.653  1.00 66.00           C
ATOM   3093  C   ILE A 393      99.789 112.673  92.639  1.00 66.00           C
ATOM   3094  O   ILE A 393      99.083 113.335  91.878  1.00 66.00           O
ATOM   3095  N   PHE A 394      99.502 111.399  92.971  1.00 78.10           N
ATOM   3096  CA  PHE A 394      98.362 110.684  92.462  1.00 78.10           C
ATOM   3097  CB  PHE A 394      98.531 109.157  92.563  1.00 78.10           C
ATOM   3098  CG  PHE A 394      99.659 108.777  91.660  1.00 78.10           C
ATOM   3099  CD1 PHE A 394      99.463 108.653  90.303  1.00 78.10           C
ATOM   3100  CD2 PHE A 394     100.916 108.541  92.170  1.00 78.10           C
ATOM   3101  CE1 PHE A 394     100.502 108.301  89.474  1.00 78.10           C
ATOM   3102  CE2 PHE A 394     101.957 108.189  91.345  1.00 78.10           C
ATOM   3103  CZ  PHE A 394     101.752 108.072  89.992  1.00 78.10           C
ATOM   3104  C   PHE A 394      97.080 111.054  93.133  1.00 78.10           C
ATOM   3105  O   PHE A 394      96.036 111.138  92.489  1.00 78.10           O
ATOM   3106  N   GLY A 395      97.105 111.258  94.461  1.00 29.19           N
ATOM   3107  CA  GLY A 395      95.868 111.520  95.132  1.00 29.19           C
ATOM   3108  C   GLY A 395      95.204 110.197  95.401  1.00 29.19           C
ATOM   3109  O   GLY A 395      95.807 109.132  95.276  1.00 29.19           O
ATOM   3110  N   ASP A 396      93.911 110.267  95.768  1.00 71.00           N
ATOM   3111  CA  ASP A 396      93.079 109.178  96.203  1.00 71.00           C
ATOM   3112  CB  ASP A 396      91.657 109.670  96.530  1.00 71.00           C
ATOM   3113  CG  ASP A 396      91.737 110.770  97.576  1.00 71.00           C
ATOM   3114  OD1 ASP A 396      92.611 110.671  98.477  1.00 71.00           O
ATOM   3115  OD2 ASP A 396      90.934 111.736  97.473  1.00 71.00           O
ATOM   3116  C   ASP A 396      92.857 108.149  95.130  1.00 71.00           C
ATOM   3117  O   ASP A 396      92.921 106.950  95.400  1.00 71.00           O
ATOM   3118  N   ASP A 397      92.578 108.583  93.883  1.00 69.63           N
ATOM   3119  CA  ASP A 397      92.166 107.624  92.895  1.00 69.63           C
ATOM   3120  CB  ASP A 397      91.207 108.196  91.835  1.00 69.63           C
ATOM   3121  CG  ASP A 397      89.833 108.322  92.479  1.00 69.63           C
ATOM   3122  OD1 ASP A 397      89.625 107.681  93.545  1.00 69.63           O
ATOM   3123  OD2 ASP A 397      88.973 109.047  91.913  1.00 69.63           O
ATOM   3124  C   ASP A 397      93.328 107.017  92.184  1.00 69.63           C
ATOM   3125  O   ASP A 397      93.657 107.382  91.055  1.00 69.63           O
ATOM   3126  N   SER A 398      93.953 106.022  92.835  1.00 49.93           N
ATOM   3127  CA  SER A 398      95.049 105.326  92.239  1.00 49.93           C
ATOM   3128  CB  SER A 398      96.356 106.137  92.260  1.00 49.93           C
ATOM   3129  OG  SER A 398      96.743 106.408  93.599  1.00 49.93           O
ATOM   3130  C   SER A 398      95.265 104.087  93.044  1.00 49.93           C
ATOM   3131  O   SER A 398      94.753 103.968  94.155  1.00 49.93           O
ATOM   3132  N   VAL A 399      95.998 103.108  92.479  1.00 56.01           N
ATOM   3133  CA  VAL A 399      96.334 101.935  93.234  1.00 56.01           C
ATOM   3134  CB  VAL A 399      95.915 100.652  92.569  1.00 56.01           C
ATOM   3135  CG1 VAL A 399      96.378  99.466  93.430  1.00 56.01           C
ATOM   3136  CG2 VAL A 399      94.396 100.680  92.350  1.00 56.01           C
ATOM   3137  C   VAL A 399      97.830 101.948  93.273  1.00 56.01           C
ATOM   3138  O   VAL A 399      98.468 102.179  92.249  1.00 56.01           O
ATOM   3139  N   LEU A 400      98.436 101.739  94.458  1.00 69.25           N
ATOM   3140  CA  LEU A 400      99.871 101.726  94.527  1.00 69.25           C
ATOM   3141  CB  LEU A 400     100.418 102.502  95.739  1.00 69.25           C
ATOM   3142  CG  LEU A 400      99.936 103.968  95.760  1.00 69.25           C
ATOM   3143  CD1 LEU A 400     100.549 104.750  96.931  1.00 69.25           C
ATOM   3144  CD2 LEU A 400     100.149 104.654  94.402  1.00 69.25           C
ATOM   3145  C   LEU A 400     100.224 100.282  94.680  1.00 69.25           C
ATOM   3146  O   LEU A 400      99.623  99.609  95.513  1.00 69.25           O
ATOM   3147  N   GLN A 401     101.179  99.760  93.871  1.00160.14           N
ATOM   3148  CA  GLN A 401     101.510  98.351  93.912  1.00160.14           C
ATOM   3149  CB  GLN A 401     101.562  97.694  92.519  1.00160.14           C
ATOM   3150  CG  GLN A 401     100.239  97.630  91.756  1.00160.14           C
ATOM   3151  CD  GLN A 401      99.513  96.349  92.139  1.00160.14           C
ATOM   3152  OE1 GLN A 401      98.291  96.265  92.029  1.00160.14           O
ATOM   3153  NE2 GLN A 401     100.278  95.320  92.589  1.00160.14           N
ATOM   3154  C   GLN A 401     102.910  98.204  94.441  1.00160.14           C
ATOM   3155  O   GLN A 401     103.790  98.961  94.036  1.00160.14           O
ATOM   3156  N   PHE A 402     103.161  97.215  95.340  1.00107.81           N
ATOM   3157  CA  PHE A 402     104.481  97.043  95.912  1.00107.81           C
ATOM   3158  CB  PHE A 402     104.506  97.312  97.427  1.00107.81           C
ATOM   3159  CG  PHE A 402     103.852  98.623  97.700  1.00107.81           C
ATOM   3160  CD1 PHE A 402     104.526  99.811  97.543  1.00107.81           C
ATOM   3161  CD2 PHE A 402     102.544  98.650  98.129  1.00107.81           C
ATOM   3162  CE1 PHE A 402     103.892 101.004  97.806  1.00107.81           C
ATOM   3163  CE2 PHE A 402     101.906  99.838  98.392  1.00107.81           C
ATOM   3164  CZ  PHE A 402     102.584 101.021  98.228  1.00107.81           C
ATOM   3165  C   PHE A 402     104.911  95.594  95.808  1.00107.81           C
ATOM   3166  O   PHE A 402     104.179  94.703  96.242  1.00107.81           O
ATOM   3167  N   GLY A 403     106.040  95.292  95.113  1.00 82.51           N
ATOM   3168  CA  GLY A 403     106.567  93.945  95.158  1.00 82.51           C
ATOM   3169  C   GLY A 403     107.481  93.668  96.328  1.00 82.51           C
ATOM   3170  O   GLY A 403     107.187  92.881  97.229  1.00 82.51           O
ATOM   3171  N   GLY A 404     108.628  94.383  96.325  1.00 52.06           N
ATOM   3172  CA  GLY A 404     109.733  94.260  97.239  1.00 52.06           C
ATOM   3173  C   GLY A 404     109.344  94.780  98.574  1.00 52.06           C
ATOM   3174  O   GLY A 404     109.880  94.369  99.600  1.00 52.06           O
ATOM   3175  N   GLY A 405     108.460  95.782  98.579  1.00 47.63           N
ATOM   3176  CA  GLY A 405     108.086  96.386  99.816  1.00 47.63           C
ATOM   3177  C   GLY A 405     107.387  95.397 100.702  1.00 47.63           C
ATOM   3178  O   GLY A 405     107.614  95.409 101.908  1.00 47.63           O
ATOM   3179  N   THR A 406     106.427  94.613 100.158  1.00 73.58           N
ATOM   3180  CA  THR A 406     105.715  93.628 100.937  1.00 73.58           C
ATOM   3181  CB  THR A 406     104.378  93.301 100.341  1.00 73.58           C
ATOM   3182  OG1 THR A 406     104.543  92.811  99.020  1.00 73.58           O
ATOM   3183  CG2 THR A 406     103.514  94.574 100.328  1.00 73.58           C
ATOM   3184  C   THR A 406     106.459  92.334 101.129  1.00 73.58           C
ATOM   3185  O   THR A 406     106.747  91.924 102.253  1.00 73.58           O
ATOM   3186  N   LEU A 407     106.808  91.680 100.000  1.00106.48           N
ATOM   3187  CA  LEU A 407     107.450  90.390  99.965  1.00106.48           C
ATOM   3188  CB  LEU A 407     107.592  89.822  98.540  1.00106.48           C
ATOM   3189  CG  LEU A 407     106.290  89.281  97.916  1.00106.48           C
ATOM   3190  CD1 LEU A 407     105.871  87.952  98.562  1.00106.48           C
ATOM   3191  CD2 LEU A 407     105.163  90.321  97.952  1.00106.48           C
ATOM   3192  C   LEU A 407     108.829  90.516 100.517  1.00106.48           C
ATOM   3193  O   LEU A 407     109.345  89.603 101.159  1.00106.48           O
ATOM   3194  N   GLY A 408     109.464  91.658 100.217  1.00 49.99           N
ATOM   3195  CA  GLY A 408     110.806  91.997 100.585  1.00 49.99           C
ATOM   3196  C   GLY A 408     110.967  92.185 102.060  1.00 49.99           C
ATOM   3197  O   GLY A 408     112.072  92.013 102.565  1.00 49.99           O
ATOM   3198  N   HIS A 409     109.909  92.609 102.782  1.00 69.74           N
ATOM   3199  CA  HIS A 409     110.055  92.904 104.184  1.00 69.74           C
ATOM   3200  ND1 HIS A 409     109.068  93.205 107.388  1.00 69.74           N
ATOM   3201  CG  HIS A 409     108.977  93.937 106.225  1.00 69.74           C
ATOM   3202  CB  HIS A 409     108.747  93.340 104.868  1.00 69.74           C
ATOM   3203  NE2 HIS A 409     109.355  95.337 107.953  1.00 69.74           N
ATOM   3204  CD2 HIS A 409     109.153  95.237 106.588  1.00 69.74           C
ATOM   3205  CE1 HIS A 409     109.295  94.092 108.390  1.00 69.74           C
ATOM   3206  C   HIS A 409     110.588  91.692 104.897  1.00 69.74           C
ATOM   3207  O   HIS A 409     110.248  90.556 104.573  1.00 69.74           O
ATOM   3208  N   PRO A 410     111.460  91.925 105.851  1.00 87.30           N
ATOM   3209  CA  PRO A 410     112.113  90.895 106.619  1.00 87.30           C
ATOM   3210  CD  PRO A 410     111.969  93.252 106.144  1.00 87.30           C
ATOM   3211  CB  PRO A 410     113.164  91.613 107.469  1.00 87.30           C
ATOM   3212  CG  PRO A 410     112.708  93.084 107.481  1.00 87.30           C
ATOM   3213  C   PRO A 410     111.168  90.067 107.433  1.00 87.30           C
ATOM   3214  O   PRO A 410     111.491  88.915 107.726  1.00 87.30           O
ATOM   3215  N   TRP A 411     110.047  90.665 107.871  1.00 92.08           N
ATOM   3216  CA  TRP A 411     109.027  90.014 108.639  1.00 92.08           C
ATOM   3217  CB  TRP A 411     108.176  90.999 109.451  1.00 92.08           C
ATOM   3218  CG  TRP A 411     108.976  91.531 110.613  1.00 92.08           C
ATOM   3219  CD2 TRP A 411     108.525  92.511 111.560  1.00 92.08           C
ATOM   3220  CD1 TRP A 411     110.239  91.181 110.990  1.00 92.08           C
ATOM   3221  NE1 TRP A 411     110.603  91.877 112.116  1.00 92.08           N
ATOM   3222  CE2 TRP A 411     109.558  92.701 112.477  1.00 92.08           C
ATOM   3223  CE3 TRP A 411     107.348  93.196 111.658  1.00 92.08           C
ATOM   3224  CZ2 TRP A 411     109.428  93.582 113.514  1.00 92.08           C
ATOM   3225  CZ3 TRP A 411     107.221  94.085 112.703  1.00 92.08           C
ATOM   3226  CH2 TRP A 411     108.241  94.273 113.613  1.00 92.08           C
ATOM   3227  C   TRP A 411     108.161  89.127 107.793  1.00 92.08           C
ATOM   3228  O   TRP A 411     107.537  88.196 108.295  1.00 92.08           O
ATOM   3229  N   GLY A 412     108.025  89.414 106.491  1.00 38.15           N
ATOM   3230  CA  GLY A 412     107.186  88.552 105.708  1.00 38.15           C
ATOM   3231  C   GLY A 412     106.148  89.406 105.056  1.00 38.15           C
ATOM   3232  O   GLY A 412     106.160  90.628 105.194  1.00 38.15           O
ATOM   3233  N   ASN A 413     105.217  88.760 104.326  1.00 60.48           N
ATOM   3234  CA  ASN A 413     104.219  89.456 103.567  1.00 60.48           C
ATOM   3235  CB  ASN A 413     103.383  88.529 102.666  1.00 60.48           C
ATOM   3236  CG  ASN A 413     104.258  88.070 101.510  1.00 60.48           C
ATOM   3237  OD1 ASN A 413     105.479  87.978 101.629  1.00 60.48           O
ATOM   3238  ND2 ASN A 413     103.615  87.786 100.346  1.00 60.48           N
ATOM   3239  C   ASN A 413     103.257  90.204 104.439  1.00 60.48           C
ATOM   3240  O   ASN A 413     102.926  91.349 104.135  1.00 60.48           O
ATOM   3241  N   ALA A 414     102.759  89.591 105.532  1.00 51.25           N
ATOM   3242  CA  ALA A 414     101.746  90.278 106.283  1.00 51.25           C
ATOM   3243  CB  ALA A 414     101.094  89.405 107.375  1.00 51.25           C
ATOM   3244  C   ALA A 414     102.283  91.528 106.912  1.00 51.25           C
ATOM   3245  O   ALA A 414     101.674  92.589 106.780  1.00 51.25           O
ATOM   3246  N   PRO A 415     103.409  91.466 107.573  1.00 73.49           N
ATOM   3247  CA  PRO A 415     103.947  92.649 108.186  1.00 73.49           C
ATOM   3248  CD  PRO A 415     103.864  90.254 108.232  1.00 73.49           C
ATOM   3249  CB  PRO A 415     105.113  92.177 109.048  1.00 73.49           C
ATOM   3250  CG  PRO A 415     104.725  90.732 109.413  1.00 73.49           C
ATOM   3251  C   PRO A 415     104.325  93.630 107.130  1.00 73.49           C
ATOM   3252  O   PRO A 415     104.194  94.834 107.345  1.00 73.49           O
ATOM   3253  N   GLY A 416     104.781  93.131 105.971  1.00 21.70           N
ATOM   3254  CA  GLY A 416     105.173  94.011 104.915  1.00 21.70           C
ATOM   3255  C   GLY A 416     103.956  94.780 104.521  1.00 21.70           C
ATOM   3256  O   GLY A 416     104.025  95.966 104.201  1.00 21.70           O
ATOM   3257  N   ALA A 417     102.803  94.088 104.505  1.00 33.49           N
ATOM   3258  CA  ALA A 417     101.560  94.698 104.135  1.00 33.49           C
ATOM   3259  CB  ALA A 417     100.402  93.688 104.074  1.00 33.49           C
ATOM   3260  C   ALA A 417     101.197  95.739 105.144  1.00 33.49           C
ATOM   3261  O   ALA A 417     100.784  96.844 104.796  1.00 33.49           O
ATOM   3262  N   VAL A 418     101.370  95.415 106.436  1.00 28.30           N
ATOM   3263  CA  VAL A 418     100.995  96.338 107.466  1.00 28.30           C
ATOM   3264  CB  VAL A 418     101.270  95.809 108.843  1.00 28.30           C
ATOM   3265  CG1 VAL A 418     100.905  96.893 109.871  1.00 28.30           C
ATOM   3266  CG2 VAL A 418     100.504  94.486 109.025  1.00 28.30           C
ATOM   3267  C   VAL A 418     101.822  97.563 107.286  1.00 28.30           C
ATOM   3268  O   VAL A 418     101.328  98.684 107.407  1.00 28.30           O
ATOM   3269  N   ALA A 419     103.109  97.375 106.949  1.00 37.79           N
ATOM   3270  CA  ALA A 419     103.988  98.500 106.870  1.00 37.79           C
ATOM   3271  CB  ALA A 419     105.418  98.109 106.459  1.00 37.79           C
ATOM   3272  C   ALA A 419     103.485  99.471 105.852  1.00 37.79           C
ATOM   3273  O   ALA A 419     103.385 100.662 106.141  1.00 37.79           O
ATOM   3274  N   ASN A 420     103.105  99.007 104.645  1.00123.21           N
ATOM   3275  CA  ASN A 420     102.724 100.017 103.700  1.00123.21           C
ATOM   3276  CB  ASN A 420     103.287  99.832 102.281  1.00123.21           C
ATOM   3277  CG  ASN A 420     102.851  98.503 101.715  1.00123.21           C
ATOM   3278  OD1 ASN A 420     101.684  98.122 101.785  1.00123.21           O
ATOM   3279  ND2 ASN A 420     103.834  97.773 101.128  1.00123.21           N
ATOM   3280  C   ASN A 420     101.228 100.260 103.628  1.00123.21           C
ATOM   3281  O   ASN A 420     100.866 101.465 103.528  1.00123.21           O
ATOM   3282  OXT ASN A 420     100.438  99.280 103.674  1.00123.21           O
HETATM10843 MN    MN A9003      98.522  86.625  83.754  1.00  5.08          MN
