# Supplementary material for: Computational and experimental approaches to explore defense related enzymes conferring resistance in Fusarium infected chilli plants by regulating plant metabolism through nutritional products
Source: PLoS One. 2025 Jan 14;20(1):e0309738. doi: 10.1371/journal.pone.0309738 (PMC11731765; doi:10.1371/journal.pone.0309738)
Supplement: S2 File — (ZIP) [file pone.0309738.s002.zip › USMAN PAPER/Enzymes and Metal Ions Data/METAL IONS EFFECTS/PER/PER_Mg2_1.pdb]

ATOM      1  N   MET A   1      53.760   8.621  69.643  1.00  7.99           N
ATOM      2  CA  MET A   1      54.343   7.895  70.792  1.00  7.99           C
ATOM      3  CB  MET A   1      55.689   7.266  70.396  1.00  7.99           C
ATOM      4  CG  MET A   1      55.545   6.179  69.328  1.00  7.99           C
ATOM      5  SD  MET A   1      57.103   5.392  68.825  1.00  7.99           S
ATOM      6  CE  MET A   1      57.253   4.403  70.341  1.00  7.99           C
ATOM      7  C   MET A   1      54.549   8.824  71.942  1.00  7.99           C
ATOM      8  O   MET A   1      53.606   9.449  72.423  1.00  7.99           O
ATOM      9  N   GLU A   2      55.804   8.943  72.413  1.00 95.87           N
ATOM     10  CA  GLU A   2      56.038   9.818  73.521  1.00 95.87           C
ATOM     11  CB  GLU A   2      57.515   9.896  73.955  1.00 95.87           C
ATOM     12  CG  GLU A   2      58.068   8.604  74.562  1.00 95.87           C
ATOM     13  CD  GLU A   2      58.564   7.718  73.428  1.00 95.87           C
ATOM     14  OE1 GLU A   2      58.267   8.045  72.248  1.00 95.87           O
ATOM     15  OE2 GLU A   2      59.249   6.703  73.727  1.00 95.87           O
ATOM     16  C   GLU A   2      55.655  11.182  73.065  1.00 95.87           C
ATOM     17  O   GLU A   2      55.044  11.950  73.806  1.00 95.87           O
ATOM     18  N   TYR A   3      56.002  11.505  71.808  1.00241.65           N
ATOM     19  CA  TYR A   3      55.704  12.794  71.268  1.00241.65           C
ATOM     20  CB  TYR A   3      56.814  13.325  70.349  1.00241.65           C
ATOM     21  CG  TYR A   3      58.022  13.407  71.218  1.00241.65           C
ATOM     22  CD1 TYR A   3      58.859  12.322  71.348  1.00241.65           C
ATOM     23  CD2 TYR A   3      58.306  14.555  71.921  1.00241.65           C
ATOM     24  CE1 TYR A   3      59.973  12.383  72.152  1.00241.65           C
ATOM     25  CE2 TYR A   3      59.418  14.623  72.728  1.00241.65           C
ATOM     26  CZ  TYR A   3      60.251  13.538  72.844  1.00241.65           C
ATOM     27  OH  TYR A   3      61.389  13.612  73.674  1.00241.65           O
ATOM     28  C   TYR A   3      54.429  12.665  70.503  1.00241.65           C
ATOM     29  O   TYR A   3      54.191  11.659  69.837  1.00241.65           O
ATOM     30  N   TYR A   4      53.560  13.691  70.602  1.00320.59           N
ATOM     31  CA  TYR A   4      52.260  13.618  70.002  1.00320.59           C
ATOM     32  CB  TYR A   4      51.145  14.095  70.950  1.00320.59           C
ATOM     33  CG  TYR A   4      49.821  13.825  70.322  1.00320.59           C
ATOM     34  CD1 TYR A   4      49.322  12.545  70.289  1.00320.59           C
ATOM     35  CD2 TYR A   4      49.066  14.845  69.788  1.00320.59           C
ATOM     36  CE1 TYR A   4      48.096  12.281  69.726  1.00320.59           C
ATOM     37  CE2 TYR A   4      47.838  14.587  69.224  1.00320.59           C
ATOM     38  CZ  TYR A   4      47.354  13.303  69.184  1.00320.59           C
ATOM     39  OH  TYR A   4      46.096  13.031  68.606  1.00320.59           O
ATOM     40  C   TYR A   4      52.241  14.489  68.787  1.00320.59           C
ATOM     41  O   TYR A   4      52.841  15.563  68.755  1.00320.59           O
ATOM     42  N   TYR A   5      51.560  13.999  67.733  1.00297.31           N
ATOM     43  CA  TYR A   5      51.458  14.680  66.476  1.00297.31           C
ATOM     44  CB  TYR A   5      51.065  13.728  65.331  1.00297.31           C
ATOM     45  CG  TYR A   5      50.837  14.521  64.092  1.00297.31           C
ATOM     46  CD1 TYR A   5      51.897  14.995  63.353  1.00297.31           C
ATOM     47  CD2 TYR A   5      49.554  14.767  63.658  1.00297.31           C
ATOM     48  CE1 TYR A   5      51.678  15.723  62.209  1.00297.31           C
ATOM     49  CE2 TYR A   5      49.331  15.494  62.513  1.00297.31           C
ATOM     50  CZ  TYR A   5      50.394  15.970  61.787  1.00297.31           C
ATOM     51  OH  TYR A   5      50.172  16.717  60.611  1.00297.31           O
ATOM     52  C   TYR A   5      50.402  15.728  66.591  1.00297.31           C
ATOM     53  O   TYR A   5      49.307  15.472  67.083  1.00297.31           O
ATOM     54  N   ASN A   6      50.723  16.959  66.148  1.00260.88           N
ATOM     55  CA  ASN A   6      49.765  18.022  66.215  1.00260.88           C
ATOM     56  CB  ASN A   6      50.171  19.167  67.162  1.00260.88           C
ATOM     57  CG  ASN A   6      48.947  20.041  67.409  1.00260.88           C
ATOM     58  OD1 ASN A   6      48.170  19.781  68.326  1.00260.88           O
ATOM     59  ND2 ASN A   6      48.768  21.105  66.580  1.00260.88           N
ATOM     60  C   ASN A   6      49.660  18.587  64.837  1.00260.88           C
ATOM     61  O   ASN A   6      50.556  18.408  64.014  1.00260.88           O
ATOM     62  N   TYR A   7      48.543  19.278  64.544  1.00279.95           N
ATOM     63  CA  TYR A   7      48.358  19.825  63.235  1.00279.95           C
ATOM     64  CB  TYR A   7      46.959  19.544  62.654  1.00279.95           C
ATOM     65  CG  TYR A   7      46.825  20.277  61.362  1.00279.95           C
ATOM     66  CD1 TYR A   7      47.353  19.765  60.199  1.00279.95           C
ATOM     67  CD2 TYR A   7      46.160  21.480  61.317  1.00279.95           C
ATOM     68  CE1 TYR A   7      47.221  20.445  59.011  1.00279.95           C
ATOM     69  CE2 TYR A   7      46.025  22.164  60.132  1.00279.95           C
ATOM     70  CZ  TYR A   7      46.558  21.649  58.976  1.00279.95           C
ATOM     71  OH  TYR A   7      46.422  22.350  57.760  1.00279.95           O
ATOM     72  C   TYR A   7      48.500  21.305  63.328  1.00279.95           C
ATOM     73  O   TYR A   7      47.798  21.966  64.091  1.00279.95           O
ATOM     74  N   ASN A   8      49.445  21.860  62.545  1.00257.45           N
ATOM     75  CA  ASN A   8      49.642  23.279  62.519  1.00257.45           C
ATOM     76  CB  ASN A   8      51.004  23.729  63.077  1.00257.45           C
ATOM     77  CG  ASN A   8      51.015  25.251  63.092  1.00257.45           C
ATOM     78  OD1 ASN A   8      50.277  25.883  63.846  1.00257.45           O
ATOM     79  ND2 ASN A   8      51.877  25.860  62.234  1.00257.45           N
ATOM     80  C   ASN A   8      49.593  23.689  61.085  1.00257.45           C
ATOM     81  O   ASN A   8      50.021  22.945  60.204  1.00257.45           O
ATOM     82  N   SER A   9      49.047  24.887  60.810  1.00148.64           N
ATOM     83  CA  SER A   9      48.966  25.320  59.448  1.00148.64           C
ATOM     84  CB  SER A   9      47.771  26.246  59.163  1.00148.64           C
ATOM     85  OG  SER A   9      47.761  26.622  57.794  1.00148.64           O
ATOM     86  C   SER A   9      50.202  26.092  59.132  1.00148.64           C
ATOM     87  O   SER A   9      50.711  26.843  59.963  1.00148.64           O
ATOM     88  N   ILE A  10      50.734  25.893  57.912  1.00155.49           N
ATOM     89  CA  ILE A  10      51.877  26.638  57.477  1.00155.49           C
ATOM     90  CB  ILE A  10      53.138  25.815  57.435  1.00155.49           C
ATOM     91  CG2 ILE A  10      53.013  24.784  56.301  1.00155.49           C
ATOM     92  CG1 ILE A  10      54.388  26.707  57.339  1.00155.49           C
ATOM     93  CD1 ILE A  10      54.493  27.519  56.051  1.00155.49           C
ATOM     94  C   ILE A  10      51.552  27.118  56.098  1.00155.49           C
ATOM     95  O   ILE A  10      51.025  26.368  55.278  1.00155.49           O
ATOM     96  N   ASN A  11      51.825  28.403  55.803  1.00149.03           N
ATOM     97  CA  ASN A  11      51.479  28.873  54.495  1.00149.03           C
ATOM     98  CB  ASN A  11      50.457  30.022  54.514  1.00149.03           C
ATOM     99  CG  ASN A  11      49.154  29.477  55.078  1.00149.03           C
ATOM    100  OD1 ASN A  11      48.645  28.453  54.625  1.00149.03           O
ATOM    101  ND2 ASN A  11      48.603  30.173  56.108  1.00149.03           N
ATOM    102  C   ASN A  11      52.706  29.409  53.836  1.00149.03           C
ATOM    103  O   ASN A  11      53.518  30.086  54.465  1.00149.03           O
ATOM    104  N   LYS A  12      52.879  29.094  52.537  1.00137.49           N
ATOM    105  CA  LYS A  12      53.982  29.642  51.807  1.00137.49           C
ATOM    106  CB  LYS A  12      54.007  29.170  50.342  1.00137.49           C
ATOM    107  CG  LYS A  12      55.172  29.723  49.522  1.00137.49           C
ATOM    108  CD  LYS A  12      55.352  29.024  48.173  1.00137.49           C
ATOM    109  CE  LYS A  12      56.228  27.770  48.234  1.00137.49           C
ATOM    110  NZ  LYS A  12      55.503  26.674  48.913  1.00137.49           N
ATOM    111  C   LYS A  12      53.731  31.109  51.807  1.00137.49           C
ATOM    112  O   LYS A  12      54.622  31.920  52.052  1.00137.49           O
ATOM    113  N   MET A  13      52.467  31.471  51.529  1.00291.76           N
ATOM    114  CA  MET A  13      52.016  32.828  51.561  1.00291.76           C
ATOM    115  CB  MET A  13      51.910  33.485  50.175  1.00291.76           C
ATOM    116  CG  MET A  13      53.263  33.706  49.493  1.00291.76           C
ATOM    117  SD  MET A  13      54.348  34.887  50.347  1.00291.76           S
ATOM    118  CE  MET A  13      55.688  34.766  49.127  1.00291.76           C
ATOM    119  C   MET A  13      50.634  32.754  52.111  1.00291.76           C
ATOM    120  O   MET A  13      49.961  31.734  51.967  1.00291.76           O
ATOM    121  N   VAL A  14      50.176  33.825  52.783  1.00 88.13           N
ATOM    122  CA  VAL A  14      48.840  33.763  53.285  1.00 88.13           C
ATOM    123  CB  VAL A  14      48.608  34.646  54.474  1.00 88.13           C
ATOM    124  CG1 VAL A  14      47.113  34.611  54.831  1.00 88.13           C
ATOM    125  CG2 VAL A  14      49.532  34.180  55.612  1.00 88.13           C
ATOM    126  C   VAL A  14      47.967  34.253  52.185  1.00 88.13           C
ATOM    127  O   VAL A  14      47.812  35.456  51.981  1.00 88.13           O
ATOM    128  N   SER A  15      47.384  33.307  51.431  1.00157.21           N
ATOM    129  CA  SER A  15      46.523  33.664  50.349  1.00157.21           C
ATOM    130  CB  SER A  15      47.093  34.757  49.428  1.00157.21           C
ATOM    131  OG  SER A  15      48.253  34.283  48.761  1.00157.21           O
ATOM    132  C   SER A  15      46.353  32.433  49.532  1.00157.21           C
ATOM    133  O   SER A  15      46.753  31.343  49.937  1.00157.21           O
ATOM    134  N   ILE A  16      45.731  32.582  48.352  1.00 83.81           N
ATOM    135  CA  ILE A  16      45.559  31.454  47.496  1.00 83.81           C
ATOM    136  CB  ILE A  16      44.132  31.222  47.088  1.00 83.81           C
ATOM    137  CG2 ILE A  16      44.118  30.080  46.057  1.00 83.81           C
ATOM    138  CG1 ILE A  16      43.259  30.936  48.324  1.00 83.81           C
ATOM    139  CD1 ILE A  16      43.093  32.133  49.261  1.00 83.81           C
ATOM    140  C   ILE A  16      46.344  31.761  46.268  1.00 83.81           C
ATOM    141  O   ILE A  16      46.359  32.897  45.797  1.00 83.81           O
ATOM    142  N   ILE A  17      47.046  30.751  45.724  1.00109.04           N
ATOM    143  CA  ILE A  17      47.840  31.010  44.563  1.00109.04           C
ATOM    144  CB  ILE A  17      49.107  30.199  44.502  1.00109.04           C
ATOM    145  CG2 ILE A  17      48.746  28.705  44.551  1.00109.04           C
ATOM    146  CG1 ILE A  17      49.956  30.616  43.289  1.00109.04           C
ATOM    147  CD1 ILE A  17      51.375  30.050  43.313  1.00109.04           C
ATOM    148  C   ILE A  17      47.015  30.686  43.364  1.00109.04           C
ATOM    149  O   ILE A  17      46.518  29.571  43.207  1.00109.04           O
ATOM    150  N   PHE A  18      46.818  31.700  42.501  1.00237.51           N
ATOM    151  CA  PHE A  18      46.059  31.521  41.303  1.00237.51           C
ATOM    152  CB  PHE A  18      44.557  31.819  41.474  1.00237.51           C
ATOM    153  CG  PHE A  18      43.827  31.192  40.331  1.00237.51           C
ATOM    154  CD1 PHE A  18      43.616  29.831  40.318  1.00237.51           C
ATOM    155  CD2 PHE A  18      43.339  31.945  39.288  1.00237.51           C
ATOM    156  CE1 PHE A  18      42.942  29.228  39.282  1.00237.51           C
ATOM    157  CE2 PHE A  18      42.664  31.347  38.249  1.00237.51           C
ATOM    158  CZ  PHE A  18      42.466  29.987  38.241  1.00237.51           C
ATOM    159  C   PHE A  18      46.625  32.510  40.338  1.00237.51           C
ATOM    160  O   PHE A  18      47.557  33.240  40.667  1.00237.51           O
ATOM    161  N   ILE A  19      46.092  32.547  39.104  1.00169.87           N
ATOM    162  CA  ILE A  19      46.612  33.462  38.133  1.00169.87           C
ATOM    163  CB  ILE A  19      46.177  33.174  36.728  1.00169.87           C
ATOM    164  CG2 ILE A  19      44.657  33.398  36.643  1.00169.87           C
ATOM    165  CG1 ILE A  19      46.990  34.030  35.742  1.00169.87           C
ATOM    166  CD1 ILE A  19      48.478  33.684  35.725  1.00169.87           C
ATOM    167  C   ILE A  19      46.131  34.830  38.476  1.00169.87           C
ATOM    168  O   ILE A  19      44.970  35.020  38.835  1.00169.87           O
ATOM    169  N   LEU A  20      47.038  35.824  38.397  1.00249.72           N
ATOM    170  CA  LEU A  20      46.648  37.169  38.693  1.00249.72           C
ATOM    171  CB  LEU A  20      47.832  38.162  38.611  1.00249.72           C
ATOM    172  CG  LEU A  20      47.516  39.641  38.940  1.00249.72           C
ATOM    173  CD1 LEU A  20      46.592  40.298  37.901  1.00249.72           C
ATOM    174  CD2 LEU A  20      47.006  39.792  40.381  1.00249.72           C
ATOM    175  C   LEU A  20      45.652  37.523  37.642  1.00249.72           C
ATOM    176  O   LEU A  20      45.930  37.417  36.449  1.00249.72           O
ATOM    177  N   VAL A  21      44.448  37.943  38.071  1.00116.12           N
ATOM    178  CA  VAL A  21      43.429  38.293  37.132  1.00116.12           C
ATOM    179  CB  VAL A  21      42.577  37.125  36.730  1.00116.12           C
ATOM    180  CG1 VAL A  21      41.820  36.637  37.975  1.00116.12           C
ATOM    181  CG2 VAL A  21      41.664  37.542  35.566  1.00116.12           C
ATOM    182  C   VAL A  21      42.547  39.281  37.816  1.00116.12           C
ATOM    183  O   VAL A  21      42.645  39.477  39.026  1.00116.12           O
ATOM    184  N   LEU A  22      41.668  39.951  37.048  1.00229.71           N
ATOM    185  CA  LEU A  22      40.790  40.880  37.685  1.00229.71           C
ATOM    186  CB  LEU A  22      40.226  41.939  36.711  1.00229.71           C
ATOM    187  CG  LEU A  22      39.339  43.057  37.312  1.00229.71           C
ATOM    188  CD1 LEU A  22      38.938  44.059  36.217  1.00229.71           C
ATOM    189  CD2 LEU A  22      38.104  42.522  38.060  1.00229.71           C
ATOM    190  C   LEU A  22      39.676  40.047  38.210  1.00229.71           C
ATOM    191  O   LEU A  22      38.761  39.666  37.482  1.00229.71           O
ATOM    192  N   ALA A  23      39.753  39.728  39.512  1.00268.46           N
ATOM    193  CA  ALA A  23      38.757  38.930  40.154  1.00268.46           C
ATOM    194  CB  ALA A  23      38.568  37.548  39.511  1.00268.46           C
ATOM    195  C   ALA A  23      39.266  38.699  41.533  1.00268.46           C
ATOM    196  O   ALA A  23      40.388  39.086  41.856  1.00268.46           O
ATOM    197  N   ILE A  24      38.448  38.077  42.402  1.00136.59           N
ATOM    198  CA  ILE A  24      38.981  37.806  43.699  1.00136.59           C
ATOM    199  CB  ILE A  24      38.028  37.282  44.734  1.00136.59           C
ATOM    200  CG2 ILE A  24      37.582  35.865  44.339  1.00136.59           C
ATOM    201  CG1 ILE A  24      38.716  37.359  46.112  1.00136.59           C
ATOM    202  CD1 ILE A  24      37.780  37.180  47.305  1.00136.59           C
ATOM    203  C   ILE A  24      40.073  36.816  43.497  1.00136.59           C
ATOM    204  O   ILE A  24      40.061  36.047  42.538  1.00136.59           O
ATOM    205  N   ASP A  25      41.066  36.832  44.400  1.00 93.88           N
ATOM    206  CA  ASP A  25      42.242  36.036  44.230  1.00 93.88           C
ATOM    207  CB  ASP A  25      43.161  36.108  45.463  1.00 93.88           C
ATOM    208  CG  ASP A  25      44.499  35.468  45.126  1.00 93.88           C
ATOM    209  OD1 ASP A  25      44.676  35.040  43.954  1.00 93.88           O
ATOM    210  OD2 ASP A  25      45.365  35.399  46.038  1.00 93.88           O
ATOM    211  C   ASP A  25      41.861  34.601  44.038  1.00 93.88           C
ATOM    212  O   ASP A  25      42.349  33.954  43.113  1.00 93.88           O
ATOM    213  N   LEU A  26      40.955  34.058  44.872  1.00270.16           N
ATOM    214  CA  LEU A  26      40.661  32.663  44.714  1.00270.16           C
ATOM    215  CB  LEU A  26      39.943  32.038  45.925  1.00270.16           C
ATOM    216  CG  LEU A  26      39.632  30.539  45.749  1.00270.16           C
ATOM    217  CD1 LEU A  26      40.923  29.706  45.694  1.00270.16           C
ATOM    218  CD2 LEU A  26      38.641  30.038  46.812  1.00270.16           C
ATOM    219  C   LEU A  26      39.775  32.484  43.522  1.00270.16           C
ATOM    220  O   LEU A  26      38.677  33.035  43.454  1.00270.16           O
ATOM    221  N   THR A  27      40.257  31.701  42.536  1.00244.19           N
ATOM    222  CA  THR A  27      39.491  31.402  41.362  1.00244.19           C
ATOM    223  CB  THR A  27      39.973  32.109  40.128  1.00244.19           C
ATOM    224  OG1 THR A  27      39.928  33.517  40.314  1.00244.19           O
ATOM    225  CG2 THR A  27      39.080  31.698  38.946  1.00244.19           C
ATOM    226  C   THR A  27      39.669  29.938  41.126  1.00244.19           C
ATOM    227  O   THR A  27      40.685  29.365  41.517  1.00244.19           O
ATOM    228  N   MET A  28      38.677  29.276  40.500  1.00376.65           N
ATOM    229  CA  MET A  28      38.848  27.871  40.274  1.00376.65           C
ATOM    230  CB  MET A  28      38.134  26.991  41.311  1.00376.65           C
ATOM    231  CG  MET A  28      36.625  26.904  41.076  1.00376.65           C
ATOM    232  SD  MET A  28      35.742  28.488  41.187  1.00376.65           S
ATOM    233  CE  MET A  28      34.115  27.763  40.833  1.00376.65           C
ATOM    234  C   MET A  28      38.230  27.531  38.959  1.00376.65           C
ATOM    235  O   MET A  28      37.243  28.139  38.546  1.00376.65           O
ATOM    236  N   VAL A  29      38.821  26.553  38.248  1.00 91.37           N
ATOM    237  CA  VAL A  29      38.228  26.116  37.022  1.00 91.37           C
ATOM    238  CB  VAL A  29      39.145  26.253  35.842  1.00 91.37           C
ATOM    239  CG1 VAL A  29      38.470  25.615  34.617  1.00 91.37           C
ATOM    240  CG2 VAL A  29      39.493  27.741  35.664  1.00 91.37           C
ATOM    241  C   VAL A  29      37.950  24.660  37.188  1.00 91.37           C
ATOM    242  O   VAL A  29      38.873  23.850  37.264  1.00 91.37           O
ATOM    243  N   LEU A  30      36.662  24.284  37.271  1.00236.19           N
ATOM    244  CA  LEU A  30      36.378  22.889  37.394  1.00236.19           C
ATOM    245  CB  LEU A  30      36.758  22.342  38.785  1.00236.19           C
ATOM    246  CG  LEU A  30      36.776  20.807  38.919  1.00236.19           C
ATOM    247  CD1 LEU A  30      37.163  20.394  40.344  1.00236.19           C
ATOM    248  CD2 LEU A  30      35.463  20.160  38.468  1.00236.19           C
ATOM    249  C   LEU A  30      34.900  22.765  37.198  1.00236.19           C
ATOM    250  O   LEU A  30      34.128  23.560  37.732  1.00236.19           O
ATOM    251  N   GLY A  31      34.454  21.782  36.393  1.00107.75           N
ATOM    252  CA  GLY A  31      33.038  21.658  36.213  1.00107.75           C
ATOM    253  C   GLY A  31      32.537  20.887  37.383  1.00107.75           C
ATOM    254  O   GLY A  31      32.905  19.730  37.581  1.00107.75           O
ATOM    255  N   GLN A  32      31.646  21.498  38.183  1.00285.41           N
ATOM    256  CA  GLN A  32      31.221  20.793  39.347  1.00285.41           C
ATOM    257  CB  GLN A  32      32.063  21.079  40.605  1.00285.41           C
ATOM    258  CG  GLN A  32      32.043  22.537  41.066  1.00285.41           C
ATOM    259  CD  GLN A  32      33.259  23.217  40.453  1.00285.41           C
ATOM    260  OE1 GLN A  32      34.215  22.551  40.059  1.00285.41           O
ATOM    261  NE2 GLN A  32      33.231  24.574  40.376  1.00285.41           N
ATOM    262  C   GLN A  32      29.812  21.129  39.676  1.00285.41           C
ATOM    263  O   GLN A  32      29.066  21.685  38.871  1.00285.41           O
ATOM    264  N   GLY A  33      29.414  20.741  40.899  1.00 47.31           N
ATOM    265  CA  GLY A  33      28.083  20.977  41.351  1.00 47.31           C
ATOM    266  C   GLY A  33      28.115  22.175  42.238  1.00 47.31           C
ATOM    267  O   GLY A  33      29.164  22.572  42.742  1.00 47.31           O
ATOM    268  N   THR A  34      26.937  22.790  42.443  1.00 96.38           N
ATOM    269  CA  THR A  34      26.854  23.937  43.293  1.00 96.38           C
ATOM    270  CB  THR A  34      25.556  24.678  43.169  1.00 96.38           C
ATOM    271  OG1 THR A  34      24.479  23.851  43.583  1.00 96.38           O
ATOM    272  CG2 THR A  34      25.362  25.098  41.703  1.00 96.38           C
ATOM    273  C   THR A  34      26.937  23.442  44.702  1.00 96.38           C
ATOM    274  O   THR A  34      26.672  22.273  44.977  1.00 96.38           O
ATOM    275  N   ARG A  35      27.341  24.327  45.634  1.00148.62           N
ATOM    276  CA  ARG A  35      27.446  23.947  47.014  1.00148.62           C
ATOM    277  CB  ARG A  35      28.886  23.636  47.450  1.00148.62           C
ATOM    278  CG  ARG A  35      29.017  23.288  48.934  1.00148.62           C
ATOM    279  CD  ARG A  35      30.455  22.981  49.356  1.00148.62           C
ATOM    280  NE  ARG A  35      30.833  21.672  48.751  1.00148.62           N
ATOM    281  CZ  ARG A  35      32.096  21.477  48.269  1.00148.62           C
ATOM    282  NH1 ARG A  35      32.999  22.500  48.281  1.00148.62           N
ATOM    283  NH2 ARG A  35      32.454  20.256  47.774  1.00148.62           N
ATOM    284  C   ARG A  35      26.999  25.118  47.825  1.00148.62           C
ATOM    285  O   ARG A  35      27.052  26.254  47.358  1.00148.62           O
ATOM    286  N   VAL A  36      26.540  24.882  49.070  1.00215.24           N
ATOM    287  CA  VAL A  36      26.105  26.006  49.847  1.00215.24           C
ATOM    288  CB  VAL A  36      24.985  25.675  50.791  1.00215.24           C
ATOM    289  CG1 VAL A  36      24.633  26.937  51.596  1.00215.24           C
ATOM    290  CG2 VAL A  36      23.811  25.088  49.990  1.00215.24           C
ATOM    291  C   VAL A  36      27.252  26.441  50.695  1.00215.24           C
ATOM    292  O   VAL A  36      27.433  25.945  51.788  1.00215.24           O
ATOM    293  N   GLY A  37      28.013  27.481  50.364  1.00241.15           N
ATOM    294  CA  GLY A  37      29.149  27.565  51.238  1.00241.15           C
ATOM    295  C   GLY A  37      30.338  27.721  50.363  1.00241.15           C
ATOM    296  O   GLY A  37      31.482  27.684  50.814  1.00241.15           O
ATOM    297  N   PHE A  38      30.070  27.915  49.064  1.00 91.92           N
ATOM    298  CA  PHE A  38      31.124  28.153  48.130  1.00 91.92           C
ATOM    299  CB  PHE A  38      30.611  28.404  46.700  1.00 91.92           C
ATOM    300  CG  PHE A  38      31.803  28.592  45.824  1.00 91.92           C
ATOM    301  CD1 PHE A  38      32.545  27.503  45.428  1.00 91.92           C
ATOM    302  CD2 PHE A  38      32.176  29.844  45.390  1.00 91.92           C
ATOM    303  CE1 PHE A  38      33.647  27.657  44.621  1.00 91.92           C
ATOM    304  CE2 PHE A  38      33.279  30.003  44.582  1.00 91.92           C
ATOM    305  CZ  PHE A  38      34.017  28.909  44.197  1.00 91.92           C
ATOM    306  C   PHE A  38      31.829  29.395  48.598  1.00 91.92           C
ATOM    307  O   PHE A  38      33.044  29.516  48.463  1.00 91.92           O
ATOM    308  N   TYR A  39      31.052  30.368  49.108  1.00130.54           N
ATOM    309  CA  TYR A  39      31.473  31.652  49.614  1.00130.54           C
ATOM    310  CB  TYR A  39      30.396  32.745  49.552  1.00130.54           C
ATOM    311  CG  TYR A  39      30.285  33.047  48.097  1.00130.54           C
ATOM    312  CD1 TYR A  39      31.322  33.670  47.439  1.00130.54           C
ATOM    313  CD2 TYR A  39      29.151  32.722  47.391  1.00130.54           C
ATOM    314  CE1 TYR A  39      31.237  33.955  46.096  1.00130.54           C
ATOM    315  CE2 TYR A  39      29.063  33.007  46.048  1.00130.54           C
ATOM    316  CZ  TYR A  39      30.104  33.621  45.395  1.00130.54           C
ATOM    317  OH  TYR A  39      30.003  33.908  44.016  1.00130.54           O
ATOM    318  C   TYR A  39      32.110  31.634  50.973  1.00130.54           C
ATOM    319  O   TYR A  39      32.720  32.631  51.350  1.00130.54           O
ATOM    320  N   SER A  40      31.940  30.556  51.767  1.00103.09           N
ATOM    321  CA  SER A  40      32.330  30.535  53.158  1.00103.09           C
ATOM    322  CB  SER A  40      32.390  29.110  53.731  1.00103.09           C
ATOM    323  OG  SER A  40      31.106  28.512  53.687  1.00103.09           O
ATOM    324  C   SER A  40      33.686  31.137  53.402  1.00103.09           C
ATOM    325  O   SER A  40      33.826  31.976  54.290  1.00103.09           O
ATOM    326  N   SER A  41      34.729  30.740  52.656  1.00 91.57           N
ATOM    327  CA  SER A  41      36.022  31.308  52.931  1.00 91.57           C
ATOM    328  CB  SER A  41      37.164  30.578  52.202  1.00 91.57           C
ATOM    329  OG  SER A  41      38.411  31.181  52.519  1.00 91.57           O
ATOM    330  C   SER A  41      36.094  32.759  52.529  1.00 91.57           C
ATOM    331  O   SER A  41      36.579  33.589  53.298  1.00 91.57           O
ATOM    332  N   THR A  42      35.669  33.072  51.283  1.00 74.74           N
ATOM    333  CA  THR A  42      35.764  34.378  50.672  1.00 74.74           C
ATOM    334  CB  THR A  42      35.616  34.312  49.184  1.00 74.74           C
ATOM    335  OG1 THR A  42      34.346  33.777  48.842  1.00 74.74           O
ATOM    336  CG2 THR A  42      36.738  33.421  48.627  1.00 74.74           C
ATOM    337  C   THR A  42      34.799  35.425  51.171  1.00 74.74           C
ATOM    338  O   THR A  42      35.214  36.550  51.447  1.00 74.74           O
ATOM    339  N   CYS A  43      33.485  35.123  51.271  1.00 88.83           N
ATOM    340  CA  CYS A  43      32.581  36.155  51.697  1.00 88.83           C
ATOM    341  CB  CYS A  43      31.857  36.822  50.517  1.00 88.83           C
ATOM    342  SG  CYS A  43      31.099  38.397  50.992  1.00 88.83           S
ATOM    343  C   CYS A  43      31.536  35.512  52.561  1.00 88.83           C
ATOM    344  O   CYS A  43      30.386  35.353  52.156  1.00 88.83           O
ATOM    345  N   PRO A  44      31.910  35.169  53.760  1.00 81.65           N
ATOM    346  CA  PRO A  44      31.067  34.481  54.704  1.00 81.65           C
ATOM    347  CD  PRO A  44      33.158  35.625  54.347  1.00 81.65           C
ATOM    348  CB  PRO A  44      31.951  34.245  55.929  1.00 81.65           C
ATOM    349  CG  PRO A  44      32.993  35.376  55.854  1.00 81.65           C
ATOM    350  C   PRO A  44      29.810  35.228  55.048  1.00 81.65           C
ATOM    351  O   PRO A  44      28.828  34.590  55.420  1.00 81.65           O
ATOM    352  N   ARG A  45      29.851  36.568  54.977  1.00225.47           N
ATOM    353  CA  ARG A  45      28.810  37.509  55.296  1.00225.47           C
ATOM    354  CB  ARG A  45      29.328  38.943  55.490  1.00225.47           C
ATOM    355  CG  ARG A  45      30.226  39.102  56.715  1.00225.47           C
ATOM    356  CD  ARG A  45      31.554  38.357  56.590  1.00225.47           C
ATOM    357  NE  ARG A  45      32.260  38.913  55.402  1.00225.47           N
ATOM    358  CZ  ARG A  45      32.989  40.061  55.519  1.00225.47           C
ATOM    359  NH1 ARG A  45      33.038  40.718  56.715  1.00225.47           N
ATOM    360  NH2 ARG A  45      33.664  40.554  54.440  1.00225.47           N
ATOM    361  C   ARG A  45      27.747  37.573  54.239  1.00225.47           C
ATOM    362  O   ARG A  45      26.702  38.176  54.469  1.00225.47           O
ATOM    363  N   ALA A  46      27.970  36.983  53.051  1.00 63.17           N
ATOM    364  CA  ALA A  46      27.133  37.277  51.916  1.00 63.17           C
ATOM    365  CB  ALA A  46      27.484  36.407  50.699  1.00 63.17           C
ATOM    366  C   ALA A  46      25.664  37.090  52.179  1.00 63.17           C
ATOM    367  O   ALA A  46      24.861  37.935  51.779  1.00 63.17           O
ATOM    368  N   GLU A  47      25.253  36.009  52.863  1.00 81.41           N
ATOM    369  CA  GLU A  47      23.844  35.802  53.063  1.00 81.41           C
ATOM    370  CB  GLU A  47      23.570  34.489  53.816  1.00 81.41           C
ATOM    371  CG  GLU A  47      22.091  34.132  53.964  1.00 81.41           C
ATOM    372  CD  GLU A  47      22.021  32.726  54.545  1.00 81.41           C
ATOM    373  OE1 GLU A  47      22.556  31.790  53.893  1.00 81.41           O
ATOM    374  OE2 GLU A  47      21.439  32.569  55.651  1.00 81.41           O
ATOM    375  C   GLU A  47      23.274  36.936  53.862  1.00 81.41           C
ATOM    376  O   GLU A  47      22.193  37.441  53.560  1.00 81.41           O
ATOM    377  N   SER A  48      23.989  37.377  54.909  1.00 33.14           N
ATOM    378  CA  SER A  48      23.479  38.432  55.743  1.00 33.14           C
ATOM    379  CB  SER A  48      24.376  38.721  56.957  1.00 33.14           C
ATOM    380  OG  SER A  48      25.611  39.277  56.531  1.00 33.14           O
ATOM    381  C   SER A  48      23.383  39.709  54.963  1.00 33.14           C
ATOM    382  O   SER A  48      22.432  40.472  55.128  1.00 33.14           O
ATOM    383  N   ILE A  49      24.368  39.972  54.085  1.00 93.28           N
ATOM    384  CA  ILE A  49      24.413  41.205  53.350  1.00 93.28           C
ATOM    385  CB  ILE A  49      25.600  41.271  52.432  1.00 93.28           C
ATOM    386  CG2 ILE A  49      25.499  42.584  51.638  1.00 93.28           C
ATOM    387  CG1 ILE A  49      26.922  41.106  53.201  1.00 93.28           C
ATOM    388  CD1 ILE A  49      27.202  42.208  54.218  1.00 93.28           C
ATOM    389  C   ILE A  49      23.211  41.293  52.463  1.00 93.28           C
ATOM    390  O   ILE A  49      22.548  42.328  52.406  1.00 93.28           O
ATOM    391  N   VAL A  50      22.897  40.201  51.739  1.00 97.15           N
ATOM    392  CA  VAL A  50      21.790  40.241  50.825  1.00 97.15           C
ATOM    393  CB  VAL A  50      21.607  38.979  50.021  1.00 97.15           C
ATOM    394  CG1 VAL A  50      22.829  38.793  49.109  1.00 97.15           C
ATOM    395  CG2 VAL A  50      21.349  37.802  50.975  1.00 97.15           C
ATOM    396  C   VAL A  50      20.523  40.476  51.584  1.00 97.15           C
ATOM    397  O   VAL A  50      19.691  41.287  51.180  1.00 97.15           O
ATOM    398  N   GLN A  51      20.346  39.781  52.722  1.00 81.37           N
ATOM    399  CA  GLN A  51      19.124  39.896  53.458  1.00 81.37           C
ATOM    400  CB  GLN A  51      19.062  38.952  54.671  1.00 81.37           C
ATOM    401  CG  GLN A  51      19.047  37.476  54.271  1.00 81.37           C
ATOM    402  CD  GLN A  51      18.945  36.641  55.538  1.00 81.37           C
ATOM    403  OE1 GLN A  51      18.098  35.756  55.638  1.00 81.37           O
ATOM    404  NE2 GLN A  51      19.831  36.922  56.530  1.00 81.37           N
ATOM    405  C   GLN A  51      18.952  41.298  53.955  1.00 81.37           C
ATOM    406  O   GLN A  51      17.857  41.853  53.884  1.00 81.37           O
ATOM    407  N   SER A  52      20.034  41.916  54.463  1.00 25.65           N
ATOM    408  CA  SER A  52      19.923  43.233  55.025  1.00 25.65           C
ATOM    409  CB  SER A  52      21.244  43.741  55.627  0.62 25.65           C
ATOM    410  OG  SER A  52      21.071  45.048  56.155  0.62 25.65           O
ATOM    411  C   SER A  52      19.524  44.202  53.958  1.00 25.65           C
ATOM    412  O   SER A  52      18.680  45.068  54.183  1.00 25.65           O
ATOM    413  N   THR A  53      20.114  44.076  52.756  1.00104.67           N
ATOM    414  CA  THR A  53      19.832  45.015  51.707  1.00104.67           C
ATOM    415  CB  THR A  53      20.637  44.786  50.457  0.99104.67           C
ATOM    416  OG1 THR A  53      20.394  43.489  49.937  0.99104.67           O
ATOM    417  CG2 THR A  53      22.129  44.965  50.779  0.99104.67           C
ATOM    418  C   THR A  53      18.388  44.940  51.325  1.00104.67           C
ATOM    419  O   THR A  53      17.746  45.969  51.125  1.00104.67           O
ATOM    420  N   VAL A  54      17.843  43.716  51.200  1.00 32.82           N
ATOM    421  CA  VAL A  54      16.475  43.542  50.799  1.00 32.82           C
ATOM    422  CB  VAL A  54      16.115  42.101  50.584  1.00 32.82           C
ATOM    423  CG1 VAL A  54      14.622  42.021  50.228  1.00 32.82           C
ATOM    424  CG2 VAL A  54      17.045  41.514  49.509  1.00 32.82           C
ATOM    425  C   VAL A  54      15.571  44.078  51.861  1.00 32.82           C
ATOM    426  O   VAL A  54      14.547  44.694  51.568  1.00 32.82           O
ATOM    427  N   ARG A  55      15.933  43.861  53.138  1.00105.54           N
ATOM    428  CA  ARG A  55      15.096  44.316  54.208  1.00105.54           C
ATOM    429  CB  ARG A  55      15.676  44.011  55.601  1.00105.54           C
ATOM    430  CG  ARG A  55      14.782  44.502  56.741  1.00105.54           C
ATOM    431  CD  ARG A  55      15.336  44.209  58.136  1.00105.54           C
ATOM    432  NE  ARG A  55      15.330  42.731  58.329  1.00105.54           N
ATOM    433  CZ  ARG A  55      16.415  41.987  57.964  1.00105.54           C
ATOM    434  NH1 ARG A  55      17.508  42.599  57.426  1.00105.54           N
ATOM    435  NH2 ARG A  55      16.408  40.633  58.139  1.00105.54           N
ATOM    436  C   ARG A  55      14.961  45.802  54.084  1.00105.54           C
ATOM    437  O   ARG A  55      13.874  46.350  54.262  1.00105.54           O
ATOM    438  N   SER A  56      16.070  46.493  53.764  1.00 70.81           N
ATOM    439  CA  SER A  56      16.045  47.921  53.645  1.00 70.81           C
ATOM    440  CB  SER A  56      17.431  48.510  53.327  0.50 70.81           C
ATOM    441  OG  SER A  56      18.316  48.289  54.413  1.00 70.81           O
ATOM    442  C   SER A  56      15.137  48.308  52.519  1.00 70.81           C
ATOM    443  O   SER A  56      14.345  49.240  52.652  1.00 70.81           O
ATOM    444  N   HIS A  57      15.207  47.590  51.381  1.00 80.63           N
ATOM    445  CA  HIS A  57      14.412  47.964  50.244  1.00 80.63           C
ATOM    446  ND1 HIS A  57      14.403  49.121  47.286  1.00 80.63           N
ATOM    447  CG  HIS A  57      14.025  47.897  47.788  1.00 80.63           C
ATOM    448  CB  HIS A  57      14.717  47.218  48.937  1.00 80.63           C
ATOM    449  NE2 HIS A  57      12.627  48.481  46.113  1.00 80.63           N
ATOM    450  CD2 HIS A  57      12.938  47.520  47.059  1.00 80.63           C
ATOM    451  CE1 HIS A  57      13.534  49.424  46.287  1.00 80.63           C
ATOM    452  C   HIS A  57      12.958  47.783  50.547  1.00 80.63           C
ATOM    453  O   HIS A  57      12.125  48.521  50.025  1.00 80.63           O
ATOM    454  N   PHE A  58      12.614  46.802  51.404  1.00 73.06           N
ATOM    455  CA  PHE A  58      11.241  46.550  51.745  1.00 73.06           C
ATOM    456  CB  PHE A  58      11.032  45.478  52.828  1.00 73.06           C
ATOM    457  CG  PHE A  58      10.647  44.195  52.189  1.00 73.06           C
ATOM    458  CD1 PHE A  58      11.570  43.309  51.687  1.00 73.06           C
ATOM    459  CD2 PHE A  58       9.307  43.896  52.106  1.00 73.06           C
ATOM    460  CE1 PHE A  58      11.144  42.135  51.115  1.00 73.06           C
ATOM    461  CE2 PHE A  58       8.875  42.727  51.536  1.00 73.06           C
ATOM    462  CZ  PHE A  58       9.801  41.847  51.040  1.00 73.06           C
ATOM    463  C   PHE A  58      10.618  47.784  52.297  1.00 73.06           C
ATOM    464  O   PHE A  58       9.438  48.034  52.061  1.00 73.06           O
ATOM    465  N   GLN A  59      11.377  48.584  53.060  1.00 55.58           N
ATOM    466  CA  GLN A  59      10.769  49.724  53.679  1.00 55.58           C
ATOM    467  CB  GLN A  59      11.769  50.569  54.479  0.67 55.58           C
ATOM    468  CG  GLN A  59      12.400  49.762  55.606  0.67 55.58           C
ATOM    469  CD  GLN A  59      11.261  49.003  56.266  0.67 55.58           C
ATOM    470  OE1 GLN A  59      10.298  49.597  56.748  0.67 55.58           O
ATOM    471  NE2 GLN A  59      11.364  47.647  56.265  0.67 55.58           N
ATOM    472  C   GLN A  59      10.169  50.608  52.628  1.00 55.58           C
ATOM    473  O   GLN A  59       9.073  51.134  52.815  1.00 55.58           O
ATOM    474  N   SER A  60      10.885  50.824  51.509  1.00 85.60           N
ATOM    475  CA  SER A  60      10.366  51.643  50.451  1.00 85.60           C
ATOM    476  CB  SER A  60      11.427  51.962  49.386  0.65 85.60           C
ATOM    477  OG  SER A  60      12.510  52.673  49.968  0.65 85.60           O
ATOM    478  C   SER A  60       9.246  50.941  49.741  1.00 85.60           C
ATOM    479  O   SER A  60       8.128  51.451  49.681  1.00 85.60           O
ATOM    480  N   ASP A  61       9.522  49.735  49.190  1.00 68.34           N
ATOM    481  CA  ASP A  61       8.542  49.064  48.378  1.00 68.34           C
ATOM    482  CB  ASP A  61       8.981  48.970  46.906  1.00 68.34           C
ATOM    483  CG  ASP A  61       7.802  48.538  46.045  1.00 68.34           C
ATOM    484  OD1 ASP A  61       6.811  47.996  46.602  1.00 68.34           O
ATOM    485  OD2 ASP A  61       7.883  48.741  44.804  1.00 68.34           O
ATOM    486  C   ASP A  61       8.294  47.672  48.885  1.00 68.34           C
ATOM    487  O   ASP A  61       9.183  46.822  48.913  1.00 68.34           O
ATOM    488  N   PRO A  62       7.075  47.428  49.287  1.00135.72           N
ATOM    489  CA  PRO A  62       6.716  46.130  49.790  1.00135.72           C
ATOM    490  CD  PRO A  62       6.284  48.483  49.901  1.00135.72           C
ATOM    491  CB  PRO A  62       5.368  46.310  50.485  1.00135.72           C
ATOM    492  CG  PRO A  62       5.388  47.781  50.936  1.00135.72           C
ATOM    493  C   PRO A  62       6.709  45.055  48.741  1.00135.72           C
ATOM    494  O   PRO A  62       6.705  43.882  49.105  1.00135.72           O
ATOM    495  N   THR A  63       6.635  45.432  47.451  1.00128.80           N
ATOM    496  CA  THR A  63       6.582  44.537  46.322  1.00128.80           C
ATOM    497  CB  THR A  63       6.067  45.181  45.069  1.00128.80           C
ATOM    498  OG1 THR A  63       5.756  44.183  44.108  1.00128.80           O
ATOM    499  CG2 THR A  63       7.150  46.112  44.508  1.00128.80           C
ATOM    500  C   THR A  63       7.921  43.940  45.986  1.00128.80           C
ATOM    501  O   THR A  63       7.997  42.924  45.299  1.00128.80           O
ATOM    502  N   VAL A  64       9.023  44.557  46.439  1.00112.77           N
ATOM    503  CA  VAL A  64      10.339  44.212  45.971  1.00112.77           C
ATOM    504  CB  VAL A  64      11.407  44.994  46.666  1.00112.77           C
ATOM    505  CG1 VAL A  64      11.408  44.626  48.160  1.00112.77           C
ATOM    506  CG2 VAL A  64      12.743  44.731  45.953  1.00112.77           C
ATOM    507  C   VAL A  64      10.677  42.757  46.124  1.00112.77           C
ATOM    508  O   VAL A  64      11.324  42.191  45.242  1.00112.77           O
ATOM    509  N   ALA A  65      10.296  42.105  47.238  1.00 38.86           N
ATOM    510  CA  ALA A  65      10.675  40.726  47.390  1.00 38.86           C
ATOM    511  CB  ALA A  65      10.243  40.095  48.722  1.00 38.86           C
ATOM    512  C   ALA A  65      10.059  39.906  46.300  1.00 38.86           C
ATOM    513  O   ALA A  65      10.726  39.043  45.732  1.00 38.86           O
ATOM    514  N   PRO A  66       8.814  40.116  45.979  1.00 89.65           N
ATOM    515  CA  PRO A  66       8.232  39.343  44.922  1.00 89.65           C
ATOM    516  CD  PRO A  66       7.815  40.499  46.957  1.00 89.65           C
ATOM    517  CB  PRO A  66       6.722  39.602  44.981  1.00 89.65           C
ATOM    518  CG  PRO A  66       6.542  40.644  46.106  1.00 89.65           C
ATOM    519  C   PRO A  66       8.895  39.610  43.605  1.00 89.65           C
ATOM    520  O   PRO A  66       9.067  38.680  42.819  1.00 89.65           O
ATOM    521  N   GLY A  67       9.306  40.861  43.349  1.00 29.28           N
ATOM    522  CA  GLY A  67       9.916  41.174  42.091  1.00 29.28           C
ATOM    523  C   GLY A  67      11.212  40.432  41.956  1.00 29.28           C
ATOM    524  O   GLY A  67      11.563  39.966  40.874  1.00 29.28           O
ATOM    525  N   LEU A  68      11.985  40.334  43.051  1.00 49.51           N
ATOM    526  CA  LEU A  68      13.280  39.708  42.997  1.00 49.51           C
ATOM    527  CB  LEU A  68      14.064  39.832  44.315  1.00 49.51           C
ATOM    528  CG  LEU A  68      14.402  41.284  44.699  1.00 49.51           C
ATOM    529  CD1 LEU A  68      15.189  41.340  46.017  1.00 49.51           C
ATOM    530  CD2 LEU A  68      15.102  42.024  43.547  1.00 49.51           C
ATOM    531  C   LEU A  68      13.176  38.240  42.694  1.00 49.51           C
ATOM    532  O   LEU A  68      13.926  37.722  41.869  1.00 49.51           O
ATOM    533  N   LEU A  69      12.244  37.518  43.344  1.00101.30           N
ATOM    534  CA  LEU A  69      12.156  36.102  43.105  1.00101.30           C
ATOM    535  CB  LEU A  69      11.070  35.374  43.915  1.00101.30           C
ATOM    536  CG  LEU A  69      11.403  35.147  45.394  1.00101.30           C
ATOM    537  CD1 LEU A  69      11.566  36.469  46.148  1.00101.30           C
ATOM    538  CD2 LEU A  69      10.365  34.219  46.042  1.00101.30           C
ATOM    539  C   LEU A  69      11.794  35.864  41.676  1.00101.30           C
ATOM    540  O   LEU A  69      12.276  34.915  41.062  1.00101.30           O
ATOM    541  N   THR A  70      10.924  36.713  41.102  1.00100.92           N
ATOM    542  CA  THR A  70      10.495  36.468  39.757  1.00100.92           C
ATOM    543  CB  THR A  70       9.449  37.426  39.254  1.00100.92           C
ATOM    544  OG1 THR A  70       8.824  36.893  38.096  1.00100.92           O
ATOM    545  CG2 THR A  70      10.118  38.758  38.890  1.00100.92           C
ATOM    546  C   THR A  70      11.685  36.552  38.851  1.00100.92           C
ATOM    547  O   THR A  70      11.762  35.830  37.859  1.00100.92           O
ATOM    548  N   MET A  71      12.649  37.441  39.162  1.00 44.11           N
ATOM    549  CA  MET A  71      13.805  37.587  38.319  1.00 44.11           C
ATOM    550  CB  MET A  71      14.766  38.696  38.780  1.00 44.11           C
ATOM    551  CG  MET A  71      14.169  40.097  38.646  1.00 44.11           C
ATOM    552  SD  MET A  71      15.344  41.444  38.969  1.00 44.11           S
ATOM    553  CE  MET A  71      16.282  41.174  37.437  1.00 44.11           C
ATOM    554  C   MET A  71      14.564  36.295  38.283  1.00 44.11           C
ATOM    555  O   MET A  71      15.104  35.914  37.247  1.00 44.11           O
ATOM    556  N   HIS A  72      14.642  35.584  39.419  1.00 51.30           N
ATOM    557  CA  HIS A  72      15.353  34.335  39.462  1.00 51.30           C
ATOM    558  ND1 HIS A  72      17.619  32.517  40.868  1.00 51.30           N
ATOM    559  CG  HIS A  72      16.255  32.546  41.062  1.00 51.30           C
ATOM    560  CB  HIS A  72      15.403  33.768  40.893  1.00 51.30           C
ATOM    561  NE2 HIS A  72      17.026  30.473  41.510  1.00 51.30           N
ATOM    562  CD2 HIS A  72      15.910  31.288  41.453  1.00 51.30           C
ATOM    563  CE1 HIS A  72      18.028  31.254  41.150  1.00 51.30           C
ATOM    564  C   HIS A  72      14.662  33.344  38.559  1.00 51.30           C
ATOM    565  O   HIS A  72      15.308  32.552  37.874  1.00 51.30           O
ATOM    566  N   PHE A  73      13.315  33.350  38.554  1.00 71.81           N
ATOM    567  CA  PHE A  73      12.529  32.461  37.736  1.00 71.81           C
ATOM    568  CB  PHE A  73      11.020  32.654  37.995  1.00 71.81           C
ATOM    569  CG  PHE A  73      10.213  31.972  36.941  1.00 71.81           C
ATOM    570  CD1 PHE A  73      10.048  30.607  36.928  1.00 71.81           C
ATOM    571  CD2 PHE A  73       9.593  32.719  35.964  1.00 71.81           C
ATOM    572  CE1 PHE A  73       9.290  30.004  35.951  1.00 71.81           C
ATOM    573  CE2 PHE A  73       8.834  32.122  34.985  1.00 71.81           C
ATOM    574  CZ  PHE A  73       8.684  30.758  34.975  1.00 71.81           C
ATOM    575  C   PHE A  73      12.791  32.728  36.280  1.00 71.81           C
ATOM    576  O   PHE A  73      13.092  31.805  35.524  1.00 71.81           O
ATOM    577  N   HIS A  74      12.719  34.005  35.854  1.00 79.16           N
ATOM    578  CA  HIS A  74      12.928  34.349  34.473  1.00 79.16           C
ATOM    579  ND1 HIS A  74      10.931  37.564  33.703  1.00 79.16           N
ATOM    580  CG  HIS A  74      11.320  36.296  34.074  1.00 79.16           C
ATOM    581  CB  HIS A  74      12.749  35.846  34.143  1.00 79.16           C
ATOM    582  NE2 HIS A  74       9.069  36.429  34.143  1.00 79.16           N
ATOM    583  CD2 HIS A  74      10.170  35.616  34.340  1.00 79.16           C
ATOM    584  CE1 HIS A  74       9.575  37.589  33.761  1.00 79.16           C
ATOM    585  C   HIS A  74      14.332  34.011  34.101  1.00 79.16           C
ATOM    586  O   HIS A  74      14.618  33.712  32.945  1.00 79.16           O
ATOM    587  N   ASP A  75      15.269  34.139  35.054  1.00 63.57           N
ATOM    588  CA  ASP A  75      16.640  33.832  34.764  1.00 63.57           C
ATOM    589  CB  ASP A  75      17.557  34.194  35.950  1.00 63.57           C
ATOM    590  CG  ASP A  75      19.004  34.017  35.527  1.00 63.57           C
ATOM    591  OD1 ASP A  75      19.235  33.680  34.336  1.00 63.57           O
ATOM    592  OD2 ASP A  75      19.898  34.208  36.394  1.00 63.57           O
ATOM    593  C   ASP A  75      16.821  32.362  34.477  1.00 63.57           C
ATOM    594  O   ASP A  75      17.330  31.974  33.427  1.00 63.57           O
ATOM    595  N   CYS A  76      16.342  31.496  35.387  1.00 64.17           N
ATOM    596  CA  CYS A  76      16.591  30.079  35.333  1.00 64.17           C
ATOM    597  CB  CYS A  76      16.175  29.379  36.633  1.00 64.17           C
ATOM    598  SG  CYS A  76      17.226  29.943  38.009  1.00 64.17           S
ATOM    599  C   CYS A  76      15.937  29.424  34.149  1.00 64.17           C
ATOM    600  O   CYS A  76      16.434  28.420  33.639  1.00 64.17           O
ATOM    601  N   PHE A  77      14.789  29.956  33.700  1.00120.26           N
ATOM    602  CA  PHE A  77      14.038  29.435  32.590  1.00120.26           C
ATOM    603  CB  PHE A  77      12.587  29.937  32.516  1.00120.26           C
ATOM    604  CG  PHE A  77      11.790  28.923  33.264  1.00120.26           C
ATOM    605  CD1 PHE A  77      11.902  28.771  34.627  1.00120.26           C
ATOM    606  CD2 PHE A  77      10.916  28.111  32.577  1.00120.26           C
ATOM    607  CE1 PHE A  77      11.155  27.822  35.287  1.00120.26           C
ATOM    608  CE2 PHE A  77      10.166  27.162  33.230  1.00120.26           C
ATOM    609  CZ  PHE A  77      10.286  27.015  34.591  1.00120.26           C
ATOM    610  C   PHE A  77      14.728  29.627  31.274  1.00120.26           C
ATOM    611  O   PHE A  77      14.367  28.975  30.292  1.00120.26           O
ATOM    612  N   VAL A  78      15.652  30.599  31.170  1.00141.07           N
ATOM    613  CA  VAL A  78      16.326  30.758  29.911  1.00141.07           C
ATOM    614  CB  VAL A  78      16.084  32.094  29.266  1.00141.07           C
ATOM    615  CG1 VAL A  78      14.626  32.177  28.798  1.00141.07           C
ATOM    616  CG2 VAL A  78      16.426  33.187  30.287  1.00141.07           C
ATOM    617  C   VAL A  78      17.809  30.632  30.101  1.00141.07           C
ATOM    618  O   VAL A  78      18.428  31.398  30.838  1.00141.07           O
ATOM    619  N   GLN A  79      18.418  29.656  29.398  1.00 72.38           N
ATOM    620  CA  GLN A  79      19.839  29.442  29.410  1.00 72.38           C
ATOM    621  CB  GLN A  79      20.619  30.669  28.902  1.00 72.38           C
ATOM    622  CG  GLN A  79      20.278  31.065  27.464  1.00 72.38           C
ATOM    623  CD  GLN A  79      21.003  32.368  27.153  1.00 72.38           C
ATOM    624  OE1 GLN A  79      21.521  32.564  26.055  1.00 72.38           O
ATOM    625  NE2 GLN A  79      21.040  33.290  28.153  1.00 72.38           N
ATOM    626  C   GLN A  79      20.321  29.151  30.802  1.00 72.38           C
ATOM    627  O   GLN A  79      21.499  29.348  31.099  1.00 72.38           O
ATOM    628  N   GLY A  80      19.439  28.655  31.691  1.00 33.21           N
ATOM    629  CA  GLY A  80      19.851  28.298  33.024  1.00 33.21           C
ATOM    630  C   GLY A  80      19.954  29.529  33.884  1.00 33.21           C
ATOM    631  O   GLY A  80      19.742  30.649  33.420  1.00 33.21           O
ATOM    632  N   CYS A  81      20.320  29.333  35.175  1.00 86.59           N
ATOM    633  CA  CYS A  81      20.410  30.414  36.124  1.00 86.59           C
ATOM    634  CB  CYS A  81      20.274  29.934  37.582  1.00 86.59           C
ATOM    635  SG  CYS A  81      18.887  28.783  37.845  1.00 86.59           S
ATOM    636  C   CYS A  81      21.787  31.021  35.995  1.00 86.59           C
ATOM    637  O   CYS A  81      22.660  30.799  36.833  1.00 86.59           O
ATOM    638  N   ASP A  82      22.023  31.681  34.844  1.00133.67           N
ATOM    639  CA  ASP A  82      23.196  32.381  34.376  1.00133.67           C
ATOM    640  CB  ASP A  82      23.516  32.075  32.900  1.00133.67           C
ATOM    641  CG  ASP A  82      22.358  32.524  32.024  1.00133.67           C
ATOM    642  OD1 ASP A  82      21.335  33.006  32.582  1.00133.67           O
ATOM    643  OD2 ASP A  82      22.481  32.382  30.778  1.00133.67           O
ATOM    644  C   ASP A  82      23.221  33.884  34.566  1.00133.67           C
ATOM    645  O   ASP A  82      24.183  34.516  34.133  1.00133.67           O
ATOM    646  N   ALA A  83      22.151  34.527  35.076  1.00 78.80           N
ATOM    647  CA  ALA A  83      22.092  35.970  35.177  1.00 78.80           C
ATOM    648  CB  ALA A  83      23.281  36.584  35.936  1.00 78.80           C
ATOM    649  C   ALA A  83      22.033  36.604  33.811  1.00 78.80           C
ATOM    650  O   ALA A  83      22.319  37.790  33.640  1.00 78.80           O
ATOM    651  N   SER A  84      21.589  35.841  32.800  1.00 62.46           N
ATOM    652  CA  SER A  84      21.513  36.350  31.457  1.00 62.46           C
ATOM    653  CB  SER A  84      21.015  35.285  30.465  1.00 62.46           C
ATOM    654  OG  SER A  84      19.698  34.878  30.810  1.00 62.46           O
ATOM    655  C   SER A  84      20.534  37.497  31.392  1.00 62.46           C
ATOM    656  O   SER A  84      20.722  38.448  30.633  1.00 62.46           O
ATOM    657  N   ILE A  85      19.472  37.441  32.218  1.00120.74           N
ATOM    658  CA  ILE A  85      18.386  38.390  32.246  1.00120.74           C
ATOM    659  CB  ILE A  85      17.329  37.986  33.245  1.00120.74           C
ATOM    660  CG2 ILE A  85      17.944  38.005  34.648  1.00120.74           C
ATOM    661  CG1 ILE A  85      16.063  38.843  33.116  1.00120.74           C
ATOM    662  CD1 ILE A  85      15.206  38.451  31.921  1.00120.74           C
ATOM    663  C   ILE A  85      18.864  39.777  32.596  1.00120.74           C
ATOM    664  O   ILE A  85      18.296  40.766  32.137  1.00120.74           O
ATOM    665  N   LEU A  86      19.883  39.885  33.467  1.00139.33           N
ATOM    666  CA  LEU A  86      20.412  41.126  33.980  1.00139.33           C
ATOM    667  CB  LEU A  86      21.483  40.901  35.066  1.00139.33           C
ATOM    668  CG  LEU A  86      20.959  40.456  36.447  1.00139.33           C
ATOM    669  CD1 LEU A  86      20.348  41.630  37.219  1.00139.33           C
ATOM    670  CD2 LEU A  86      19.987  39.277  36.341  1.00139.33           C
ATOM    671  C   LEU A  86      21.070  41.969  32.927  1.00139.33           C
ATOM    672  O   LEU A  86      21.091  43.193  33.041  1.00139.33           O
ATOM    673  N   ILE A  87      21.676  41.351  31.901  1.00139.83           N
ATOM    674  CA  ILE A  87      22.433  42.115  30.943  1.00139.83           C
ATOM    675  CB  ILE A  87      23.163  41.272  29.934  1.00139.83           C
ATOM    676  CG2 ILE A  87      24.166  40.386  30.692  1.00139.83           C
ATOM    677  CG1 ILE A  87      22.175  40.478  29.068  1.00139.83           C
ATOM    678  CD1 ILE A  87      22.828  39.841  27.844  1.00139.83           C
ATOM    679  C   ILE A  87      21.557  43.072  30.198  1.00139.83           C
ATOM    680  O   ILE A  87      20.422  42.762  29.837  1.00139.83           O
ATOM    681  N   SER A  88      22.075  44.296  29.974  1.00107.75           N
ATOM    682  CA  SER A  88      21.339  45.285  29.246  1.00107.75           C
ATOM    683  CB  SER A  88      21.168  46.617  29.997  1.00107.75           C
ATOM    684  OG  SER A  88      20.430  47.535  29.202  1.00107.75           O
ATOM    685  C   SER A  88      22.093  45.589  27.993  1.00107.75           C
ATOM    686  O   SER A  88      23.232  45.162  27.810  1.00107.75           O
ATOM    687  N   GLY A  89      21.430  46.287  27.053  1.00111.94           N
ATOM    688  CA  GLY A  89      22.101  46.722  25.864  1.00111.94           C
ATOM    689  C   GLY A  89      21.994  45.672  24.813  1.00111.94           C
ATOM    690  O   GLY A  89      21.965  44.479  25.104  1.00111.94           O
ATOM    691  N   SER A  90      21.964  46.108  23.539  1.00147.12           N
ATOM    692  CA  SER A  90      21.861  45.186  22.444  1.00147.12           C
ATOM    693  CB  SER A  90      22.824  43.990  22.541  1.00147.12           C
ATOM    694  OG  SER A  90      24.167  44.442  22.483  1.00147.12           O
ATOM    695  C   SER A  90      20.466  44.657  22.463  1.00147.12           C
ATOM    696  O   SER A  90      19.612  45.190  23.170  1.00147.12           O
ATOM    697  N   GLY A  91      20.178  43.615  21.655  1.00104.85           N
ATOM    698  CA  GLY A  91      18.878  43.027  21.787  1.00104.85           C
ATOM    699  C   GLY A  91      18.899  42.541  23.198  1.00104.85           C
ATOM    700  O   GLY A  91      19.933  42.070  23.666  1.00104.85           O
ATOM    701  N   THR A  92      17.774  42.624  23.933  1.00298.39           N
ATOM    702  CA  THR A  92      17.944  42.302  25.320  1.00298.39           C
ATOM    703  CB  THR A  92      17.806  43.493  26.221  0.41298.39           C
ATOM    704  OG1 THR A  92      16.487  44.014  26.141  1.00298.39           O
ATOM    705  CG2 THR A  92      18.823  44.561  25.781  1.00298.39           C
ATOM    706  C   THR A  92      16.948  41.289  25.784  1.00298.39           C
ATOM    707  O   THR A  92      15.963  41.002  25.110  1.00298.39           O
ATOM    708  N   GLU A  93      17.233  40.667  26.949  1.00133.90           N
ATOM    709  CA  GLU A  93      16.308  39.750  27.536  1.00133.90           C
ATOM    710  CB  GLU A  93      16.931  38.950  28.694  1.00133.90           C
ATOM    711  CG  GLU A  93      16.068  37.782  29.175  1.00133.90           C
ATOM    712  CD  GLU A  93      16.989  36.767  29.837  1.00133.90           C
ATOM    713  OE1 GLU A  93      18.006  36.402  29.190  1.00133.90           O
ATOM    714  OE2 GLU A  93      16.699  36.342  30.986  1.00133.90           O
ATOM    715  C   GLU A  93      15.148  40.549  28.036  1.00133.90           C
ATOM    716  O   GLU A  93      13.998  40.130  27.927  1.00133.90           O
ATOM    717  N   ARG A  94      15.431  41.757  28.560  1.00156.06           N
ATOM    718  CA  ARG A  94      14.415  42.591  29.134  1.00156.06           C
ATOM    719  CB  ARG A  94      14.970  43.849  29.827  1.00156.06           C
ATOM    720  CG  ARG A  94      15.815  44.762  28.945  1.00156.06           C
ATOM    721  CD  ARG A  94      16.549  45.839  29.745  1.00156.06           C
ATOM    722  NE  ARG A  94      15.521  46.675  30.425  1.00156.06           N
ATOM    723  CZ  ARG A  94      15.864  47.901  30.916  1.00156.06           C
ATOM    724  NH1 ARG A  94      17.137  48.368  30.755  1.00156.06           N
ATOM    725  NH2 ARG A  94      14.937  48.660  31.570  1.00156.06           N
ATOM    726  C   ARG A  94      13.418  42.954  28.082  1.00156.06           C
ATOM    727  O   ARG A  94      12.235  43.121  28.372  1.00156.06           O
ATOM    728  N   THR A  95      13.867  43.086  26.823  1.00103.03           N
ATOM    729  CA  THR A  95      12.961  43.429  25.769  1.00103.03           C
ATOM    730  CB  THR A  95      13.615  43.629  24.432  1.00103.03           C
ATOM    731  OG1 THR A  95      12.748  44.349  23.569  1.00103.03           O
ATOM    732  CG2 THR A  95      13.902  42.250  23.817  1.00103.03           C
ATOM    733  C   THR A  95      11.978  42.310  25.619  1.00103.03           C
ATOM    734  O   THR A  95      10.836  42.542  25.227  1.00103.03           O
ATOM    735  N   ALA A  96      12.405  41.063  25.917  1.00 45.92           N
ATOM    736  CA  ALA A  96      11.556  39.914  25.743  1.00 45.92           C
ATOM    737  CB  ALA A  96      12.157  38.610  26.297  1.00 45.92           C
ATOM    738  C   ALA A  96      10.261  40.163  26.450  1.00 45.92           C
ATOM    739  O   ALA A  96      10.209  40.748  27.530  1.00 45.92           O
ATOM    740  N   PRO A  97       9.211  39.707  25.826  1.00 96.47           N
ATOM    741  CA  PRO A  97       7.858  39.956  26.239  1.00 96.47           C
ATOM    742  CD  PRO A  97       9.301  38.712  24.769  1.00 96.47           C
ATOM    743  CB  PRO A  97       6.975  39.210  25.233  1.00 96.47           C
ATOM    744  CG  PRO A  97       7.892  38.106  24.675  1.00 96.47           C
ATOM    745  C   PRO A  97       7.519  39.640  27.666  1.00 96.47           C
ATOM    746  O   PRO A  97       6.701  40.384  28.202  1.00 96.47           O
ATOM    747  N   PRO A  98       8.023  38.628  28.317  1.00 76.53           N
ATOM    748  CA  PRO A  98       7.626  38.429  29.685  1.00 76.53           C
ATOM    749  CD  PRO A  98       8.329  37.369  27.657  1.00 76.53           C
ATOM    750  CB  PRO A  98       8.075  37.017  30.048  1.00 76.53           C
ATOM    751  CG  PRO A  98       8.045  36.276  28.700  1.00 76.53           C
ATOM    752  C   PRO A  98       8.175  39.490  30.593  1.00 76.53           C
ATOM    753  O   PRO A  98       7.674  39.645  31.705  1.00 76.53           O
ATOM    754  N   ASN A  99       9.223  40.200  30.145  1.00 96.35           N
ATOM    755  CA  ASN A  99       9.950  41.191  30.892  1.00 96.35           C
ATOM    756  CB  ASN A  99      11.356  41.436  30.348  1.00 96.35           C
ATOM    757  CG  ASN A  99      12.149  40.194  30.721  1.00 96.35           C
ATOM    758  OD1 ASN A  99      11.604  39.193  31.185  1.00 96.35           O
ATOM    759  ND2 ASN A  99      13.490  40.265  30.531  1.00 96.35           N
ATOM    760  C   ASN A  99       9.241  42.519  31.082  1.00 96.35           C
ATOM    761  O   ASN A  99       9.663  43.303  31.928  1.00 96.35           O
ATOM    762  N   SER A 100       8.183  42.865  30.315  1.00126.13           N
ATOM    763  CA  SER A 100       7.550  44.165  30.467  1.00126.13           C
ATOM    764  CB  SER A 100       6.319  44.336  29.559  1.00126.13           C
ATOM    765  OG  SER A 100       5.303  43.418  29.933  1.00126.13           O
ATOM    766  C   SER A 100       7.094  44.304  31.888  1.00126.13           C
ATOM    767  O   SER A 100       6.758  45.386  32.374  1.00126.13           O
ATOM    768  N   LEU A 101       6.935  43.158  32.554  1.00139.79           N
ATOM    769  CA  LEU A 101       6.627  43.102  33.946  1.00139.79           C
ATOM    770  CB  LEU A 101       6.037  41.739  34.345  1.00139.79           C
ATOM    771  CG  LEU A 101       4.763  41.359  33.563  1.00139.79           C
ATOM    772  CD1 LEU A 101       4.215  39.994  34.015  1.00139.79           C
ATOM    773  CD2 LEU A 101       3.710  42.477  33.616  1.00139.79           C
ATOM    774  C   LEU A 101       7.829  43.312  34.835  1.00139.79           C
ATOM    775  O   LEU A 101       7.723  43.912  35.905  1.00139.79           O
ATOM    776  N   LEU A 102       9.010  42.815  34.412  1.00114.77           N
ATOM    777  CA  LEU A 102      10.168  42.699  35.270  1.00114.77           C
ATOM    778  CB  LEU A 102      11.399  42.084  34.580  1.00114.77           C
ATOM    779  CG  LEU A 102      11.231  40.593  34.249  1.00114.77           C
ATOM    780  CD1 LEU A 102      12.519  40.011  33.647  1.00114.77           C
ATOM    781  CD2 LEU A 102      10.739  39.810  35.478  1.00114.77           C
ATOM    782  C   LEU A 102      10.600  43.996  35.871  1.00114.77           C
ATOM    783  O   LEU A 102      10.547  45.047  35.238  1.00114.77           O
ATOM    784  N   ARG A 103      11.036  43.929  37.153  1.00 57.35           N
ATOM    785  CA  ARG A 103      11.499  45.095  37.849  1.00 57.35           C
ATOM    786  CB  ARG A 103      10.378  45.888  38.549  1.00 57.35           C
ATOM    787  CG  ARG A 103       9.668  45.110  39.658  1.00 57.35           C
ATOM    788  CD  ARG A 103       8.551  45.900  40.347  1.00 57.35           C
ATOM    789  NE  ARG A 103       9.159  47.109  40.974  1.00 57.35           N
ATOM    790  CZ  ARG A 103       9.613  47.071  42.263  1.00 57.35           C
ATOM    791  NH1 ARG A 103       9.566  45.907  42.974  1.00 57.35           N
ATOM    792  NH2 ARG A 103      10.109  48.206  42.839  1.00 57.35           N
ATOM    793  C   ARG A 103      12.443  44.658  38.928  1.00 57.35           C
ATOM    794  O   ARG A 103      12.650  43.465  39.148  1.00 57.35           O
ATOM    795  N   GLY A 104      13.047  45.644  39.627  1.00 32.78           N
ATOM    796  CA  GLY A 104      13.918  45.371  40.737  1.00 32.78           C
ATOM    797  C   GLY A 104      15.352  45.296  40.297  1.00 32.78           C
ATOM    798  O   GLY A 104      16.220  44.909  41.079  1.00 32.78           O
ATOM    799  N   TYR A 105      15.653  45.688  39.046  1.00 68.74           N
ATOM    800  CA  TYR A 105      17.003  45.617  38.554  1.00 68.74           C
ATOM    801  CB  TYR A 105      17.153  46.096  37.093  1.00 68.74           C
ATOM    802  CG  TYR A 105      16.425  45.205  36.132  1.00 68.74           C
ATOM    803  CD1 TYR A 105      16.941  43.988  35.742  1.00 68.74           C
ATOM    804  CD2 TYR A 105      15.227  45.612  35.589  1.00 68.74           C
ATOM    805  CE1 TYR A 105      16.265  43.189  34.846  1.00 68.74           C
ATOM    806  CE2 TYR A 105      14.546  44.820  34.694  1.00 68.74           C
ATOM    807  CZ  TYR A 105      15.063  43.604  34.321  1.00 68.74           C
ATOM    808  OH  TYR A 105      14.365  42.791  33.402  1.00 68.74           O
ATOM    809  C   TYR A 105      17.871  46.515  39.389  1.00 68.74           C
ATOM    810  O   TYR A 105      19.018  46.192  39.689  1.00 68.74           O
ATOM    811  N   GLU A 106      17.361  47.695  39.771  1.00 78.35           N
ATOM    812  CA  GLU A 106      18.160  48.609  40.536  1.00 78.35           C
ATOM    813  CB  GLU A 106      17.451  49.960  40.724  1.00 78.35           C
ATOM    814  CG  GLU A 106      16.056  49.852  41.341  1.00 78.35           C
ATOM    815  CD  GLU A 106      15.297  51.116  40.963  1.00 78.35           C
ATOM    816  OE1 GLU A 106      15.795  51.852  40.071  1.00 78.35           O
ATOM    817  OE2 GLU A 106      14.206  51.358  41.546  1.00 78.35           O
ATOM    818  C   GLU A 106      18.501  48.006  41.868  1.00 78.35           C
ATOM    819  O   GLU A 106      19.620  48.163  42.356  1.00 78.35           O
ATOM    820  N   VAL A 107      17.547  47.291  42.493  1.00 32.79           N
ATOM    821  CA  VAL A 107      17.784  46.691  43.777  1.00 32.79           C
ATOM    822  CB  VAL A 107      16.560  46.048  44.360  1.00 32.79           C
ATOM    823  CG1 VAL A 107      16.948  45.353  45.676  1.00 32.79           C
ATOM    824  CG2 VAL A 107      15.489  47.136  44.537  1.00 32.79           C
ATOM    825  C   VAL A 107      18.844  45.641  43.643  1.00 32.79           C
ATOM    826  O   VAL A 107      19.687  45.493  44.527  1.00 32.79           O
ATOM    827  N   ILE A 108      18.833  44.869  42.536  1.00141.05           N
ATOM    828  CA  ILE A 108      19.842  43.856  42.402  1.00141.05           C
ATOM    829  CB  ILE A 108      19.677  42.919  41.222  1.00141.05           C
ATOM    830  CG2 ILE A 108      18.311  42.233  41.394  1.00141.05           C
ATOM    831  CG1 ILE A 108      19.846  43.595  39.853  1.00141.05           C
ATOM    832  CD1 ILE A 108      21.292  43.916  39.477  1.00141.05           C
ATOM    833  C   ILE A 108      21.172  44.545  42.353  1.00141.05           C
ATOM    834  O   ILE A 108      22.149  44.074  42.934  1.00141.05           O
ATOM    835  N   ASP A 109      21.246  45.700  41.667  1.00 36.89           N
ATOM    836  CA  ASP A 109      22.486  46.412  41.581  1.00 36.89           C
ATOM    837  CB  ASP A 109      22.375  47.709  40.758  1.00 36.89           C
ATOM    838  CG  ASP A 109      22.268  47.342  39.283  1.00 36.89           C
ATOM    839  OD1 ASP A 109      22.694  46.213  38.919  1.00 36.89           O
ATOM    840  OD2 ASP A 109      21.765  48.190  38.498  1.00 36.89           O
ATOM    841  C   ASP A 109      22.922  46.793  42.963  1.00 36.89           C
ATOM    842  O   ASP A 109      24.103  46.690  43.291  1.00 36.89           O
ATOM    843  N   ASP A 110      21.979  47.240  43.815  1.00 74.63           N
ATOM    844  CA  ASP A 110      22.346  47.678  45.132  1.00 74.63           C
ATOM    845  CB  ASP A 110      21.185  48.303  45.920  1.00 74.63           C
ATOM    846  CG  ASP A 110      21.825  49.097  47.044  1.00 74.63           C
ATOM    847  OD1 ASP A 110      23.084  49.141  47.079  1.00 74.63           O
ATOM    848  OD2 ASP A 110      21.072  49.670  47.877  1.00 74.63           O
ATOM    849  C   ASP A 110      22.872  46.523  45.930  1.00 74.63           C
ATOM    850  O   ASP A 110      23.831  46.669  46.685  1.00 74.63           O
ATOM    851  N   ALA A 111      22.250  45.336  45.793  1.00 27.94           N
ATOM    852  CA  ALA A 111      22.703  44.195  46.535  1.00 27.94           C
ATOM    853  CB  ALA A 111      21.845  42.942  46.284  1.00 27.94           C
ATOM    854  C   ALA A 111      24.099  43.885  46.100  1.00 27.94           C
ATOM    855  O   ALA A 111      24.972  43.598  46.917  1.00 27.94           O
ATOM    856  N   LYS A 112      24.349  43.958  44.784  1.00 85.52           N
ATOM    857  CA  LYS A 112      25.643  43.632  44.271  1.00 85.52           C
ATOM    858  CB  LYS A 112      25.687  43.657  42.750  1.00 85.52           C
ATOM    859  CG  LYS A 112      27.042  43.196  42.257  1.00 85.52           C
ATOM    860  CD  LYS A 112      27.013  42.749  40.813  0.71 85.52           C
ATOM    861  CE  LYS A 112      28.287  42.015  40.448  0.71 85.52           C
ATOM    862  NZ  LYS A 112      28.632  41.049  41.515  0.71 85.52           N
ATOM    863  C   LYS A 112      26.672  44.594  44.773  1.00 85.52           C
ATOM    864  O   LYS A 112      27.790  44.199  45.101  1.00 85.52           O
ATOM    865  N   GLN A 113      26.334  45.893  44.842  1.00 70.89           N
ATOM    866  CA  GLN A 113      27.306  46.853  45.277  1.00 70.89           C
ATOM    867  CB  GLN A 113      26.807  48.302  45.169  1.00 70.89           C
ATOM    868  CG  GLN A 113      26.630  48.742  43.716  1.00 70.89           C
ATOM    869  CD  GLN A 113      27.997  48.659  43.051  1.00 70.89           C
ATOM    870  OE1 GLN A 113      29.028  48.676  43.721  1.00 70.89           O
ATOM    871  NE2 GLN A 113      28.010  48.556  41.695  1.00 70.89           N
ATOM    872  C   GLN A 113      27.674  46.575  46.699  1.00 70.89           C
ATOM    873  O   GLN A 113      28.838  46.690  47.080  1.00 70.89           O
ATOM    874  N   GLN A 114      26.689  46.193  47.531  1.00 73.63           N
ATOM    875  CA  GLN A 114      26.991  45.960  48.911  1.00 73.63           C
ATOM    876  CB  GLN A 114      25.750  45.641  49.762  1.00 73.63           C
ATOM    877  CG  GLN A 114      26.049  45.630  51.263  1.00 73.63           C
ATOM    878  CD  GLN A 114      26.456  47.046  51.653  1.00 73.63           C
ATOM    879  OE1 GLN A 114      25.791  48.015  51.289  1.00 73.63           O
ATOM    880  NE2 GLN A 114      27.584  47.174  52.404  1.00 73.63           N
ATOM    881  C   GLN A 114      27.941  44.808  49.006  1.00 73.63           C
ATOM    882  O   GLN A 114      28.876  44.841  49.803  1.00 73.63           O
ATOM    883  N   ILE A 115      27.723  43.758  48.188  1.00 83.07           N
ATOM    884  CA  ILE A 115      28.565  42.594  48.189  1.00 83.07           C
ATOM    885  CB  ILE A 115      28.080  41.512  47.268  1.00 83.07           C
ATOM    886  CG2 ILE A 115      29.149  40.406  47.244  1.00 83.07           C
ATOM    887  CG1 ILE A 115      26.690  41.014  47.701  1.00 83.07           C
ATOM    888  CD1 ILE A 115      26.667  40.409  49.104  1.00 83.07           C
ATOM    889  C   ILE A 115      29.939  42.969  47.737  1.00 83.07           C
ATOM    890  O   ILE A 115      30.932  42.510  48.298  1.00 83.07           O
ATOM    891  N   GLU A 116      30.036  43.814  46.697  1.00 69.96           N
ATOM    892  CA  GLU A 116      31.320  44.176  46.171  1.00 69.96           C
ATOM    893  CB  GLU A 116      31.216  45.093  44.938  1.00 69.96           C
ATOM    894  CG  GLU A 116      30.550  44.415  43.738  1.00 69.96           C
ATOM    895  CD  GLU A 116      31.477  43.317  43.239  1.00 69.96           C
ATOM    896  OE1 GLU A 116      32.715  43.551  43.215  1.00 69.96           O
ATOM    897  OE2 GLU A 116      30.962  42.225  42.880  1.00 69.96           O
ATOM    898  C   GLU A 116      32.084  44.910  47.227  1.00 69.96           C
ATOM    899  O   GLU A 116      33.290  44.719  47.377  1.00 69.96           O
ATOM    900  N   ALA A 117      31.406  45.777  47.999  1.00 34.92           N
ATOM    901  CA  ALA A 117      32.141  46.536  48.965  1.00 34.92           C
ATOM    902  CB  ALA A 117      31.259  47.529  49.739  1.00 34.92           C
ATOM    903  C   ALA A 117      32.771  45.613  49.964  1.00 34.92           C
ATOM    904  O   ALA A 117      33.957  45.755  50.265  1.00 34.92           O
ATOM    905  N   ILE A 118      32.005  44.651  50.523  1.00171.74           N
ATOM    906  CA  ILE A 118      32.623  43.792  51.495  1.00171.74           C
ATOM    907  CB  ILE A 118      31.723  43.042  52.451  1.00171.74           C
ATOM    908  CG2 ILE A 118      30.885  44.091  53.200  1.00171.74           C
ATOM    909  CG1 ILE A 118      30.885  41.952  51.773  1.00171.74           C
ATOM    910  CD1 ILE A 118      29.817  42.490  50.842  1.00171.74           C
ATOM    911  C   ILE A 118      33.528  42.788  50.851  1.00171.74           C
ATOM    912  O   ILE A 118      34.595  42.490  51.385  1.00171.74           O
ATOM    913  N   CYS A 119      33.122  42.203  49.704  0.80 76.91           N
ATOM    914  CA  CYS A 119      33.934  41.146  49.169  0.80 76.91           C
ATOM    915  CB  CYS A 119      33.253  39.790  49.391  0.80 76.91           C
ATOM    916  SG  CYS A 119      32.713  39.621  51.120  0.80 76.91           S
ATOM    917  C   CYS A 119      34.109  41.347  47.693  0.80 76.91           C
ATOM    918  O   CYS A 119      33.403  40.755  46.878  0.80 76.91           O
ATOM    919  N   PRO A 120      35.068  42.146  47.327  1.00121.42           N
ATOM    920  CA  PRO A 120      35.303  42.481  45.951  1.00121.42           C
ATOM    921  CD  PRO A 120      36.216  42.433  48.171  1.00121.42           C
ATOM    922  CB  PRO A 120      36.515  43.410  45.972  1.00121.42           C
ATOM    923  CG  PRO A 120      37.307  42.916  47.198  1.00121.42           C
ATOM    924  C   PRO A 120      35.568  41.286  45.081  1.00121.42           C
ATOM    925  O   PRO A 120      36.450  40.493  45.404  1.00121.42           O
ATOM    926  N   GLY A 121      34.815  41.158  43.968  1.00 48.14           N
ATOM    927  CA  GLY A 121      35.059  40.191  42.932  1.00 48.14           C
ATOM    928  C   GLY A 121      34.565  38.812  43.275  1.00 48.14           C
ATOM    929  O   GLY A 121      34.742  37.893  42.478  1.00 48.14           O
ATOM    930  N   VAL A 122      34.006  38.598  44.480  1.00149.32           N
ATOM    931  CA  VAL A 122      33.588  37.276  44.875  1.00149.32           C
ATOM    932  CB  VAL A 122      33.462  37.103  46.358  1.00149.32           C
ATOM    933  CG1 VAL A 122      34.851  37.149  46.999  1.00149.32           C
ATOM    934  CG2 VAL A 122      32.492  38.168  46.889  1.00149.32           C
ATOM    935  C   VAL A 122      32.291  36.743  44.334  1.00149.32           C
ATOM    936  O   VAL A 122      32.263  35.654  43.760  1.00149.32           O
ATOM    937  N   VAL A 123      31.177  37.489  44.479  1.00 67.12           N
ATOM    938  CA  VAL A 123      29.888  36.879  44.263  1.00 67.12           C
ATOM    939  CB  VAL A 123      28.862  37.337  45.265  1.00 67.12           C
ATOM    940  CG1 VAL A 123      27.520  36.648  44.958  1.00 67.12           C
ATOM    941  CG2 VAL A 123      29.402  37.079  46.688  1.00 67.12           C
ATOM    942  C   VAL A 123      29.345  37.170  42.909  1.00 67.12           C
ATOM    943  O   VAL A 123      29.337  38.314  42.459  1.00 67.12           O
ATOM    944  N   SER A 124      28.846  36.114  42.236  1.00 41.98           N
ATOM    945  CA  SER A 124      28.300  36.241  40.914  1.00 41.98           C
ATOM    946  CB  SER A 124      28.266  34.915  40.139  0.93 41.98           C
ATOM    947  OG  SER A 124      27.400  34.001  40.795  0.93 41.98           O
ATOM    948  C   SER A 124      26.894  36.757  40.990  1.00 41.98           C
ATOM    949  O   SER A 124      26.204  36.608  41.997  1.00 41.98           O
ATOM    950  N   CYS A 125      26.439  37.395  39.894  1.00 44.97           N
ATOM    951  CA  CYS A 125      25.113  37.938  39.800  1.00 44.97           C
ATOM    952  CB  CYS A 125      24.885  38.748  38.509  1.00 44.97           C
ATOM    953  SG  CYS A 125      25.919  40.240  38.476  1.00 44.97           S
ATOM    954  C   CYS A 125      24.129  36.811  39.831  1.00 44.97           C
ATOM    955  O   CYS A 125      23.040  36.941  40.385  1.00 44.97           O
ATOM    956  N   ALA A 126      24.485  35.660  39.232  1.00 31.33           N
ATOM    957  CA  ALA A 126      23.584  34.543  39.194  1.00 31.33           C
ATOM    958  CB  ALA A 126      24.176  33.318  38.474  0.67 31.33           C
ATOM    959  C   ALA A 126      23.286  34.128  40.602  1.00 31.33           C
ATOM    960  O   ALA A 126      22.146  33.797  40.930  1.00 31.33           O
ATOM    961  N   ASP A 127      24.320  34.118  41.466  1.00 56.47           N
ATOM    962  CA  ASP A 127      24.172  33.734  42.843  1.00 56.47           C
ATOM    963  CB  ASP A 127      25.521  33.630  43.581  1.00 56.47           C
ATOM    964  CG  ASP A 127      26.281  32.421  43.045  1.00 56.47           C
ATOM    965  OD1 ASP A 127      25.644  31.562  42.378  1.00 56.47           O
ATOM    966  OD2 ASP A 127      27.511  32.336  43.311  1.00 56.47           O
ATOM    967  C   ASP A 127      23.340  34.753  43.563  1.00 56.47           C
ATOM    968  O   ASP A 127      22.542  34.412  44.436  1.00 56.47           O
ATOM    969  N   ILE A 128      23.491  36.043  43.208  1.00 42.68           N
ATOM    970  CA  ILE A 128      22.755  37.065  43.895  1.00 42.68           C
ATOM    971  CB  ILE A 128      23.021  38.444  43.362  1.00 42.68           C
ATOM    972  CG2 ILE A 128      22.046  39.415  44.050  1.00 42.68           C
ATOM    973  CG1 ILE A 128      24.499  38.821  43.557  1.00 42.68           C
ATOM    974  CD1 ILE A 128      24.905  40.096  42.818  1.00 42.68           C
ATOM    975  C   ILE A 128      21.289  36.785  43.734  1.00 42.68           C
ATOM    976  O   ILE A 128      20.524  36.888  44.690  1.00 42.68           O
ATOM    977  N   LEU A 129      20.849  36.402  42.523  1.00100.52           N
ATOM    978  CA  LEU A 129      19.449  36.155  42.304  1.00100.52           C
ATOM    979  CB  LEU A 129      19.134  35.760  40.844  1.00100.52           C
ATOM    980  CG  LEU A 129      19.174  36.908  39.810  1.00100.52           C
ATOM    981  CD1 LEU A 129      17.923  37.792  39.901  1.00100.52           C
ATOM    982  CD2 LEU A 129      20.461  37.732  39.919  1.00100.52           C
ATOM    983  C   LEU A 129      18.978  35.025  43.174  1.00100.52           C
ATOM    984  O   LEU A 129      17.878  35.085  43.720  1.00100.52           O
ATOM    985  N   ALA A 130      19.773  33.945  43.302  1.00 40.37           N
ATOM    986  CA  ALA A 130      19.359  32.821  44.099  1.00 40.37           C
ATOM    987  CB  ALA A 130      20.331  31.634  44.016  1.00 40.37           C
ATOM    988  C   ALA A 130      19.263  33.221  45.542  1.00 40.37           C
ATOM    989  O   ALA A 130      18.310  32.858  46.231  1.00 40.37           O
ATOM    990  N   LEU A 131      20.262  33.977  46.040  1.00 52.27           N
ATOM    991  CA  LEU A 131      20.265  34.388  47.416  1.00 52.27           C
ATOM    992  CB  LEU A 131      21.537  35.149  47.833  1.00 52.27           C
ATOM    993  CG  LEU A 131      22.806  34.284  47.877  1.00 52.27           C
ATOM    994  CD1 LEU A 131      24.026  35.115  48.304  1.00 52.27           C
ATOM    995  CD2 LEU A 131      22.605  33.040  48.755  1.00 52.27           C
ATOM    996  C   LEU A 131      19.109  35.307  47.678  1.00 52.27           C
ATOM    997  O   LEU A 131      18.442  35.195  48.705  1.00 52.27           O
ATOM    998  N   ALA A 132      18.840  36.239  46.747  1.00 38.86           N
ATOM    999  CA  ALA A 132      17.804  37.219  46.915  1.00 38.86           C
ATOM   1000  CB  ALA A 132      17.743  38.224  45.754  1.00 38.86           C
ATOM   1001  C   ALA A 132      16.466  36.546  47.015  1.00 38.86           C
ATOM   1002  O   ALA A 132      15.592  37.000  47.753  1.00 38.86           O
ATOM   1003  N   ALA A 133      16.252  35.459  46.251  1.00 33.45           N
ATOM   1004  CA  ALA A 133      14.976  34.799  46.274  1.00 33.45           C
ATOM   1005  CB  ALA A 133      14.903  33.623  45.288  1.00 33.45           C
ATOM   1006  C   ALA A 133      14.689  34.251  47.643  1.00 33.45           C
ATOM   1007  O   ALA A 133      13.592  34.419  48.173  1.00 33.45           O
ATOM   1008  N   ARG A 134      15.677  33.586  48.265  1.00 51.35           N
ATOM   1009  CA  ARG A 134      15.487  32.990  49.560  1.00 51.35           C
ATOM   1010  CB  ARG A 134      16.747  32.237  50.021  1.00 51.35           C
ATOM   1011  CG  ARG A 134      16.760  31.853  51.502  1.00 51.35           C
ATOM   1012  CD  ARG A 134      18.074  31.197  51.935  1.00 51.35           C
ATOM   1013  NE  ARG A 134      18.097  31.159  53.423  1.00 51.35           N
ATOM   1014  CZ  ARG A 134      18.662  32.195  54.110  1.00 51.35           C
ATOM   1015  NH1 ARG A 134      19.212  33.245  53.434  1.00 51.35           N
ATOM   1016  NH2 ARG A 134      18.681  32.182  55.474  1.00 51.35           N
ATOM   1017  C   ARG A 134      15.203  34.065  50.565  1.00 51.35           C
ATOM   1018  O   ARG A 134      14.287  33.948  51.375  1.00 51.35           O
ATOM   1019  N   ASP A 135      15.970  35.164  50.517  1.00 83.56           N
ATOM   1020  CA  ASP A 135      15.833  36.226  51.472  1.00 83.56           C
ATOM   1021  CB  ASP A 135      16.830  37.367  51.202  1.00 83.56           C
ATOM   1022  CG  ASP A 135      16.594  38.462  52.229  1.00 83.56           C
ATOM   1023  OD1 ASP A 135      16.127  38.139  53.354  1.00 83.56           O
ATOM   1024  OD2 ASP A 135      16.886  39.643  51.898  1.00 83.56           O
ATOM   1025  C   ASP A 135      14.460  36.819  51.387  1.00 83.56           C
ATOM   1026  O   ASP A 135      13.817  37.069  52.406  1.00 83.56           O
ATOM   1027  N   SER A 136      13.970  37.054  50.159  1.00 35.56           N
ATOM   1028  CA  SER A 136      12.706  37.707  49.982  1.00 35.56           C
ATOM   1029  CB  SER A 136      12.399  38.016  48.510  1.00 35.56           C
ATOM   1030  OG  SER A 136      13.370  38.910  47.984  1.00 35.56           O
ATOM   1031  C   SER A 136      11.592  36.853  50.516  1.00 35.56           C
ATOM   1032  O   SER A 136      10.650  37.367  51.115  1.00 35.56           O
ATOM   1033  N   VAL A 137      11.650  35.527  50.287  1.00 42.29           N
ATOM   1034  CA  VAL A 137      10.620  34.640  50.763  1.00 42.29           C
ATOM   1035  CB  VAL A 137      10.804  33.221  50.306  1.00 42.29           C
ATOM   1036  CG1 VAL A 137       9.726  32.350  50.972  1.00 42.29           C
ATOM   1037  CG2 VAL A 137      10.762  33.185  48.771  1.00 42.29           C
ATOM   1038  C   VAL A 137      10.624  34.603  52.267  1.00 42.29           C
ATOM   1039  O   VAL A 137       9.572  34.650  52.901  1.00 42.29           O
ATOM   1040  N   LEU A 138      11.813  34.500  52.890  1.00 58.99           N
ATOM   1041  CA  LEU A 138      11.902  34.424  54.325  1.00 58.99           C
ATOM   1042  CB  LEU A 138      13.350  34.306  54.849  0.77 58.99           C
ATOM   1043  CG  LEU A 138      14.009  32.913  54.859  1.00 58.99           C
ATOM   1044  CD1 LEU A 138      14.023  32.237  53.484  1.00 58.99           C
ATOM   1045  CD2 LEU A 138      15.423  33.018  55.457  1.00 58.99           C
ATOM   1046  C   LEU A 138      11.393  35.688  54.946  1.00 58.99           C
ATOM   1047  O   LEU A 138      10.647  35.650  55.923  1.00 58.99           O
ATOM   1048  N   VAL A 139      11.785  36.847  54.391  1.00 99.87           N
ATOM   1049  CA  VAL A 139      11.440  38.110  54.984  1.00 99.87           C
ATOM   1050  CB  VAL A 139      12.022  39.289  54.255  1.00 99.87           C
ATOM   1051  CG1 VAL A 139      13.554  39.174  54.304  1.00 99.87           C
ATOM   1052  CG2 VAL A 139      11.445  39.349  52.832  1.00 99.87           C
ATOM   1053  C   VAL A 139       9.948  38.262  54.998  1.00 99.87           C
ATOM   1054  O   VAL A 139       9.391  38.856  55.919  1.00 99.87           O
ATOM   1055  N   THR A 140       9.273  37.748  53.951  1.00155.24           N
ATOM   1056  CA  THR A 140       7.844  37.786  53.768  1.00155.24           C
ATOM   1057  CB  THR A 140       7.371  37.668  52.337  1.00155.24           C
ATOM   1058  OG1 THR A 140       5.954  37.730  52.296  1.00155.24           O
ATOM   1059  CG2 THR A 140       7.869  36.382  51.680  1.00155.24           C
ATOM   1060  C   THR A 140       7.137  36.805  54.670  1.00155.24           C
ATOM   1061  O   THR A 140       5.908  36.743  54.680  1.00155.24           O
ATOM   1062  N   LYS A 141       7.910  36.014  55.441  1.00143.41           N
ATOM   1063  CA  LYS A 141       7.446  34.997  56.351  1.00143.41           C
ATOM   1064  CB  LYS A 141       6.186  35.374  57.152  1.00143.41           C
ATOM   1065  CG  LYS A 141       5.985  34.436  58.346  1.00143.41           C
ATOM   1066  CD  LYS A 141       4.997  34.934  59.400  1.00143.41           C
ATOM   1067  CE  LYS A 141       4.977  34.059  60.657  1.00143.41           C
ATOM   1068  NZ  LYS A 141       4.548  32.684  60.314  1.00143.41           N
ATOM   1069  C   LYS A 141       7.213  33.677  55.682  1.00143.41           C
ATOM   1070  O   LYS A 141       6.438  32.848  56.157  1.00143.41           O
ATOM   1071  N   GLY A 142       7.928  33.434  54.571  1.00 26.51           N
ATOM   1072  CA  GLY A 142       7.909  32.150  53.941  1.00 26.51           C
ATOM   1073  C   GLY A 142       8.996  31.341  54.580  1.00 26.51           C
ATOM   1074  O   GLY A 142       9.579  31.745  55.585  1.00 26.51           O
ATOM   1075  N   LEU A 143       9.298  30.163  54.003  1.00 57.10           N
ATOM   1076  CA  LEU A 143      10.296  29.303  54.569  1.00 57.10           C
ATOM   1077  CB  LEU A 143      10.138  27.821  54.197  1.00 57.10           C
ATOM   1078  CG  LEU A 143       8.914  27.167  54.862  1.00 57.10           C
ATOM   1079  CD1 LEU A 143       8.882  25.656  54.599  1.00 57.10           C
ATOM   1080  CD2 LEU A 143       8.850  27.505  56.360  1.00 57.10           C
ATOM   1081  C   LEU A 143      11.665  29.743  54.175  1.00 57.10           C
ATOM   1082  O   LEU A 143      11.853  30.572  53.284  1.00 57.10           O
ATOM   1083  N   THR A 144      12.659  29.210  54.913  1.00 46.28           N
ATOM   1084  CA  THR A 144      14.047  29.453  54.659  1.00 46.28           C
ATOM   1085  CB  THR A 144      14.832  29.699  55.911  1.00 46.28           C
ATOM   1086  OG1 THR A 144      14.269  30.779  56.641  1.00 46.28           O
ATOM   1087  CG2 THR A 144      16.285  30.021  55.523  1.00 46.28           C
ATOM   1088  C   THR A 144      14.587  28.183  54.075  1.00 46.28           C
ATOM   1089  O   THR A 144      14.003  27.115  54.256  1.00 46.28           O
ATOM   1090  N   TRP A 145      15.696  28.268  53.311  1.00 68.44           N
ATOM   1091  CA  TRP A 145      16.285  27.061  52.803  1.00 68.44           C
ATOM   1092  CB  TRP A 145      15.643  26.518  51.513  1.00 68.44           C
ATOM   1093  CG  TRP A 145      15.711  27.434  50.317  1.00 68.44           C
ATOM   1094  CD2 TRP A 145      14.663  28.342  49.942  1.00 68.44           C
ATOM   1095  CD1 TRP A 145      16.693  27.571  49.381  1.00 68.44           C
ATOM   1096  NE1 TRP A 145      16.324  28.507  48.444  1.00 68.44           N
ATOM   1097  CE2 TRP A 145      15.076  28.987  48.778  1.00 68.44           C
ATOM   1098  CE3 TRP A 145      13.456  28.609  50.522  1.00 68.44           C
ATOM   1099  CZ2 TRP A 145      14.281  29.917  48.172  1.00 68.44           C
ATOM   1100  CZ3 TRP A 145      12.657  29.549  49.911  1.00 68.44           C
ATOM   1101  CH2 TRP A 145      13.064  30.188  48.759  1.00 68.44           C
ATOM   1102  C   TRP A 145      17.736  27.310  52.536  1.00 68.44           C
ATOM   1103  O   TRP A 145      18.186  28.455  52.510  1.00 68.44           O
ATOM   1104  N   SER A 146      18.511  26.223  52.333  1.00 85.65           N
ATOM   1105  CA  SER A 146      19.920  26.366  52.109  1.00 85.65           C
ATOM   1106  CB  SER A 146      20.739  25.141  52.558  1.00 85.65           C
ATOM   1107  OG  SER A 146      20.332  23.989  51.835  1.00 85.65           O
ATOM   1108  C   SER A 146      20.128  26.554  50.645  1.00 85.65           C
ATOM   1109  O   SER A 146      19.813  25.680  49.839  1.00 85.65           O
ATOM   1110  N   VAL A 147      20.698  27.714  50.265  1.00118.98           N
ATOM   1111  CA  VAL A 147      20.819  28.010  48.870  1.00118.98           C
ATOM   1112  CB  VAL A 147      20.734  29.479  48.572  1.00118.98           C
ATOM   1113  CG1 VAL A 147      22.119  30.114  48.770  1.00118.98           C
ATOM   1114  CG2 VAL A 147      20.108  29.661  47.184  1.00118.98           C
ATOM   1115  C   VAL A 147      22.135  27.487  48.372  1.00118.98           C
ATOM   1116  O   VAL A 147      23.155  27.582  49.052  1.00118.98           O
ATOM   1117  N   PRO A 148      22.102  26.870  47.216  1.00144.80           N
ATOM   1118  CA  PRO A 148      23.312  26.397  46.587  1.00144.80           C
ATOM   1119  CD  PRO A 148      20.975  25.999  46.926  1.00144.80           C
ATOM   1120  CB  PRO A 148      22.893  25.279  45.634  1.00144.80           C
ATOM   1121  CG  PRO A 148      21.571  24.767  46.228  1.00144.80           C
ATOM   1122  C   PRO A 148      23.986  27.532  45.874  1.00144.80           C
ATOM   1123  O   PRO A 148      23.277  28.404  45.370  1.00144.80           O
ATOM   1124  N   THR A 149      25.334  27.516  45.762  1.00 69.23           N
ATOM   1125  CA  THR A 149      26.016  28.631  45.159  1.00 69.23           C
ATOM   1126  CB  THR A 149      26.619  29.527  46.214  1.00 69.23           C
ATOM   1127  OG1 THR A 149      25.613  29.891  47.147  1.00 69.23           O
ATOM   1128  CG2 THR A 149      27.157  30.816  45.573  1.00 69.23           C
ATOM   1129  C   THR A 149      27.108  28.093  44.270  1.00 69.23           C
ATOM   1130  O   THR A 149      27.333  26.885  44.223  1.00 69.23           O
ATOM   1131  N   GLY A 150      27.828  28.992  43.554  1.00 45.66           N
ATOM   1132  CA  GLY A 150      28.885  28.614  42.650  1.00 45.66           C
ATOM   1133  C   GLY A 150      28.516  28.867  41.211  1.00 45.66           C
ATOM   1134  O   GLY A 150      29.277  28.516  40.309  1.00 45.66           O
ATOM   1135  N   ARG A 151      27.345  29.475  40.943  1.00108.33           N
ATOM   1136  CA  ARG A 151      26.959  29.752  39.579  1.00108.33           C
ATOM   1137  CB  ARG A 151      25.487  30.178  39.447  1.00108.33           C
ATOM   1138  CG  ARG A 151      24.489  29.066  39.765  1.00108.33           C
ATOM   1139  CD  ARG A 151      23.056  29.574  39.924  1.00108.33           C
ATOM   1140  NE  ARG A 151      23.029  30.388  41.170  1.00108.33           N
ATOM   1141  CZ  ARG A 151      22.773  29.778  42.363  1.00108.33           C
ATOM   1142  NH1 ARG A 151      22.412  28.463  42.384  1.00108.33           N
ATOM   1143  NH2 ARG A 151      22.904  30.471  43.532  1.00108.33           N
ATOM   1144  C   ARG A 151      27.786  30.883  39.037  1.00108.33           C
ATOM   1145  O   ARG A 151      28.225  31.765  39.775  1.00108.33           O
ATOM   1146  N   ARG A 152      28.024  30.873  37.706  1.00 63.14           N
ATOM   1147  CA  ARG A 152      28.766  31.930  37.072  1.00 63.14           C
ATOM   1148  CB  ARG A 152      30.073  31.474  36.399  1.00 63.14           C
ATOM   1149  CG  ARG A 152      31.190  31.218  37.418  1.00 63.14           C
ATOM   1150  CD  ARG A 152      32.505  30.725  36.804  1.00 63.14           C
ATOM   1151  NE  ARG A 152      33.532  30.690  37.887  1.00 63.14           N
ATOM   1152  CZ  ARG A 152      34.503  31.649  37.953  1.00 63.14           C
ATOM   1153  NH1 ARG A 152      34.583  32.619  36.996  1.00 63.14           N
ATOM   1154  NH2 ARG A 152      35.406  31.633  38.977  1.00 63.14           N
ATOM   1155  C   ARG A 152      27.874  32.604  36.069  1.00 63.14           C
ATOM   1156  O   ARG A 152      26.864  32.047  35.641  1.00 63.14           O
ATOM   1157  N   ASP A 153      28.233  33.847  35.684  1.00 59.26           N
ATOM   1158  CA  ASP A 153      27.400  34.687  34.862  1.00 59.26           C
ATOM   1159  CB  ASP A 153      27.561  36.173  35.208  1.00 59.26           C
ATOM   1160  CG  ASP A 153      27.125  36.350  36.657  1.00 59.26           C
ATOM   1161  OD1 ASP A 153      26.308  35.518  37.136  1.00 59.26           O
ATOM   1162  OD2 ASP A 153      27.611  37.313  37.309  1.00 59.26           O
ATOM   1163  C   ASP A 153      27.725  34.516  33.407  1.00 59.26           C
ATOM   1164  O   ASP A 153      28.883  34.358  33.023  1.00 59.26           O
ATOM   1165  N   GLY A 154      26.676  34.561  32.556  1.00 39.96           N
ATOM   1166  CA  GLY A 154      26.812  34.369  31.138  1.00 39.96           C
ATOM   1167  C   GLY A 154      27.337  35.599  30.466  1.00 39.96           C
ATOM   1168  O   GLY A 154      27.289  36.707  30.996  1.00 39.96           O
ATOM   1169  N   LEU A 155      27.936  35.373  29.282  1.00119.36           N
ATOM   1170  CA  LEU A 155      28.443  36.362  28.376  1.00119.36           C
ATOM   1171  CB  LEU A 155      29.486  35.792  27.401  1.00119.36           C
ATOM   1172  CG  LEU A 155      30.788  35.365  28.108  1.00119.36           C
ATOM   1173  CD1 LEU A 155      31.521  36.578  28.708  1.00119.36           C
ATOM   1174  CD2 LEU A 155      30.530  34.263  29.149  1.00119.36           C
ATOM   1175  C   LEU A 155      27.337  37.001  27.581  1.00119.36           C
ATOM   1176  O   LEU A 155      27.465  38.152  27.164  1.00119.36           O
ATOM   1177  N   VAL A 156      26.237  36.262  27.305  1.00102.25           N
ATOM   1178  CA  VAL A 156      25.239  36.811  26.424  1.00102.25           C
ATOM   1179  CB  VAL A 156      25.319  36.230  25.039  1.00102.25           C
ATOM   1180  CG1 VAL A 156      24.796  34.785  25.093  1.00102.25           C
ATOM   1181  CG2 VAL A 156      24.588  37.149  24.043  1.00102.25           C
ATOM   1182  C   VAL A 156      23.859  36.540  26.959  1.00102.25           C
ATOM   1183  O   VAL A 156      23.698  35.928  28.013  1.00102.25           O
ATOM   1184  N   SER A 157      22.823  37.038  26.236  1.00 55.51           N
ATOM   1185  CA  SER A 157      21.433  36.887  26.587  1.00 55.51           C
ATOM   1186  CB  SER A 157      20.660  38.214  26.686  1.00 55.51           C
ATOM   1187  OG  SER A 157      20.580  38.836  25.412  1.00 55.51           O
ATOM   1188  C   SER A 157      20.762  36.070  25.514  1.00 55.51           C
ATOM   1189  O   SER A 157      21.333  35.874  24.441  1.00 55.51           O
ATOM   1190  N   ARG A 158      19.528  35.564  25.778  1.00154.47           N
ATOM   1191  CA  ARG A 158      18.900  34.675  24.826  1.00154.47           C
ATOM   1192  CB  ARG A 158      18.839  33.226  25.337  1.00154.47           C
ATOM   1193  CG  ARG A 158      18.328  32.201  24.321  1.00154.47           C
ATOM   1194  CD  ARG A 158      19.359  31.815  23.254  1.00154.47           C
ATOM   1195  NE  ARG A 158      19.395  32.883  22.213  1.00154.47           N
ATOM   1196  CZ  ARG A 158      18.700  32.714  21.050  1.00154.47           C
ATOM   1197  NH1 ARG A 158      17.974  31.575  20.853  1.00154.47           N
ATOM   1198  NH2 ARG A 158      18.734  33.676  20.081  1.00154.47           N
ATOM   1199  C   ARG A 158      17.472  35.061  24.507  1.00154.47           C
ATOM   1200  O   ARG A 158      16.704  35.447  25.388  1.00154.47           O
ATOM   1201  N   ALA A 159      17.100  34.899  23.207  1.00 67.42           N
ATOM   1202  CA  ALA A 159      15.813  35.130  22.587  1.00 67.42           C
ATOM   1203  CB  ALA A 159      15.833  34.899  21.066  1.00 67.42           C
ATOM   1204  C   ALA A 159      14.821  34.170  23.177  1.00 67.42           C
ATOM   1205  O   ALA A 159      13.629  34.459  23.269  1.00 67.42           O
ATOM   1206  N   SER A 160      15.314  32.996  23.608  1.00 95.68           N
ATOM   1207  CA  SER A 160      14.523  31.898  24.091  1.00 95.68           C
ATOM   1208  CB  SER A 160      15.381  30.746  24.640  1.00 95.68           C
ATOM   1209  OG  SER A 160      16.112  31.178  25.779  1.00 95.68           O
ATOM   1210  C   SER A 160      13.601  32.333  25.188  1.00 95.68           C
ATOM   1211  O   SER A 160      12.715  31.575  25.580  1.00 95.68           O
ATOM   1212  N   ASP A 161      13.768  33.551  25.729  1.00 51.68           N
ATOM   1213  CA  ASP A 161      12.850  33.961  26.754  1.00 51.68           C
ATOM   1214  CB  ASP A 161      13.129  35.362  27.322  1.00 51.68           C
ATOM   1215  CG  ASP A 161      14.331  35.261  28.250  1.00 51.68           C
ATOM   1216  OD1 ASP A 161      15.358  34.659  27.838  1.00 51.68           O
ATOM   1217  OD2 ASP A 161      14.220  35.765  29.399  1.00 51.68           O
ATOM   1218  C   ASP A 161      11.466  33.968  26.187  1.00 51.68           C
ATOM   1219  O   ASP A 161      10.509  33.580  26.854  1.00 51.68           O
ATOM   1220  N   THR A 162      11.311  34.396  24.925  1.00 34.64           N
ATOM   1221  CA  THR A 162       9.990  34.468  24.375  1.00 34.64           C
ATOM   1222  CB  THR A 162       9.978  35.002  22.974  1.00 34.64           C
ATOM   1223  OG1 THR A 162      10.570  36.293  22.941  1.00 34.64           O
ATOM   1224  CG2 THR A 162       8.519  35.074  22.485  1.00 34.64           C
ATOM   1225  C   THR A 162       9.386  33.097  24.337  1.00 34.64           C
ATOM   1226  O   THR A 162       8.214  32.926  24.669  1.00 34.64           O
ATOM   1227  N   SER A 163      10.160  32.089  23.891  1.00 96.84           N
ATOM   1228  CA  SER A 163       9.662  30.748  23.739  1.00 96.84           C
ATOM   1229  CB  SER A 163      10.595  29.886  22.873  1.00 96.84           C
ATOM   1230  OG  SER A 163      10.735  30.468  21.586  1.00 96.84           O
ATOM   1231  C   SER A 163       9.490  30.016  25.045  1.00 96.84           C
ATOM   1232  O   SER A 163       8.450  29.409  25.290  1.00 96.84           O
ATOM   1233  N   ASP A 164      10.535  30.034  25.898  1.00 69.38           N
ATOM   1234  CA  ASP A 164      10.640  29.234  27.095  1.00 69.38           C
ATOM   1235  CB  ASP A 164      12.077  29.194  27.650  1.00 69.38           C
ATOM   1236  CG  ASP A 164      12.921  28.347  26.704  1.00 69.38           C
ATOM   1237  OD1 ASP A 164      12.347  27.811  25.720  1.00 69.38           O
ATOM   1238  OD2 ASP A 164      14.150  28.221  26.954  1.00 69.38           O
ATOM   1239  C   ASP A 164       9.744  29.597  28.247  1.00 69.38           C
ATOM   1240  O   ASP A 164       9.291  28.703  28.959  1.00 69.38           O
ATOM   1241  N   LEU A 165       9.501  30.894  28.511  1.00108.48           N
ATOM   1242  CA  LEU A 165       8.769  31.285  29.692  1.00108.48           C
ATOM   1243  CB  LEU A 165       9.093  32.748  30.071  1.00108.48           C
ATOM   1244  CG  LEU A 165       8.702  33.194  31.491  1.00108.48           C
ATOM   1245  CD1 LEU A 165       9.080  34.666  31.723  0.86108.48           C
ATOM   1246  CD2 LEU A 165       7.239  32.889  31.820  1.00108.48           C
ATOM   1247  C   LEU A 165       7.292  31.122  29.442  1.00108.48           C
ATOM   1248  O   LEU A 165       6.783  31.505  28.389  1.00108.48           O
ATOM   1249  N   PRO A 166       6.583  30.569  30.402  1.00164.26           N
ATOM   1250  CA  PRO A 166       5.170  30.321  30.222  1.00164.26           C
ATOM   1251  CD  PRO A 166       7.195  29.573  31.267  1.00164.26           C
ATOM   1252  CB  PRO A 166       4.782  29.295  31.283  1.00164.26           C
ATOM   1253  CG  PRO A 166       6.094  28.542  31.560  1.00164.26           C
ATOM   1254  C   PRO A 166       4.315  31.547  30.273  1.00164.26           C
ATOM   1255  O   PRO A 166       4.696  32.537  30.890  1.00164.26           O
ATOM   1256  N   GLY A 167       3.135  31.493  29.632  1.00 29.90           N
ATOM   1257  CA  GLY A 167       2.248  32.610  29.658  1.00 29.90           C
ATOM   1258  C   GLY A 167       1.076  32.203  30.495  1.00 29.90           C
ATOM   1259  O   GLY A 167       0.758  31.023  30.618  1.00 29.90           O
ATOM   1260  N   PHE A 168       0.393  33.203  31.076  1.00127.99           N
ATOM   1261  CA  PHE A 168      -0.737  33.030  31.944  1.00127.99           C
ATOM   1262  CB  PHE A 168      -1.118  34.341  32.656  1.00127.99           C
ATOM   1263  CG  PHE A 168      -1.065  35.427  31.640  1.00127.99           C
ATOM   1264  CD1 PHE A 168      -2.083  35.639  30.742  1.00127.99           C
ATOM   1265  CD2 PHE A 168       0.038  36.247  31.592  1.00127.99           C
ATOM   1266  CE1 PHE A 168      -1.999  36.652  29.815  1.00127.99           C
ATOM   1267  CE2 PHE A 168       0.130  37.260  30.671  1.00127.99           C
ATOM   1268  CZ  PHE A 168      -0.892  37.464  29.779  1.00127.99           C
ATOM   1269  C   PHE A 168      -1.924  32.454  31.220  1.00127.99           C
ATOM   1270  O   PHE A 168      -2.776  31.814  31.838  1.00127.99           O
ATOM   1271  N   THR A 169      -2.052  32.755  29.915  1.00137.89           N
ATOM   1272  CA  THR A 169      -3.122  32.323  29.047  1.00137.89           C
ATOM   1273  CB  THR A 169      -3.162  33.090  27.758  1.00137.89           C
ATOM   1274  OG1 THR A 169      -1.985  32.834  27.004  1.00137.89           O
ATOM   1275  CG2 THR A 169      -3.267  34.592  28.071  1.00137.89           C
ATOM   1276  C   THR A 169      -3.013  30.872  28.663  1.00137.89           C
ATOM   1277  O   THR A 169      -4.003  30.256  28.264  1.00137.89           O
ATOM   1278  N   GLU A 170      -1.794  30.305  28.699  1.00 49.04           N
ATOM   1279  CA  GLU A 170      -1.552  28.973  28.216  1.00 49.04           C
ATOM   1280  CB  GLU A 170      -0.063  28.600  28.233  1.00 49.04           C
ATOM   1281  CG  GLU A 170       0.747  29.466  27.269  1.00 49.04           C
ATOM   1282  CD  GLU A 170       2.218  29.130  27.430  1.00 49.04           C
ATOM   1283  OE1 GLU A 170       2.539  28.200  28.217  1.00 49.04           O
ATOM   1284  OE2 GLU A 170       3.043  29.808  26.764  1.00 49.04           O
ATOM   1285  C   GLU A 170      -2.305  27.952  29.008  1.00 49.04           C
ATOM   1286  O   GLU A 170      -2.628  28.141  30.179  1.00 49.04           O
ATOM   1287  N   SER A 171      -2.626  26.826  28.338  0.82 27.22           N
ATOM   1288  CA  SER A 171      -3.341  25.754  28.960  0.82 27.22           C
ATOM   1289  CB  SER A 171      -3.809  24.670  27.978  0.82 27.22           C
ATOM   1290  OG  SER A 171      -2.684  24.040  27.385  0.82 27.22           O
ATOM   1291  C   SER A 171      -2.420  25.112  29.943  0.82 27.22           C
ATOM   1292  O   SER A 171      -1.205  25.294  29.890  0.82 27.22           O
ATOM   1293  N   VAL A 172      -2.999  24.337  30.877  1.00 86.43           N
ATOM   1294  CA  VAL A 172      -2.225  23.708  31.902  1.00 86.43           C
ATOM   1295  CB  VAL A 172      -3.068  22.921  32.860  1.00 86.43           C
ATOM   1296  CG1 VAL A 172      -3.745  21.771  32.093  1.00 86.43           C
ATOM   1297  CG2 VAL A 172      -2.173  22.459  34.022  1.00 86.43           C
ATOM   1298  C   VAL A 172      -1.236  22.778  31.272  1.00 86.43           C
ATOM   1299  O   VAL A 172      -0.088  22.707  31.706  1.00 86.43           O
ATOM   1300  N   ASP A 173      -1.641  22.042  30.222  1.00 73.67           N
ATOM   1301  CA  ASP A 173      -0.733  21.100  29.633  1.00 73.67           C
ATOM   1302  CB  ASP A 173      -1.349  20.305  28.472  0.57 73.67           C
ATOM   1303  CG  ASP A 173      -0.373  19.192  28.113  1.00 73.67           C
ATOM   1304  OD1 ASP A 173       0.320  18.693  29.041  1.00 73.67           O
ATOM   1305  OD2 ASP A 173      -0.312  18.820  26.911  1.00 73.67           O
ATOM   1306  C   ASP A 173       0.455  21.830  29.087  1.00 73.67           C
ATOM   1307  O   ASP A 173       1.591  21.397  29.274  1.00 73.67           O
ATOM   1308  N   SER A 174       0.223  22.970  28.410  1.00 29.68           N
ATOM   1309  CA  SER A 174       1.292  23.703  27.788  1.00 29.68           C
ATOM   1310  CB  SER A 174       0.786  24.913  26.982  1.00 29.68           C
ATOM   1311  OG  SER A 174      -0.044  24.481  25.914  1.00 29.68           O
ATOM   1312  C   SER A 174       2.242  24.224  28.826  1.00 29.68           C
ATOM   1313  O   SER A 174       3.457  24.192  28.633  1.00 29.68           O
ATOM   1314  N   GLN A 175       1.719  24.730  29.960  1.00 39.77           N
ATOM   1315  CA  GLN A 175       2.580  25.270  30.977  1.00 39.77           C
ATOM   1316  CB  GLN A 175       1.815  25.837  32.188  1.00 39.77           C
ATOM   1317  CG  GLN A 175       0.939  27.053  31.894  1.00 39.77           C
ATOM   1318  CD  GLN A 175       0.277  27.452  33.206  1.00 39.77           C
ATOM   1319  OE1 GLN A 175       0.927  27.951  34.124  1.00 39.77           O
ATOM   1320  NE2 GLN A 175      -1.058  27.207  33.307  1.00 39.77           N
ATOM   1321  C   GLN A 175       3.418  24.153  31.511  1.00 39.77           C
ATOM   1322  O   GLN A 175       4.611  24.313  31.765  1.00 39.77           O
ATOM   1323  N   LYS A 176       2.794  22.975  31.684  1.00 30.09           N
ATOM   1324  CA  LYS A 176       3.478  21.845  32.230  1.00 30.09           C
ATOM   1325  CB  LYS A 176       2.570  20.608  32.358  1.00 30.09           C
ATOM   1326  CG  LYS A 176       1.474  20.782  33.414  1.00 30.09           C
ATOM   1327  CD  LYS A 176       0.365  19.729  33.357  1.00 30.09           C
ATOM   1328  CE  LYS A 176      -0.710  19.926  34.430  1.00 30.09           C
ATOM   1329  NZ  LYS A 176      -1.849  19.016  34.179  1.00 30.09           N
ATOM   1330  C   LYS A 176       4.617  21.496  31.328  1.00 30.09           C
ATOM   1331  O   LYS A 176       5.710  21.179  31.795  1.00 30.09           O
ATOM   1332  N   GLN A 177       4.403  21.566  30.002  1.00 37.68           N
ATOM   1333  CA  GLN A 177       5.443  21.169  29.100  1.00 37.68           C
ATOM   1334  CB  GLN A 177       5.030  21.231  27.623  1.00 37.68           C
ATOM   1335  CG  GLN A 177       6.147  20.765  26.687  1.00 37.68           C
ATOM   1336  CD  GLN A 177       5.645  20.860  25.256  1.00 37.68           C
ATOM   1337  OE1 GLN A 177       6.245  20.313  24.332  1.00 37.68           O
ATOM   1338  NE2 GLN A 177       4.512  21.586  25.064  1.00 37.68           N
ATOM   1339  C   GLN A 177       6.630  22.070  29.261  1.00 37.68           C
ATOM   1340  O   GLN A 177       7.769  21.606  29.273  1.00 37.68           O
ATOM   1341  N   LYS A 178       6.397  23.390  29.397  1.00 57.90           N
ATOM   1342  CA  LYS A 178       7.491  24.314  29.497  1.00 57.90           C
ATOM   1343  CB  LYS A 178       7.052  25.781  29.359  1.00 57.90           C
ATOM   1344  CG  LYS A 178       6.642  26.039  27.905  1.00 57.90           C
ATOM   1345  CD  LYS A 178       5.975  27.377  27.600  1.00 57.90           C
ATOM   1346  CE  LYS A 178       5.627  27.505  26.115  0.71 57.90           C
ATOM   1347  NZ  LYS A 178       5.387  28.919  25.761  0.71 57.90           N
ATOM   1348  C   LYS A 178       8.263  24.059  30.753  1.00 57.90           C
ATOM   1349  O   LYS A 178       9.485  24.191  30.759  1.00 57.90           O
ATOM   1350  N   PHE A 179       7.582  23.687  31.854  1.00 58.83           N
ATOM   1351  CA  PHE A 179       8.293  23.366  33.060  1.00 58.83           C
ATOM   1352  CB  PHE A 179       7.370  23.102  34.263  1.00 58.83           C
ATOM   1353  CG  PHE A 179       6.950  24.443  34.762  1.00 58.83           C
ATOM   1354  CD1 PHE A 179       6.015  25.189  34.085  1.00 58.83           C
ATOM   1355  CD2 PHE A 179       7.497  24.951  35.918  1.00 58.83           C
ATOM   1356  CE1 PHE A 179       5.636  26.426  34.552  1.00 58.83           C
ATOM   1357  CE2 PHE A 179       7.121  26.187  36.391  1.00 58.83           C
ATOM   1358  CZ  PHE A 179       6.188  26.927  35.706  1.00 58.83           C
ATOM   1359  C   PHE A 179       9.144  22.158  32.813  1.00 58.83           C
ATOM   1360  O   PHE A 179      10.302  22.114  33.225  1.00 58.83           O
ATOM   1361  N   SER A 180       8.599  21.151  32.106  1.00 26.25           N
ATOM   1362  CA  SER A 180       9.313  19.927  31.871  1.00 26.25           C
ATOM   1363  CB  SER A 180       8.489  18.896  31.081  0.59 26.25           C
ATOM   1364  OG  SER A 180       7.354  18.493  31.832  0.59 26.25           O
ATOM   1365  C   SER A 180      10.554  20.194  31.071  1.00 26.25           C
ATOM   1366  O   SER A 180      11.588  19.567  31.297  1.00 26.25           O
ATOM   1367  N   ALA A 181      10.499  21.145  30.122  1.00 30.46           N
ATOM   1368  CA  ALA A 181      11.631  21.391  29.273  1.00 30.46           C
ATOM   1369  CB  ALA A 181      11.379  22.515  28.253  1.00 30.46           C
ATOM   1370  C   ALA A 181      12.790  21.809  30.126  1.00 30.46           C
ATOM   1371  O   ALA A 181      13.936  21.454  29.852  1.00 30.46           O
ATOM   1372  N   LYS A 182      12.512  22.627  31.154  1.00153.49           N
ATOM   1373  CA  LYS A 182      13.484  23.130  32.087  1.00153.49           C
ATOM   1374  CB  LYS A 182      12.958  24.308  32.923  1.00153.49           C
ATOM   1375  CG  LYS A 182      12.606  25.536  32.082  1.00153.49           C
ATOM   1376  CD  LYS A 182      13.761  25.999  31.193  1.00153.49           C
ATOM   1377  CE  LYS A 182      15.113  26.011  31.909  1.00153.49           C
ATOM   1378  NZ  LYS A 182      16.199  26.252  30.933  1.00153.49           N
ATOM   1379  C   LYS A 182      13.933  22.062  33.044  1.00153.49           C
ATOM   1380  O   LYS A 182      15.043  22.143  33.571  1.00153.49           O
ATOM   1381  N   GLY A 183      13.087  21.041  33.316  1.00 42.30           N
ATOM   1382  CA  GLY A 183      13.487  20.033  34.261  1.00 42.30           C
ATOM   1383  C   GLY A 183      12.723  20.149  35.554  1.00 42.30           C
ATOM   1384  O   GLY A 183      13.227  19.748  36.603  1.00 42.30           O
ATOM   1385  N   LEU A 184      11.502  20.730  35.515  1.00 55.39           N
ATOM   1386  CA  LEU A 184      10.649  20.826  36.672  1.00 55.39           C
ATOM   1387  CB  LEU A 184      10.236  22.276  36.982  1.00 55.39           C
ATOM   1388  CG  LEU A 184      11.427  23.169  37.374  1.00 55.39           C
ATOM   1389  CD1 LEU A 184      10.984  24.608  37.674  1.00 55.39           C
ATOM   1390  CD2 LEU A 184      12.218  22.553  38.539  1.00 55.39           C
ATOM   1391  C   LEU A 184       9.397  20.045  36.373  1.00 55.39           C
ATOM   1392  O   LEU A 184       8.867  20.117  35.265  1.00 55.39           O
ATOM   1393  N   ASN A 185       8.898  19.264  37.359  1.00 54.28           N
ATOM   1394  CA  ASN A 185       7.738  18.424  37.183  1.00 54.28           C
ATOM   1395  CB  ASN A 185       7.844  17.069  37.905  1.00 54.28           C
ATOM   1396  CG  ASN A 185       7.960  17.319  39.402  1.00 54.28           C
ATOM   1397  OD1 ASN A 185       8.028  18.463  39.850  1.00 54.28           O
ATOM   1398  ND2 ASN A 185       7.999  16.216  40.198  1.00 54.28           N
ATOM   1399  C   ASN A 185       6.496  19.118  37.666  1.00 54.28           C
ATOM   1400  O   ASN A 185       6.507  20.304  37.989  1.00 54.28           O
ATOM   1401  N   THR A 186       5.373  18.365  37.695  1.00109.86           N
ATOM   1402  CA  THR A 186       4.084  18.864  38.090  1.00109.86           C
ATOM   1403  CB  THR A 186       2.987  17.845  37.976  1.00109.86           C
ATOM   1404  OG1 THR A 186       3.269  16.716  38.789  1.00109.86           O
ATOM   1405  CG2 THR A 186       2.840  17.430  36.505  1.00109.86           C
ATOM   1406  C   THR A 186       4.121  19.305  39.518  1.00109.86           C
ATOM   1407  O   THR A 186       3.516  20.316  39.874  1.00109.86           O
ATOM   1408  N   GLN A 187       4.820  18.552  40.386  1.00 70.62           N
ATOM   1409  CA  GLN A 187       4.854  18.938  41.765  1.00 70.62           C
ATOM   1410  CB  GLN A 187       5.641  17.966  42.660  1.00 70.62           C
ATOM   1411  CG  GLN A 187       5.661  18.396  44.129  1.00 70.62           C
ATOM   1412  CD  GLN A 187       6.460  17.369  44.919  1.00 70.62           C
ATOM   1413  OE1 GLN A 187       7.238  16.599  44.361  1.00 70.62           O
ATOM   1414  NE2 GLN A 187       6.266  17.358  46.265  1.00 70.62           N
ATOM   1415  C   GLN A 187       5.531  20.271  41.851  1.00 70.62           C
ATOM   1416  O   GLN A 187       5.101  21.149  42.597  1.00 70.62           O
ATOM   1417  N   ASP A 188       6.616  20.457  41.075  1.00 42.21           N
ATOM   1418  CA  ASP A 188       7.349  21.691  41.106  1.00 42.21           C
ATOM   1419  CB  ASP A 188       8.612  21.672  40.228  1.00 42.21           C
ATOM   1420  CG  ASP A 188       9.665  20.830  40.934  1.00 42.21           C
ATOM   1421  OD1 ASP A 188       9.810  20.985  42.177  1.00 42.21           O
ATOM   1422  OD2 ASP A 188      10.335  20.018  40.242  1.00 42.21           O
ATOM   1423  C   ASP A 188       6.477  22.804  40.611  1.00 42.21           C
ATOM   1424  O   ASP A 188       6.491  23.905  41.160  1.00 42.21           O
ATOM   1425  N   LEU A 189       5.681  22.547  39.559  1.00107.74           N
ATOM   1426  CA  LEU A 189       4.865  23.585  38.996  1.00107.74           C
ATOM   1427  CB  LEU A 189       4.054  23.074  37.785  1.00107.74           C
ATOM   1428  CG  LEU A 189       3.104  24.095  37.120  1.00107.74           C
ATOM   1429  CD1 LEU A 189       1.837  24.355  37.953  1.00107.74           C
ATOM   1430  CD2 LEU A 189       3.851  25.387  36.760  1.00107.74           C
ATOM   1431  C   LEU A 189       3.903  24.094  40.025  1.00107.74           C
ATOM   1432  O   LEU A 189       3.777  25.302  40.216  1.00107.74           O
ATOM   1433  N   VAL A 190       3.206  23.187  40.731  1.00 43.99           N
ATOM   1434  CA  VAL A 190       2.202  23.598  41.675  1.00 43.99           C
ATOM   1435  CB  VAL A 190       1.467  22.435  42.277  1.00 43.99           C
ATOM   1436  CG1 VAL A 190       0.476  22.973  43.323  1.00 43.99           C
ATOM   1437  CG2 VAL A 190       0.815  21.624  41.144  1.00 43.99           C
ATOM   1438  C   VAL A 190       2.822  24.368  42.805  1.00 43.99           C
ATOM   1439  O   VAL A 190       2.282  25.385  43.238  1.00 43.99           O
ATOM   1440  N   THR A 191       3.968  23.887  43.325  1.00108.54           N
ATOM   1441  CA  THR A 191       4.623  24.520  44.438  1.00108.54           C
ATOM   1442  CB  THR A 191       5.828  23.762  44.913  1.00108.54           C
ATOM   1443  OG1 THR A 191       6.810  23.713  43.889  1.00108.54           O
ATOM   1444  CG2 THR A 191       5.396  22.338  45.302  1.00108.54           C
ATOM   1445  C   THR A 191       5.097  25.891  44.052  1.00108.54           C
ATOM   1446  O   THR A 191       4.870  26.860  44.774  1.00108.54           O
ATOM   1447  N   LEU A 192       5.750  26.008  42.881  1.00 61.15           N
ATOM   1448  CA  LEU A 192       6.334  27.242  42.430  1.00 61.15           C
ATOM   1449  CB  LEU A 192       7.161  27.089  41.145  1.00 61.15           C
ATOM   1450  CG  LEU A 192       8.485  26.341  41.369  1.00 61.15           C
ATOM   1451  CD1 LEU A 192       9.284  26.211  40.066  1.00 61.15           C
ATOM   1452  CD2 LEU A 192       9.301  26.992  42.497  1.00 61.15           C
ATOM   1453  C   LEU A 192       5.281  28.273  42.169  1.00 61.15           C
ATOM   1454  O   LEU A 192       5.515  29.465  42.365  1.00 61.15           O
ATOM   1455  N   VAL A 193       4.092  27.842  41.714  1.00 54.23           N
ATOM   1456  CA  VAL A 193       3.017  28.742  41.397  1.00 54.23           C
ATOM   1457  CB  VAL A 193       1.767  28.048  40.933  1.00 54.23           C
ATOM   1458  CG1 VAL A 193       0.643  29.090  40.826  1.00 54.23           C
ATOM   1459  CG2 VAL A 193       2.047  27.340  39.599  1.00 54.23           C
ATOM   1460  C   VAL A 193       2.656  29.506  42.637  1.00 54.23           C
ATOM   1461  O   VAL A 193       2.117  30.608  42.567  1.00 54.23           O
ATOM   1462  N   GLY A 194       2.948  28.921  43.811  1.00 62.00           N
ATOM   1463  CA  GLY A 194       2.658  29.460  45.113  1.00 62.00           C
ATOM   1464  C   GLY A 194       3.316  30.801  45.286  1.00 62.00           C
ATOM   1465  O   GLY A 194       2.976  31.550  46.199  1.00 62.00           O
ATOM   1466  N   GLY A 195       4.336  31.112  44.469  1.00 56.49           N
ATOM   1467  CA  GLY A 195       5.035  32.371  44.544  1.00 56.49           C
ATOM   1468  C   GLY A 195       4.056  33.497  44.355  1.00 56.49           C
ATOM   1469  O   GLY A 195       4.326  34.640  44.719  1.00 56.49           O
ATOM   1470  N   HIS A 196       2.916  33.189  43.715  1.00107.09           N
ATOM   1471  CA  HIS A 196       1.826  34.075  43.404  1.00107.09           C
ATOM   1472  ND1 HIS A 196       0.744  32.034  40.391  1.00107.09           N
ATOM   1473  CG  HIS A 196       1.281  33.020  41.187  1.00107.09           C
ATOM   1474  CB  HIS A 196       0.758  33.387  42.542  1.00107.09           C
ATOM   1475  NE2 HIS A 196       2.454  32.899  39.263  1.00107.09           N
ATOM   1476  CD2 HIS A 196       2.323  33.539  40.483  1.00107.09           C
ATOM   1477  CE1 HIS A 196       1.483  32.003  39.253  1.00107.09           C
ATOM   1478  C   HIS A 196       1.176  34.553  44.673  1.00107.09           C
ATOM   1479  O   HIS A 196       0.239  35.349  44.639  1.00107.09           O
ATOM   1480  N   THR A 197       1.595  34.003  45.825  1.00143.70           N
ATOM   1481  CA  THR A 197       1.094  34.391  47.117  1.00143.70           C
ATOM   1482  CB  THR A 197       1.659  33.577  48.244  1.00143.70           C
ATOM   1483  OG1 THR A 197       0.970  33.877  49.450  1.00143.70           O
ATOM   1484  CG2 THR A 197       3.161  33.881  48.391  1.00143.70           C
ATOM   1485  C   THR A 197       1.412  35.843  47.376  1.00143.70           C
ATOM   1486  O   THR A 197       0.849  36.451  48.286  1.00143.70           O
ATOM   1487  N   ILE A 198       2.409  36.418  46.674  1.00 61.30           N
ATOM   1488  CA  ILE A 198       2.684  37.825  46.838  1.00 61.30           C
ATOM   1489  CB  ILE A 198       3.870  38.102  47.716  1.00 61.30           C
ATOM   1490  CG2 ILE A 198       3.537  37.596  49.129  1.00 61.30           C
ATOM   1491  CG1 ILE A 198       5.149  37.492  47.122  1.00 61.30           C
ATOM   1492  CD1 ILE A 198       6.418  37.914  47.861  1.00 61.30           C
ATOM   1493  C   ILE A 198       2.936  38.425  45.480  1.00 61.30           C
ATOM   1494  O   ILE A 198       2.982  37.713  44.478  1.00 61.30           O
ATOM   1495  N   GLY A 199       3.050  39.772  45.398  1.00 37.46           N
ATOM   1496  CA  GLY A 199       3.361  40.406  44.144  1.00 37.46           C
ATOM   1497  C   GLY A 199       2.123  40.894  43.452  1.00 37.46           C
ATOM   1498  O   GLY A 199       1.005  40.738  43.943  1.00 37.46           O
ATOM   1499  N   THR A 200       2.321  41.506  42.261  1.00118.76           N
ATOM   1500  CA  THR A 200       1.238  42.103  41.534  1.00118.76           C
ATOM   1501  CB  THR A 200       1.352  43.596  41.446  1.00118.76           C
ATOM   1502  OG1 THR A 200       2.544  43.956  40.763  1.00118.76           O
ATOM   1503  CG2 THR A 200       1.363  44.164  42.875  1.00118.76           C
ATOM   1504  C   THR A 200       1.187  41.580  40.129  1.00118.76           C
ATOM   1505  O   THR A 200       2.109  40.920  39.653  1.00118.76           O
ATOM   1506  N   SER A 201       0.053  41.848  39.445  1.00 92.02           N
ATOM   1507  CA  SER A 201      -0.155  41.444  38.086  1.00 92.02           C
ATOM   1508  CB  SER A 201      -0.942  40.130  37.969  1.00 92.02           C
ATOM   1509  OG  SER A 201      -0.186  39.052  38.498  1.00 92.02           O
ATOM   1510  C   SER A 201      -0.952  42.519  37.413  1.00 92.02           C
ATOM   1511  O   SER A 201      -1.791  43.168  38.039  1.00 92.02           O
ATOM   1512  N   ALA A 202      -0.684  42.736  36.108  1.00 56.14           N
ATOM   1513  CA  ALA A 202      -1.332  43.771  35.353  1.00 56.14           C
ATOM   1514  CB  ALA A 202      -0.472  44.308  34.194  1.00 56.14           C
ATOM   1515  C   ALA A 202      -2.617  43.283  34.772  1.00 56.14           C
ATOM   1516  O   ALA A 202      -2.883  42.094  34.633  1.00 56.14           O
ATOM   1517  N   CYS A 203      -3.442  44.250  34.370  1.00104.67           N
ATOM   1518  CA  CYS A 203      -4.739  44.059  33.807  1.00104.67           C
ATOM   1519  CB  CYS A 203      -5.259  45.440  33.417  1.00104.67           C
ATOM   1520  SG  CYS A 203      -6.944  45.421  32.811  1.00104.67           S
ATOM   1521  C   CYS A 203      -4.598  43.240  32.557  1.00104.67           C
ATOM   1522  O   CYS A 203      -5.389  42.336  32.287  1.00104.67           O
ATOM   1523  N   GLN A 204      -3.536  43.512  31.783  1.00 98.01           N
ATOM   1524  CA  GLN A 204      -3.337  42.903  30.502  1.00 98.01           C
ATOM   1525  CB  GLN A 204      -2.017  43.331  29.839  1.00 98.01           C
ATOM   1526  CG  GLN A 204      -1.784  42.683  28.472  1.00 98.01           C
ATOM   1527  CD  GLN A 204      -0.355  42.990  28.049  1.00 98.01           C
ATOM   1528  OE1 GLN A 204       0.438  43.519  28.827  1.00 98.01           O
ATOM   1529  NE2 GLN A 204      -0.013  42.639  26.780  1.00 98.01           N
ATOM   1530  C   GLN A 204      -3.251  41.411  30.621  1.00 98.01           C
ATOM   1531  O   GLN A 204      -3.693  40.708  29.714  1.00 98.01           O
ATOM   1532  N   PHE A 205      -2.647  40.879  31.705  1.00238.62           N
ATOM   1533  CA  PHE A 205      -2.442  39.455  31.764  1.00238.62           C
ATOM   1534  CB  PHE A 205      -1.517  38.906  32.897  1.00238.62           C
ATOM   1535  CG  PHE A 205      -2.291  38.561  34.142  1.00238.62           C
ATOM   1536  CD1 PHE A 205      -2.857  37.307  34.305  1.00238.62           C
ATOM   1537  CD2 PHE A 205      -2.425  39.457  35.171  1.00238.62           C
ATOM   1538  CE1 PHE A 205      -3.579  36.980  35.421  1.00238.62           C
ATOM   1539  CE2 PHE A 205      -3.140  39.131  36.299  1.00238.62           C
ATOM   1540  CZ  PHE A 205      -3.732  37.901  36.424  1.00238.62           C
ATOM   1541  C   PHE A 205      -3.743  38.739  31.966  1.00238.62           C
ATOM   1542  O   PHE A 205      -3.833  37.562  31.638  1.00238.62           O
ATOM   1543  N   PHE A 206      -4.732  39.340  32.664  1.00224.48           N
ATOM   1544  CA  PHE A 206      -5.882  38.528  32.974  1.00224.48           C
ATOM   1545  CB  PHE A 206      -6.060  38.379  34.495  1.00224.48           C
ATOM   1546  CG  PHE A 206      -6.390  39.732  35.044  1.00224.48           C
ATOM   1547  CD1 PHE A 206      -5.408  40.668  35.269  1.00224.48           C
ATOM   1548  CD2 PHE A 206      -7.692  40.088  35.312  1.00224.48           C
ATOM   1549  CE1 PHE A 206      -5.701  41.912  35.771  1.00224.48           C
ATOM   1550  CE2 PHE A 206      -7.997  41.333  35.815  1.00224.48           C
ATOM   1551  CZ  PHE A 206      -7.002  42.250  36.049  1.00224.48           C
ATOM   1552  C   PHE A 206      -7.161  39.133  32.470  1.00224.48           C
ATOM   1553  O   PHE A 206      -8.234  38.672  32.856  1.00224.48           O
ATOM   1554  N   SER A 207      -7.098  40.123  31.559  1.00 97.47           N
ATOM   1555  CA  SER A 207      -8.279  40.812  31.103  1.00 97.47           C
ATOM   1556  CB  SER A 207      -7.961  42.046  30.244  1.00 97.47           C
ATOM   1557  OG  SER A 207      -9.168  42.672  29.831  1.00 97.47           O
ATOM   1558  C   SER A 207      -9.146  39.911  30.277  1.00 97.47           C
ATOM   1559  O   SER A 207     -10.356  40.107  30.200  1.00 97.47           O
ATOM   1560  N   TYR A 208      -8.563  38.877  29.655  1.00158.41           N
ATOM   1561  CA  TYR A 208      -9.318  38.007  28.801  1.00158.41           C
ATOM   1562  CB  TYR A 208      -8.461  36.921  28.111  1.00158.41           C
ATOM   1563  CG  TYR A 208      -7.447  36.431  29.086  1.00158.41           C
ATOM   1564  CD1 TYR A 208      -7.817  35.787  30.239  1.00158.41           C
ATOM   1565  CD2 TYR A 208      -6.109  36.599  28.821  1.00158.41           C
ATOM   1566  CE1 TYR A 208      -6.875  35.347  31.131  1.00158.41           C
ATOM   1567  CE2 TYR A 208      -5.160  36.154  29.708  1.00158.41           C
ATOM   1568  CZ  TYR A 208      -5.543  35.526  30.869  1.00158.41           C
ATOM   1569  OH  TYR A 208      -4.590  35.062  31.799  1.00158.41           O
ATOM   1570  C   TYR A 208     -10.446  37.371  29.565  1.00158.41           C
ATOM   1571  O   TYR A 208     -11.510  37.107  29.010  1.00158.41           O
ATOM   1572  N   ARG A 209     -10.235  37.078  30.855  1.00171.63           N
ATOM   1573  CA  ARG A 209     -11.200  36.413  31.676  1.00171.63           C
ATOM   1574  CB  ARG A 209     -10.608  35.992  33.029  1.00171.63           C
ATOM   1575  CG  ARG A 209      -9.489  34.955  32.886  1.00171.63           C
ATOM   1576  CD  ARG A 209      -8.989  34.405  34.220  1.00171.63           C
ATOM   1577  NE  ARG A 209     -10.195  34.004  34.994  1.00171.63           N
ATOM   1578  CZ  ARG A 209     -10.259  32.785  35.603  1.00171.63           C
ATOM   1579  NH1 ARG A 209      -9.242  31.887  35.465  1.00171.63           N
ATOM   1580  NH2 ARG A 209     -11.352  32.457  36.352  1.00171.63           N
ATOM   1581  C   ARG A 209     -12.417  37.269  31.935  1.00171.63           C
ATOM   1582  O   ARG A 209     -13.491  36.747  32.228  1.00171.63           O
ATOM   1583  N   LEU A 210     -12.256  38.605  31.930  1.00178.07           N
ATOM   1584  CA  LEU A 210     -13.264  39.546  32.348  1.00178.07           C
ATOM   1585  CB  LEU A 210     -12.681  40.963  32.489  1.00178.07           C
ATOM   1586  CG  LEU A 210     -11.670  41.141  33.639  1.00178.07           C
ATOM   1587  CD1 LEU A 210     -12.361  41.107  35.007  1.00178.07           C
ATOM   1588  CD2 LEU A 210     -10.516  40.134  33.548  1.00178.07           C
ATOM   1589  C   LEU A 210     -14.503  39.714  31.501  1.00178.07           C
ATOM   1590  O   LEU A 210     -15.599  39.687  32.055  1.00178.07           O
ATOM   1591  N   TYR A 211     -14.379  40.093  30.205  1.00128.69           N
ATOM   1592  CA  TYR A 211     -15.560  40.321  29.404  1.00128.69           C
ATOM   1593  CB  TYR A 211     -15.369  41.534  28.495  1.00128.69           C
ATOM   1594  CG  TYR A 211     -15.139  42.662  29.434  1.00128.69           C
ATOM   1595  CD1 TYR A 211     -16.194  43.399  29.917  1.00128.69           C
ATOM   1596  CD2 TYR A 211     -13.864  42.963  29.852  1.00128.69           C
ATOM   1597  CE1 TYR A 211     -15.973  44.436  30.790  1.00128.69           C
ATOM   1598  CE2 TYR A 211     -13.638  43.998  30.725  1.00128.69           C
ATOM   1599  CZ  TYR A 211     -14.696  44.739  31.193  1.00128.69           C
ATOM   1600  OH  TYR A 211     -14.471  45.806  32.090  1.00128.69           O
ATOM   1601  C   TYR A 211     -16.019  39.182  28.552  1.00128.69           C
ATOM   1602  O   TYR A 211     -17.141  38.689  28.671  1.00128.69           O
ATOM   1603  N   ASN A 212     -15.102  38.736  27.669  1.00 74.62           N
ATOM   1604  CA  ASN A 212     -15.382  37.748  26.671  1.00 74.62           C
ATOM   1605  CB  ASN A 212     -15.478  38.369  25.264  1.00 74.62           C
ATOM   1606  CG  ASN A 212     -16.015  37.333  24.293  1.00 74.62           C
ATOM   1607  OD1 ASN A 212     -15.566  36.190  24.283  1.00 74.62           O
ATOM   1608  ND2 ASN A 212     -17.004  37.741  23.453  1.00 74.62           N
ATOM   1609  C   ASN A 212     -14.201  36.843  26.685  1.00 74.62           C
ATOM   1610  O   ASN A 212     -13.154  37.165  26.128  1.00 74.62           O
ATOM   1611  N   PHE A 213     -14.364  35.663  27.303  1.00 74.13           N
ATOM   1612  CA  PHE A 213     -13.278  34.751  27.476  1.00 74.13           C
ATOM   1613  CB  PHE A 213     -13.520  33.846  28.699  1.00 74.13           C
ATOM   1614  CG  PHE A 213     -12.408  32.870  28.889  1.00 74.13           C
ATOM   1615  CD1 PHE A 213     -11.197  33.267  29.411  1.00 74.13           C
ATOM   1616  CD2 PHE A 213     -12.601  31.544  28.576  1.00 74.13           C
ATOM   1617  CE1 PHE A 213     -10.184  32.358  29.595  1.00 74.13           C
ATOM   1618  CE2 PHE A 213     -11.590  30.630  28.758  1.00 74.13           C
ATOM   1619  CZ  PHE A 213     -10.381  31.039  29.266  1.00 74.13           C
ATOM   1620  C   PHE A 213     -13.183  33.902  26.250  1.00 74.13           C
ATOM   1621  O   PHE A 213     -14.085  33.127  25.947  1.00 74.13           O
ATOM   1622  N   ASN A 214     -12.069  34.049  25.506  0.73 66.73           N
ATOM   1623  CA  ASN A 214     -11.807  33.278  24.324  0.73 66.73           C
ATOM   1624  CB  ASN A 214     -11.362  31.831  24.590  0.73 66.73           C
ATOM   1625  CG  ASN A 214      -9.889  31.883  24.967  1.00 66.73           C
ATOM   1626  OD1 ASN A 214      -9.200  32.861  24.683  1.00 66.73           O
ATOM   1627  ND2 ASN A 214      -9.385  30.795  25.609  1.00 66.73           N
ATOM   1628  C   ASN A 214     -12.981  33.260  23.386  0.73 66.73           C
ATOM   1629  O   ASN A 214     -13.396  32.196  22.928  0.73 66.73           O
ATOM   1630  N   SER A 215     -13.537  34.447  23.072  1.00 88.77           N
ATOM   1631  CA  SER A 215     -14.578  34.612  22.090  1.00 88.77           C
ATOM   1632  CB  SER A 215     -14.139  34.140  20.689  1.00 88.77           C
ATOM   1633  OG  SER A 215     -15.173  34.340  19.738  1.00 88.77           O
ATOM   1634  C   SER A 215     -15.824  33.875  22.494  1.00 88.77           C
ATOM   1635  O   SER A 215     -16.718  33.653  21.677  1.00 88.77           O
ATOM   1636  N   THR A 216     -15.929  33.481  23.776  1.00 43.41           N
ATOM   1637  CA  THR A 216     -17.113  32.822  24.256  1.00 43.41           C
ATOM   1638  CB  THR A 216     -16.944  32.178  25.601  1.00 43.41           C
ATOM   1639  OG1 THR A 216     -16.589  33.145  26.577  1.00 43.41           O
ATOM   1640  CG2 THR A 216     -15.864  31.089  25.497  1.00 43.41           C
ATOM   1641  C   THR A 216     -18.231  33.818  24.348  1.00 43.41           C
ATOM   1642  O   THR A 216     -19.396  33.476  24.154  1.00 43.41           O
ATOM   1643  N   GLY A 217     -17.915  35.087  24.670  1.00 21.36           N
ATOM   1644  CA  GLY A 217     -18.939  36.087  24.774  1.00 21.36           C
ATOM   1645  C   GLY A 217     -19.275  36.291  26.217  1.00 21.36           C
ATOM   1646  O   GLY A 217     -20.058  37.178  26.556  1.00 21.36           O
ATOM   1647  N   GLY A 218     -18.688  35.477  27.115  1.00 22.06           N
ATOM   1648  CA  GLY A 218     -18.972  35.639  28.515  1.00 22.06           C
ATOM   1649  C   GLY A 218     -17.676  35.566  29.263  1.00 22.06           C
ATOM   1650  O   GLY A 218     -16.639  35.196  28.716  1.00 22.06           O
ATOM   1651  N   PRO A 219     -17.719  35.919  30.517  1.00 68.68           N
ATOM   1652  CA  PRO A 219     -16.524  35.875  31.321  1.00 68.68           C
ATOM   1653  CD  PRO A 219     -18.605  36.996  30.932  1.00 68.68           C
ATOM   1654  CB  PRO A 219     -16.822  36.722  32.554  1.00 68.68           C
ATOM   1655  CG  PRO A 219     -17.860  37.739  32.053  1.00 68.68           C
ATOM   1656  C   PRO A 219     -16.173  34.459  31.644  1.00 68.68           C
ATOM   1657  O   PRO A 219     -17.021  33.587  31.469  1.00 68.68           O
ATOM   1658  N   ASP A 220     -14.920  34.208  32.078  1.00 66.66           N
ATOM   1659  CA  ASP A 220     -14.488  32.891  32.449  1.00 66.66           C
ATOM   1660  CB  ASP A 220     -12.991  32.848  32.805  1.00 66.66           C
ATOM   1661  CG  ASP A 220     -12.540  31.404  32.970  1.00 66.66           C
ATOM   1662  OD1 ASP A 220     -13.416  30.499  32.973  1.00 66.66           O
ATOM   1663  OD2 ASP A 220     -11.306  31.189  33.105  1.00 66.66           O
ATOM   1664  C   ASP A 220     -15.289  32.480  33.649  1.00 66.66           C
ATOM   1665  O   ASP A 220     -15.331  33.177  34.663  1.00 66.66           O
ATOM   1666  N   PRO A 221     -15.928  31.345  33.537  1.00160.21           N
ATOM   1667  CA  PRO A 221     -16.779  30.857  34.592  1.00160.21           C
ATOM   1668  CD  PRO A 221     -16.338  30.850  32.232  1.00160.21           C
ATOM   1669  CB  PRO A 221     -17.577  29.707  33.981  1.00160.21           C
ATOM   1670  CG  PRO A 221     -17.625  30.046  32.482  1.00160.21           C
ATOM   1671  C   PRO A 221     -16.034  30.457  35.825  1.00160.21           C
ATOM   1672  O   PRO A 221     -16.645  30.377  36.889  1.00160.21           O
ATOM   1673  N   SER A 222     -14.731  30.161  35.700  1.00 66.25           N
ATOM   1674  CA  SER A 222     -13.949  29.714  36.817  1.00 66.25           C
ATOM   1675  CB  SER A 222     -12.649  29.012  36.386  1.00 66.25           C
ATOM   1676  OG  SER A 222     -11.832  29.897  35.638  1.00 66.25           O
ATOM   1677  C   SER A 222     -13.605  30.853  37.732  1.00 66.25           C
ATOM   1678  O   SER A 222     -12.997  30.637  38.781  1.00 66.25           O
ATOM   1679  N   ILE A 223     -13.970  32.098  37.361  1.00150.09           N
ATOM   1680  CA  ILE A 223     -13.628  33.236  38.175  1.00150.09           C
ATOM   1681  CB  ILE A 223     -13.172  34.425  37.361  0.92150.09           C
ATOM   1682  CG2 ILE A 223     -14.386  34.994  36.606  1.00150.09           C
ATOM   1683  CG1 ILE A 223     -12.415  35.449  38.228  1.00150.09           C
ATOM   1684  CD1 ILE A 223     -13.248  36.076  39.340  0.92150.09           C
ATOM   1685  C   ILE A 223     -14.838  33.612  38.980  1.00150.09           C
ATOM   1686  O   ILE A 223     -15.949  33.721  38.465  1.00150.09           O
ATOM   1687  N   ASP A 224     -14.630  33.805  40.296  1.00 56.55           N
ATOM   1688  CA  ASP A 224     -15.667  34.101  41.243  1.00 56.55           C
ATOM   1689  CB  ASP A 224     -15.082  34.369  42.645  1.00 56.55           C
ATOM   1690  CG  ASP A 224     -16.174  34.474  43.701  1.00 56.55           C
ATOM   1691  OD1 ASP A 224     -17.180  35.192  43.462  1.00 56.55           O
ATOM   1692  OD2 ASP A 224     -16.007  33.835  44.774  1.00 56.55           O
ATOM   1693  C   ASP A 224     -16.393  35.326  40.784  1.00 56.55           C
ATOM   1694  O   ASP A 224     -15.796  36.297  40.327  1.00 56.55           O
ATOM   1695  N   ALA A 225     -17.731  35.295  40.906  1.00 42.59           N
ATOM   1696  CA  ALA A 225     -18.577  36.361  40.469  1.00 42.59           C
ATOM   1697  CB  ALA A 225     -20.071  36.061  40.681  0.80 42.59           C
ATOM   1698  C   ALA A 225     -18.259  37.604  41.233  1.00 42.59           C
ATOM   1699  O   ALA A 225     -18.335  38.692  40.684  1.00 42.59           O
ATOM   1700  N   SER A 226     -17.936  37.522  42.530  1.00 86.45           N
ATOM   1701  CA  SER A 226     -17.672  38.752  43.225  1.00 86.45           C
ATOM   1702  CB  SER A 226     -17.453  38.549  44.734  1.00 86.45           C
ATOM   1703  OG  SER A 226     -16.274  37.795  44.968  1.00 86.45           O
ATOM   1704  C   SER A 226     -16.439  39.392  42.669  1.00 86.45           C
ATOM   1705  O   SER A 226     -16.434  40.573  42.323  1.00 86.45           O
ATOM   1706  N   PHE A 227     -15.365  38.598  42.533  1.00 98.64           N
ATOM   1707  CA  PHE A 227     -14.101  39.097  42.086  1.00 98.64           C
ATOM   1708  CB  PHE A 227     -12.993  38.036  42.146  1.00 98.64           C
ATOM   1709  CG  PHE A 227     -12.650  37.921  43.590  1.00 98.64           C
ATOM   1710  CD1 PHE A 227     -13.357  37.082  44.420  1.00 98.64           C
ATOM   1711  CD2 PHE A 227     -11.628  38.679  44.116  1.00 98.64           C
ATOM   1712  CE1 PHE A 227     -13.038  36.989  45.753  1.00 98.64           C
ATOM   1713  CE2 PHE A 227     -11.304  38.590  45.448  1.00 98.64           C
ATOM   1714  CZ  PHE A 227     -12.009  37.742  46.268  1.00 98.64           C
ATOM   1715  C   PHE A 227     -14.230  39.615  40.692  1.00 98.64           C
ATOM   1716  O   PHE A 227     -13.605  40.616  40.348  1.00 98.64           O
ATOM   1717  N   LEU A 228     -15.045  38.957  39.846  1.00128.11           N
ATOM   1718  CA  LEU A 228     -15.093  39.387  38.478  1.00128.11           C
ATOM   1719  CB  LEU A 228     -15.999  38.493  37.602  1.00128.11           C
ATOM   1720  CG  LEU A 228     -15.904  38.746  36.079  1.00128.11           C
ATOM   1721  CD1 LEU A 228     -16.404  40.139  35.668  1.00128.11           C
ATOM   1722  CD2 LEU A 228     -14.489  38.447  35.560  1.00128.11           C
ATOM   1723  C   LEU A 228     -15.542  40.831  38.398  1.00128.11           C
ATOM   1724  O   LEU A 228     -14.838  41.623  37.777  1.00128.11           O
ATOM   1725  N   PRO A 229     -16.633  41.268  38.983  1.00163.12           N
ATOM   1726  CA  PRO A 229     -16.885  42.678  38.887  1.00163.12           C
ATOM   1727  CD  PRO A 229     -17.879  40.575  38.704  1.00163.12           C
ATOM   1728  CB  PRO A 229     -18.330  42.884  39.316  0.17163.12           C
ATOM   1729  CG  PRO A 229     -19.000  41.629  38.739  1.00163.12           C
ATOM   1730  C   PRO A 229     -15.882  43.599  39.498  1.00163.12           C
ATOM   1731  O   PRO A 229     -15.800  44.739  39.047  1.00163.12           O
ATOM   1732  N   THR A 230     -15.124  43.170  40.518  1.00 27.02           N
ATOM   1733  CA  THR A 230     -14.140  44.068  41.047  1.00 27.02           C
ATOM   1734  CB  THR A 230     -13.393  43.486  42.211  1.00 27.02           C
ATOM   1735  OG1 THR A 230     -14.298  43.157  43.255  1.00 27.02           O
ATOM   1736  CG2 THR A 230     -12.356  44.511  42.706  1.00 27.02           C
ATOM   1737  C   THR A 230     -13.142  44.324  39.957  1.00 27.02           C
ATOM   1738  O   THR A 230     -12.732  45.459  39.719  1.00 27.02           O
ATOM   1739  N   LEU A 231     -12.741  43.248  39.258  1.00 67.03           N
ATOM   1740  CA  LEU A 231     -11.749  43.283  38.217  1.00 67.03           C
ATOM   1741  CB  LEU A 231     -11.389  41.882  37.695  1.00 67.03           C
ATOM   1742  CG  LEU A 231     -10.784  40.953  38.761  1.00 67.03           C
ATOM   1743  CD1 LEU A 231     -10.407  39.587  38.162  1.00 67.03           C
ATOM   1744  CD2 LEU A 231      -9.614  41.634  39.492  1.00 67.03           C
ATOM   1745  C   LEU A 231     -12.244  44.057  37.038  1.00 67.03           C
ATOM   1746  O   LEU A 231     -11.472  44.761  36.389  1.00 67.03           O
ATOM   1747  N   ARG A 232     -13.543  43.926  36.708  1.00 98.36           N
ATOM   1748  CA  ARG A 232     -14.085  44.599  35.561  1.00 98.36           C
ATOM   1749  CB  ARG A 232     -15.595  44.343  35.409  1.00 98.36           C
ATOM   1750  CG  ARG A 232     -16.252  45.022  34.205  1.00 98.36           C
ATOM   1751  CD  ARG A 232     -17.764  44.785  34.153  1.00 98.36           C
ATOM   1752  NE  ARG A 232     -18.303  45.485  32.954  1.00 98.36           N
ATOM   1753  CZ  ARG A 232     -19.545  45.160  32.488  1.00 98.36           C
ATOM   1754  NH1 ARG A 232     -20.289  44.219  33.141  1.00 98.36           N
ATOM   1755  NH2 ARG A 232     -20.039  45.767  31.369  1.00 98.36           N
ATOM   1756  C   ARG A 232     -13.899  46.071  35.762  1.00 98.36           C
ATOM   1757  O   ARG A 232     -13.522  46.794  34.840  1.00 98.36           O
ATOM   1758  N   GLY A 233     -14.166  46.559  36.988  1.00 18.59           N
ATOM   1759  CA  GLY A 233     -14.031  47.962  37.267  1.00 18.59           C
ATOM   1760  C   GLY A 233     -12.595  48.363  37.136  1.00 18.59           C
ATOM   1761  O   GLY A 233     -12.281  49.422  36.595  1.00 18.59           O
ATOM   1762  N   LEU A 234     -11.681  47.521  37.651  1.00167.78           N
ATOM   1763  CA  LEU A 234     -10.271  47.808  37.602  1.00167.78           C
ATOM   1764  CB  LEU A 234      -9.398  46.687  38.197  1.00167.78           C
ATOM   1765  CG  LEU A 234      -9.421  46.563  39.722  1.00167.78           C
ATOM   1766  CD1 LEU A 234      -8.517  45.415  40.194  1.00167.78           C
ATOM   1767  CD2 LEU A 234      -9.033  47.897  40.373  1.00167.78           C
ATOM   1768  C   LEU A 234      -9.824  47.845  36.179  1.00167.78           C
ATOM   1769  O   LEU A 234      -9.030  48.698  35.786  1.00167.78           O
ATOM   1770  N   CYS A 235     -10.333  46.887  35.386  1.00113.73           N
ATOM   1771  CA  CYS A 235      -9.866  46.645  34.052  1.00113.73           C
ATOM   1772  CB  CYS A 235      -9.598  45.153  33.845  1.00113.73           C
ATOM   1773  SG  CYS A 235      -7.954  44.709  34.399  1.00113.73           S
ATOM   1774  C   CYS A 235     -10.898  46.933  33.014  1.00113.73           C
ATOM   1775  O   CYS A 235     -11.263  46.009  32.291  1.00113.73           O
ATOM   1776  N   PRO A 236     -11.348  48.135  32.840  1.00117.89           N
ATOM   1777  CA  PRO A 236     -12.319  48.431  31.822  1.00117.89           C
ATOM   1778  CD  PRO A 236     -10.645  49.318  33.304  1.00117.89           C
ATOM   1779  CB  PRO A 236     -12.545  49.937  31.925  1.00117.89           C
ATOM   1780  CG  PRO A 236     -11.185  50.461  32.426  1.00117.89           C
ATOM   1781  C   PRO A 236     -11.753  48.063  30.481  1.00117.89           C
ATOM   1782  O   PRO A 236     -10.537  48.145  30.305  1.00117.89           O
ATOM   1783  N   GLN A 237     -12.615  47.680  29.514  1.00 67.49           N
ATOM   1784  CA  GLN A 237     -12.135  47.247  28.231  1.00 67.49           C
ATOM   1785  CB  GLN A 237     -13.257  46.822  27.270  0.50 67.49           C
ATOM   1786  CG  GLN A 237     -14.005  45.572  27.733  0.50 67.49           C
ATOM   1787  CD  GLN A 237     -14.958  45.168  26.618  0.50 67.49           C
ATOM   1788  OE1 GLN A 237     -16.146  44.926  26.833  0.50 67.49           O
ATOM   1789  NE2 GLN A 237     -14.416  45.080  25.376  0.50 67.49           N
ATOM   1790  C   GLN A 237     -11.378  48.365  27.589  1.00 67.49           C
ATOM   1791  O   GLN A 237     -10.304  48.142  27.031  1.00 67.49           O
ATOM   1792  N   ASN A 238     -11.906  49.603  27.639  1.00122.06           N
ATOM   1793  CA  ASN A 238     -11.139  50.676  27.080  1.00122.06           C
ATOM   1794  CB  ASN A 238     -11.983  51.722  26.332  1.00122.06           C
ATOM   1795  CG  ASN A 238     -12.383  51.125  24.991  1.00122.06           C
ATOM   1796  OD1 ASN A 238     -11.531  50.771  24.179  1.00122.06           O
ATOM   1797  ND2 ASN A 238     -13.717  51.006  24.754  1.00122.06           N
ATOM   1798  C   ASN A 238     -10.482  51.359  28.231  1.00122.06           C
ATOM   1799  O   ASN A 238     -10.833  52.479  28.599  1.00122.06           O
ATOM   1800  N   GLY A 239      -9.470  50.691  28.807  1.00 53.72           N
ATOM   1801  CA  GLY A 239      -8.768  51.223  29.933  1.00 53.72           C
ATOM   1802  C   GLY A 239      -7.358  50.748  29.817  1.00 53.72           C
ATOM   1803  O   GLY A 239      -7.017  50.007  28.895  1.00 53.72           O
ATOM   1804  N   ASP A 240      -6.496  51.182  30.755  1.00 79.09           N
ATOM   1805  CA  ASP A 240      -5.108  50.830  30.691  1.00 79.09           C
ATOM   1806  CB  ASP A 240      -4.209  51.729  31.557  1.00 79.09           C
ATOM   1807  CG  ASP A 240      -4.116  53.087  30.872  1.00 79.09           C
ATOM   1808  OD1 ASP A 240      -3.691  53.123  29.686  1.00 79.09           O
ATOM   1809  OD2 ASP A 240      -4.461  54.107  31.525  1.00 79.09           O
ATOM   1810  C   ASP A 240      -4.886  49.409  31.105  1.00 79.09           C
ATOM   1811  O   ASP A 240      -5.419  48.929  32.104  1.00 79.09           O
ATOM   1812  N   GLY A 241      -4.084  48.699  30.289  1.00 44.76           N
ATOM   1813  CA  GLY A 241      -3.659  47.346  30.506  1.00 44.76           C
ATOM   1814  C   GLY A 241      -2.672  47.300  31.636  1.00 44.76           C
ATOM   1815  O   GLY A 241      -2.529  46.281  32.308  1.00 44.76           O
ATOM   1816  N   SER A 242      -1.911  48.398  31.811  1.00 54.18           N
ATOM   1817  CA  SER A 242      -0.820  48.501  32.744  1.00 54.18           C
ATOM   1818  CB  SER A 242       0.008  49.782  32.538  1.00 54.18           C
ATOM   1819  OG  SER A 242      -0.787  50.929  32.804  1.00 54.18           O
ATOM   1820  C   SER A 242      -1.250  48.476  34.185  1.00 54.18           C
ATOM   1821  O   SER A 242      -0.440  48.134  35.045  1.00 54.18           O
ATOM   1822  N   LYS A 243      -2.509  48.836  34.507  1.00 90.30           N
ATOM   1823  CA  LYS A 243      -2.906  48.891  35.893  1.00 90.30           C
ATOM   1824  CB  LYS A 243      -4.389  49.234  36.125  1.00 90.30           C
ATOM   1825  CG  LYS A 243      -4.729  50.718  35.984  1.00 90.30           C
ATOM   1826  CD  LYS A 243      -6.234  50.990  35.995  1.00 90.30           C
ATOM   1827  CE  LYS A 243      -6.585  52.465  36.191  1.00 90.30           C
ATOM   1828  NZ  LYS A 243      -6.239  52.886  37.568  1.00 90.30           N
ATOM   1829  C   LYS A 243      -2.672  47.561  36.535  1.00 90.30           C
ATOM   1830  O   LYS A 243      -2.829  46.522  35.898  1.00 90.30           O
ATOM   1831  N   ARG A 244      -2.285  47.567  37.831  1.00171.79           N
ATOM   1832  CA  ARG A 244      -1.982  46.324  38.483  1.00171.79           C
ATOM   1833  CB  ARG A 244      -0.528  46.224  38.974  1.00171.79           C
ATOM   1834  CG  ARG A 244      -0.166  47.269  40.031  1.00171.79           C
ATOM   1835  CD  ARG A 244       1.281  47.176  40.517  1.00171.79           C
ATOM   1836  NE  ARG A 244       2.051  48.256  39.839  1.00171.79           N
ATOM   1837  CZ  ARG A 244       2.085  49.504  40.392  1.00171.79           C
ATOM   1838  NH1 ARG A 244       1.414  49.748  41.556  1.00171.79           N
ATOM   1839  NH2 ARG A 244       2.791  50.504  39.789  1.00171.79           N
ATOM   1840  C   ARG A 244      -2.854  46.131  39.687  1.00171.79           C
ATOM   1841  O   ARG A 244      -3.454  47.071  40.207  1.00171.79           O
ATOM   1842  N   VAL A 245      -2.957  44.857  40.128  1.00100.97           N
ATOM   1843  CA  VAL A 245      -3.689  44.450  41.297  1.00100.97           C
ATOM   1844  CB  VAL A 245      -5.040  43.858  40.996  1.00100.97           C
ATOM   1845  CG1 VAL A 245      -4.841  42.522  40.261  1.00100.97           C
ATOM   1846  CG2 VAL A 245      -5.827  43.735  42.313  1.00100.97           C
ATOM   1847  C   VAL A 245      -2.854  43.385  41.953  1.00100.97           C
ATOM   1848  O   VAL A 245      -1.809  43.010  41.425  1.00100.97           O
ATOM   1849  N   ALA A 246      -3.262  42.905  43.147  1.00 42.72           N
ATOM   1850  CA  ALA A 246      -2.510  41.896  43.845  1.00 42.72           C
ATOM   1851  CB  ALA A 246      -2.790  41.868  45.356  1.00 42.72           C
ATOM   1852  C   ALA A 246      -2.832  40.531  43.314  1.00 42.72           C
ATOM   1853  O   ALA A 246      -3.969  40.226  42.961  1.00 42.72           O
ATOM   1854  N   LEU A 247      -1.802  39.666  43.253  1.00146.79           N
ATOM   1855  CA  LEU A 247      -1.934  38.301  42.822  1.00146.79           C
ATOM   1856  CB  LEU A 247      -0.560  37.604  42.743  1.00146.79           C
ATOM   1857  CG  LEU A 247      -0.529  36.258  41.987  1.00146.79           C
ATOM   1858  CD1 LEU A 247      -1.536  35.239  42.543  1.00146.79           C
ATOM   1859  CD2 LEU A 247      -0.625  36.458  40.467  1.00146.79           C
ATOM   1860  C   LEU A 247      -2.743  37.583  43.865  1.00146.79           C
ATOM   1861  O   LEU A 247      -3.590  36.746  43.554  1.00146.79           O
ATOM   1862  N   ASP A 248      -2.480  37.894  45.149  1.00 53.74           N
ATOM   1863  CA  ASP A 248      -3.141  37.252  46.251  1.00 53.74           C
ATOM   1864  CB  ASP A 248      -2.144  36.675  47.276  1.00 53.74           C
ATOM   1865  CG  ASP A 248      -2.874  35.991  48.432  1.00 53.74           C
ATOM   1866  OD1 ASP A 248      -4.133  36.001  48.458  1.00 53.74           O
ATOM   1867  OD2 ASP A 248      -2.163  35.450  49.320  1.00 53.74           O
ATOM   1868  C   ASP A 248      -3.961  38.285  46.954  1.00 53.74           C
ATOM   1869  O   ASP A 248      -3.430  39.154  47.643  1.00 53.74           O
ATOM   1870  N   THR A 249      -5.294  38.197  46.802  1.00114.82           N
ATOM   1871  CA  THR A 249      -6.183  39.144  47.406  1.00114.82           C
ATOM   1872  CB  THR A 249      -7.607  38.942  46.979  1.00114.82           C
ATOM   1873  OG1 THR A 249      -8.072  37.673  47.413  1.00114.82           O
ATOM   1874  CG2 THR A 249      -7.682  39.038  45.445  1.00114.82           C
ATOM   1875  C   THR A 249      -6.141  39.013  48.902  1.00114.82           C
ATOM   1876  O   THR A 249      -6.306  40.004  49.612  1.00114.82           O
ATOM   1877  N   GLY A 250      -5.986  37.779  49.428  1.00 42.50           N
ATOM   1878  CA  GLY A 250      -6.036  37.592  50.856  1.00 42.50           C
ATOM   1879  C   GLY A 250      -4.893  38.258  51.571  1.00 42.50           C
ATOM   1880  O   GLY A 250      -5.117  39.067  52.471  1.00 42.50           O
ATOM   1881  N   SER A 251      -3.636  37.946  51.186  1.00115.82           N
ATOM   1882  CA  SER A 251      -2.489  38.532  51.833  1.00115.82           C
ATOM   1883  CB  SER A 251      -1.708  37.525  52.695  1.00115.82           C
ATOM   1884  OG  SER A 251      -2.560  36.916  53.653  1.00115.82           O
ATOM   1885  C   SER A 251      -1.548  38.900  50.731  1.00115.82           C
ATOM   1886  O   SER A 251      -0.724  38.088  50.313  1.00115.82           O
ATOM   1887  N   VAL A 252      -1.597  40.162  50.279  1.00 56.60           N
ATOM   1888  CA  VAL A 252      -0.844  40.557  49.125  1.00 56.60           C
ATOM   1889  CB  VAL A 252      -1.124  41.976  48.725  1.00 56.60           C
ATOM   1890  CG1 VAL A 252      -0.187  42.347  47.562  1.00 56.60           C
ATOM   1891  CG2 VAL A 252      -2.620  42.103  48.389  1.00 56.60           C
ATOM   1892  C   VAL A 252       0.642  40.441  49.330  1.00 56.60           C
ATOM   1893  O   VAL A 252       1.357  40.028  48.419  1.00 56.60           O
ATOM   1894  N   ASN A 253       1.144  40.911  50.488  1.00 89.70           N
ATOM   1895  CA  ASN A 253       2.543  40.959  50.841  1.00 89.70           C
ATOM   1896  CB  ASN A 253       2.820  42.063  51.874  1.00 89.70           C
ATOM   1897  CG  ASN A 253       2.371  43.389  51.278  1.00 89.70           C
ATOM   1898  OD1 ASN A 253       2.557  43.651  50.091  1.00 89.70           O
ATOM   1899  ND2 ASN A 253       1.744  44.248  52.126  1.00 89.70           N
ATOM   1900  C   ASN A 253       3.109  39.696  51.435  1.00 89.70           C
ATOM   1901  O   ASN A 253       4.303  39.434  51.288  1.00 89.70           O
ATOM   1902  N   ASN A 254       2.289  38.921  52.177  1.00 92.09           N
ATOM   1903  CA  ASN A 254       2.775  37.830  52.989  1.00 92.09           C
ATOM   1904  CB  ASN A 254       1.809  37.511  54.151  1.00 92.09           C
ATOM   1905  CG  ASN A 254       2.509  36.722  55.252  1.00 92.09           C
ATOM   1906  OD1 ASN A 254       3.418  35.924  55.031  1.00 92.09           O
ATOM   1907  ND2 ASN A 254       2.052  36.957  56.511  1.00 92.09           N
ATOM   1908  C   ASN A 254       2.963  36.570  52.195  1.00 92.09           C
ATOM   1909  O   ASN A 254       2.156  36.234  51.331  1.00 92.09           O
ATOM   1910  N   PHE A 255       4.052  35.826  52.499  1.00120.95           N
ATOM   1911  CA  PHE A 255       4.319  34.576  51.847  1.00120.95           C
ATOM   1912  CB  PHE A 255       5.825  34.259  51.760  1.00120.95           C
ATOM   1913  CG  PHE A 255       6.058  33.114  50.831  1.00120.95           C
ATOM   1914  CD1 PHE A 255       5.913  31.815  51.259  1.00120.95           C
ATOM   1915  CD2 PHE A 255       6.438  33.343  49.528  1.00120.95           C
ATOM   1916  CE1 PHE A 255       6.135  30.765  50.399  1.00120.95           C
ATOM   1917  CE2 PHE A 255       6.662  32.299  48.662  1.00120.95           C
ATOM   1918  CZ  PHE A 255       6.509  31.005  49.098  1.00120.95           C
ATOM   1919  C   PHE A 255       3.675  33.522  52.697  1.00120.95           C
ATOM   1920  O   PHE A 255       4.155  33.203  53.785  1.00120.95           O
ATOM   1921  N   ASP A 256       2.549  32.963  52.207  1.00 88.31           N
ATOM   1922  CA  ASP A 256       1.773  31.985  52.916  1.00 88.31           C
ATOM   1923  CB  ASP A 256       0.812  32.632  53.931  1.00 88.31           C
ATOM   1924  CG  ASP A 256      -0.031  33.682  53.219  1.00 88.31           C
ATOM   1925  OD1 ASP A 256       0.076  33.801  51.970  1.00 88.31           O
ATOM   1926  OD2 ASP A 256      -0.787  34.400  53.925  1.00 88.31           O
ATOM   1927  C   ASP A 256       1.012  31.165  51.913  1.00 88.31           C
ATOM   1928  O   ASP A 256       1.127  31.381  50.708  1.00 88.31           O
ATOM   1929  N   THR A 257       0.210  30.182  52.380  1.00 96.43           N
ATOM   1930  CA  THR A 257      -0.453  29.303  51.452  1.00 96.43           C
ATOM   1931  CB  THR A 257      -0.624  27.924  52.018  1.00 96.43           C
ATOM   1932  OG1 THR A 257      -1.463  27.966  53.164  1.00 96.43           O
ATOM   1933  CG2 THR A 257       0.763  27.376  52.402  1.00 96.43           C
ATOM   1934  C   THR A 257      -1.827  29.814  51.112  1.00 96.43           C
ATOM   1935  O   THR A 257      -2.660  29.066  50.602  1.00 96.43           O
ATOM   1936  N   SER A 258      -2.076  31.122  51.304  1.00 83.31           N
ATOM   1937  CA  SER A 258      -3.369  31.702  51.052  1.00 83.31           C
ATOM   1938  CB  SER A 258      -3.452  33.177  51.482  1.00 83.31           C
ATOM   1939  OG  SER A 258      -4.747  33.693  51.212  1.00 83.31           O
ATOM   1940  C   SER A 258      -3.668  31.635  49.586  1.00 83.31           C
ATOM   1941  O   SER A 258      -4.826  31.582  49.176  1.00 83.31           O
ATOM   1942  N   TYR A 259      -2.617  31.605  48.751  1.00 80.44           N
ATOM   1943  CA  TYR A 259      -2.763  31.565  47.326  1.00 80.44           C
ATOM   1944  CB  TYR A 259      -1.393  31.445  46.633  1.00 80.44           C
ATOM   1945  CG  TYR A 259      -1.581  30.941  45.244  1.00 80.44           C
ATOM   1946  CD1 TYR A 259      -1.999  31.762  44.224  1.00 80.44           C
ATOM   1947  CD2 TYR A 259      -1.309  29.620  44.967  1.00 80.44           C
ATOM   1948  CE1 TYR A 259      -2.160  31.261  42.952  1.00 80.44           C
ATOM   1949  CE2 TYR A 259      -1.468  29.113  43.700  1.00 80.44           C
ATOM   1950  CZ  TYR A 259      -1.897  29.937  42.689  1.00 80.44           C
ATOM   1951  OH  TYR A 259      -2.064  29.426  41.385  1.00 80.44           O
ATOM   1952  C   TYR A 259      -3.587  30.370  46.945  1.00 80.44           C
ATOM   1953  O   TYR A 259      -4.482  30.466  46.106  1.00 80.44           O
ATOM   1954  N   PHE A 260      -3.299  29.210  47.560  1.00 64.20           N
ATOM   1955  CA  PHE A 260      -3.961  27.967  47.274  1.00 64.20           C
ATOM   1956  CB  PHE A 260      -3.276  26.777  47.967  1.00 64.20           C
ATOM   1957  CG  PHE A 260      -1.878  26.732  47.446  1.00 64.20           C
ATOM   1958  CD1 PHE A 260      -1.599  26.174  46.219  1.00 64.20           C
ATOM   1959  CD2 PHE A 260      -0.843  27.251  48.190  1.00 64.20           C
ATOM   1960  CE1 PHE A 260      -0.309  26.139  45.742  1.00 64.20           C
ATOM   1961  CE2 PHE A 260       0.449  27.220  47.719  1.00 64.20           C
ATOM   1962  CZ  PHE A 260       0.717  26.662  46.493  1.00 64.20           C
ATOM   1963  C   PHE A 260      -5.389  28.020  47.725  1.00 64.20           C
ATOM   1964  O   PHE A 260      -6.278  27.509  47.047  1.00 64.20           O
ATOM   1965  N   SER A 261      -5.643  28.626  48.899  1.00 31.56           N
ATOM   1966  CA  SER A 261      -6.978  28.686  49.423  1.00 31.56           C
ATOM   1967  CB  SER A 261      -7.053  29.351  50.811  1.00 31.56           C
ATOM   1968  OG  SER A 261      -6.707  30.725  50.722  1.00 31.56           O
ATOM   1969  C   SER A 261      -7.829  29.490  48.488  1.00 31.56           C
ATOM   1970  O   SER A 261      -9.003  29.183  48.287  1.00 31.56           O
ATOM   1971  N   ASN A 262      -7.247  30.534  47.869  1.00 43.37           N
ATOM   1972  CA  ASN A 262      -7.989  31.395  46.992  1.00 43.37           C
ATOM   1973  CB  ASN A 262      -7.137  32.531  46.400  1.00 43.37           C
ATOM   1974  CG  ASN A 262      -6.792  33.506  47.519  1.00 43.37           C
ATOM   1975  OD1 ASN A 262      -7.285  33.402  48.641  1.00 43.37           O
ATOM   1976  ND2 ASN A 262      -5.930  34.505  47.192  1.00 43.37           N
ATOM   1977  C   ASN A 262      -8.504  30.591  45.839  1.00 43.37           C
ATOM   1978  O   ASN A 262      -9.626  30.799  45.380  1.00 43.37           O
ATOM   1979  N   LEU A 263      -7.701  29.634  45.345  1.00 54.21           N
ATOM   1980  CA  LEU A 263      -8.102  28.856  44.207  1.00 54.21           C
ATOM   1981  CB  LEU A 263      -7.052  27.818  43.780  1.00 54.21           C
ATOM   1982  CG  LEU A 263      -5.756  28.448  43.248  1.00 54.21           C
ATOM   1983  CD1 LEU A 263      -4.744  27.366  42.835  1.00 54.21           C
ATOM   1984  CD2 LEU A 263      -6.050  29.455  42.123  1.00 54.21           C
ATOM   1985  C   LEU A 263      -9.346  28.099  44.544  1.00 54.21           C
ATOM   1986  O   LEU A 263     -10.226  27.931  43.701  1.00 54.21           O
ATOM   1987  N   ARG A 264      -9.459  27.625  45.796  1.00153.83           N
ATOM   1988  CA  ARG A 264     -10.591  26.841  46.199  1.00153.83           C
ATOM   1989  CB  ARG A 264     -10.537  26.462  47.689  1.00153.83           C
ATOM   1990  CG  ARG A 264     -11.725  25.621  48.161  1.00153.83           C
ATOM   1991  CD  ARG A 264     -11.679  25.296  49.656  1.00153.83           C
ATOM   1992  NE  ARG A 264     -12.214  26.478  50.389  1.00153.83           N
ATOM   1993  CZ  ARG A 264     -13.542  26.547  50.694  1.00153.83           C
ATOM   1994  NH1 ARG A 264     -14.370  25.513  50.367  1.00153.83           N
ATOM   1995  NH2 ARG A 264     -14.037  27.644  51.340  1.00153.83           N
ATOM   1996  C   ARG A 264     -11.831  27.665  46.006  1.00153.83           C
ATOM   1997  O   ARG A 264     -12.882  27.136  45.647  1.00153.83           O
ATOM   1998  N   ASN A 265     -11.738  28.975  46.311  1.00136.89           N
ATOM   1999  CA  ASN A 265     -12.805  29.939  46.222  1.00136.89           C
ATOM   2000  CB  ASN A 265     -12.572  31.190  47.088  1.00136.89           C
ATOM   2001  CG  ASN A 265     -13.900  31.930  47.187  1.00136.89           C
ATOM   2002  OD1 ASN A 265     -14.055  33.034  46.667  1.00136.89           O
ATOM   2003  ND2 ASN A 265     -14.894  31.295  47.865  1.00136.89           N
ATOM   2004  C   ASN A 265     -13.074  30.392  44.810  1.00136.89           C
ATOM   2005  O   ASN A 265     -14.144  30.932  44.540  1.00136.89           O
ATOM   2006  N   GLY A 266     -12.113  30.254  43.873  1.00 45.92           N
ATOM   2007  CA  GLY A 266     -12.341  30.752  42.539  1.00 45.92           C
ATOM   2008  C   GLY A 266     -11.804  32.155  42.491  1.00 45.92           C
ATOM   2009  O   GLY A 266     -12.181  32.965  41.644  1.00 45.92           O
ATOM   2010  N   ARG A 267     -10.970  32.466  43.498  1.00128.57           N
ATOM   2011  CA  ARG A 267     -10.244  33.678  43.770  1.00128.57           C
ATOM   2012  CB  ARG A 267      -9.857  33.831  45.251  1.00128.57           C
ATOM   2013  CG  ARG A 267     -11.020  34.193  46.179  1.00128.57           C
ATOM   2014  CD  ARG A 267     -10.575  34.484  47.616  1.00128.57           C
ATOM   2015  NE  ARG A 267     -11.777  34.904  48.391  1.00128.57           N
ATOM   2016  CZ  ARG A 267     -11.675  35.164  49.727  1.00128.57           C
ATOM   2017  NH1 ARG A 267     -10.470  35.046  50.359  1.00128.57           N
ATOM   2018  NH2 ARG A 267     -12.776  35.548  50.435  1.00128.57           N
ATOM   2019  C   ARG A 267      -8.965  33.844  42.980  1.00128.57           C
ATOM   2020  O   ARG A 267      -8.350  34.905  43.065  1.00128.57           O
ATOM   2021  N   GLY A 268      -8.435  32.794  42.316  1.00 46.84           N
ATOM   2022  CA  GLY A 268      -7.163  32.950  41.638  1.00 46.84           C
ATOM   2023  C   GLY A 268      -7.266  34.004  40.569  1.00 46.84           C
ATOM   2024  O   GLY A 268      -8.270  34.105  39.868  1.00 46.84           O
ATOM   2025  N   ILE A 269      -6.230  34.869  40.459  1.00131.80           N
ATOM   2026  CA  ILE A 269      -6.253  35.933  39.490  1.00131.80           C
ATOM   2027  CB  ILE A 269      -5.380  37.105  39.837  1.00131.80           C
ATOM   2028  CG2 ILE A 269      -5.849  37.628  41.205  1.00131.80           C
ATOM   2029  CG1 ILE A 269      -3.888  36.764  39.804  1.00131.80           C
ATOM   2030  CD1 ILE A 269      -3.028  38.028  39.821  1.00131.80           C
ATOM   2031  C   ILE A 269      -5.944  35.510  38.073  1.00131.80           C
ATOM   2032  O   ILE A 269      -6.672  35.877  37.152  1.00131.80           O
ATOM   2033  N   LEU A 270      -4.856  34.734  37.857  1.00120.35           N
ATOM   2034  CA  LEU A 270      -4.395  34.376  36.534  1.00120.35           C
ATOM   2035  CB  LEU A 270      -2.955  33.815  36.490  1.00120.35           C
ATOM   2036  CG  LEU A 270      -1.849  34.413  37.394  1.00120.35           C
ATOM   2037  CD1 LEU A 270      -0.481  33.871  36.956  1.00120.35           C
ATOM   2038  CD2 LEU A 270      -1.853  35.935  37.535  1.00120.35           C
ATOM   2039  C   LEU A 270      -5.166  33.170  36.082  1.00120.35           C
ATOM   2040  O   LEU A 270      -5.616  32.371  36.900  1.00120.35           O
ATOM   2041  N   GLU A 271      -5.303  32.979  34.753  1.00 58.39           N
ATOM   2042  CA  GLU A 271      -5.927  31.774  34.279  1.00 58.39           C
ATOM   2043  CB  GLU A 271      -5.992  31.664  32.747  0.50 58.39           C
ATOM   2044  CG  GLU A 271      -7.019  32.568  32.073  0.50 58.39           C
ATOM   2045  CD  GLU A 271      -6.877  32.331  30.575  0.50 58.39           C
ATOM   2046  OE1 GLU A 271      -6.101  31.407  30.211  0.50 58.39           O
ATOM   2047  OE2 GLU A 271      -7.532  33.053  29.777  1.00 58.39           O
ATOM   2048  C   GLU A 271      -5.064  30.632  34.724  1.00 58.39           C
ATOM   2049  O   GLU A 271      -5.557  29.579  35.127  1.00 58.39           O
ATOM   2050  N   SER A 272      -3.733  30.832  34.668  1.00 96.40           N
ATOM   2051  CA  SER A 272      -2.773  29.816  34.995  1.00 96.40           C
ATOM   2052  CB  SER A 272      -1.329  30.316  34.858  1.00 96.40           C
ATOM   2053  OG  SER A 272      -1.109  30.779  33.537  1.00 96.40           O
ATOM   2054  C   SER A 272      -2.936  29.425  36.430  1.00 96.40           C
ATOM   2055  O   SER A 272      -2.643  28.289  36.801  1.00 96.40           O
ATOM   2056  N   ASP A 273      -3.323  30.382  37.294  1.00 83.45           N
ATOM   2057  CA  ASP A 273      -3.519  30.061  38.681  1.00 83.45           C
ATOM   2058  CB  ASP A 273      -3.770  31.294  39.558  1.00 83.45           C
ATOM   2059  CG  ASP A 273      -2.485  32.090  39.651  1.00 83.45           C
ATOM   2060  OD1 ASP A 273      -1.574  31.859  38.814  1.00 83.45           O
ATOM   2061  OD2 ASP A 273      -2.399  32.948  40.567  1.00 83.45           O
ATOM   2062  C   ASP A 273      -4.726  29.188  38.884  1.00 83.45           C
ATOM   2063  O   ASP A 273      -4.640  28.107  39.464  1.00 83.45           O
ATOM   2064  N   GLN A 274      -5.887  29.627  38.363  1.00 78.84           N
ATOM   2065  CA  GLN A 274      -7.147  28.970  38.591  1.00 78.84           C
ATOM   2066  CB  GLN A 274      -8.340  29.736  37.995  1.00 78.84           C
ATOM   2067  CG  GLN A 274      -9.676  29.039  38.246  1.00 78.84           C
ATOM   2068  CD  GLN A 274      -9.836  28.914  39.752  1.00 78.84           C
ATOM   2069  OE1 GLN A 274     -10.172  27.852  40.271  1.00 78.84           O
ATOM   2070  NE2 GLN A 274      -9.582  30.032  40.479  1.00 78.84           N
ATOM   2071  C   GLN A 274      -7.148  27.594  37.997  1.00 78.84           C
ATOM   2072  O   GLN A 274      -7.770  26.678  38.535  1.00 78.84           O
ATOM   2073  N   LYS A 275      -6.439  27.410  36.872  1.00129.89           N
ATOM   2074  CA  LYS A 275      -6.418  26.165  36.156  1.00129.89           C
ATOM   2075  CB  LYS A 275      -5.464  26.181  34.948  1.00129.89           C
ATOM   2076  CG  LYS A 275      -5.999  26.940  33.734  1.00129.89           C
ATOM   2077  CD  LYS A 275      -7.267  26.318  33.148  1.00129.89           C
ATOM   2078  CE  LYS A 275      -7.698  26.952  31.824  1.00129.89           C
ATOM   2079  NZ  LYS A 275      -6.759  26.560  30.749  1.00129.89           N
ATOM   2080  C   LYS A 275      -5.945  25.072  37.068  1.00129.89           C
ATOM   2081  O   LYS A 275      -6.332  23.915  36.913  1.00129.89           O
ATOM   2082  N   LEU A 276      -5.080  25.393  38.043  1.00 64.38           N
ATOM   2083  CA  LEU A 276      -4.564  24.346  38.878  1.00 64.38           C
ATOM   2084  CB  LEU A 276      -3.556  24.852  39.924  1.00 64.38           C
ATOM   2085  CG  LEU A 276      -2.267  25.425  39.314  1.00 64.38           C
ATOM   2086  CD1 LEU A 276      -1.300  25.910  40.407  1.00 64.38           C
ATOM   2087  CD2 LEU A 276      -1.615  24.424  38.347  1.00 64.38           C
ATOM   2088  C   LEU A 276      -5.685  23.663  39.621  1.00 64.38           C
ATOM   2089  O   LEU A 276      -5.646  22.451  39.836  1.00 64.38           O
ATOM   2090  N   TRP A 277      -6.647  24.436  40.160  1.00 96.26           N
ATOM   2091  CA  TRP A 277      -7.786  23.881  40.848  1.00 96.26           C
ATOM   2092  CB  TRP A 277      -8.450  24.855  41.834  1.00 96.26           C
ATOM   2093  CG  TRP A 277      -9.660  24.244  42.502  1.00 96.26           C
ATOM   2094  CD2 TRP A 277     -11.015  24.693  42.323  1.00 96.26           C
ATOM   2095  CD1 TRP A 277      -9.714  23.203  43.376  1.00 96.26           C
ATOM   2096  NE1 TRP A 277     -11.012  22.973  43.763  1.00 96.26           N
ATOM   2097  CE2 TRP A 277     -11.823  23.881  43.122  1.00 96.26           C
ATOM   2098  CE3 TRP A 277     -11.541  25.694  41.564  1.00 96.26           C
ATOM   2099  CZ2 TRP A 277     -13.176  24.063  43.170  1.00 96.26           C
ATOM   2100  CZ3 TRP A 277     -12.905  25.874  41.612  1.00 96.26           C
ATOM   2101  CH2 TRP A 277     -13.707  25.073  42.400  1.00 96.26           C
ATOM   2102  C   TRP A 277      -8.900  23.406  39.956  1.00 96.26           C
ATOM   2103  O   TRP A 277      -9.474  22.346  40.187  1.00 96.26           O
ATOM   2104  N   THR A 278      -9.259  24.227  38.950  1.00132.25           N
ATOM   2105  CA  THR A 278     -10.433  24.076  38.127  1.00132.25           C
ATOM   2106  CB  THR A 278     -10.754  25.317  37.342  1.00132.25           C
ATOM   2107  OG1 THR A 278     -12.010  25.173  36.693  1.00132.25           O
ATOM   2108  CG2 THR A 278      -9.644  25.559  36.306  1.00132.25           C
ATOM   2109  C   THR A 278     -10.390  22.938  37.158  1.00132.25           C
ATOM   2110  O   THR A 278     -11.429  22.343  36.877  1.00132.25           O
ATOM   2111  N   ASP A 279      -9.212  22.621  36.595  1.00 48.73           N
ATOM   2112  CA  ASP A 279      -9.138  21.632  35.557  1.00 48.73           C
ATOM   2113  CB  ASP A 279      -7.719  21.446  34.995  1.00 48.73           C
ATOM   2114  CG  ASP A 279      -7.373  22.720  34.237  1.00 48.73           C
ATOM   2115  OD1 ASP A 279      -8.246  23.627  34.188  1.00 48.73           O
ATOM   2116  OD2 ASP A 279      -6.237  22.807  33.701  1.00 48.73           O
ATOM   2117  C   ASP A 279      -9.628  20.308  36.051  1.00 48.73           C
ATOM   2118  O   ASP A 279      -9.257  19.832  37.123  1.00 48.73           O
ATOM   2119  N   ASP A 280     -10.491  19.673  35.234  1.00 56.44           N
ATOM   2120  CA  ASP A 280     -11.076  18.413  35.580  1.00 56.44           C
ATOM   2121  CB  ASP A 280     -12.221  18.007  34.637  0.62 56.44           C
ATOM   2122  CG  ASP A 280     -13.356  19.004  34.802  1.00 56.44           C
ATOM   2123  OD1 ASP A 280     -13.736  19.282  35.971  1.00 56.44           O
ATOM   2124  OD2 ASP A 280     -13.860  19.501  33.761  1.00 56.44           O
ATOM   2125  C   ASP A 280     -10.037  17.345  35.449  1.00 56.44           C
ATOM   2126  O   ASP A 280      -9.137  17.426  34.616  1.00 56.44           O
ATOM   2127  N   SER A 281     -10.150  16.307  36.297  1.00188.71           N
ATOM   2128  CA  SER A 281      -9.294  15.157  36.240  1.00188.71           C
ATOM   2129  CB  SER A 281      -9.504  14.315  34.968  1.00188.71           C
ATOM   2130  OG  SER A 281     -10.837  13.829  34.910  1.00188.71           O
ATOM   2131  C   SER A 281      -7.859  15.569  36.276  1.00188.71           C
ATOM   2132  O   SER A 281      -7.032  14.975  35.585  1.00188.71           O
ATOM   2133  N   THR A 282      -7.504  16.573  37.098  1.00 55.95           N
ATOM   2134  CA  THR A 282      -6.128  16.966  37.097  1.00 55.95           C
ATOM   2135  CB  THR A 282      -5.903  18.425  36.862  1.00 55.95           C
ATOM   2136  OG1 THR A 282      -6.484  18.818  35.628  1.00 55.95           O
ATOM   2137  CG2 THR A 282      -4.385  18.645  36.803  1.00 55.95           C
ATOM   2138  C   THR A 282      -5.520  16.634  38.422  1.00 55.95           C
ATOM   2139  O   THR A 282      -6.130  16.798  39.476  1.00 55.95           O
ATOM   2140  N   LYS A 283      -4.266  16.153  38.377  1.00111.15           N
ATOM   2141  CA  LYS A 283      -3.518  15.748  39.529  1.00111.15           C
ATOM   2142  CB  LYS A 283      -2.136  15.170  39.170  1.00111.15           C
ATOM   2143  CG  LYS A 283      -2.186  13.807  38.473  1.00111.15           C
ATOM   2144  CD  LYS A 283      -2.705  12.677  39.361  1.00111.15           C
ATOM   2145  CE  LYS A 283      -2.647  11.307  38.686  1.00111.15           C
ATOM   2146  NZ  LYS A 283      -1.245  10.963  38.357  1.00111.15           N
ATOM   2147  C   LYS A 283      -3.289  16.945  40.387  1.00111.15           C
ATOM   2148  O   LYS A 283      -3.182  16.833  41.604  1.00111.15           O
ATOM   2149  N   VAL A 284      -3.190  18.129  39.767  1.00136.81           N
ATOM   2150  CA  VAL A 284      -2.858  19.336  40.468  1.00136.81           C
ATOM   2151  CB  VAL A 284      -2.547  20.492  39.557  1.00136.81           C
ATOM   2152  CG1 VAL A 284      -1.293  20.145  38.739  1.00136.81           C
ATOM   2153  CG2 VAL A 284      -3.777  20.809  38.699  1.00136.81           C
ATOM   2154  C   VAL A 284      -3.907  19.792  41.456  1.00136.81           C
ATOM   2155  O   VAL A 284      -3.558  20.439  42.442  1.00136.81           O
ATOM   2156  N   PHE A 285      -5.204  19.466  41.262  1.00270.69           N
ATOM   2157  CA  PHE A 285      -6.226  20.137  42.034  1.00270.69           C
ATOM   2158  CB  PHE A 285      -7.682  20.060  41.514  1.00270.69           C
ATOM   2159  CG  PHE A 285      -8.151  18.686  41.190  1.00270.69           C
ATOM   2160  CD1 PHE A 285      -8.406  17.744  42.157  1.00270.69           C
ATOM   2161  CD2 PHE A 285      -8.391  18.371  39.874  1.00270.69           C
ATOM   2162  CE1 PHE A 285      -8.855  16.494  41.798  1.00270.69           C
ATOM   2163  CE2 PHE A 285      -8.843  17.125  39.518  1.00270.69           C
ATOM   2164  CZ  PHE A 285      -9.074  16.178  40.481  1.00270.69           C
ATOM   2165  C   PHE A 285      -6.173  20.057  43.534  1.00270.69           C
ATOM   2166  O   PHE A 285      -5.230  19.552  44.135  1.00270.69           O
ATOM   2167  N   ILE A 286      -7.169  20.709  44.180  1.00144.09           N
ATOM   2168  CA  ILE A 286      -7.302  20.770  45.613  1.00144.09           C
ATOM   2169  CB  ILE A 286      -8.447  21.602  46.122  1.00144.09           C
ATOM   2170  CG2 ILE A 286      -8.130  23.080  45.849  1.00144.09           C
ATOM   2171  CG1 ILE A 286      -9.795  21.085  45.590  1.00144.09           C
ATOM   2172  CD1 ILE A 286     -11.004  21.664  46.327  1.00144.09           C
ATOM   2173  C   ILE A 286      -7.496  19.388  46.113  1.00144.09           C
ATOM   2174  O   ILE A 286      -7.067  19.050  47.216  1.00144.09           O
ATOM   2175  N   GLN A 287      -8.175  18.549  45.316  1.00110.78           N
ATOM   2176  CA  GLN A 287      -8.331  17.192  45.725  1.00110.78           C
ATOM   2177  CB  GLN A 287      -9.125  16.338  44.721  1.00110.78           C
ATOM   2178  CG  GLN A 287      -9.323  14.878  45.138  1.00110.78           C
ATOM   2179  CD  GLN A 287     -10.293  14.226  44.156  1.00110.78           C
ATOM   2180  OE1 GLN A 287     -10.409  13.003  44.102  1.00110.78           O
ATOM   2181  NE2 GLN A 287     -11.016  15.064  43.365  1.00110.78           N
ATOM   2182  C   GLN A 287      -6.934  16.684  45.866  1.00110.78           C
ATOM   2183  O   GLN A 287      -6.669  15.801  46.679  1.00110.78           O
ATOM   2184  N   ARG A 288      -5.988  17.244  45.078  1.00270.36           N
ATOM   2185  CA  ARG A 288      -4.647  16.807  45.298  1.00270.36           C
ATOM   2186  CB  ARG A 288      -3.977  16.106  44.110  1.00270.36           C
ATOM   2187  CG  ARG A 288      -4.566  14.723  43.814  1.00270.36           C
ATOM   2188  CD  ARG A 288      -4.411  13.716  44.961  1.00270.36           C
ATOM   2189  NE  ARG A 288      -2.959  13.436  45.145  1.00270.36           N
ATOM   2190  CZ  ARG A 288      -2.221  14.179  46.021  1.00270.36           C
ATOM   2191  NH1 ARG A 288      -2.818  15.157  46.763  1.00270.36           N
ATOM   2192  NH2 ARG A 288      -0.886  13.937  46.166  1.00270.36           N
ATOM   2193  C   ARG A 288      -3.756  17.916  45.774  1.00270.36           C
ATOM   2194  O   ARG A 288      -3.938  18.455  46.865  1.00270.36           O
ATOM   2195  N   TYR A 289      -2.752  18.279  44.951  1.00116.43           N
ATOM   2196  CA  TYR A 289      -1.673  19.136  45.361  1.00116.43           C
ATOM   2197  CB  TYR A 289      -0.636  19.337  44.245  1.00116.43           C
ATOM   2198  CG  TYR A 289      -0.050  17.988  44.012  1.00116.43           C
ATOM   2199  CD1 TYR A 289      -0.740  17.056  43.270  1.00116.43           C
ATOM   2200  CD2 TYR A 289       1.178  17.648  44.530  1.00116.43           C
ATOM   2201  CE1 TYR A 289      -0.216  15.805  43.048  1.00116.43           C
ATOM   2202  CE2 TYR A 289       1.707  16.397  44.310  1.00116.43           C
ATOM   2203  CZ  TYR A 289       1.009  15.475  43.569  1.00116.43           C
ATOM   2204  OH  TYR A 289       1.550  14.192  43.344  1.00116.43           O
ATOM   2205  C   TYR A 289      -2.132  20.479  45.835  1.00116.43           C
ATOM   2206  O   TYR A 289      -1.678  20.942  46.880  1.00116.43           O
ATOM   2207  N   LEU A 290      -3.041  21.152  45.110  1.00140.14           N
ATOM   2208  CA  LEU A 290      -3.439  22.453  45.565  1.00140.14           C
ATOM   2209  CB  LEU A 290      -4.466  23.127  44.644  1.00140.14           C
ATOM   2210  CG  LEU A 290      -3.931  23.424  43.236  1.00140.14           C
ATOM   2211  CD1 LEU A 290      -4.969  24.214  42.426  1.00140.14           C
ATOM   2212  CD2 LEU A 290      -2.563  24.122  43.291  1.00140.14           C
ATOM   2213  C   LEU A 290      -4.076  22.310  46.911  1.00140.14           C
ATOM   2214  O   LEU A 290      -3.805  23.086  47.826  1.00140.14           O
ATOM   2215  N   GLY A 291      -4.933  21.288  47.071  1.00 20.86           N
ATOM   2216  CA  GLY A 291      -5.637  21.108  48.307  1.00 20.86           C
ATOM   2217  C   GLY A 291      -4.676  20.823  49.412  1.00 20.86           C
ATOM   2218  O   GLY A 291      -4.876  21.267  50.541  1.00 20.86           O
ATOM   2219  N   LEU A 292      -3.616  20.045  49.129  1.00 79.09           N
ATOM   2220  CA  LEU A 292      -2.707  19.707  50.185  1.00 79.09           C
ATOM   2221  CB  LEU A 292      -1.573  18.762  49.744  0.66 79.09           C
ATOM   2222  CG  LEU A 292      -0.611  18.398  50.891  1.00 79.09           C
ATOM   2223  CD1 LEU A 292      -1.340  17.607  51.989  1.00 79.09           C
ATOM   2224  CD2 LEU A 292       0.642  17.679  50.372  1.00 79.09           C
ATOM   2225  C   LEU A 292      -2.079  20.966  50.691  1.00 79.09           C
ATOM   2226  O   LEU A 292      -1.954  21.161  51.899  1.00 79.09           O
ATOM   2227  N   ARG A 293      -1.675  21.866  49.775  1.00 71.47           N
ATOM   2228  CA  ARG A 293      -1.011  23.084  50.149  1.00 71.47           C
ATOM   2229  CB  ARG A 293      -0.552  23.906  48.932  1.00 71.47           C
ATOM   2230  CG  ARG A 293       0.315  23.128  47.941  1.00 71.47           C
ATOM   2231  CD  ARG A 293       1.753  22.886  48.399  1.00 71.47           C
ATOM   2232  NE  ARG A 293       2.427  22.123  47.311  1.00 71.47           N
ATOM   2233  CZ  ARG A 293       2.373  20.759  47.295  1.00 71.47           C
ATOM   2234  NH1 ARG A 293       1.749  20.092  48.309  1.00 71.47           N
ATOM   2235  NH2 ARG A 293       2.936  20.066  46.263  1.00 71.47           N
ATOM   2236  C   ARG A 293      -1.950  23.969  50.913  1.00 71.47           C
ATOM   2237  O   ARG A 293      -1.557  24.623  51.878  1.00 71.47           O
ATOM   2238  N   GLY A 294      -3.219  24.050  50.475  1.00 26.17           N
ATOM   2239  CA  GLY A 294      -4.166  24.882  51.160  1.00 26.17           C
ATOM   2240  C   GLY A 294      -4.394  24.327  52.532  1.00 26.17           C
ATOM   2241  O   GLY A 294      -4.592  25.073  53.491  1.00 26.17           O
ATOM   2242  N   PHE A 295      -4.423  22.982  52.624  1.00101.39           N
ATOM   2243  CA  PHE A 295      -4.699  22.240  53.822  1.00101.39           C
ATOM   2244  CB  PHE A 295      -4.850  20.740  53.484  0.48101.39           C
ATOM   2245  CG  PHE A 295      -5.554  20.012  54.577  1.00101.39           C
ATOM   2246  CD1 PHE A 295      -6.854  20.327  54.897  1.00101.39           C
ATOM   2247  CD2 PHE A 295      -4.949  18.967  55.233  1.00101.39           C
ATOM   2248  CE1 PHE A 295      -7.513  19.649  55.896  1.00101.39           C
ATOM   2249  CE2 PHE A 295      -5.602  18.285  56.233  1.00101.39           C
ATOM   2250  CZ  PHE A 295      -6.888  18.628  56.569  1.00101.39           C
ATOM   2251  C   PHE A 295      -3.600  22.439  54.835  1.00101.39           C
ATOM   2252  O   PHE A 295      -3.882  22.718  55.999  1.00101.39           O
ATOM   2253  N   LEU A 296      -2.315  22.303  54.431  1.00 69.01           N
ATOM   2254  CA  LEU A 296      -1.236  22.495  55.372  1.00 69.01           C
ATOM   2255  CB  LEU A 296      -0.588  21.204  55.906  1.00 69.01           C
ATOM   2256  CG  LEU A 296      -1.336  20.583  57.099  1.00 69.01           C
ATOM   2257  CD1 LEU A 296      -2.787  20.253  56.748  1.00 69.01           C
ATOM   2258  CD2 LEU A 296      -0.568  19.382  57.673  1.00 69.01           C
ATOM   2259  C   LEU A 296      -0.139  23.323  54.779  1.00 69.01           C
ATOM   2260  O   LEU A 296       0.452  22.985  53.755  1.00 69.01           O
ATOM   2261  N   GLY A 297       0.177  24.436  55.466  1.00 25.94           N
ATOM   2262  CA  GLY A 297       1.184  25.367  55.053  1.00 25.94           C
ATOM   2263  C   GLY A 297       2.539  24.728  55.105  1.00 25.94           C
ATOM   2264  O   GLY A 297       3.403  25.030  54.283  1.00 25.94           O
ATOM   2265  N   LEU A 298       2.772  23.847  56.096  1.00133.47           N
ATOM   2266  CA  LEU A 298       4.071  23.262  56.274  1.00133.47           C
ATOM   2267  CB  LEU A 298       4.126  22.322  57.497  1.00133.47           C
ATOM   2268  CG  LEU A 298       5.493  21.651  57.766  1.00133.47           C
ATOM   2269  CD1 LEU A 298       5.826  20.543  56.749  1.00133.47           C
ATOM   2270  CD2 LEU A 298       6.604  22.704  57.884  1.00133.47           C
ATOM   2271  C   LEU A 298       4.423  22.482  55.047  1.00133.47           C
ATOM   2272  O   LEU A 298       5.552  22.549  54.564  1.00133.47           O
ATOM   2273  N   ARG A 299       3.463  21.712  54.503  1.00 28.42           N
ATOM   2274  CA  ARG A 299       3.744  20.923  53.339  1.00 28.42           C
ATOM   2275  CB  ARG A 299       2.583  20.005  52.925  1.00 28.42           C
ATOM   2276  CG  ARG A 299       2.403  18.829  53.886  1.00 28.42           C
ATOM   2277  CD  ARG A 299       1.315  17.832  53.481  1.00 28.42           C
ATOM   2278  NE  ARG A 299       1.303  16.771  54.528  1.00 28.42           N
ATOM   2279  CZ  ARG A 299       2.118  15.682  54.408  1.00 28.42           C
ATOM   2280  NH1 ARG A 299       2.896  15.535  53.295  1.00 28.42           N
ATOM   2281  NH2 ARG A 299       2.159  14.741  55.395  1.00 28.42           N
ATOM   2282  C   ARG A 299       4.055  21.834  52.198  1.00 28.42           C
ATOM   2283  O   ARG A 299       4.945  21.560  51.397  1.00 28.42           O
ATOM   2284  N   PHE A 300       3.325  22.954  52.088  1.00 58.38           N
ATOM   2285  CA  PHE A 300       3.561  23.881  51.021  1.00 58.38           C
ATOM   2286  CB  PHE A 300       2.544  25.037  51.032  1.00 58.38           C
ATOM   2287  CG  PHE A 300       3.038  26.132  50.150  1.00 58.38           C
ATOM   2288  CD1 PHE A 300       3.155  25.964  48.789  1.00 58.38           C
ATOM   2289  CD2 PHE A 300       3.355  27.354  50.698  1.00 58.38           C
ATOM   2290  CE1 PHE A 300       3.609  26.994  47.997  1.00 58.38           C
ATOM   2291  CE2 PHE A 300       3.807  28.387  49.912  1.00 58.38           C
ATOM   2292  CZ  PHE A 300       3.938  28.206  48.557  1.00 58.38           C
ATOM   2293  C   PHE A 300       4.946  24.437  51.130  1.00 58.38           C
ATOM   2294  O   PHE A 300       5.694  24.468  50.153  1.00 58.38           O
ATOM   2295  N   GLY A 301       5.344  24.862  52.340  1.00 23.98           N
ATOM   2296  CA  GLY A 301       6.631  25.475  52.499  1.00 23.98           C
ATOM   2297  C   GLY A 301       7.719  24.505  52.157  1.00 23.98           C
ATOM   2298  O   GLY A 301       8.703  24.878  51.521  1.00 23.98           O
ATOM   2299  N   VAL A 302       7.592  23.238  52.595  1.00 85.19           N
ATOM   2300  CA  VAL A 302       8.647  22.295  52.354  1.00 85.19           C
ATOM   2301  CB  VAL A 302       8.436  20.971  53.037  1.00 85.19           C
ATOM   2302  CG1 VAL A 302       8.483  21.200  54.558  1.00 85.19           C
ATOM   2303  CG2 VAL A 302       7.116  20.355  52.554  1.00 85.19           C
ATOM   2304  C   VAL A 302       8.800  22.069  50.879  1.00 85.19           C
ATOM   2305  O   VAL A 302       9.918  22.027  50.370  1.00 85.19           O
ATOM   2306  N   GLU A 303       7.676  21.917  50.149  1.00 79.75           N
ATOM   2307  CA  GLU A 303       7.733  21.685  48.730  1.00 79.75           C
ATOM   2308  CB  GLU A 303       6.364  21.357  48.100  1.00 79.75           C
ATOM   2309  CG  GLU A 303       5.997  19.871  48.167  1.00 79.75           C
ATOM   2310  CD  GLU A 303       6.045  19.405  49.612  1.00 79.75           C
ATOM   2311  OE1 GLU A 303       7.177  19.137  50.096  1.00 79.75           O
ATOM   2312  OE2 GLU A 303       4.960  19.305  50.246  1.00 79.75           O
ATOM   2313  C   GLU A 303       8.297  22.875  48.016  1.00 79.75           C
ATOM   2314  O   GLU A 303       9.058  22.728  47.061  1.00 79.75           O
ATOM   2315  N   PHE A 304       7.938  24.092  48.456  1.00 44.31           N
ATOM   2316  CA  PHE A 304       8.378  25.296  47.811  1.00 44.31           C
ATOM   2317  CB  PHE A 304       7.781  26.544  48.488  1.00 44.31           C
ATOM   2318  CG  PHE A 304       8.106  27.747  47.671  1.00 44.31           C
ATOM   2319  CD1 PHE A 304       7.361  28.055  46.555  1.00 44.31           C
ATOM   2320  CD2 PHE A 304       9.142  28.577  48.029  1.00 44.31           C
ATOM   2321  CE1 PHE A 304       7.653  29.168  45.802  1.00 44.31           C
ATOM   2322  CE2 PHE A 304       9.439  29.692  47.279  1.00 44.31           C
ATOM   2323  CZ  PHE A 304       8.695  29.987  46.162  1.00 44.31           C
ATOM   2324  C   PHE A 304       9.871  25.374  47.910  1.00 44.31           C
ATOM   2325  O   PHE A 304      10.557  25.691  46.940  1.00 44.31           O
ATOM   2326  N   GLY A 305      10.422  25.077  49.099  1.00 17.51           N
ATOM   2327  CA  GLY A 305      11.842  25.176  49.272  1.00 17.51           C
ATOM   2328  C   GLY A 305      12.525  24.200  48.367  1.00 17.51           C
ATOM   2329  O   GLY A 305      13.530  24.523  47.736  1.00 17.51           O
ATOM   2330  N   ARG A 306      11.995  22.967  48.283  1.00100.21           N
ATOM   2331  CA  ARG A 306      12.627  21.952  47.492  1.00100.21           C
ATOM   2332  CB  ARG A 306      11.911  20.595  47.592  1.00100.21           C
ATOM   2333  CG  ARG A 306      11.860  20.029  49.013  1.00100.21           C
ATOM   2334  CD  ARG A 306      11.379  18.579  49.074  1.00100.21           C
ATOM   2335  NE  ARG A 306      12.555  17.712  48.774  1.00100.21           N
ATOM   2336  CZ  ARG A 306      12.881  17.430  47.480  1.00100.21           C
ATOM   2337  NH1 ARG A 306      12.127  17.938  46.460  1.00100.21           N
ATOM   2338  NH2 ARG A 306      13.964  16.645  47.204  1.00100.21           N
ATOM   2339  C   ARG A 306      12.607  22.360  46.051  1.00100.21           C
ATOM   2340  O   ARG A 306      13.601  22.213  45.342  1.00100.21           O
ATOM   2341  N   SER A 307      11.463  22.891  45.581  1.00 82.89           N
ATOM   2342  CA  SER A 307      11.321  23.245  44.198  1.00 82.89           C
ATOM   2343  CB  SER A 307       9.874  23.599  43.810  1.00 82.89           C
ATOM   2344  OG  SER A 307       9.423  24.717  44.556  1.00 82.89           O
ATOM   2345  C   SER A 307      12.209  24.401  43.853  1.00 82.89           C
ATOM   2346  O   SER A 307      12.687  24.494  42.724  1.00 82.89           O
ATOM   2347  N   MET A 308      12.438  25.330  44.801  1.00 40.58           N
ATOM   2348  CA  MET A 308      13.295  26.453  44.537  1.00 40.58           C
ATOM   2349  CB  MET A 308      13.312  27.502  45.660  1.00 40.58           C
ATOM   2350  CG  MET A 308      12.051  28.366  45.700  1.00 40.58           C
ATOM   2351  SD  MET A 308      11.826  29.408  44.226  1.00 40.58           S
ATOM   2352  CE  MET A 308      13.291  30.443  44.516  1.00 40.58           C
ATOM   2353  C   MET A 308      14.693  25.966  44.335  1.00 40.58           C
ATOM   2354  O   MET A 308      15.419  26.480  43.486  1.00 40.58           O
ATOM   2355  N   VAL A 309      15.116  24.969  45.131  1.00 25.37           N
ATOM   2356  CA  VAL A 309      16.436  24.434  44.980  1.00 25.37           C
ATOM   2357  CB  VAL A 309      16.747  23.374  45.995  1.00 25.37           C
ATOM   2358  CG1 VAL A 309      18.127  22.777  45.678  1.00 25.37           C
ATOM   2359  CG2 VAL A 309      16.645  24.005  47.395  1.00 25.37           C
ATOM   2360  C   VAL A 309      16.525  23.812  43.620  1.00 25.37           C
ATOM   2361  O   VAL A 309      17.518  23.978  42.913  1.00 25.37           O
ATOM   2362  N   LYS A 310      15.465  23.093  43.207  1.00121.94           N
ATOM   2363  CA  LYS A 310      15.476  22.406  41.948  1.00121.94           C
ATOM   2364  CB  LYS A 310      14.187  21.615  41.696  1.00121.94           C
ATOM   2365  CG  LYS A 310      13.976  20.476  42.692  1.00121.94           C
ATOM   2366  CD  LYS A 310      15.094  19.432  42.690  1.00121.94           C
ATOM   2367  CE  LYS A 310      16.056  19.558  43.875  1.00121.94           C
ATOM   2368  NZ  LYS A 310      17.039  20.641  43.645  1.00121.94           N
ATOM   2369  C   LYS A 310      15.627  23.391  40.830  1.00121.94           C
ATOM   2370  O   LYS A 310      16.420  23.180  39.914  1.00121.94           O
ATOM   2371  N   MET A 311      14.873  24.503  40.883  1.00 36.29           N
ATOM   2372  CA  MET A 311      14.916  25.485  39.837  1.00 36.29           C
ATOM   2373  CB  MET A 311      13.885  26.612  40.041  1.00 36.29           C
ATOM   2374  CG  MET A 311      13.885  27.665  38.931  1.00 36.29           C
ATOM   2375  SD  MET A 311      12.550  28.894  39.061  1.00 36.29           S
ATOM   2376  CE  MET A 311      13.158  29.652  40.595  1.00 36.29           C
ATOM   2377  C   MET A 311      16.279  26.105  39.791  1.00 36.29           C
ATOM   2378  O   MET A 311      16.819  26.367  38.718  1.00 36.29           O
ATOM   2379  N   SER A 312      16.871  26.348  40.972  1.00 92.26           N
ATOM   2380  CA  SER A 312      18.139  27.008  41.084  1.00 92.26           C
ATOM   2381  CB  SER A 312      18.490  27.372  42.535  1.00 92.26           C
ATOM   2382  OG  SER A 312      19.751  28.023  42.580  1.00 92.26           O
ATOM   2383  C   SER A 312      19.238  26.137  40.556  1.00 92.26           C
ATOM   2384  O   SER A 312      20.349  26.624  40.351  1.00 92.26           O
ATOM   2385  N   ASN A 313      18.992  24.825  40.352  1.00118.52           N
ATOM   2386  CA  ASN A 313      20.074  24.007  39.874  1.00118.52           C
ATOM   2387  CB  ASN A 313      20.117  22.607  40.515  1.00118.52           C
ATOM   2388  CG  ASN A 313      20.599  22.729  41.956  1.00118.52           C
ATOM   2389  OD1 ASN A 313      20.500  21.784  42.736  1.00118.52           O
ATOM   2390  ND2 ASN A 313      21.135  23.923  42.324  1.00118.52           N
ATOM   2391  C   ASN A 313      19.944  23.776  38.401  1.00118.52           C
ATOM   2392  O   ASN A 313      20.529  22.827  37.881  1.00118.52           O
ATOM   2393  N   ILE A 314      19.248  24.665  37.667  1.00 69.63           N
ATOM   2394  CA  ILE A 314      19.078  24.418  36.263  1.00 69.63           C
ATOM   2395  CB  ILE A 314      17.807  24.998  35.706  1.00 69.63           C
ATOM   2396  CG2 ILE A 314      17.829  24.826  34.178  1.00 69.63           C
ATOM   2397  CG1 ILE A 314      16.579  24.359  36.377  1.00 69.63           C
ATOM   2398  CD1 ILE A 314      15.266  25.073  36.057  1.00 69.63           C
ATOM   2399  C   ILE A 314      20.216  25.043  35.509  1.00 69.63           C
ATOM   2400  O   ILE A 314      20.467  26.243  35.606  1.00 69.63           O
ATOM   2401  N   GLU A 315      20.955  24.199  34.760  1.00 61.53           N
ATOM   2402  CA  GLU A 315      21.982  24.581  33.825  1.00 61.53           C
ATOM   2403  CB  GLU A 315      21.405  25.052  32.479  0.62 61.53           C
ATOM   2404  CG  GLU A 315      20.685  23.946  31.707  1.00 61.53           C
ATOM   2405  CD  GLU A 315      20.094  24.566  30.448  1.00 61.53           C
ATOM   2406  OE1 GLU A 315      20.124  25.820  30.336  1.00 61.53           O
ATOM   2407  OE2 GLU A 315      19.606  23.792  29.583  1.00 61.53           O
ATOM   2408  C   GLU A 315      22.885  25.664  34.339  1.00 61.53           C
ATOM   2409  O   GLU A 315      22.996  26.718  33.717  1.00 61.53           O
ATOM   2410  N   VAL A 316      23.584  25.444  35.466  1.00107.35           N
ATOM   2411  CA  VAL A 316      24.463  26.474  35.949  1.00107.35           C
ATOM   2412  CB  VAL A 316      24.775  26.353  37.411  1.00107.35           C
ATOM   2413  CG1 VAL A 316      23.475  26.565  38.206  1.00107.35           C
ATOM   2414  CG2 VAL A 316      25.441  24.990  37.659  1.00107.35           C
ATOM   2415  C   VAL A 316      25.766  26.434  35.211  1.00107.35           C
ATOM   2416  O   VAL A 316      26.220  25.384  34.758  1.00107.35           O
ATOM   2417  N   LYS A 317      26.385  27.620  35.039  1.00119.45           N
ATOM   2418  CA  LYS A 317      27.685  27.678  34.437  1.00119.45           C
ATOM   2419  CB  LYS A 317      27.913  28.936  33.582  1.00119.45           C
ATOM   2420  CG  LYS A 317      27.185  28.867  32.235  1.00119.45           C
ATOM   2421  CD  LYS A 317      25.657  28.820  32.348  1.00119.45           C
ATOM   2422  CE  LYS A 317      24.942  28.627  31.006  1.00119.45           C
ATOM   2423  NZ  LYS A 317      25.090  29.837  30.167  1.00119.45           N
ATOM   2424  C   LYS A 317      28.663  27.646  35.568  1.00119.45           C
ATOM   2425  O   LYS A 317      28.522  28.379  36.547  1.00119.45           O
ATOM   2426  N   THR A 318      29.680  26.765  35.473  1.00113.59           N
ATOM   2427  CA  THR A 318      30.580  26.635  36.582  1.00113.59           C
ATOM   2428  CB  THR A 318      30.284  25.406  37.397  1.00113.59           C
ATOM   2429  OG1 THR A 318      28.913  25.377  37.758  1.00113.59           O
ATOM   2430  CG2 THR A 318      31.091  25.477  38.690  1.00113.59           C
ATOM   2431  C   THR A 318      31.981  26.523  36.057  1.00113.59           C
ATOM   2432  O   THR A 318      32.197  26.339  34.859  1.00113.59           O
ATOM   2433  N   GLY A 319      32.975  26.666  36.959  1.00 30.46           N
ATOM   2434  CA  GLY A 319      34.357  26.488  36.618  1.00 30.46           C
ATOM   2435  C   GLY A 319      34.800  27.575  35.696  1.00 30.46           C
ATOM   2436  O   GLY A 319      34.739  28.759  36.020  1.00 30.46           O
ATOM   2437  N   THR A 320      35.327  27.160  34.531  1.00101.78           N
ATOM   2438  CA  THR A 320      35.838  28.038  33.522  1.00101.78           C
ATOM   2439  CB  THR A 320      36.538  27.301  32.422  0.91101.78           C
ATOM   2440  OG1 THR A 320      37.153  28.221  31.530  1.00101.78           O
ATOM   2441  CG2 THR A 320      35.506  26.443  31.673  1.00101.78           C
ATOM   2442  C   THR A 320      34.733  28.820  32.888  1.00101.78           C
ATOM   2443  O   THR A 320      34.925  29.983  32.538  1.00101.78           O
ATOM   2444  N   ASN A 321      33.549  28.204  32.712  1.00 51.40           N
ATOM   2445  CA  ASN A 321      32.493  28.857  31.993  1.00 51.40           C
ATOM   2446  CB  ASN A 321      31.323  27.929  31.632  1.00 51.40           C
ATOM   2447  CG  ASN A 321      31.818  26.954  30.575  1.00 51.40           C
ATOM   2448  OD1 ASN A 321      31.746  25.740  30.750  1.00 51.40           O
ATOM   2449  ND2 ASN A 321      32.330  27.500  29.440  1.00 51.40           N
ATOM   2450  C   ASN A 321      31.936  30.011  32.762  1.00 51.40           C
ATOM   2451  O   ASN A 321      31.885  30.015  33.991  1.00 51.40           O
ATOM   2452  N   GLY A 322      31.517  31.051  32.014  1.00 22.76           N
ATOM   2453  CA  GLY A 322      30.913  32.204  32.605  1.00 22.76           C
ATOM   2454  C   GLY A 322      31.986  33.024  33.235  1.00 22.76           C
ATOM   2455  O   GLY A 322      33.173  32.711  33.149  1.00 22.76           O
ATOM   2456  N   GLU A 323      31.568  34.115  33.897  1.00 69.34           N
ATOM   2457  CA  GLU A 323      32.483  34.996  34.553  1.00 69.34           C
ATOM   2458  CB  GLU A 323      32.787  36.236  33.700  1.00 69.34           C
ATOM   2459  CG  GLU A 323      31.504  36.967  33.295  1.00 69.34           C
ATOM   2460  CD  GLU A 323      31.851  38.176  32.440  1.00 69.34           C
ATOM   2461  OE1 GLU A 323      33.011  38.656  32.524  1.00 69.34           O
ATOM   2462  OE2 GLU A 323      30.950  38.639  31.692  1.00 69.34           O
ATOM   2463  C   GLU A 323      31.796  35.480  35.790  1.00 69.34           C
ATOM   2464  O   GLU A 323      30.610  35.223  35.994  1.00 69.34           O
ATOM   2465  N   ILE A 324      32.547  36.164  36.675  1.00 52.00           N
ATOM   2466  CA  ILE A 324      31.937  36.765  37.826  1.00 52.00           C
ATOM   2467  CB  ILE A 324      32.780  36.677  39.068  1.00 52.00           C
ATOM   2468  CG2 ILE A 324      32.108  37.518  40.167  1.00 52.00           C
ATOM   2469  CG1 ILE A 324      33.000  35.207  39.467  1.00 52.00           C
ATOM   2470  CD1 ILE A 324      34.057  35.018  40.555  1.00 52.00           C
ATOM   2471  C   ILE A 324      31.819  38.216  37.466  1.00 52.00           C
ATOM   2472  O   ILE A 324      32.816  38.934  37.421  1.00 52.00           O
ATOM   2473  N   ARG A 325      30.584  38.686  37.192  1.00128.93           N
ATOM   2474  CA  ARG A 325      30.396  40.043  36.751  1.00128.93           C
ATOM   2475  CB  ARG A 325      28.984  40.363  36.235  1.00128.93           C
ATOM   2476  CG  ARG A 325      28.606  39.725  34.905  1.00128.93           C
ATOM   2477  CD  ARG A 325      27.212  40.143  34.438  1.00128.93           C
ATOM   2478  NE  ARG A 325      26.825  39.239  33.321  1.00128.93           N
ATOM   2479  CZ  ARG A 325      25.528  38.831  33.214  1.00128.93           C
ATOM   2480  NH1 ARG A 325      24.589  39.305  34.085  1.00128.93           N
ATOM   2481  NH2 ARG A 325      25.169  37.941  32.244  1.00128.93           N
ATOM   2482  C   ARG A 325      30.605  40.994  37.883  1.00128.93           C
ATOM   2483  O   ARG A 325      30.193  40.723  39.007  1.00128.93           O
ATOM   2484  N   LYS A 326      31.324  42.109  37.617  1.00104.15           N
ATOM   2485  CA  LYS A 326      31.452  43.186  38.563  1.00104.15           C
ATOM   2486  CB  LYS A 326      32.540  44.208  38.191  1.00104.15           C
ATOM   2487  CG  LYS A 326      33.936  43.864  38.712  1.00104.15           C
ATOM   2488  CD  LYS A 326      34.014  43.900  40.240  1.00104.15           C
ATOM   2489  CE  LYS A 326      35.439  43.890  40.796  1.00104.15           C
ATOM   2490  NZ  LYS A 326      35.406  44.066  42.265  1.00104.15           N
ATOM   2491  C   LYS A 326      30.157  43.937  38.621  1.00104.15           C
ATOM   2492  O   LYS A 326      29.659  44.266  39.697  1.00104.15           O
ATOM   2493  N   VAL A 327      29.591  44.240  37.434  1.00 45.59           N
ATOM   2494  CA  VAL A 327      28.348  44.948  37.344  1.00 45.59           C
ATOM   2495  CB  VAL A 327      28.427  46.211  36.536  1.00 45.59           C
ATOM   2496  CG1 VAL A 327      27.006  46.781  36.381  1.00 45.59           C
ATOM   2497  CG2 VAL A 327      29.408  47.173  37.230  1.00 45.59           C
ATOM   2498  C   VAL A 327      27.417  44.018  36.643  1.00 45.59           C
ATOM   2499  O   VAL A 327      27.720  43.515  35.563  1.00 45.59           O
ATOM   2500  N   CYS A 328      26.235  43.786  37.237  1.00 61.45           N
ATOM   2501  CA  CYS A 328      25.324  42.811  36.716  1.00 61.45           C
ATOM   2502  CB  CYS A 328      24.138  42.530  37.653  1.00 61.45           C
ATOM   2503  SG  CYS A 328      24.692  41.702  39.171  1.00 61.45           S
ATOM   2504  C   CYS A 328      24.807  43.204  35.365  1.00 61.45           C
ATOM   2505  O   CYS A 328      24.445  42.336  34.572  1.00 61.45           O
ATOM   2506  N   SER A 329      24.718  44.517  35.086  1.00 50.40           N
ATOM   2507  CA  SER A 329      24.173  45.009  33.850  1.00 50.40           C
ATOM   2508  CB  SER A 329      23.930  46.528  33.868  1.00 50.40           C
ATOM   2509  OG  SER A 329      25.166  47.222  33.955  1.00 50.40           O
ATOM   2510  C   SER A 329      25.055  44.722  32.668  1.00 50.40           C
ATOM   2511  O   SER A 329      24.561  44.656  31.543  1.00 50.40           O
ATOM   2512  N   ALA A 330      26.379  44.551  32.851  1.00 46.73           N
ATOM   2513  CA  ALA A 330      27.162  44.399  31.653  1.00 46.73           C
ATOM   2514  CB  ALA A 330      27.855  45.700  31.209  1.00 46.73           C
ATOM   2515  C   ALA A 330      28.237  43.378  31.842  1.00 46.73           C
ATOM   2516  O   ALA A 330      28.537  42.950  32.955  1.00 46.73           O
ATOM   2517  N   ILE A 331      28.828  42.954  30.705  1.00 99.55           N
ATOM   2518  CA  ILE A 331      29.898  41.999  30.667  1.00 99.55           C
ATOM   2519  CB  ILE A 331      30.185  41.473  29.289  1.00 99.55           C
ATOM   2520  CG2 ILE A 331      31.441  40.585  29.372  1.00 99.55           C
ATOM   2521  CG1 ILE A 331      28.956  40.757  28.706  1.00 99.55           C
ATOM   2522  CD1 ILE A 331      28.521  39.529  29.507  1.00 99.55           C
ATOM   2523  C   ILE A 331      31.131  42.717  31.103  1.00 99.55           C
ATOM   2524  O   ILE A 331      31.339  43.881  30.763  1.00 99.55           O
ATOM   2525  N   ASN A 332      31.971  42.039  31.904  1.00 32.81           N
ATOM   2526  CA  ASN A 332      33.177  42.653  32.371  1.00 32.81           C
ATOM   2527  CB  ASN A 332      34.073  41.687  33.164  1.00 32.81           C
ATOM   2528  CG  ASN A 332      33.303  41.261  34.406  1.00 32.81           C
ATOM   2529  OD1 ASN A 332      32.108  41.526  34.526  1.00 32.81           O
ATOM   2530  ND2 ASN A 332      34.002  40.587  35.357  1.00 32.81           N
ATOM   2531  C   ASN A 332      33.953  43.124  31.149  1.00 32.81           C
ATOM   2532  O   ASN A 332      34.041  42.345  30.162  1.00 32.81           O
ATOM   2533  OXT ASN A 332      34.470  44.273  31.185  1.00 32.81           O
HETATM 3358 MG    MG A 506      20.249  31.904  32.778  1.00 21.09          MG
