# Supplementary material for: Computational and experimental approaches to explore defense related enzymes conferring resistance in Fusarium infected chilli plants by regulating plant metabolism through nutritional products
Source: PLoS One. 2025 Jan 14;20(1):e0309738. doi: 10.1371/journal.pone.0309738 (PMC11731765; doi:10.1371/journal.pone.0309738)
Supplement: S2 File — (ZIP) [file pone.0309738.s002.zip › USMAN PAPER/Enzymes and Metal Ions Data/METAL IONS EFFECTS/CHIT/CHIT_Zn2_1.pdb]

ATOM      1  N   MET A   1      64.263  -8.175  -6.325  1.00133.44           N
ATOM      2  CA  MET A   1      64.083  -9.194  -5.266  1.00133.44           C
ATOM      3  CB  MET A   1      64.889 -10.464  -5.589  1.00133.44           C
ATOM      4  CG  MET A   1      64.747 -11.559  -4.526  1.00133.44           C
ATOM      5  SD  MET A   1      63.113 -12.356  -4.446  1.00133.44           S
ATOM      6  CE  MET A   1      63.528 -13.434  -3.044  1.00133.44           C
ATOM      7  C   MET A   1      64.534  -8.679  -3.942  1.00133.44           C
ATOM      8  O   MET A   1      63.802  -7.964  -3.259  1.00133.44           O
ATOM      9  N   ARG A   2      65.770  -9.035  -3.544  1.00276.53           N
ATOM     10  CA  ARG A   2      66.247  -8.608  -2.265  1.00276.53           C
ATOM     11  CB  ARG A   2      67.523  -9.330  -1.803  1.00276.53           C
ATOM     12  CG  ARG A   2      67.944  -8.929  -0.388  1.00276.53           C
ATOM     13  CD  ARG A   2      68.765  -7.640  -0.333  1.00276.53           C
ATOM     14  NE  ARG A   2      70.139  -7.964  -0.810  1.00276.53           N
ATOM     15  CZ  ARG A   2      71.121  -8.257   0.091  1.00276.53           C
ATOM     16  NH1 ARG A   2      70.858  -8.209   1.430  1.00276.53           N
ATOM     17  NH2 ARG A   2      72.369  -8.594  -0.345  1.00276.53           N
ATOM     18  C   ARG A   2      66.549  -7.148  -2.332  1.00276.53           C
ATOM     19  O   ARG A   2      67.137  -6.658  -3.294  1.00276.53           O
ATOM     20  N   LEU A   3      66.129  -6.416  -1.283  1.00283.14           N
ATOM     21  CA  LEU A   3      66.355  -5.005  -1.193  1.00283.14           C
ATOM     22  CB  LEU A   3      65.021  -4.225  -1.122  1.00283.14           C
ATOM     23  CG  LEU A   3      65.077  -2.683  -1.189  1.00283.14           C
ATOM     24  CD1 LEU A   3      63.660  -2.111  -1.354  1.00283.14           C
ATOM     25  CD2 LEU A   3      65.774  -2.059   0.029  1.00283.14           C
ATOM     26  C   LEU A   3      67.160  -4.821   0.055  1.00283.14           C
ATOM     27  O   LEU A   3      67.059  -5.618   0.987  1.00283.14           O
ATOM     28  N   SER A   4      68.006  -3.775   0.102  1.00172.67           N
ATOM     29  CA  SER A   4      68.854  -3.590   1.242  1.00172.67           C
ATOM     30  CB  SER A   4      69.910  -2.483   1.068  1.00172.67           C
ATOM     31  OG  SER A   4      70.838  -2.853   0.059  1.00172.67           O
ATOM     32  C   SER A   4      68.012  -3.242   2.423  1.00172.67           C
ATOM     33  O   SER A   4      66.790  -3.140   2.336  1.00172.67           O
ATOM     34  N   GLU A   5      68.682  -3.091   3.580  1.00255.26           N
ATOM     35  CA  GLU A   5      68.058  -2.801   4.834  1.00255.26           C
ATOM     36  CB  GLU A   5      69.107  -2.671   5.951  1.00255.26           C
ATOM     37  CG  GLU A   5      68.579  -2.349   7.347  1.00255.26           C
ATOM     38  CD  GLU A   5      69.808  -2.278   8.244  1.00255.26           C
ATOM     39  OE1 GLU A   5      70.887  -2.743   7.786  1.00255.26           O
ATOM     40  OE2 GLU A   5      69.693  -1.762   9.387  1.00255.26           O
ATOM     41  C   GLU A   5      67.321  -1.509   4.717  1.00255.26           C
ATOM     42  O   GLU A   5      67.851  -0.513   4.228  1.00255.26           O
ATOM     43  N   PHE A   6      66.047  -1.511   5.155  1.00239.69           N
ATOM     44  CA  PHE A   6      65.256  -0.321   5.120  1.00239.69           C
ATOM     45  CB  PHE A   6      64.013  -0.469   4.222  1.00239.69           C
ATOM     46  CG  PHE A   6      63.124   0.705   4.436  1.00239.69           C
ATOM     47  CD1 PHE A   6      63.469   1.945   3.957  1.00239.69           C
ATOM     48  CD2 PHE A   6      61.928   0.555   5.101  1.00239.69           C
ATOM     49  CE1 PHE A   6      62.637   3.021   4.155  1.00239.69           C
ATOM     50  CE2 PHE A   6      61.092   1.628   5.302  1.00239.69           C
ATOM     51  CZ  PHE A   6      61.450   2.868   4.830  1.00239.69           C
ATOM     52  C   PHE A   6      64.792  -0.055   6.512  1.00239.69           C
ATOM     53  O   PHE A   6      64.092  -0.872   7.109  1.00239.69           O
ATOM     54  N   SER A   7      65.184   1.101   7.081  1.00178.26           N
ATOM     55  CA  SER A   7      64.716   1.383   8.401  1.00178.26           C
ATOM     56  CB  SER A   7      65.676   0.924   9.514  1.00178.26           C
ATOM     57  OG  SER A   7      65.136   1.238  10.789  1.00178.26           O
ATOM     58  C   SER A   7      64.554   2.862   8.528  1.00178.26           C
ATOM     59  O   SER A   7      65.339   3.644   7.995  1.00178.26           O
ATOM     60  N   PHE A   8      63.494   3.264   9.247  1.00209.53           N
ATOM     61  CA  PHE A   8      63.193   4.632   9.535  1.00209.53           C
ATOM     62  CB  PHE A   8      62.079   5.265   8.670  1.00209.53           C
ATOM     63  CG  PHE A   8      62.687   5.834   7.428  1.00209.53           C
ATOM     64  CD1 PHE A   8      62.999   5.050   6.342  1.00209.53           C
ATOM     65  CD2 PHE A   8      62.937   7.187   7.360  1.00209.53           C
ATOM     66  CE1 PHE A   8      63.558   5.611   5.216  1.00209.53           C
ATOM     67  CE2 PHE A   8      63.494   7.752   6.238  1.00209.53           C
ATOM     68  CZ  PHE A   8      63.807   6.961   5.160  1.00209.53           C
ATOM     69  C   PHE A   8      62.747   4.656  10.951  1.00209.53           C
ATOM     70  O   PHE A   8      62.952   3.699  11.696  1.00209.53           O
ATOM     71  N   PHE A   9      62.136   5.773  11.368  1.00185.98           N
ATOM     72  CA  PHE A   9      61.694   5.872  12.721  1.00185.98           C
ATOM     73  CB  PHE A   9      61.786   7.303  13.275  1.00185.98           C
ATOM     74  CG  PHE A   9      61.837   7.198  14.759  1.00185.98           C
ATOM     75  CD1 PHE A   9      62.982   6.731  15.361  1.00185.98           C
ATOM     76  CD2 PHE A   9      60.776   7.577  15.548  1.00185.98           C
ATOM     77  CE1 PHE A   9      63.066   6.627  16.729  1.00185.98           C
ATOM     78  CE2 PHE A   9      60.855   7.476  16.918  1.00185.98           C
ATOM     79  CZ  PHE A   9      61.999   6.998  17.511  1.00185.98           C
ATOM     80  C   PHE A   9      60.266   5.448  12.658  1.00185.98           C
ATOM     81  O   PHE A   9      59.971   4.401  12.082  1.00185.98           O
ATOM     82  N   SER A  10      59.346   6.225  13.263  1.00161.39           N
ATOM     83  CA  SER A  10      57.960   5.854  13.207  1.00161.39           C
ATOM     84  CB  SER A  10      57.019   6.895  13.841  1.00161.39           C
ATOM     85  OG  SER A  10      55.671   6.461  13.752  1.00161.39           O
ATOM     86  C   SER A  10      57.621   5.751  11.756  1.00161.39           C
ATOM     87  O   SER A  10      58.245   6.412  10.926  1.00161.39           O
ATOM     88  N   LEU A  11      56.642   4.893  11.406  1.00195.27           N
ATOM     89  CA  LEU A  11      56.362   4.718  10.013  1.00195.27           C
ATOM     90  CB  LEU A  11      55.236   3.710   9.731  1.00195.27           C
ATOM     91  CG  LEU A  11      55.544   2.298  10.261  1.00195.27           C
ATOM     92  CD1 LEU A  11      54.457   1.296   9.841  1.00195.27           C
ATOM     93  CD2 LEU A  11      56.962   1.847   9.878  1.00195.27           C
ATOM     94  C   LEU A  11      55.944   6.044   9.488  1.00195.27           C
ATOM     95  O   LEU A  11      54.939   6.613   9.913  1.00195.27           O
ATOM     96  N   LEU A  12      56.738   6.582   8.547  1.00244.04           N
ATOM     97  CA  LEU A  12      56.416   7.872   8.030  1.00244.04           C
ATOM     98  CB  LEU A  12      57.441   8.945   8.448  1.00244.04           C
ATOM     99  CG  LEU A  12      57.022  10.411   8.196  1.00244.04           C
ATOM    100  CD1 LEU A  12      58.135  11.379   8.629  1.00244.04           C
ATOM    101  CD2 LEU A  12      56.547  10.667   6.757  1.00244.04           C
ATOM    102  C   LEU A  12      56.462   7.740   6.546  1.00244.04           C
ATOM    103  O   LEU A  12      57.466   7.313   5.980  1.00244.04           O
ATOM    104  N   PHE A  13      55.356   8.117   5.882  1.00260.93           N
ATOM    105  CA  PHE A  13      55.277   8.050   4.455  1.00260.93           C
ATOM    106  CB  PHE A  13      53.851   7.665   4.012  1.00260.93           C
ATOM    107  CG  PHE A  13      53.654   7.830   2.546  1.00260.93           C
ATOM    108  CD1 PHE A  13      54.384   7.103   1.636  1.00260.93           C
ATOM    109  CD2 PHE A  13      52.677   8.688   2.092  1.00260.93           C
ATOM    110  CE1 PHE A  13      54.164   7.266   0.288  1.00260.93           C
ATOM    111  CE2 PHE A  13      52.453   8.853   0.748  1.00260.93           C
ATOM    112  CZ  PHE A  13      53.202   8.142  -0.156  1.00260.93           C
ATOM    113  C   PHE A  13      55.637   9.407   3.953  1.00260.93           C
ATOM    114  O   PHE A  13      54.892  10.367   4.136  1.00260.93           O
ATOM    115  N   ALA A  14      56.810   9.526   3.300  1.00211.31           N
ATOM    116  CA  ALA A  14      57.222  10.832   2.886  1.00211.31           C
ATOM    117  CB  ALA A  14      58.602  11.242   3.427  1.00211.31           C
ATOM    118  C   ALA A  14      57.310  10.876   1.400  1.00211.31           C
ATOM    119  O   ALA A  14      57.816   9.957   0.757  1.00211.31           O
ATOM    120  N   VAL A  15      56.783  11.974   0.825  1.00130.46           N
ATOM    121  CA  VAL A  15      56.845  12.201  -0.583  1.00130.46           C
ATOM    122  CB  VAL A  15      55.721  11.569  -1.347  1.00130.46           C
ATOM    123  CG1 VAL A  15      54.420  12.341  -1.054  1.00130.46           C
ATOM    124  CG2 VAL A  15      56.119  11.511  -2.830  1.00130.46           C
ATOM    125  C   VAL A  15      56.720  13.680  -0.746  1.00130.46           C
ATOM    126  O   VAL A  15      56.316  14.374   0.186  1.00130.46           O
ATOM    127  N   LEU A  16      57.100  14.216  -1.921  1.00272.06           N
ATOM    128  CA  LEU A  16      56.952  15.629  -2.111  1.00272.06           C
ATOM    129  CB  LEU A  16      58.281  16.363  -2.367  1.00272.06           C
ATOM    130  CG  LEU A  16      58.142  17.896  -2.429  1.00272.06           C
ATOM    131  CD1 LEU A  16      57.800  18.478  -1.046  1.00272.06           C
ATOM    132  CD2 LEU A  16      59.373  18.554  -3.074  1.00272.06           C
ATOM    133  C   LEU A  16      56.108  15.802  -3.333  1.00272.06           C
ATOM    134  O   LEU A  16      56.314  15.122  -4.336  1.00272.06           O
ATOM    135  N   LEU A  17      55.111  16.706  -3.270  1.00278.12           N
ATOM    136  CA  LEU A  17      54.275  16.922  -4.414  1.00278.12           C
ATOM    137  CB  LEU A  17      52.795  16.546  -4.210  1.00278.12           C
ATOM    138  CG  LEU A  17      52.527  15.030  -4.210  1.00278.12           C
ATOM    139  CD1 LEU A  17      52.858  14.424  -5.584  1.00278.12           C
ATOM    140  CD2 LEU A  17      53.233  14.312  -3.049  1.00278.12           C
ATOM    141  C   LEU A  17      54.313  18.364  -4.792  1.00278.12           C
ATOM    142  O   LEU A  17      54.699  19.227  -4.005  1.00278.12           O
ATOM    143  N   LEU A  18      53.939  18.633  -6.058  1.00246.22           N
ATOM    144  CA  LEU A  18      53.836  19.956  -6.596  1.00246.22           C
ATOM    145  CB  LEU A  18      54.020  20.031  -8.124  1.00246.22           C
ATOM    146  CG  LEU A  18      55.437  19.682  -8.616  1.00246.22           C
ATOM    147  CD1 LEU A  18      55.814  18.235  -8.262  1.00246.22           C
ATOM    148  CD2 LEU A  18      55.589  19.974 -10.119  1.00246.22           C
ATOM    149  C   LEU A  18      52.439  20.396  -6.322  1.00246.22           C
ATOM    150  O   LEU A  18      51.642  19.643  -5.765  1.00246.22           O
ATOM    151  N   ALA A  19      52.110  21.647  -6.688  1.00203.21           N
ATOM    152  CA  ALA A  19      50.780  22.124  -6.459  1.00203.21           C
ATOM    153  CB  ALA A  19      50.562  23.570  -6.935  1.00203.21           C
ATOM    154  C   ALA A  19      49.865  21.231  -7.235  1.00203.21           C
ATOM    155  O   ALA A  19      50.228  20.725  -8.296  1.00203.21           O
ATOM    156  N   VAL A  20      48.647  20.990  -6.707  1.00 50.34           N
ATOM    157  CA  VAL A  20      47.757  20.094  -7.385  1.00 50.34           C
ATOM    158  CB  VAL A  20      47.329  18.921  -6.545  1.00 50.34           C
ATOM    159  CG1 VAL A  20      46.376  18.048  -7.380  1.00 50.34           C
ATOM    160  CG2 VAL A  20      48.574  18.178  -6.029  1.00 50.34           C
ATOM    161  C   VAL A  20      46.512  20.847  -7.739  1.00 50.34           C
ATOM    162  O   VAL A  20      46.142  21.815  -7.075  1.00 50.34           O
ATOM    163  N   SER A  21      45.848  20.414  -8.830  1.00 51.29           N
ATOM    164  CA  SER A  21      44.638  21.038  -9.276  1.00 51.29           C
ATOM    165  CB  SER A  21      44.112  20.467 -10.609  1.00 51.29           C
ATOM    166  OG  SER A  21      43.755  19.100 -10.467  1.00 51.29           O
ATOM    167  C   SER A  21      43.590  20.821  -8.234  1.00 51.29           C
ATOM    168  O   SER A  21      42.781  21.708  -7.969  1.00 51.29           O
ATOM    169  N   ALA A  22      43.574  19.627  -7.608  1.00251.00           N
ATOM    170  CA  ALA A  22      42.584  19.390  -6.599  1.00251.00           C
ATOM    171  CB  ALA A  22      41.188  19.082  -7.165  1.00251.00           C
ATOM    172  C   ALA A  22      43.008  18.204  -5.799  1.00251.00           C
ATOM    173  O   ALA A  22      43.984  17.532  -6.126  1.00251.00           O
ATOM    174  N   GLU A  23      42.283  17.936  -4.695  1.00293.48           N
ATOM    175  CA  GLU A  23      42.569  16.795  -3.876  1.00293.48           C
ATOM    176  CB  GLU A  23      42.481  17.063  -2.368  1.00293.48           C
ATOM    177  CG  GLU A  23      43.700  17.831  -1.866  1.00293.48           C
ATOM    178  CD  GLU A  23      44.904  16.948  -2.158  1.00293.48           C
ATOM    179  OE1 GLU A  23      44.794  15.710  -1.946  1.00293.48           O
ATOM    180  OE2 GLU A  23      45.949  17.495  -2.600  1.00293.48           O
ATOM    181  C   GLU A  23      41.585  15.721  -4.204  1.00293.48           C
ATOM    182  O   GLU A  23      40.404  15.985  -4.423  1.00293.48           O
ATOM    183  N   GLN A  24      42.081  14.468  -4.259  1.00 87.15           N
ATOM    184  CA  GLN A  24      41.284  13.327  -4.596  1.00 87.15           C
ATOM    185  CB  GLN A  24      42.115  12.202  -5.229  1.00 87.15           C
ATOM    186  CG  GLN A  24      42.761  12.667  -6.537  1.00 87.15           C
ATOM    187  CD  GLN A  24      43.746  11.613  -7.016  1.00 87.15           C
ATOM    188  OE1 GLN A  24      43.745  10.476  -6.549  1.00 87.15           O
ATOM    189  NE2 GLN A  24      44.622  12.005  -7.980  1.00 87.15           N
ATOM    190  C   GLN A  24      40.605  12.835  -3.358  1.00 87.15           C
ATOM    191  O   GLN A  24      40.908  13.285  -2.253  1.00 87.15           O
ATOM    192  N   CYS A  25      39.632  11.914  -3.525  1.00 66.82           N
ATOM    193  CA  CYS A  25      38.845  11.470  -2.412  1.00 66.82           C
ATOM    194  CB  CYS A  25      37.824  12.536  -2.021  1.00 66.82           C
ATOM    195  SG  CYS A  25      36.901  13.027  -3.505  1.00 66.82           S
ATOM    196  C   CYS A  25      38.041  10.279  -2.847  1.00 66.82           C
ATOM    197  O   CYS A  25      37.973   9.957  -4.032  1.00 66.82           O
ATOM    198  N   GLY A  26      37.423   9.586  -1.867  1.00 43.18           N
ATOM    199  CA  GLY A  26      36.497   8.523  -2.144  1.00 43.18           C
ATOM    200  C   GLY A  26      37.164   7.288  -2.675  1.00 43.18           C
ATOM    201  O   GLY A  26      38.175   6.822  -2.158  1.00 43.18           O
ATOM    202  N   SER A  27      36.594   6.753  -3.772  1.00 88.80           N
ATOM    203  CA  SER A  27      36.889   5.467  -4.346  1.00 88.80           C
ATOM    204  CB  SER A  27      36.172   5.244  -5.688  1.00 88.80           C
ATOM    205  OG  SER A  27      36.734   6.091  -6.682  1.00 88.80           O
ATOM    206  C   SER A  27      38.343   5.257  -4.630  1.00 88.80           C
ATOM    207  O   SER A  27      38.823   4.144  -4.470  1.00 88.80           O
ATOM    208  N   GLN A  28      39.077   6.232  -5.177  1.00104.25           N
ATOM    209  CA  GLN A  28      40.473   5.956  -5.386  1.00104.25           C
ATOM    210  CB  GLN A  28      41.080   6.789  -6.526  1.00104.25           C
ATOM    211  CG  GLN A  28      42.445   6.268  -6.983  1.00104.25           C
ATOM    212  CD  GLN A  28      42.654   6.730  -8.416  1.00104.25           C
ATOM    213  OE1 GLN A  28      43.116   5.955  -9.252  1.00104.25           O
ATOM    214  NE2 GLN A  28      42.302   8.009  -8.715  1.00104.25           N
ATOM    215  C   GLN A  28      41.252   6.157  -4.113  1.00104.25           C
ATOM    216  O   GLN A  28      42.241   5.481  -3.850  1.00104.25           O
ATOM    217  N   ALA A  29      40.786   7.133  -3.317  1.00100.64           N
ATOM    218  CA  ALA A  29      41.279   7.762  -2.122  1.00100.64           C
ATOM    219  CB  ALA A  29      40.487   9.032  -1.773  1.00100.64           C
ATOM    220  C   ALA A  29      41.342   6.925  -0.887  1.00100.64           C
ATOM    221  O   ALA A  29      41.962   7.364   0.079  1.00100.64           O
ATOM    222  N   GLY A  30      40.609   5.801  -0.793  1.00 32.26           N
ATOM    223  CA  GLY A  30      40.689   5.047   0.424  1.00 32.26           C
ATOM    224  C   GLY A  30      39.538   5.474   1.271  1.00 32.26           C
ATOM    225  O   GLY A  30      39.482   5.192   2.466  1.00 32.26           O
ATOM    226  N   GLY A  31      38.583   6.188   0.654  1.00 25.84           N
ATOM    227  CA  GLY A  31      37.406   6.601   1.351  1.00 25.84           C
ATOM    228  C   GLY A  31      37.686   7.911   2.001  1.00 25.84           C
ATOM    229  O   GLY A  31      36.862   8.422   2.755  1.00 25.84           O
ATOM    230  N   ALA A  32      38.851   8.513   1.705  1.00 41.24           N
ATOM    231  CA  ALA A  32      39.170   9.742   2.363  1.00 41.24           C
ATOM    232  CB  ALA A  32      40.558  10.291   1.994  1.00 41.24           C
ATOM    233  C   ALA A  32      38.152  10.775   2.017  1.00 41.24           C
ATOM    234  O   ALA A  32      37.665  10.842   0.889  1.00 41.24           O
ATOM    235  N   LEU A  33      37.768  11.576   3.031  1.00 59.67           N
ATOM    236  CA  LEU A  33      36.874  12.681   2.842  1.00 59.67           C
ATOM    237  CB  LEU A  33      35.979  13.011   4.050  1.00 59.67           C
ATOM    238  CG  LEU A  33      34.847  11.991   4.259  1.00 59.67           C
ATOM    239  CD1 LEU A  33      33.911  12.412   5.404  1.00 59.67           C
ATOM    240  CD2 LEU A  33      34.097  11.734   2.940  1.00 59.67           C
ATOM    241  C   LEU A  33      37.699  13.882   2.524  1.00 59.67           C
ATOM    242  O   LEU A  33      38.904  13.918   2.772  1.00 59.67           O
ATOM    243  N   CYS A  34      37.050  14.892   1.922  1.00 53.03           N
ATOM    244  CA  CYS A  34      37.697  16.110   1.533  1.00 53.03           C
ATOM    245  CB  CYS A  34      36.873  16.888   0.493  1.00 53.03           C
ATOM    246  SG  CYS A  34      36.615  15.909  -1.013  1.00 53.03           S
ATOM    247  C   CYS A  34      37.855  16.986   2.735  1.00 53.03           C
ATOM    248  O   CYS A  34      37.017  16.989   3.636  1.00 53.03           O
ATOM    249  N   ALA A  35      38.961  17.758   2.769  1.00 64.50           N
ATOM    250  CA  ALA A  35      39.206  18.675   3.843  1.00 64.50           C
ATOM    251  CB  ALA A  35      40.651  19.204   3.879  1.00 64.50           C
ATOM    252  C   ALA A  35      38.295  19.843   3.639  1.00 64.50           C
ATOM    253  O   ALA A  35      37.770  20.057   2.547  1.00 64.50           O
ATOM    254  N   ALA A  36      38.061  20.612   4.717  1.00213.72           N
ATOM    255  CA  ALA A  36      37.236  21.781   4.658  1.00213.72           C
ATOM    256  CB  ALA A  36      37.748  22.835   3.661  1.00213.72           C
ATOM    257  C   ALA A  36      35.840  21.405   4.271  1.00213.72           C
ATOM    258  O   ALA A  36      35.090  22.231   3.753  1.00213.72           O
ATOM    259  N   GLY A  37      35.457  20.139   4.508  1.00 63.44           N
ATOM    260  CA  GLY A  37      34.100  19.724   4.298  1.00 63.44           C
ATOM    261  C   GLY A  37      33.752  19.747   2.841  1.00 63.44           C
ATOM    262  O   GLY A  37      32.574  19.862   2.503  1.00 63.44           O
ATOM    263  N   LEU A  38      34.750  19.629   1.938  1.00 74.39           N
ATOM    264  CA  LEU A  38      34.430  19.675   0.534  1.00 74.39           C
ATOM    265  CB  LEU A  38      35.592  20.008  -0.418  1.00 74.39           C
ATOM    266  CG  LEU A  38      35.933  21.506  -0.463  1.00 74.39           C
ATOM    267  CD1 LEU A  38      36.984  21.793  -1.544  1.00 74.39           C
ATOM    268  CD2 LEU A  38      34.665  22.358  -0.645  1.00 74.39           C
ATOM    269  C   LEU A  38      33.808  18.394   0.073  1.00 74.39           C
ATOM    270  O   LEU A  38      34.033  17.328   0.644  1.00 74.39           O
ATOM    271  N   CYS A  39      32.980  18.515  -0.990  1.00 87.90           N
ATOM    272  CA  CYS A  39      32.212  17.458  -1.598  1.00 87.90           C
ATOM    273  CB  CYS A  39      31.236  17.984  -2.671  1.00 87.90           C
ATOM    274  SG  CYS A  39      30.575  19.635  -2.295  1.00 87.90           S
ATOM    275  C   CYS A  39      33.157  16.590  -2.371  1.00 87.90           C
ATOM    276  O   CYS A  39      34.027  17.104  -3.071  1.00 87.90           O
ATOM    277  N   CYS A  40      32.999  15.251  -2.284  1.00 60.24           N
ATOM    278  CA  CYS A  40      33.806  14.358  -3.071  1.00 60.24           C
ATOM    279  CB  CYS A  40      34.141  13.026  -2.368  1.00 60.24           C
ATOM    280  SG  CYS A  40      35.181  11.958  -3.402  1.00 60.24           S
ATOM    281  C   CYS A  40      32.990  14.013  -4.277  1.00 60.24           C
ATOM    282  O   CYS A  40      31.889  13.489  -4.150  1.00 60.24           O
ATOM    283  N   SER A  41      33.520  14.266  -5.489  1.00 55.24           N
ATOM    284  CA  SER A  41      32.724  14.077  -6.672  1.00 55.24           C
ATOM    285  CB  SER A  41      33.325  14.719  -7.930  1.00 55.24           C
ATOM    286  OG  SER A  41      34.524  14.051  -8.291  1.00 55.24           O
ATOM    287  C   SER A  41      32.577  12.613  -6.942  1.00 55.24           C
ATOM    288  O   SER A  41      33.192  11.773  -6.295  1.00 55.24           O
ATOM    289  N   LYS A  42      31.724  12.267  -7.921  1.00 87.98           N
ATOM    290  CA  LYS A  42      31.501  10.895  -8.270  1.00 87.98           C
ATOM    291  CB  LYS A  42      30.551  10.714  -9.458  1.00 87.98           C
ATOM    292  CG  LYS A  42      30.369   9.239  -9.820  1.00 87.98           C
ATOM    293  CD  LYS A  42      29.474   9.005 -11.034  1.00 87.98           C
ATOM    294  CE  LYS A  42      30.113   9.500 -12.332  1.00 87.98           C
ATOM    295  NZ  LYS A  42      29.437   8.895 -13.500  1.00 87.98           N
ATOM    296  C   LYS A  42      32.800  10.327  -8.740  1.00 87.98           C
ATOM    297  O   LYS A  42      33.117   9.170  -8.477  1.00 87.98           O
ATOM    298  N   PHE A  43      33.554  11.167  -9.471  1.00 93.41           N
ATOM    299  CA  PHE A  43      34.815  10.962 -10.129  1.00 93.41           C
ATOM    300  CB  PHE A  43      35.182  12.179 -11.001  1.00 93.41           C
ATOM    301  CG  PHE A  43      34.217  12.262 -12.141  1.00 93.41           C
ATOM    302  CD1 PHE A  43      32.866  12.394 -11.912  1.00 93.41           C
ATOM    303  CD2 PHE A  43      34.663  12.254 -13.444  1.00 93.41           C
ATOM    304  CE1 PHE A  43      31.970  12.480 -12.949  1.00 93.41           C
ATOM    305  CE2 PHE A  43      33.772  12.343 -14.489  1.00 93.41           C
ATOM    306  CZ  PHE A  43      32.424  12.451 -14.243  1.00 93.41           C
ATOM    307  C   PHE A  43      35.888  10.762  -9.100  1.00 93.41           C
ATOM    308  O   PHE A  43      36.893  10.123  -9.400  1.00 93.41           O
ATOM    309  N   GLY A  44      35.727  11.316  -7.876  1.00 60.78           N
ATOM    310  CA  GLY A  44      36.735  11.191  -6.854  1.00 60.78           C
ATOM    311  C   GLY A  44      37.550  12.449  -6.668  1.00 60.78           C
ATOM    312  O   GLY A  44      38.741  12.375  -6.367  1.00 60.78           O
ATOM    313  N   TRP A  45      36.955  13.649  -6.837  1.00 95.09           N
ATOM    314  CA  TRP A  45      37.755  14.840  -6.667  1.00 95.09           C
ATOM    315  CB  TRP A  45      38.121  15.452  -8.031  1.00 95.09           C
ATOM    316  CG  TRP A  45      38.838  14.440  -8.912  1.00 95.09           C
ATOM    317  CD2 TRP A  45      40.260  14.335  -9.106  1.00 95.09           C
ATOM    318  CD1 TRP A  45      38.280  13.452  -9.674  1.00 95.09           C
ATOM    319  NE1 TRP A  45      39.258  12.740 -10.321  1.00 95.09           N
ATOM    320  CE2 TRP A  45      40.485  13.271  -9.982  1.00 95.09           C
ATOM    321  CE3 TRP A  45      41.301  15.060  -8.594  1.00 95.09           C
ATOM    322  CZ2 TRP A  45      41.748  12.920 -10.364  1.00 95.09           C
ATOM    323  CZ3 TRP A  45      42.573  14.701  -8.981  1.00 95.09           C
ATOM    324  CH2 TRP A  45      42.794  13.652  -9.849  1.00 95.09           C
ATOM    325  C   TRP A  45      37.012  15.823  -5.787  1.00 95.09           C
ATOM    326  O   TRP A  45      35.786  15.786  -5.693  1.00 95.09           O
ATOM    327  N   CYS A  46      37.748  16.738  -5.108  1.00 55.84           N
ATOM    328  CA  CYS A  46      37.161  17.612  -4.117  1.00 55.84           C
ATOM    329  CB  CYS A  46      38.058  17.782  -2.879  1.00 55.84           C
ATOM    330  SG  CYS A  46      38.336  16.193  -2.045  1.00 55.84           S
ATOM    331  C   CYS A  46      36.857  18.973  -4.673  1.00 55.84           C
ATOM    332  O   CYS A  46      37.657  19.553  -5.407  1.00 55.84           O
ATOM    333  N   GLY A  47      35.672  19.521  -4.307  1.00 44.50           N
ATOM    334  CA  GLY A  47      35.268  20.816  -4.789  1.00 44.50           C
ATOM    335  C   GLY A  47      33.970  21.217  -4.135  1.00 44.50           C
ATOM    336  O   GLY A  47      33.301  20.417  -3.481  1.00 44.50           O
ATOM    337  N   ASN A  48      33.666  22.529  -4.228  1.00121.83           N
ATOM    338  CA  ASN A  48      32.515  23.211  -3.691  1.00121.83           C
ATOM    339  CB  ASN A  48      32.862  24.668  -3.329  1.00121.83           C
ATOM    340  CG  ASN A  48      31.910  25.162  -2.250  1.00121.83           C
ATOM    341  OD1 ASN A  48      31.881  24.620  -1.146  1.00121.83           O
ATOM    342  ND2 ASN A  48      31.126  26.228  -2.562  1.00121.83           N
ATOM    343  C   ASN A  48      31.305  23.236  -4.588  1.00121.83           C
ATOM    344  O   ASN A  48      30.171  23.322  -4.116  1.00121.83           O
ATOM    345  N   THR A  49      31.502  23.205  -5.915  1.00 76.20           N
ATOM    346  CA  THR A  49      30.401  23.448  -6.802  1.00 76.20           C
ATOM    347  CB  THR A  49      30.853  23.730  -8.202  1.00 76.20           C
ATOM    348  OG1 THR A  49      31.488  22.579  -8.740  1.00 76.20           O
ATOM    349  CG2 THR A  49      31.847  24.907  -8.172  1.00 76.20           C
ATOM    350  C   THR A  49      29.472  22.288  -6.872  1.00 76.20           C
ATOM    351  O   THR A  49      29.660  21.249  -6.246  1.00 76.20           O
ATOM    352  N   ASN A  50      28.407  22.480  -7.666  1.00 85.38           N
ATOM    353  CA  ASN A  50      27.399  21.497  -7.898  1.00 85.38           C
ATOM    354  CB  ASN A  50      26.212  22.079  -8.692  1.00 85.38           C
ATOM    355  CG  ASN A  50      26.735  22.990  -9.800  1.00 85.38           C
ATOM    356  OD1 ASN A  50      26.164  24.057 -10.019  1.00 85.38           O
ATOM    357  ND2 ASN A  50      27.834  22.597 -10.494  1.00 85.38           N
ATOM    358  C   ASN A  50      28.003  20.295  -8.561  1.00 85.38           C
ATOM    359  O   ASN A  50      27.514  19.182  -8.397  1.00 85.38           O
ATOM    360  N   ASP A  51      29.087  20.461  -9.334  1.00 70.54           N
ATOM    361  CA  ASP A  51      29.663  19.320  -9.986  1.00 70.54           C
ATOM    362  CB  ASP A  51      30.922  19.696 -10.780  1.00 70.54           C
ATOM    363  CG  ASP A  51      30.497  20.713 -11.821  1.00 70.54           C
ATOM    364  OD1 ASP A  51      29.446  20.483 -12.478  1.00 70.54           O
ATOM    365  OD2 ASP A  51      31.200  21.751 -11.953  1.00 70.54           O
ATOM    366  C   ASP A  51      30.099  18.348  -8.936  1.00 70.54           C
ATOM    367  O   ASP A  51      29.876  17.141  -9.038  1.00 70.54           O
ATOM    368  N   TYR A  52      30.787  18.857  -7.905  1.00123.68           N
ATOM    369  CA  TYR A  52      31.262  17.996  -6.868  1.00123.68           C
ATOM    370  CB  TYR A  52      32.296  18.689  -5.970  1.00123.68           C
ATOM    371  CG  TYR A  52      33.465  19.000  -6.836  1.00123.68           C
ATOM    372  CD1 TYR A  52      33.496  20.165  -7.568  1.00123.68           C
ATOM    373  CD2 TYR A  52      34.521  18.124  -6.919  1.00123.68           C
ATOM    374  CE1 TYR A  52      34.574  20.455  -8.370  1.00123.68           C
ATOM    375  CE2 TYR A  52      35.601  18.408  -7.719  1.00123.68           C
ATOM    376  CZ  TYR A  52      35.626  19.575  -8.444  1.00123.68           C
ATOM    377  OH  TYR A  52      36.734  19.870  -9.266  1.00123.68           O
ATOM    378  C   TYR A  52      30.148  17.516  -5.987  1.00123.68           C
ATOM    379  O   TYR A  52      30.097  16.341  -5.643  1.00123.68           O
ATOM    380  N   CYS A  53      29.277  18.445  -5.542  1.00 99.22           N
ATOM    381  CA  CYS A  53      28.199  18.211  -4.610  1.00 99.22           C
ATOM    382  CB  CYS A  53      27.838  19.444  -3.775  1.00 99.22           C
ATOM    383  SG  CYS A  53      28.575  19.387  -2.112  1.00 99.22           S
ATOM    384  C   CYS A  53      26.935  17.582  -5.126  1.00 99.22           C
ATOM    385  O   CYS A  53      26.241  16.895  -4.377  1.00 99.22           O
ATOM    386  N   GLY A  54      26.572  17.812  -6.398  1.00 44.71           N
ATOM    387  CA  GLY A  54      25.300  17.371  -6.903  1.00 44.71           C
ATOM    388  C   GLY A  54      25.442  16.029  -7.540  1.00 44.71           C
ATOM    389  O   GLY A  54      25.948  15.090  -6.930  1.00 44.71           O
ATOM    390  N   ALA A  55      24.991  15.932  -8.810  1.00 58.04           N
ATOM    391  CA  ALA A  55      24.974  14.721  -9.581  1.00 58.04           C
ATOM    392  CB  ALA A  55      24.698  14.954 -11.077  1.00 58.04           C
ATOM    393  C   ALA A  55      26.316  14.081  -9.462  1.00 58.04           C
ATOM    394  O   ALA A  55      27.288  14.716  -9.067  1.00 58.04           O
ATOM    395  N   GLY A  56      26.417  12.791  -9.833  1.00 92.23           N
ATOM    396  CA  GLY A  56      27.623  12.078  -9.548  1.00 92.23           C
ATOM    397  C   GLY A  56      27.323  11.388  -8.270  1.00 92.23           C
ATOM    398  O   GLY A  56      28.143  11.317  -7.347  1.00 92.23           O
ATOM    399  N   ASN A  57      26.060  10.912  -8.249  1.00176.37           N
ATOM    400  CA  ASN A  57      25.371  10.260  -7.185  1.00176.37           C
ATOM    401  CB  ASN A  57      23.835  10.242  -7.341  1.00176.37           C
ATOM    402  CG  ASN A  57      23.285  11.656  -7.246  1.00176.37           C
ATOM    403  OD1 ASN A  57      22.075  11.852  -7.140  1.00176.37           O
ATOM    404  ND2 ASN A  57      24.187  12.671  -7.290  1.00176.37           N
ATOM    405  C   ASN A  57      25.753   8.827  -7.076  1.00176.37           C
ATOM    406  O   ASN A  57      26.467   8.257  -7.900  1.00176.37           O
ATOM    407  N   CYS A  58      25.280   8.274  -5.950  1.00 73.19           N
ATOM    408  CA  CYS A  58      25.256   6.929  -5.473  1.00 73.19           C
ATOM    409  CB  CYS A  58      26.468   6.513  -4.620  1.00 73.19           C
ATOM    410  SG  CYS A  58      27.972   6.256  -5.609  1.00 73.19           S
ATOM    411  C   CYS A  58      24.085   7.044  -4.563  1.00 73.19           C
ATOM    412  O   CYS A  58      23.187   7.835  -4.848  1.00 73.19           O
ATOM    413  N   GLN A  59      24.026   6.279  -3.459  1.00123.62           N
ATOM    414  CA  GLN A  59      22.922   6.561  -2.591  1.00123.62           C
ATOM    415  CB  GLN A  59      22.825   5.654  -1.355  1.00123.62           C
ATOM    416  CG  GLN A  59      21.629   6.004  -0.464  1.00123.62           C
ATOM    417  CD  GLN A  59      20.358   5.789  -1.265  1.00123.62           C
ATOM    418  OE1 GLN A  59      19.496   6.663  -1.345  1.00123.62           O
ATOM    419  NE2 GLN A  59      20.241   4.582  -1.877  1.00123.62           N
ATOM    420  C   GLN A  59      23.149   7.954  -2.110  1.00123.62           C
ATOM    421  O   GLN A  59      22.229   8.767  -2.049  1.00123.62           O
ATOM    422  N   SER A  60      24.415   8.273  -1.792  1.00132.80           N
ATOM    423  CA  SER A  60      24.734   9.602  -1.375  1.00132.80           C
ATOM    424  CB  SER A  60      26.200   9.776  -0.940  1.00132.80           C
ATOM    425  OG  SER A  60      26.543   8.834   0.065  1.00132.80           O
ATOM    426  C   SER A  60      24.592  10.418  -2.610  1.00132.80           C
ATOM    427  O   SER A  60      24.313   9.883  -3.680  1.00132.80           O
ATOM    428  N   GLN A  61      24.743  11.746  -2.485  1.00110.13           N
ATOM    429  CA  GLN A  61      24.734  12.555  -3.663  1.00110.13           C
ATOM    430  CB  GLN A  61      24.689  14.060  -3.335  1.00110.13           C
ATOM    431  CG  GLN A  61      23.498  14.426  -2.440  1.00110.13           C
ATOM    432  CD  GLN A  61      23.415  15.939  -2.287  1.00110.13           C
ATOM    433  OE1 GLN A  61      22.965  16.631  -3.199  1.00110.13           O
ATOM    434  NE2 GLN A  61      23.843  16.472  -1.111  1.00110.13           N
ATOM    435  C   GLN A  61      26.057  12.210  -4.264  1.00110.13           C
ATOM    436  O   GLN A  61      26.258  11.105  -4.756  1.00110.13           O
ATOM    437  N   CYS A  62      27.039  13.118  -4.192  1.00145.13           N
ATOM    438  CA  CYS A  62      28.368  12.813  -4.591  1.00145.13           C
ATOM    439  CB  CYS A  62      29.254  14.038  -4.478  1.00145.13           C
ATOM    440  SG  CYS A  62      29.472  14.590  -2.757  1.00145.13           S
ATOM    441  C   CYS A  62      28.852  11.799  -3.590  1.00145.13           C
ATOM    442  O   CYS A  62      28.104  11.327  -2.733  1.00145.13           O
ATOM    443  N   PRO A  63      30.068  11.380  -3.670  1.00143.20           N
ATOM    444  CA  PRO A  63      30.449  10.408  -2.692  1.00143.20           C
ATOM    445  CD  PRO A  63      30.667  11.082  -4.964  1.00143.20           C
ATOM    446  CB  PRO A  63      31.745   9.788  -3.201  1.00143.20           C
ATOM    447  CG  PRO A  63      31.573   9.855  -4.730  1.00143.20           C
ATOM    448  C   PRO A  63      30.474  10.867  -1.263  1.00143.20           C
ATOM    449  O   PRO A  63      30.314  10.012  -0.391  1.00143.20           O
ATOM    450  N   GLY A  64      30.664  12.170  -0.960  1.00 41.10           N
ATOM    451  CA  GLY A  64      30.704  12.475   0.444  1.00 41.10           C
ATOM    452  C   GLY A  64      30.663  13.954   0.688  1.00 41.10           C
ATOM    453  O   GLY A  64      30.947  14.766  -0.189  1.00 41.10           O
ATOM    454  N   ASP A  65      30.296  14.331   1.931  1.00 66.66           N
ATOM    455  CA  ASP A  65      30.255  15.701   2.362  1.00 66.66           C
ATOM    456  CB  ASP A  65      31.648  16.346   2.456  1.00 66.66           C
ATOM    457  CG  ASP A  65      32.410  15.671   3.586  1.00 66.66           C
ATOM    458  OD1 ASP A  65      31.986  15.792   4.766  1.00 66.66           O
ATOM    459  OD2 ASP A  65      33.434  15.007   3.272  1.00 66.66           O
ATOM    460  C   ASP A  65      29.432  16.509   1.409  1.00 66.66           C
ATOM    461  O   ASP A  65      29.725  17.681   1.178  1.00 66.66           O
ATOM    462  N   SER A  66      28.372  15.913   0.837  1.00108.46           N
ATOM    463  CA  SER A  66      27.588  16.612  -0.144  1.00108.46           C
ATOM    464  CB  SER A  66      26.695  15.664  -0.955  1.00108.46           C
ATOM    465  OG  SER A  66      25.829  14.951  -0.086  1.00108.46           O
ATOM    466  C   SER A  66      26.744  17.721   0.440  1.00108.46           C
ATOM    467  O   SER A  66      26.711  18.827  -0.096  1.00108.46           O
ATOM    468  N   GLY A  67      25.947  17.469   1.496  1.00 77.34           N
ATOM    469  CA  GLY A  67      25.169  18.588   1.964  1.00 77.34           C
ATOM    470  C   GLY A  67      25.977  19.600   2.744  1.00 77.34           C
ATOM    471  O   GLY A  67      26.048  20.782   2.422  1.00 77.34           O
ATOM    472  N   PRO A  68      26.502  19.104   3.834  1.00227.94           N
ATOM    473  CA  PRO A  68      27.290  19.929   4.731  1.00227.94           C
ATOM    474  CD  PRO A  68      25.539  18.328   4.603  1.00227.94           C
ATOM    475  CB  PRO A  68      26.628  19.850   6.111  1.00227.94           C
ATOM    476  CG  PRO A  68      25.278  19.164   5.863  1.00227.94           C
ATOM    477  C   PRO A  68      28.624  19.302   4.744  1.00227.94           C
ATOM    478  O   PRO A  68      29.241  19.118   3.694  1.00227.94           O
ATOM    479  N   THR A  69      29.098  18.944   5.959  1.00146.57           N
ATOM    480  CA  THR A  69      30.232  18.067   5.995  1.00146.57           C
ATOM    481  CB  THR A  69      30.940  18.114   7.319  1.00146.57           C
ATOM    482  OG1 THR A  69      31.314  19.457   7.598  1.00146.57           O
ATOM    483  CG2 THR A  69      32.201  17.235   7.259  1.00146.57           C
ATOM    484  C   THR A  69      29.602  16.708   5.772  1.00146.57           C
ATOM    485  O   THR A  69      29.791  15.772   6.547  1.00146.57           O
ATOM    486  N   GLY A  70      28.845  16.579   4.650  1.00 79.07           N
ATOM    487  CA  GLY A  70      28.100  15.428   4.308  1.00 79.07           C
ATOM    488  C   GLY A  70      27.292  15.225   5.534  1.00 79.07           C
ATOM    489  O   GLY A  70      26.842  16.185   6.152  1.00 79.07           O
ATOM    490  N   ASP A  71      27.115  13.948   5.902  1.00 76.64           N
ATOM    491  CA  ASP A  71      26.417  13.542   7.072  1.00 76.64           C
ATOM    492  CB  ASP A  71      25.465  12.374   6.799  1.00 76.64           C
ATOM    493  CG  ASP A  71      24.367  12.947   5.929  1.00 76.64           C
ATOM    494  OD1 ASP A  71      24.573  13.012   4.688  1.00 76.64           O
ATOM    495  OD2 ASP A  71      23.312  13.340   6.495  1.00 76.64           O
ATOM    496  C   ASP A  71      27.405  13.062   8.096  1.00 76.64           C
ATOM    497  O   ASP A  71      28.528  13.552   8.205  1.00 76.64           O
ATOM    498  N   LEU A  72      26.961  12.034   8.855  1.00 75.86           N
ATOM    499  CA  LEU A  72      27.638  11.346   9.928  1.00 75.86           C
ATOM    500  CB  LEU A  72      26.750  10.207  10.474  1.00 75.86           C
ATOM    501  CG  LEU A  72      27.333   9.348  11.612  1.00 75.86           C
ATOM    502  CD1 LEU A  72      27.521  10.150  12.909  1.00 75.86           C
ATOM    503  CD2 LEU A  72      26.480   8.087  11.821  1.00 75.86           C
ATOM    504  C   LEU A  72      28.908  10.733   9.409  1.00 75.86           C
ATOM    505  O   LEU A  72      29.862  10.514  10.153  1.00 75.86           O
ATOM    506  N   GLY A  73      28.958  10.414   8.110  1.00 39.77           N
ATOM    507  CA  GLY A  73      30.130   9.781   7.571  1.00 39.77           C
ATOM    508  C   GLY A  73      31.323  10.646   7.833  1.00 39.77           C
ATOM    509  O   GLY A  73      32.427  10.137   8.027  1.00 39.77           O
ATOM    510  N   SER A  74      31.152  11.981   7.809  1.00 44.45           N
ATOM    511  CA  SER A  74      32.287  12.836   8.028  1.00 44.45           C
ATOM    512  CB  SER A  74      31.970  14.328   7.839  0.65 44.45           C
ATOM    513  OG  SER A  74      31.027  14.754   8.812  0.65 44.45           O
ATOM    514  C   SER A  74      32.771  12.657   9.434  1.00 44.45           C
ATOM    515  O   SER A  74      33.971  12.715   9.704  1.00 44.45           O
ATOM    516  N   ILE A  75      31.841  12.471  10.388  1.00195.37           N
ATOM    517  CA  ILE A  75      32.289  12.330  11.743  1.00195.37           C
ATOM    518  CB  ILE A  75      31.185  12.432  12.770  0.65195.37           C
ATOM    519  CG2 ILE A  75      30.342  11.150  12.767  0.65195.37           C
ATOM    520  CG1 ILE A  75      31.788  12.726  14.149  0.65195.37           C
ATOM    521  CD1 ILE A  75      32.363  14.135  14.265  0.65195.37           C
ATOM    522  C   ILE A  75      33.004  11.025  11.925  1.00195.37           C
ATOM    523  O   ILE A  75      34.026  10.971  12.609  1.00195.37           O
ATOM    524  N   ILE A  76      32.464   9.921  11.363  1.00167.89           N
ATOM    525  CA  ILE A  76      33.174   8.682  11.491  1.00167.89           C
ATOM    526  CB  ILE A  76      32.632   7.758  12.556  1.00167.89           C
ATOM    527  CG2 ILE A  76      32.945   8.440  13.899  1.00167.89           C
ATOM    528  CG1 ILE A  76      31.144   7.396  12.372  1.00167.89           C
ATOM    529  CD1 ILE A  76      30.841   6.332  11.319  1.00167.89           C
ATOM    530  C   ILE A  76      33.387   8.033  10.156  1.00167.89           C
ATOM    531  O   ILE A  76      32.472   7.546   9.494  1.00167.89           O
ATOM    532  N   SER A  77      34.671   8.008   9.748  1.00 68.35           N
ATOM    533  CA  SER A  77      35.111   7.476   8.492  1.00 68.35           C
ATOM    534  CB  SER A  77      36.556   7.873   8.148  1.00 68.35           C
ATOM    535  OG  SER A  77      36.978   7.210   6.966  1.00 68.35           O
ATOM    536  C   SER A  77      35.063   5.987   8.566  1.00 68.35           C
ATOM    537  O   SER A  77      34.976   5.400   9.644  1.00 68.35           O
ATOM    538  N   ASN A  78      35.136   5.334   7.392  1.00 65.84           N
ATOM    539  CA  ASN A  78      35.014   3.911   7.355  1.00 65.84           C
ATOM    540  CB  ASN A  78      35.022   3.331   5.932  1.00 65.84           C
ATOM    541  CG  ASN A  78      34.353   1.962   5.982  1.00 65.84           C
ATOM    542  OD1 ASN A  78      34.273   1.315   7.025  1.00 65.84           O
ATOM    543  ND2 ASN A  78      33.842   1.510   4.806  1.00 65.84           N
ATOM    544  C   ASN A  78      36.142   3.312   8.124  1.00 65.84           C
ATOM    545  O   ASN A  78      35.952   2.356   8.872  1.00 65.84           O
ATOM    546  N   SER A  79      37.350   3.881   7.989  1.00 32.05           N
ATOM    547  CA  SER A  79      38.493   3.323   8.647  1.00 32.05           C
ATOM    548  CB  SER A  79      39.770   4.128   8.364  0.65 32.05           C
ATOM    549  OG  SER A  79      39.598   5.473   8.782  1.00 32.05           O
ATOM    550  C   SER A  79      38.256   3.297  10.129  1.00 32.05           C
ATOM    551  O   SER A  79      38.560   2.303  10.786  1.00 32.05           O
ATOM    552  N   MET A  80      37.708   4.385  10.702  1.00 72.02           N
ATOM    553  CA  MET A  80      37.493   4.446  12.123  1.00 72.02           C
ATOM    554  CB  MET A  80      36.994   5.824  12.590  1.00 72.02           C
ATOM    555  CG  MET A  80      37.101   6.026  14.104  1.00 72.02           C
ATOM    556  SD  MET A  80      38.787   6.324  14.723  1.00 72.02           S
ATOM    557  CE  MET A  80      38.807   8.088  14.289  1.00 72.02           C
ATOM    558  C   MET A  80      36.467   3.429  12.525  1.00 72.02           C
ATOM    559  O   MET A  80      36.633   2.712  13.509  1.00 72.02           O
ATOM    560  N   PHE A  81      35.387   3.319  11.735  1.00 95.63           N
ATOM    561  CA  PHE A  81      34.291   2.439  12.015  1.00 95.63           C
ATOM    562  CB  PHE A  81      33.245   2.552  10.888  1.00 95.63           C
ATOM    563  CG  PHE A  81      32.082   1.650  11.111  1.00 95.63           C
ATOM    564  CD1 PHE A  81      31.005   2.058  11.866  1.00 95.63           C
ATOM    565  CD2 PHE A  81      32.067   0.395  10.549  1.00 95.63           C
ATOM    566  CE1 PHE A  81      29.931   1.222  12.063  1.00 95.63           C
ATOM    567  CE2 PHE A  81      30.995  -0.443  10.743  1.00 95.63           C
ATOM    568  CZ  PHE A  81      29.926  -0.030  11.500  1.00 95.63           C
ATOM    569  C   PHE A  81      34.827   1.043  12.077  1.00 95.63           C
ATOM    570  O   PHE A  81      34.530   0.290  13.005  1.00 95.63           O
ATOM    571  N   ASP A  82      35.659   0.671  11.088  1.00 54.89           N
ATOM    572  CA  ASP A  82      36.218  -0.648  11.045  1.00 54.89           C
ATOM    573  CB  ASP A  82      37.011  -0.946   9.760  1.00 54.89           C
ATOM    574  CG  ASP A  82      36.027  -1.370   8.679  1.00 54.89           C
ATOM    575  OD1 ASP A  82      35.240  -2.319   8.941  1.00 54.89           O
ATOM    576  OD2 ASP A  82      36.049  -0.756   7.580  1.00 54.89           O
ATOM    577  C   ASP A  82      37.128  -0.869  12.205  1.00 54.89           C
ATOM    578  O   ASP A  82      37.158  -1.963  12.765  1.00 54.89           O
ATOM    579  N   GLU A  83      37.912   0.153  12.588  1.00 77.48           N
ATOM    580  CA  GLU A  83      38.851  -0.005  13.661  1.00 77.48           C
ATOM    581  CB  GLU A  83      39.766   1.224  13.837  0.50 77.48           C
ATOM    582  CG  GLU A  83      40.942   0.983  14.788  0.50 77.48           C
ATOM    583  CD  GLU A  83      41.820   2.229  14.809  0.50 77.48           C
ATOM    584  OE1 GLU A  83      41.423   3.224  15.473  1.00 77.48           O
ATOM    585  OE2 GLU A  83      42.900   2.201  14.162  1.00 77.48           O
ATOM    586  C   GLU A  83      38.118  -0.215  14.951  1.00 77.48           C
ATOM    587  O   GLU A  83      38.523  -1.043  15.764  1.00 77.48           O
ATOM    588  N   MET A  84      37.026   0.538  15.192  1.00111.06           N
ATOM    589  CA  MET A  84      36.338   0.398  16.449  1.00111.06           C
ATOM    590  CB  MET A  84      35.087   1.280  16.574  1.00111.06           C
ATOM    591  CG  MET A  84      35.323   2.781  16.522  1.00111.06           C
ATOM    592  SD  MET A  84      33.848   3.778  16.889  1.00111.06           S
ATOM    593  CE  MET A  84      33.138   3.647  15.223  1.00111.06           C
ATOM    594  C   MET A  84      35.776  -0.984  16.568  1.00111.06           C
ATOM    595  O   MET A  84      35.927  -1.666  17.578  1.00111.06           O
ATOM    596  N   LEU A  85      35.076  -1.388  15.503  1.00168.84           N
ATOM    597  CA  LEU A  85      34.351  -2.606  15.272  1.00168.84           C
ATOM    598  CB  LEU A  85      33.141  -2.427  14.345  1.00168.84           C
ATOM    599  CG  LEU A  85      32.109  -1.477  14.991  1.00168.84           C
ATOM    600  CD1 LEU A  85      30.759  -1.496  14.258  1.00168.84           C
ATOM    601  CD2 LEU A  85      31.980  -1.738  16.502  1.00168.84           C
ATOM    602  C   LEU A  85      35.243  -3.733  14.833  1.00168.84           C
ATOM    603  O   LEU A  85      34.869  -4.504  13.952  1.00168.84           O
ATOM    604  N   LYS A  86      36.503  -3.753  15.298  1.00149.57           N
ATOM    605  CA  LYS A  86      37.539  -4.621  14.800  1.00149.57           C
ATOM    606  CB  LYS A  86      38.831  -4.515  15.633  1.00149.57           C
ATOM    607  CG  LYS A  86      39.834  -5.642  15.366  1.00149.57           C
ATOM    608  CD  LYS A  86      40.428  -5.674  13.957  1.00149.57           C
ATOM    609  CE  LYS A  86      41.406  -6.832  13.750  1.00149.57           C
ATOM    610  NZ  LYS A  86      41.681  -7.018  12.307  1.00149.57           N
ATOM    611  C   LYS A  86      37.203  -6.094  14.695  1.00149.57           C
ATOM    612  O   LYS A  86      37.450  -6.672  13.640  1.00149.57           O
ATOM    613  N   HIS A  87      36.693  -6.749  15.757  1.00128.04           N
ATOM    614  CA  HIS A  87      36.436  -8.175  15.832  1.00128.04           C
ATOM    615  ND1 HIS A  87      38.956  -9.706  17.076  1.00128.04           N
ATOM    616  CG  HIS A  87      38.064  -8.802  17.610  1.00128.04           C
ATOM    617  CB  HIS A  87      36.615  -8.753  17.242  1.00128.04           C
ATOM    618  NE2 HIS A  87      40.113  -8.423  18.472  1.00128.04           N
ATOM    619  CD2 HIS A  87      38.788  -8.026  18.461  1.00128.04           C
ATOM    620  CE1 HIS A  87      40.165  -9.435  17.625  1.00128.04           C
ATOM    621  C   HIS A  87      35.133  -8.702  15.280  1.00128.04           C
ATOM    622  O   HIS A  87      34.962  -9.918  15.226  1.00128.04           O
ATOM    623  N   ARG A  88      34.163  -7.855  14.894  1.00244.03           N
ATOM    624  CA  ARG A  88      32.829  -8.317  14.587  1.00244.03           C
ATOM    625  CB  ARG A  88      31.962  -7.288  13.859  1.00244.03           C
ATOM    626  CG  ARG A  88      31.696  -5.983  14.582  1.00244.03           C
ATOM    627  CD  ARG A  88      30.833  -5.062  13.722  1.00244.03           C
ATOM    628  NE  ARG A  88      31.573  -4.836  12.446  1.00244.03           N
ATOM    629  CZ  ARG A  88      31.190  -3.838  11.598  1.00244.03           C
ATOM    630  NH1 ARG A  88      30.090  -3.087  11.891  1.00244.03           N
ATOM    631  NH2 ARG A  88      31.924  -3.573  10.480  1.00244.03           N
ATOM    632  C   ARG A  88      32.826  -9.432  13.578  1.00244.03           C
ATOM    633  O   ARG A  88      31.996 -10.336  13.654  1.00244.03           O
ATOM    634  N   ASN A  89      33.712  -9.350  12.577  1.00 88.86           N
ATOM    635  CA  ASN A  89      33.820 -10.225  11.439  1.00 88.86           C
ATOM    636  CB  ASN A  89      34.688  -9.621  10.324  1.00 88.86           C
ATOM    637  CG  ASN A  89      33.917  -8.411   9.803  1.00 88.86           C
ATOM    638  OD1 ASN A  89      32.688  -8.392   9.842  1.00 88.86           O
ATOM    639  ND2 ASN A  89      34.649  -7.376   9.312  1.00 88.86           N
ATOM    640  C   ASN A  89      34.330 -11.598  11.785  1.00 88.86           C
ATOM    641  O   ASN A  89      34.326 -12.487  10.934  1.00 88.86           O
ATOM    642  N   ASP A  90      34.845 -11.791  13.012  1.00 82.01           N
ATOM    643  CA  ASP A  90      35.407 -13.039  13.461  1.00 82.01           C
ATOM    644  CB  ASP A  90      35.593 -13.022  14.994  1.00 82.01           C
ATOM    645  CG  ASP A  90      36.426 -14.201  15.467  1.00 82.01           C
ATOM    646  OD1 ASP A  90      36.053 -15.365  15.164  1.00 82.01           O
ATOM    647  OD2 ASP A  90      37.445 -13.950  16.164  1.00 82.01           O
ATOM    648  C   ASP A  90      34.469 -14.164  13.111  1.00 82.01           C
ATOM    649  O   ASP A  90      33.250 -14.015  13.153  1.00 82.01           O
ATOM    650  N   ASN A  91      35.034 -15.340  12.749  1.00 57.42           N
ATOM    651  CA  ASN A  91      34.252 -16.480  12.342  1.00 57.42           C
ATOM    652  CB  ASN A  91      35.083 -17.693  11.899  1.00 57.42           C
ATOM    653  CG  ASN A  91      35.470 -17.483  10.444  1.00 57.42           C
ATOM    654  OD1 ASN A  91      34.940 -16.605   9.766  1.00 57.42           O
ATOM    655  ND2 ASN A  91      36.403 -18.332   9.938  1.00 57.42           N
ATOM    656  C   ASN A  91      33.376 -16.919  13.470  1.00 57.42           C
ATOM    657  O   ASN A  91      32.289 -17.450  13.249  1.00 57.42           O
ATOM    658  N   ALA A  92      33.854 -16.743  14.711  1.00 51.16           N
ATOM    659  CA  ALA A  92      33.126 -17.110  15.890  1.00 51.16           C
ATOM    660  CB  ALA A  92      33.940 -16.870  17.173  1.00 51.16           C
ATOM    661  C   ALA A  92      31.871 -16.285  15.989  1.00 51.16           C
ATOM    662  O   ALA A  92      30.843 -16.751  16.474  1.00 51.16           O
ATOM    663  N   CYS A  93      31.917 -15.011  15.568  1.00 57.35           N
ATOM    664  CA  CYS A  93      30.755 -14.173  15.715  1.00 57.35           C
ATOM    665  CB  CYS A  93      31.062 -12.681  15.505  1.00 57.35           C
ATOM    666  SG  CYS A  93      31.964 -12.009  16.925  1.00 57.35           S
ATOM    667  C   CYS A  93      29.689 -14.590  14.749  1.00 57.35           C
ATOM    668  O   CYS A  93      29.935 -14.689  13.553  1.00 57.35           O
ATOM    669  N   GLN A  94      28.455 -14.824  15.247  1.00 56.30           N
ATOM    670  CA  GLN A  94      27.370 -15.280  14.412  1.00 56.30           C
ATOM    671  CB  GLN A  94      26.072 -15.579  15.184  1.00 56.30           C
ATOM    672  CG  GLN A  94      26.138 -16.809  16.092  1.00 56.30           C
ATOM    673  CD  GLN A  94      24.741 -17.019  16.662  1.00 56.30           C
ATOM    674  OE1 GLN A  94      24.480 -17.961  17.408  1.00 56.30           O
ATOM    675  NE2 GLN A  94      23.804 -16.106  16.289  1.00 56.30           N
ATOM    676  C   GLN A  94      27.028 -14.228  13.401  1.00 56.30           C
ATOM    677  O   GLN A  94      26.708 -14.525  12.252  1.00 56.30           O
ATOM    678  N   GLY A  95      27.090 -12.960  13.827  1.00 65.43           N
ATOM    679  CA  GLY A  95      26.785 -11.799  13.042  1.00 65.43           C
ATOM    680  C   GLY A  95      27.773 -11.670  11.930  1.00 65.43           C
ATOM    681  O   GLY A  95      27.608 -10.807  11.069  1.00 65.43           O
ATOM    682  N   LYS A  96      28.879 -12.441  12.010  1.00190.84           N
ATOM    683  CA  LYS A  96      29.998 -12.430  11.100  1.00190.84           C
ATOM    684  CB  LYS A  96      31.000 -13.583  11.297  1.00190.84           C
ATOM    685  CG  LYS A  96      30.590 -14.874  10.575  1.00190.84           C
ATOM    686  CD  LYS A  96      29.161 -15.334  10.867  1.00190.84           C
ATOM    687  CE  LYS A  96      28.616 -16.321   9.833  1.00190.84           C
ATOM    688  NZ  LYS A  96      27.242 -16.728  10.197  1.00190.84           N
ATOM    689  C   LYS A  96      29.534 -12.556   9.685  1.00190.84           C
ATOM    690  O   LYS A  96      28.347 -12.520   9.386  1.00190.84           O
ATOM    691  N   ASN A  97      30.511 -12.714   8.771  1.00264.96           N
ATOM    692  CA  ASN A  97      30.327 -12.643   7.353  1.00264.96           C
ATOM    693  CB  ASN A  97      29.416 -13.702   6.655  1.00264.96           C
ATOM    694  CG  ASN A  97      27.920 -13.593   6.929  1.00264.96           C
ATOM    695  OD1 ASN A  97      27.397 -14.269   7.814  1.00264.96           O
ATOM    696  ND2 ASN A  97      27.205 -12.738   6.148  1.00264.96           N
ATOM    697  C   ASN A  97      29.873 -11.249   7.142  1.00264.96           C
ATOM    698  O   ASN A  97      29.147 -10.914   6.209  1.00264.96           O
ATOM    699  N   ASN A  98      30.357 -10.396   8.065  1.00186.91           N
ATOM    700  CA  ASN A  98      30.164  -8.990   8.026  1.00186.91           C
ATOM    701  CB  ASN A  98      31.168  -8.191   7.161  1.00186.91           C
ATOM    702  CG  ASN A  98      31.040  -8.547   5.691  1.00186.91           C
ATOM    703  OD1 ASN A  98      30.347  -7.872   4.931  1.00186.91           O
ATOM    704  ND2 ASN A  98      31.755  -9.624   5.271  1.00186.91           N
ATOM    705  C   ASN A  98      28.766  -8.595   7.720  1.00186.91           C
ATOM    706  O   ASN A  98      28.474  -8.050   6.657  1.00186.91           O
ATOM    707  N   PHE A  99      27.857  -8.909   8.660  1.00 59.94           N
ATOM    708  CA  PHE A  99      26.493  -8.481   8.572  1.00 59.94           C
ATOM    709  CB  PHE A  99      25.593  -9.112   9.650  1.00 59.94           C
ATOM    710  CG  PHE A  99      24.192  -8.636   9.440  1.00 59.94           C
ATOM    711  CD1 PHE A  99      23.454  -9.118   8.384  1.00 59.94           C
ATOM    712  CD2 PHE A  99      23.604  -7.735  10.299  1.00 59.94           C
ATOM    713  CE1 PHE A  99      22.161  -8.699   8.177  1.00 59.94           C
ATOM    714  CE2 PHE A  99      22.309  -7.311  10.098  1.00 59.94           C
ATOM    715  CZ  PHE A  99      21.585  -7.792   9.034  1.00 59.94           C
ATOM    716  C   PHE A  99      26.460  -6.993   8.764  1.00 59.94           C
ATOM    717  O   PHE A  99      25.791  -6.285   8.013  1.00 59.94           O
ATOM    718  N   TYR A 100      27.226  -6.464   9.746  1.00 81.37           N
ATOM    719  CA  TYR A 100      27.120  -5.058  10.032  1.00 81.37           C
ATOM    720  CB  TYR A 100      27.445  -4.689  11.492  1.00 81.37           C
ATOM    721  CG  TYR A 100      26.444  -5.299  12.414  1.00 81.37           C
ATOM    722  CD1 TYR A 100      25.193  -4.746  12.559  1.00 81.37           C
ATOM    723  CD2 TYR A 100      26.768  -6.414  13.151  1.00 81.37           C
ATOM    724  CE1 TYR A 100      24.275  -5.305  13.417  1.00 81.37           C
ATOM    725  CE2 TYR A 100      25.855  -6.977  14.010  1.00 81.37           C
ATOM    726  CZ  TYR A 100      24.606  -6.423  14.145  1.00 81.37           C
ATOM    727  OH  TYR A 100      23.670  -7.001  15.029  1.00 81.37           O
ATOM    728  C   TYR A 100      28.132  -4.317   9.217  1.00 81.37           C
ATOM    729  O   TYR A 100      29.292  -4.195   9.605  1.00 81.37           O
ATOM    730  N   SER A 101      27.699  -3.776   8.062  1.00 45.04           N
ATOM    731  CA  SER A 101      28.591  -3.063   7.195  1.00 45.04           C
ATOM    732  CB  SER A 101      28.304  -3.287   5.698  1.00 45.04           C
ATOM    733  OG  SER A 101      27.018  -2.788   5.360  1.00 45.04           O
ATOM    734  C   SER A 101      28.506  -1.590   7.445  1.00 45.04           C
ATOM    735  O   SER A 101      27.541  -1.081   8.016  1.00 45.04           O
ATOM    736  N   TYR A 102      29.556  -0.873   6.993  1.00 59.03           N
ATOM    737  CA  TYR A 102      29.646   0.554   7.084  1.00 59.03           C
ATOM    738  CB  TYR A 102      30.982   1.110   6.565  1.00 59.03           C
ATOM    739  CG  TYR A 102      30.944   2.586   6.761  1.00 59.03           C
ATOM    740  CD1 TYR A 102      31.332   3.135   7.962  1.00 59.03           C
ATOM    741  CD2 TYR A 102      30.514   3.419   5.754  1.00 59.03           C
ATOM    742  CE1 TYR A 102      31.299   4.495   8.155  1.00 59.03           C
ATOM    743  CE2 TYR A 102      30.478   4.780   5.940  1.00 59.03           C
ATOM    744  CZ  TYR A 102      30.873   5.319   7.141  1.00 59.03           C
ATOM    745  OH  TYR A 102      30.838   6.716   7.334  1.00 59.03           O
ATOM    746  C   TYR A 102      28.556   1.134   6.232  1.00 59.03           C
ATOM    747  O   TYR A 102      27.954   2.143   6.593  1.00 59.03           O
ATOM    748  N   ASN A 103      28.284   0.518   5.060  1.00 41.33           N
ATOM    749  CA  ASN A 103      27.268   1.038   4.184  1.00 41.33           C
ATOM    750  CB  ASN A 103      27.102   0.269   2.860  1.00 41.33           C
ATOM    751  CG  ASN A 103      28.183   0.720   1.888  1.00 41.33           C
ATOM    752  OD1 ASN A 103      29.152   1.371   2.274  1.00 41.33           O
ATOM    753  ND2 ASN A 103      28.004   0.382   0.582  1.00 41.33           N
ATOM    754  C   ASN A 103      25.941   0.999   4.877  1.00 41.33           C
ATOM    755  O   ASN A 103      25.159   1.940   4.771  1.00 41.33           O
ATOM    756  N   ALA A 104      25.645  -0.096   5.600  1.00 27.39           N
ATOM    757  CA  ALA A 104      24.381  -0.215   6.272  1.00 27.39           C
ATOM    758  CB  ALA A 104      24.221  -1.565   6.991  1.00 27.39           C
ATOM    759  C   ALA A 104      24.279   0.863   7.309  1.00 27.39           C
ATOM    760  O   ALA A 104      23.226   1.467   7.496  1.00 27.39           O
ATOM    761  N   PHE A 105      25.384   1.129   8.023  1.00 73.19           N
ATOM    762  CA  PHE A 105      25.386   2.114   9.070  1.00 73.19           C
ATOM    763  CB  PHE A 105      26.736   2.138   9.812  1.00 73.19           C
ATOM    764  CG  PHE A 105      26.681   3.186  10.865  1.00 73.19           C
ATOM    765  CD1 PHE A 105      25.885   3.027  11.975  1.00 73.19           C
ATOM    766  CD2 PHE A 105      27.453   4.318  10.748  1.00 73.19           C
ATOM    767  CE1 PHE A 105      25.843   3.999  12.946  1.00 73.19           C
ATOM    768  CE2 PHE A 105      27.415   5.292  11.716  1.00 73.19           C
ATOM    769  CZ  PHE A 105      26.606   5.134  12.816  1.00 73.19           C
ATOM    770  C   PHE A 105      25.102   3.473   8.501  1.00 73.19           C
ATOM    771  O   PHE A 105      24.292   4.229   9.039  1.00 73.19           O
ATOM    772  N   ILE A 106      25.769   3.824   7.387  1.00 84.54           N
ATOM    773  CA  ILE A 106      25.586   5.122   6.805  1.00 84.54           C
ATOM    774  CB  ILE A 106      26.588   5.435   5.728  1.00 84.54           C
ATOM    775  CG2 ILE A 106      26.233   4.614   4.477  1.00 84.54           C
ATOM    776  CG1 ILE A 106      26.646   6.954   5.484  1.00 84.54           C
ATOM    777  CD1 ILE A 106      27.860   7.409   4.675  1.00 84.54           C
ATOM    778  C   ILE A 106      24.193   5.265   6.261  1.00 84.54           C
ATOM    779  O   ILE A 106      23.578   6.323   6.395  1.00 84.54           O
ATOM    780  N   THR A 107      23.659   4.209   5.613  1.00105.22           N
ATOM    781  CA  THR A 107      22.341   4.291   5.044  1.00105.22           C
ATOM    782  CB  THR A 107      21.985   3.100   4.198  1.00105.22           C
ATOM    783  OG1 THR A 107      20.702   3.269   3.613  1.00105.22           O
ATOM    784  CG2 THR A 107      22.024   1.841   5.063  1.00105.22           C
ATOM    785  C   THR A 107      21.322   4.464   6.134  1.00105.22           C
ATOM    786  O   THR A 107      20.368   5.221   5.968  1.00105.22           O
ATOM    787  N   ALA A 108      21.473   3.759   7.273  1.00 35.26           N
ATOM    788  CA  ALA A 108      20.532   3.904   8.353  1.00 35.26           C
ATOM    789  CB  ALA A 108      20.822   2.956   9.530  1.00 35.26           C
ATOM    790  C   ALA A 108      20.590   5.308   8.895  1.00 35.26           C
ATOM    791  O   ALA A 108      19.561   5.923   9.169  1.00 35.26           O
ATOM    792  N   ALA A 109      21.809   5.858   9.046  1.00 45.44           N
ATOM    793  CA  ALA A 109      22.010   7.161   9.630  1.00 45.44           C
ATOM    794  CB  ALA A 109      23.495   7.533   9.787  1.00 45.44           C
ATOM    795  C   ALA A 109      21.367   8.228   8.796  1.00 45.44           C
ATOM    796  O   ALA A 109      20.873   9.227   9.322  1.00 45.44           O
ATOM    797  N   LYS A 110      21.371   8.062   7.461  1.00 84.75           N
ATOM    798  CA  LYS A 110      20.805   9.081   6.624  1.00 84.75           C
ATOM    799  CB  LYS A 110      20.953   8.819   5.114  1.00 84.75           C
ATOM    800  CG  LYS A 110      22.359   9.158   4.607  1.00 84.75           C
ATOM    801  CD  LYS A 110      22.653   8.704   3.178  1.00 84.75           C
ATOM    802  CE  LYS A 110      22.839   7.194   3.037  1.00 84.75           C
ATOM    803  NZ  LYS A 110      23.360   6.886   1.689  1.00 84.75           N
ATOM    804  C   LYS A 110      19.361   9.260   6.972  1.00 84.75           C
ATOM    805  O   LYS A 110      18.825  10.360   6.850  1.00 84.75           O
ATOM    806  N   SER A 111      18.690   8.178   7.404  1.00 94.91           N
ATOM    807  CA  SER A 111      17.302   8.250   7.764  1.00 94.91           C
ATOM    808  CB  SER A 111      16.720   6.872   8.121  1.00 94.91           C
ATOM    809  OG  SER A 111      16.782   6.017   6.989  1.00 94.91           O
ATOM    810  C   SER A 111      17.146   9.127   8.966  1.00 94.91           C
ATOM    811  O   SER A 111      16.087   9.714   9.181  1.00 94.91           O
ATOM    812  N   PHE A 112      18.178   9.208   9.824  1.00187.94           N
ATOM    813  CA  PHE A 112      18.040  10.071  10.945  1.00187.94           C
ATOM    814  CB  PHE A 112      18.010   9.329  12.287  1.00187.94           C
ATOM    815  CG  PHE A 112      16.709   8.604  12.341  1.00187.94           C
ATOM    816  CD1 PHE A 112      16.586   7.337  11.823  1.00187.94           C
ATOM    817  CD2 PHE A 112      15.602   9.199  12.897  1.00187.94           C
ATOM    818  CE1 PHE A 112      15.391   6.661  11.867  1.00187.94           C
ATOM    819  CE2 PHE A 112      14.401   8.532  12.947  1.00187.94           C
ATOM    820  CZ  PHE A 112      14.294   7.261  12.435  1.00187.94           C
ATOM    821  C   PHE A 112      19.204  10.985  10.930  1.00187.94           C
ATOM    822  O   PHE A 112      20.227  10.778  11.583  1.00187.94           O
ATOM    823  N   PRO A 113      18.997  12.101  10.298  1.00249.50           N
ATOM    824  CA  PRO A 113      19.974  13.142  10.298  1.00249.50           C
ATOM    825  CD  PRO A 113      18.107  12.194   9.157  1.00249.50           C
ATOM    826  CB  PRO A 113      19.527  14.150   9.238  1.00249.50           C
ATOM    827  CG  PRO A 113      18.112  13.696   8.833  1.00249.50           C
ATOM    828  C   PRO A 113      19.897  13.627  11.708  1.00249.50           C
ATOM    829  O   PRO A 113      19.171  13.112  12.530  1.00249.50           O
ATOM    830  N   GLY A 114      20.671  14.559  12.164  1.00241.10           N
ATOM    831  CA  GLY A 114      20.354  14.818  13.533  1.00241.10           C
ATOM    832  C   GLY A 114      21.257  13.931  14.322  1.00241.10           C
ATOM    833  O   GLY A 114      21.998  14.405  15.176  1.00241.10           O
ATOM    834  N   PHE A 115      21.256  12.613  14.018  1.00 95.22           N
ATOM    835  CA  PHE A 115      22.145  11.723  14.700  1.00 95.22           C
ATOM    836  CB  PHE A 115      21.861  10.241  14.403  1.00 95.22           C
ATOM    837  CG  PHE A 115      22.887   9.414  15.093  1.00 95.22           C
ATOM    838  CD1 PHE A 115      22.711   9.022  16.400  1.00 95.22           C
ATOM    839  CD2 PHE A 115      24.026   9.031  14.424  1.00 95.22           C
ATOM    840  CE1 PHE A 115      23.662   8.255  17.031  1.00 95.22           C
ATOM    841  CE2 PHE A 115      24.980   8.265  15.048  1.00 95.22           C
ATOM    842  CZ  PHE A 115      24.797   7.876  16.353  1.00 95.22           C
ATOM    843  C   PHE A 115      23.515  12.038  14.195  1.00 95.22           C
ATOM    844  O   PHE A 115      23.797  11.901  13.006  1.00 95.22           O
ATOM    845  N   GLY A 116      24.402  12.489  15.100  1.00 58.04           N
ATOM    846  CA  GLY A 116      25.756  12.806  14.741  1.00 58.04           C
ATOM    847  C   GLY A 116      25.763  14.109  13.984  1.00 58.04           C
ATOM    848  O   GLY A 116      26.785  14.491  13.414  1.00 58.04           O
ATOM    849  N   THR A 117      24.569  14.716  13.817  1.00122.71           N
ATOM    850  CA  THR A 117      24.331  15.988  13.171  1.00122.71           C
ATOM    851  CB  THR A 117      23.114  15.938  12.291  1.00122.71           C
ATOM    852  OG1 THR A 117      23.250  14.868  11.369  1.00122.71           O
ATOM    853  CG2 THR A 117      22.958  17.251  11.502  1.00122.71           C
ATOM    854  C   THR A 117      24.186  17.145  14.126  1.00122.71           C
ATOM    855  O   THR A 117      24.173  18.302  13.703  1.00122.71           O
ATOM    856  N   THR A 118      23.961  16.866  15.427  1.00139.76           N
ATOM    857  CA  THR A 118      23.610  17.929  16.331  1.00139.76           C
ATOM    858  CB  THR A 118      22.476  17.542  17.235  1.00139.76           C
ATOM    859  OG1 THR A 118      22.038  18.661  17.984  1.00139.76           O
ATOM    860  CG2 THR A 118      22.953  16.429  18.181  1.00139.76           C
ATOM    861  C   THR A 118      24.756  18.338  17.212  1.00139.76           C
ATOM    862  O   THR A 118      25.545  17.517  17.677  1.00139.76           O
ATOM    863  N   GLY A 119      24.863  19.662  17.466  1.00 28.96           N
ATOM    864  CA  GLY A 119      25.866  20.196  18.350  1.00 28.96           C
ATOM    865  C   GLY A 119      27.143  20.415  17.602  1.00 28.96           C
ATOM    866  O   GLY A 119      27.183  20.337  16.375  1.00 28.96           O
ATOM    867  N   ASP A 120      28.234  20.704  18.346  1.00 46.77           N
ATOM    868  CA  ASP A 120      29.497  20.969  17.720  1.00 46.77           C
ATOM    869  CB  ASP A 120      30.476  21.801  18.586  1.00 46.77           C
ATOM    870  CG  ASP A 120      30.870  21.066  19.864  1.00 46.77           C
ATOM    871  OD1 ASP A 120      30.458  19.891  20.042  1.00 46.77           O
ATOM    872  OD2 ASP A 120      31.595  21.682  20.692  1.00 46.77           O
ATOM    873  C   ASP A 120      30.129  19.665  17.337  1.00 46.77           C
ATOM    874  O   ASP A 120      29.565  18.597  17.571  1.00 46.77           O
ATOM    875  N   THR A 121      31.332  19.728  16.730  1.00106.55           N
ATOM    876  CA  THR A 121      31.966  18.547  16.218  1.00106.55           C
ATOM    877  CB  THR A 121      33.275  18.832  15.532  1.00106.55           C
ATOM    878  OG1 THR A 121      33.772  17.641  14.944  1.00106.55           O
ATOM    879  CG2 THR A 121      34.293  19.396  16.541  1.00106.55           C
ATOM    880  C   THR A 121      32.230  17.570  17.320  1.00106.55           C
ATOM    881  O   THR A 121      31.969  16.378  17.169  1.00106.55           O
ATOM    882  N   ALA A 122      32.735  18.048  18.472  1.00 31.91           N
ATOM    883  CA  ALA A 122      33.064  17.158  19.545  1.00 31.91           C
ATOM    884  CB  ALA A 122      33.627  17.887  20.774  1.00 31.91           C
ATOM    885  C   ALA A 122      31.823  16.448  19.980  1.00 31.91           C
ATOM    886  O   ALA A 122      31.852  15.251  20.262  1.00 31.91           O
ATOM    887  N   VAL A 123      30.695  17.176  20.049  1.00 39.53           N
ATOM    888  CA  VAL A 123      29.452  16.597  20.480  1.00 39.53           C
ATOM    889  CB  VAL A 123      28.325  17.586  20.586  1.00 39.53           C
ATOM    890  CG1 VAL A 123      27.043  16.801  20.904  1.00 39.53           C
ATOM    891  CG2 VAL A 123      28.663  18.623  21.669  1.00 39.53           C
ATOM    892  C   VAL A 123      29.023  15.532  19.513  1.00 39.53           C
ATOM    893  O   VAL A 123      28.474  14.508  19.918  1.00 39.53           O
ATOM    894  N   ARG A 124      29.240  15.758  18.203  1.00 71.68           N
ATOM    895  CA  ARG A 124      28.842  14.820  17.187  1.00 71.68           C
ATOM    896  CB  ARG A 124      29.200  15.289  15.766  1.00 71.68           C
ATOM    897  CG  ARG A 124      28.392  16.473  15.237  1.00 71.68           C
ATOM    898  CD  ARG A 124      28.834  16.898  13.832  1.00 71.68           C
ATOM    899  NE  ARG A 124      27.978  18.036  13.386  1.00 71.68           N
ATOM    900  CZ  ARG A 124      28.235  18.645  12.190  1.00 71.68           C
ATOM    901  NH1 ARG A 124      29.279  18.221  11.420  1.00 71.68           N
ATOM    902  NH2 ARG A 124      27.451  19.677  11.760  1.00 71.68           N
ATOM    903  C   ARG A 124      29.587  13.535  17.378  1.00 71.68           C
ATOM    904  O   ARG A 124      29.004  12.454  17.315  1.00 71.68           O
ATOM    905  N   LYS A 125      30.909  13.631  17.612  1.00 47.00           N
ATOM    906  CA  LYS A 125      31.744  12.475  17.761  1.00 47.00           C
ATOM    907  CB  LYS A 125      33.212  12.850  18.034  1.00 47.00           C
ATOM    908  CG  LYS A 125      33.896  13.600  16.891  1.00 47.00           C
ATOM    909  CD  LYS A 125      35.188  14.302  17.320  1.00 47.00           C
ATOM    910  CE  LYS A 125      35.911  15.019  16.181  1.00 47.00           C
ATOM    911  NZ  LYS A 125      37.041  15.803  16.719  1.00 47.00           N
ATOM    912  C   LYS A 125      31.286  11.717  18.967  1.00 47.00           C
ATOM    913  O   LYS A 125      31.204  10.491  18.957  1.00 47.00           O
ATOM    914  N   ARG A 126      30.973  12.446  20.050  1.00 92.90           N
ATOM    915  CA  ARG A 126      30.576  11.840  21.287  1.00 92.90           C
ATOM    916  CB  ARG A 126      30.411  12.866  22.426  1.00 92.90           C
ATOM    917  CG  ARG A 126      30.265  12.232  23.813  1.00 92.90           C
ATOM    918  CD  ARG A 126      30.322  13.239  24.969  1.00 92.90           C
ATOM    919  NE  ARG A 126      31.669  13.880  24.939  1.00 92.90           N
ATOM    920  CZ  ARG A 126      31.815  15.162  24.490  1.00 92.90           C
ATOM    921  NH1 ARG A 126      30.714  15.915  24.196  1.00 92.90           N
ATOM    922  NH2 ARG A 126      33.064  15.695  24.344  1.00 92.90           N
ATOM    923  C   ARG A 126      29.283  11.095  21.113  1.00 92.90           C
ATOM    924  O   ARG A 126      29.104  10.024  21.690  1.00 92.90           O
ATOM    925  N   GLU A 127      28.331  11.637  20.327  1.00 65.78           N
ATOM    926  CA  GLU A 127      27.080  10.943  20.164  1.00 65.78           C
ATOM    927  CB  GLU A 127      26.023  11.723  19.363  1.00 65.78           C
ATOM    928  CG  GLU A 127      24.683  10.984  19.321  1.00 65.78           C
ATOM    929  CD  GLU A 127      23.597  11.932  18.838  1.00 65.78           C
ATOM    930  OE1 GLU A 127      23.933  13.067  18.406  1.00 65.78           O
ATOM    931  OE2 GLU A 127      22.406  11.527  18.901  1.00 65.78           O
ATOM    932  C   GLU A 127      27.318   9.628  19.486  1.00 65.78           C
ATOM    933  O   GLU A 127      26.752   8.607  19.875  1.00 65.78           O
ATOM    934  N   ILE A 128      28.176   9.613  18.451  1.00139.91           N
ATOM    935  CA  ILE A 128      28.426   8.393  17.739  1.00139.91           C
ATOM    936  CB  ILE A 128      29.221   8.608  16.478  1.00139.91           C
ATOM    937  CG2 ILE A 128      30.692   8.825  16.851  1.00139.91           C
ATOM    938  CG1 ILE A 128      29.044   7.422  15.524  1.00139.91           C
ATOM    939  CD1 ILE A 128      29.688   6.146  16.047  1.00139.91           C
ATOM    940  C   ILE A 128      29.118   7.414  18.647  1.00139.91           C
ATOM    941  O   ILE A 128      28.778   6.232  18.653  1.00139.91           O
ATOM    942  N   ALA A 129      30.102   7.876  19.449  1.00 36.36           N
ATOM    943  CA  ALA A 129      30.825   7.004  20.340  1.00 36.36           C
ATOM    944  CB  ALA A 129      31.921   7.737  21.131  1.00 36.36           C
ATOM    945  C   ALA A 129      29.878   6.405  21.341  1.00 36.36           C
ATOM    946  O   ALA A 129      29.979   5.224  21.672  1.00 36.36           O
ATOM    947  N   ALA A 130      28.944   7.217  21.874  1.00 37.33           N
ATOM    948  CA  ALA A 130      28.010   6.746  22.862  1.00 37.33           C
ATOM    949  CB  ALA A 130      27.127   7.870  23.423  1.00 37.33           C
ATOM    950  C   ALA A 130      27.091   5.720  22.267  1.00 37.33           C
ATOM    951  O   ALA A 130      26.816   4.688  22.879  1.00 37.33           O
ATOM    952  N   PHE A 131      26.591   5.989  21.045  1.00 58.62           N
ATOM    953  CA  PHE A 131      25.675   5.114  20.368  1.00 58.62           C
ATOM    954  CB  PHE A 131      25.279   5.691  18.991  1.00 58.62           C
ATOM    955  CG  PHE A 131      24.456   4.704  18.237  1.00 58.62           C
ATOM    956  CD1 PHE A 131      23.086   4.675  18.353  1.00 58.62           C
ATOM    957  CD2 PHE A 131      25.073   3.807  17.398  1.00 58.62           C
ATOM    958  CE1 PHE A 131      22.346   3.756  17.643  1.00 58.62           C
ATOM    959  CE2 PHE A 131      24.342   2.886  16.686  1.00 58.62           C
ATOM    960  CZ  PHE A 131      22.974   2.860  16.809  1.00 58.62           C
ATOM    961  C   PHE A 131      26.360   3.801  20.156  1.00 58.62           C
ATOM    962  O   PHE A 131      25.836   2.745  20.507  1.00 58.62           O
ATOM    963  N   PHE A 132      27.584   3.840  19.605  1.00 71.89           N
ATOM    964  CA  PHE A 132      28.324   2.633  19.374  1.00 71.89           C
ATOM    965  CB  PHE A 132      29.606   2.805  18.547  1.00 71.89           C
ATOM    966  CG  PHE A 132      29.193   2.589  17.133  1.00 71.89           C
ATOM    967  CD1 PHE A 132      28.442   3.516  16.455  1.00 71.89           C
ATOM    968  CD2 PHE A 132      29.566   1.436  16.483  1.00 71.89           C
ATOM    969  CE1 PHE A 132      28.069   3.301  15.148  1.00 71.89           C
ATOM    970  CE2 PHE A 132      29.197   1.212  15.178  1.00 71.89           C
ATOM    971  CZ  PHE A 132      28.447   2.146  14.507  1.00 71.89           C
ATOM    972  C   PHE A 132      28.657   1.943  20.658  1.00 71.89           C
ATOM    973  O   PHE A 132      28.679   0.715  20.712  1.00 71.89           O
ATOM    974  N   ALA A 133      28.964   2.699  21.726  1.00 39.65           N
ATOM    975  CA  ALA A 133      29.337   2.053  22.953  1.00 39.65           C
ATOM    976  CB  ALA A 133      29.758   3.050  24.046  1.00 39.65           C
ATOM    977  C   ALA A 133      28.204   1.227  23.499  1.00 39.65           C
ATOM    978  O   ALA A 133      28.412   0.089  23.921  1.00 39.65           O
ATOM    979  N   GLN A 134      26.973   1.779  23.509  1.00 62.07           N
ATOM    980  CA  GLN A 134      25.833   1.112  24.082  1.00 62.07           C
ATOM    981  CB  GLN A 134      24.592   2.017  24.136  1.00 62.07           C
ATOM    982  CG  GLN A 134      24.776   3.275  24.990  1.00 62.07           C
ATOM    983  CD  GLN A 134      24.848   2.868  26.455  1.00 62.07           C
ATOM    984  OE1 GLN A 134      24.981   1.692  26.784  1.00 62.07           O
ATOM    985  NE2 GLN A 134      24.779   3.878  27.363  1.00 62.07           N
ATOM    986  C   GLN A 134      25.456  -0.093  23.278  1.00 62.07           C
ATOM    987  O   GLN A 134      25.194  -1.160  23.832  1.00 62.07           O
ATOM    988  N   THR A 135      25.411   0.058  21.942  1.00 49.17           N
ATOM    989  CA  THR A 135      25.036  -1.000  21.050  1.00 49.17           C
ATOM    990  CB  THR A 135      24.860  -0.528  19.640  1.00 49.17           C
ATOM    991  OG1 THR A 135      26.062   0.065  19.174  1.00 49.17           O
ATOM    992  CG2 THR A 135      23.704   0.489  19.605  1.00 49.17           C
ATOM    993  C   THR A 135      26.083  -2.074  21.074  1.00 49.17           C
ATOM    994  O   THR A 135      25.762  -3.256  20.961  1.00 49.17           O
ATOM    995  N   SER A 136      27.369  -1.693  21.202  1.00 39.59           N
ATOM    996  CA  SER A 136      28.424  -2.671  21.222  1.00 39.59           C
ATOM    997  CB  SER A 136      29.834  -2.059  21.316  1.00 39.59           C
ATOM    998  OG  SER A 136      30.157  -1.375  20.114  1.00 39.59           O
ATOM    999  C   SER A 136      28.229  -3.557  22.413  1.00 39.59           C
ATOM   1000  O   SER A 136      28.445  -4.766  22.336  1.00 39.59           O
ATOM   1001  N   HIS A 137      27.800  -2.983  23.553  1.00 69.80           N
ATOM   1002  CA  HIS A 137      27.624  -3.797  24.721  1.00 69.80           C
ATOM   1003  ND1 HIS A 137      28.088  -4.312  27.995  0.60 69.80           N
ATOM   1004  CG  HIS A 137      27.069  -3.859  27.188  0.60 69.80           C
ATOM   1005  CB  HIS A 137      27.259  -2.993  25.976  0.60 69.80           C
ATOM   1006  NE2 HIS A 137      26.196  -5.107  28.853  0.60 69.80           N
ATOM   1007  CD2 HIS A 137      25.922  -4.354  27.725  0.60 69.80           C
ATOM   1008  CE1 HIS A 137      27.510  -5.052  28.975  0.60 69.80           C
ATOM   1009  C   HIS A 137      26.537  -4.804  24.489  1.00 69.80           C
ATOM   1010  O   HIS A 137      26.658  -5.966  24.873  1.00 69.80           O
ATOM   1011  N   GLU A 138      25.441  -4.389  23.836  1.00165.33           N
ATOM   1012  CA  GLU A 138      24.311  -5.259  23.653  1.00165.33           C
ATOM   1013  CB  GLU A 138      23.135  -4.513  23.009  1.00165.33           C
ATOM   1014  CG  GLU A 138      21.793  -5.129  23.375  1.00165.33           C
ATOM   1015  CD  GLU A 138      21.649  -5.026  24.888  1.00165.33           C
ATOM   1016  OE1 GLU A 138      21.348  -3.905  25.379  1.00165.33           O
ATOM   1017  OE2 GLU A 138      21.848  -6.064  25.573  1.00165.33           O
ATOM   1018  C   GLU A 138      24.673  -6.458  22.803  1.00165.33           C
ATOM   1019  O   GLU A 138      24.080  -7.528  22.946  1.00165.33           O
ATOM   1020  N   THR A 139      25.554  -6.247  21.807  1.00122.80           N
ATOM   1021  CA  THR A 139      26.053  -7.192  20.833  1.00122.80           C
ATOM   1022  CB  THR A 139      26.159  -6.574  19.475  1.00122.80           C
ATOM   1023  OG1 THR A 139      26.990  -5.424  19.521  1.00122.80           O
ATOM   1024  CG2 THR A 139      24.738  -6.187  19.034  1.00122.80           C
ATOM   1025  C   THR A 139      27.357  -7.897  21.160  1.00122.80           C
ATOM   1026  O   THR A 139      27.828  -8.695  20.350  1.00122.80           O
ATOM   1027  N   THR A 140      28.039  -7.552  22.270  1.00155.48           N
ATOM   1028  CA  THR A 140      29.395  -7.969  22.554  1.00155.48           C
ATOM   1029  CB  THR A 140      29.938  -7.343  23.809  1.00155.48           C
ATOM   1030  OG1 THR A 140      31.330  -7.598  23.913  1.00155.48           O
ATOM   1031  CG2 THR A 140      29.202  -7.924  25.031  1.00155.48           C
ATOM   1032  C   THR A 140      29.656  -9.452  22.659  1.00155.48           C
ATOM   1033  O   THR A 140      28.924 -10.209  23.293  1.00155.48           O
ATOM   1034  N   GLY A 141      30.692  -9.885  21.899  1.00 92.29           N
ATOM   1035  CA  GLY A 141      31.385 -11.150  21.856  1.00 92.29           C
ATOM   1036  C   GLY A 141      32.484 -11.263  22.886  1.00 92.29           C
ATOM   1037  O   GLY A 141      33.000 -12.352  23.115  1.00 92.29           O
ATOM   1038  N   GLY A 142      32.957 -10.132  23.445  1.00 63.50           N
ATOM   1039  CA  GLY A 142      34.176 -10.048  24.224  1.00 63.50           C
ATOM   1040  C   GLY A 142      34.208 -10.845  25.499  1.00 63.50           C
ATOM   1041  O   GLY A 142      33.202 -11.302  26.040  1.00 63.50           O
ATOM   1042  N   TRP A 143      35.457 -11.046  25.979  1.00 96.00           N
ATOM   1043  CA  TRP A 143      35.800 -11.699  27.212  1.00 96.00           C
ATOM   1044  CB  TRP A 143      36.028 -13.210  27.034  1.00 96.00           C
ATOM   1045  CG  TRP A 143      36.993 -13.562  25.932  1.00 96.00           C
ATOM   1046  CD2 TRP A 143      36.639 -13.794  24.561  1.00 96.00           C
ATOM   1047  CD1 TRP A 143      38.338 -13.728  26.010  1.00 96.00           C
ATOM   1048  NE1 TRP A 143      38.851 -14.049  24.779  1.00 96.00           N
ATOM   1049  CE2 TRP A 143      37.816 -14.094  23.875  1.00 96.00           C
ATOM   1050  CE3 TRP A 143      35.432 -13.762  23.923  1.00 96.00           C
ATOM   1051  CZ2 TRP A 143      37.807 -14.368  22.539  1.00 96.00           C
ATOM   1052  CZ3 TRP A 143      35.428 -14.038  22.573  1.00 96.00           C
ATOM   1053  CH2 TRP A 143      36.591 -14.336  21.894  1.00 96.00           C
ATOM   1054  C   TRP A 143      37.051 -11.007  27.683  1.00 96.00           C
ATOM   1055  O   TRP A 143      37.705 -10.338  26.885  1.00 96.00           O
ATOM   1056  N   PRO A 144      37.427 -11.103  28.930  1.00 79.39           N
ATOM   1057  CA  PRO A 144      38.565 -10.335  29.367  1.00 79.39           C
ATOM   1058  CD  PRO A 144      36.461 -11.281  30.002  1.00 79.39           C
ATOM   1059  CB  PRO A 144      38.581 -10.459  30.890  1.00 79.39           C
ATOM   1060  CG  PRO A 144      37.084 -10.607  31.238  1.00 79.39           C
ATOM   1061  C   PRO A 144      39.859 -10.632  28.676  1.00 79.39           C
ATOM   1062  O   PRO A 144      40.656  -9.715  28.486  1.00 79.39           O
ATOM   1063  N   THR A 145      40.095 -11.899  28.307  1.00 76.40           N
ATOM   1064  CA  THR A 145      41.312 -12.316  27.675  1.00 76.40           C
ATOM   1065  CB  THR A 145      41.614 -13.776  27.874  1.00 76.40           C
ATOM   1066  OG1 THR A 145      40.656 -14.605  27.239  1.00 76.40           O
ATOM   1067  CG2 THR A 145      41.591 -14.040  29.388  1.00 76.40           C
ATOM   1068  C   THR A 145      41.355 -11.957  26.217  1.00 76.40           C
ATOM   1069  O   THR A 145      42.430 -11.967  25.619  1.00 76.40           O
ATOM   1070  N   ALA A 146      40.193 -11.642  25.605  1.00 61.57           N
ATOM   1071  CA  ALA A 146      40.067 -11.468  24.182  1.00 61.57           C
ATOM   1072  CB  ALA A 146      38.712 -10.870  23.756  1.00 61.57           C
ATOM   1073  C   ALA A 146      41.142 -10.603  23.616  1.00 61.57           C
ATOM   1074  O   ALA A 146      41.708  -9.711  24.249  1.00 61.57           O
ATOM   1075  N   PRO A 147      41.433 -10.935  22.385  1.00 79.43           N
ATOM   1076  CA  PRO A 147      42.444 -10.258  21.629  1.00 79.43           C
ATOM   1077  CD  PRO A 147      41.167 -12.274  21.884  1.00 79.43           C
ATOM   1078  CB  PRO A 147      42.590 -11.051  20.332  1.00 79.43           C
ATOM   1079  CG  PRO A 147      42.159 -12.478  20.727  1.00 79.43           C
ATOM   1080  C   PRO A 147      42.036  -8.842  21.421  1.00 79.43           C
ATOM   1081  O   PRO A 147      40.882  -8.594  21.079  1.00 79.43           O
ATOM   1082  N   ASP A 148      42.982  -7.909  21.600  1.00 63.74           N
ATOM   1083  CA  ASP A 148      42.742  -6.509  21.434  1.00 63.74           C
ATOM   1084  CB  ASP A 148      42.162  -6.170  20.052  1.00 63.74           C
ATOM   1085  CG  ASP A 148      43.236  -6.446  19.010  1.00 63.74           C
ATOM   1086  OD1 ASP A 148      44.291  -5.759  19.047  1.00 63.74           O
ATOM   1087  OD2 ASP A 148      43.018  -7.361  18.171  1.00 63.74           O
ATOM   1088  C   ASP A 148      41.773  -6.040  22.476  1.00 63.74           C
ATOM   1089  O   ASP A 148      41.248  -4.933  22.379  1.00 63.74           O
ATOM   1090  N   GLY A 149      41.521  -6.856  23.518  1.00 37.44           N
ATOM   1091  CA  GLY A 149      40.697  -6.419  24.612  1.00 37.44           C
ATOM   1092  C   GLY A 149      39.257  -6.680  24.296  1.00 37.44           C
ATOM   1093  O   GLY A 149      38.857  -6.803  23.141  1.00 37.44           O
ATOM   1094  N   PRO A 150      38.467  -6.734  25.337  1.00 85.06           N
ATOM   1095  CA  PRO A 150      37.052  -6.992  25.257  1.00 85.06           C
ATOM   1096  CD  PRO A 150      38.983  -6.847  26.689  1.00 85.06           C
ATOM   1097  CB  PRO A 150      36.597  -7.245  26.698  1.00 85.06           C
ATOM   1098  CG  PRO A 150      37.737  -6.690  27.574  1.00 85.06           C
ATOM   1099  C   PRO A 150      36.295  -5.894  24.564  1.00 85.06           C
ATOM   1100  O   PRO A 150      35.173  -6.127  24.120  1.00 85.06           O
ATOM   1101  N   TYR A 151      36.881  -4.690  24.490  1.00131.14           N
ATOM   1102  CA  TYR A 151      36.302  -3.498  23.926  1.00131.14           C
ATOM   1103  CB  TYR A 151      37.056  -2.229  24.338  1.00131.14           C
ATOM   1104  CG  TYR A 151      36.983  -2.270  25.822  1.00131.14           C
ATOM   1105  CD1 TYR A 151      35.765  -2.155  26.448  1.00131.14           C
ATOM   1106  CD2 TYR A 151      38.119  -2.430  26.582  1.00131.14           C
ATOM   1107  CE1 TYR A 151      35.677  -2.194  27.816  1.00131.14           C
ATOM   1108  CE2 TYR A 151      38.037  -2.469  27.955  1.00131.14           C
ATOM   1109  CZ  TYR A 151      36.812  -2.358  28.571  1.00131.14           C
ATOM   1110  OH  TYR A 151      36.714  -2.400  29.978  1.00131.14           O
ATOM   1111  C   TYR A 151      36.197  -3.548  22.425  1.00131.14           C
ATOM   1112  O   TYR A 151      35.563  -2.682  21.829  1.00131.14           O
ATOM   1113  N   ALA A 152      37.018  -4.397  21.785  1.00114.72           N
ATOM   1114  CA  ALA A 152      37.100  -4.655  20.362  1.00114.72           C
ATOM   1115  CB  ALA A 152      38.436  -5.302  19.964  1.00114.72           C
ATOM   1116  C   ALA A 152      35.985  -5.515  19.788  1.00114.72           C
ATOM   1117  O   ALA A 152      35.830  -5.587  18.570  1.00114.72           O
ATOM   1118  N   TRP A 153      35.329  -6.324  20.642  1.00169.07           N
ATOM   1119  CA  TRP A 153      34.336  -7.347  20.401  1.00169.07           C
ATOM   1120  CB  TRP A 153      34.357  -8.449  21.466  1.00169.07           C
ATOM   1121  CG  TRP A 153      35.584  -9.297  21.256  1.00169.07           C
ATOM   1122  CD2 TRP A 153      35.628 -10.417  20.358  1.00169.07           C
ATOM   1123  CD1 TRP A 153      36.839  -9.160  21.770  1.00169.07           C
ATOM   1124  NE1 TRP A 153      37.670 -10.116  21.234  1.00169.07           N
ATOM   1125  CE2 TRP A 153      36.936 -10.898  20.366  1.00169.07           C
ATOM   1126  CE3 TRP A 153      34.660 -10.986  19.581  1.00169.07           C
ATOM   1127  CZ2 TRP A 153      37.298 -11.962  19.590  1.00169.07           C
ATOM   1128  CZ3 TRP A 153      35.025 -12.067  18.810  1.00169.07           C
ATOM   1129  CH2 TRP A 153      36.319 -12.544  18.814  1.00169.07           C
ATOM   1130  C   TRP A 153      32.912  -6.937  20.116  1.00169.07           C
ATOM   1131  O   TRP A 153      32.051  -7.810  20.065  1.00169.07           O
ATOM   1132  N   GLY A 154      32.557  -5.644  20.058  1.00 56.55           N
ATOM   1133  CA  GLY A 154      31.172  -5.300  19.831  1.00 56.55           C
ATOM   1134  C   GLY A 154      30.680  -5.786  18.479  1.00 56.55           C
ATOM   1135  O   GLY A 154      31.458  -6.116  17.582  1.00 56.55           O
ATOM   1136  N   TYR A 155      29.330  -5.837  18.327  1.00 99.88           N
ATOM   1137  CA  TYR A 155      28.619  -6.180  17.118  1.00 99.88           C
ATOM   1138  CB  TYR A 155      28.883  -5.209  15.948  1.00 99.88           C
ATOM   1139  CG  TYR A 155      28.106  -3.951  16.150  1.00 99.88           C
ATOM   1140  CD1 TYR A 155      28.494  -2.990  17.058  1.00 99.88           C
ATOM   1141  CD2 TYR A 155      26.975  -3.728  15.397  1.00 99.88           C
ATOM   1142  CE1 TYR A 155      27.754  -1.837  17.216  1.00 99.88           C
ATOM   1143  CE2 TYR A 155      26.233  -2.580  15.548  1.00 99.88           C
ATOM   1144  CZ  TYR A 155      26.622  -1.633  16.461  1.00 99.88           C
ATOM   1145  OH  TYR A 155      25.860  -0.457  16.614  1.00 99.88           O
ATOM   1146  C   TYR A 155      28.896  -7.578  16.655  1.00 99.88           C
ATOM   1147  O   TYR A 155      28.894  -7.853  15.455  1.00 99.88           O
ATOM   1148  N   CYS A 156      29.157  -8.487  17.612  1.00 71.29           N
ATOM   1149  CA  CYS A 156      29.402  -9.883  17.386  1.00 71.29           C
ATOM   1150  CB  CYS A 156      29.976 -10.537  18.655  1.00 71.29           C
ATOM   1151  SG  CYS A 156      30.610 -12.219  18.422  1.00 71.29           S
ATOM   1152  C   CYS A 156      28.126 -10.596  17.019  1.00 71.29           C
ATOM   1153  O   CYS A 156      28.121 -11.455  16.133  1.00 71.29           O
ATOM   1154  N   PHE A 157      27.009 -10.247  17.703  1.00 84.70           N
ATOM   1155  CA  PHE A 157      25.750 -10.930  17.528  1.00 84.70           C
ATOM   1156  CB  PHE A 157      25.196 -11.545  18.829  1.00 84.70           C
ATOM   1157  CG  PHE A 157      26.016 -12.745  19.167  1.00 84.70           C
ATOM   1158  CD1 PHE A 157      27.188 -12.634  19.881  1.00 84.70           C
ATOM   1159  CD2 PHE A 157      25.601 -13.994  18.765  1.00 84.70           C
ATOM   1160  CE1 PHE A 157      27.929 -13.753  20.184  1.00 84.70           C
ATOM   1161  CE2 PHE A 157      26.337 -15.116  19.065  1.00 84.70           C
ATOM   1162  CZ  PHE A 157      27.505 -14.996  19.777  1.00 84.70           C
ATOM   1163  C   PHE A 157      24.697 -10.006  16.991  1.00 84.70           C
ATOM   1164  O   PHE A 157      24.751  -8.794  17.184  1.00 84.70           O
ATOM   1165  N   LEU A 158      23.844 -10.578  16.114  1.00122.07           N
ATOM   1166  CA  LEU A 158      22.649 -10.056  15.490  1.00122.07           C
ATOM   1167  CB  LEU A 158      22.392 -10.725  14.127  1.00122.07           C
ATOM   1168  CG  LEU A 158      23.558 -10.660  13.122  1.00122.07           C
ATOM   1169  CD1 LEU A 158      23.178 -11.364  11.812  1.00122.07           C
ATOM   1170  CD2 LEU A 158      24.056  -9.223  12.897  1.00122.07           C
ATOM   1171  C   LEU A 158      21.395 -10.300  16.296  1.00122.07           C
ATOM   1172  O   LEU A 158      20.437  -9.530  16.206  1.00122.07           O
ATOM   1173  N   ARG A 159      21.324 -11.446  17.017  1.00152.22           N
ATOM   1174  CA  ARG A 159      20.101 -11.798  17.696  1.00152.22           C
ATOM   1175  CB  ARG A 159      19.262 -12.872  16.978  1.00152.22           C
ATOM   1176  CG  ARG A 159      18.607 -12.392  15.682  1.00152.22           C
ATOM   1177  CD  ARG A 159      17.586 -13.376  15.101  1.00152.22           C
ATOM   1178  NE  ARG A 159      18.319 -14.596  14.656  1.00152.22           N
ATOM   1179  CZ  ARG A 159      17.656 -15.597  14.005  1.00152.22           C
ATOM   1180  NH1 ARG A 159      16.320 -15.483  13.748  1.00152.22           N
ATOM   1181  NH2 ARG A 159      18.331 -16.714  13.605  1.00152.22           N
ATOM   1182  C   ARG A 159      20.404 -12.363  19.048  1.00152.22           C
ATOM   1183  O   ARG A 159      21.496 -12.855  19.320  1.00152.22           O
ATOM   1184  N   GLU A 160      19.385 -12.330  19.926  1.00 43.30           N
ATOM   1185  CA  GLU A 160      19.485 -12.782  21.283  1.00 43.30           C
ATOM   1186  CB  GLU A 160      18.148 -12.641  22.041  1.00 43.30           C
ATOM   1187  CG  GLU A 160      18.172 -13.051  23.515  1.00 43.30           C
ATOM   1188  CD  GLU A 160      16.765 -12.839  24.064  1.00 43.30           C
ATOM   1189  OE1 GLU A 160      15.908 -12.320  23.298  1.00 43.30           O
ATOM   1190  OE2 GLU A 160      16.522 -13.195  25.248  1.00 43.30           O
ATOM   1191  C   GLU A 160      19.868 -14.227  21.281  1.00 43.30           C
ATOM   1192  O   GLU A 160      19.371 -15.022  20.485  1.00 43.30           O
ATOM   1193  N   GLN A 161      20.787 -14.601  22.192  1.00 89.22           N
ATOM   1194  CA  GLN A 161      21.225 -15.961  22.258  1.00 89.22           C
ATOM   1195  CB  GLN A 161      22.688 -16.125  22.695  1.00 89.22           C
ATOM   1196  CG  GLN A 161      23.685 -15.722  21.613  1.00 89.22           C
ATOM   1197  CD  GLN A 161      23.627 -16.812  20.556  1.00 89.22           C
ATOM   1198  OE1 GLN A 161      23.634 -16.546  19.356  1.00 89.22           O
ATOM   1199  NE2 GLN A 161      23.566 -18.089  21.022  1.00 89.22           N
ATOM   1200  C   GLN A 161      20.407 -16.674  23.284  1.00 89.22           C
ATOM   1201  O   GLN A 161      20.216 -16.183  24.395  1.00 89.22           O
ATOM   1202  N   GLY A 162      19.877 -17.855  22.911  1.00 26.23           N
ATOM   1203  CA  GLY A 162      19.170 -18.673  23.852  1.00 26.23           C
ATOM   1204  C   GLY A 162      18.010 -17.912  24.406  1.00 26.23           C
ATOM   1205  O   GLY A 162      17.824 -17.863  25.620  1.00 26.23           O
ATOM   1206  N   SER A 163      17.188 -17.301  23.535  1.00 81.36           N
ATOM   1207  CA  SER A 163      16.098 -16.513  24.033  1.00 81.36           C
ATOM   1208  CB  SER A 163      15.258 -15.874  22.911  1.00 81.36           C
ATOM   1209  OG  SER A 163      14.639 -16.881  22.122  1.00 81.36           O
ATOM   1210  C   SER A 163      15.189 -17.376  24.861  1.00 81.36           C
ATOM   1211  O   SER A 163      14.811 -18.480  24.474  1.00 81.36           O
ATOM   1212  N   PRO A 164      14.869 -16.877  26.028  1.00 73.48           N
ATOM   1213  CA  PRO A 164      13.970 -17.526  26.950  1.00 73.48           C
ATOM   1214  CD  PRO A 164      15.720 -15.903  26.688  1.00 73.48           C
ATOM   1215  CB  PRO A 164      14.204 -16.859  28.308  1.00 73.48           C
ATOM   1216  CG  PRO A 164      14.963 -15.561  27.979  1.00 73.48           C
ATOM   1217  C   PRO A 164      12.541 -17.465  26.509  1.00 73.48           C
ATOM   1218  O   PRO A 164      11.744 -18.253  27.015  1.00 73.48           O
ATOM   1219  N   GLY A 165      12.174 -16.540  25.598  1.00 33.87           N
ATOM   1220  CA  GLY A 165      10.790 -16.455  25.225  1.00 33.87           C
ATOM   1221  C   GLY A 165      10.674 -15.755  23.907  1.00 33.87           C
ATOM   1222  O   GLY A 165      11.642 -15.199  23.393  1.00 33.87           O
ATOM   1223  N   ASP A 166       9.463 -15.827  23.315  1.00 67.07           N
ATOM   1224  CA  ASP A 166       9.070 -15.215  22.073  1.00 67.07           C
ATOM   1225  CB  ASP A 166       7.760 -15.794  21.527  1.00 67.07           C
ATOM   1226  CG  ASP A 166       8.054 -17.242  21.174  1.00 67.07           C
ATOM   1227  OD1 ASP A 166       9.261 -17.573  21.023  1.00 67.07           O
ATOM   1228  OD2 ASP A 166       7.083 -18.036  21.057  1.00 67.07           O
ATOM   1229  C   ASP A 166       8.866 -13.748  22.285  1.00 67.07           C
ATOM   1230  O   ASP A 166       8.911 -12.958  21.342  1.00 67.07           O
ATOM   1231  N   TYR A 167       8.595 -13.360  23.544  1.00 79.86           N
ATOM   1232  CA  TYR A 167       8.377 -11.991  23.905  1.00 79.86           C
ATOM   1233  CB  TYR A 167       9.574 -11.097  23.545  1.00 79.86           C
ATOM   1234  CG  TYR A 167      10.754 -11.568  24.328  1.00 79.86           C
ATOM   1235  CD1 TYR A 167      10.891 -11.228  25.654  1.00 79.86           C
ATOM   1236  CD2 TYR A 167      11.730 -12.339  23.737  1.00 79.86           C
ATOM   1237  CE1 TYR A 167      11.979 -11.655  26.380  1.00 79.86           C
ATOM   1238  CE2 TYR A 167      12.821 -12.768  24.457  1.00 79.86           C
ATOM   1239  CZ  TYR A 167      12.946 -12.426  25.782  1.00 79.86           C
ATOM   1240  OH  TYR A 167      14.064 -12.865  26.523  1.00 79.86           O
ATOM   1241  C   TYR A 167       7.157 -11.438  23.229  1.00 79.86           C
ATOM   1242  O   TYR A 167       7.175 -10.316  22.723  1.00 79.86           O
ATOM   1243  N   CYS A 168       6.052 -12.213  23.194  1.00 62.70           N
ATOM   1244  CA  CYS A 168       4.836 -11.668  22.659  1.00 62.70           C
ATOM   1245  CB  CYS A 168       4.019 -12.590  21.728  1.00 62.70           C
ATOM   1246  SG  CYS A 168       2.331 -11.926  21.513  1.00 62.70           S
ATOM   1247  C   CYS A 168       3.920 -11.327  23.787  1.00 62.70           C
ATOM   1248  O   CYS A 168       3.538 -12.183  24.585  1.00 62.70           O
ATOM   1249  N   SER A 169       3.568 -10.031  23.882  1.00 58.42           N
ATOM   1250  CA  SER A 169       2.586  -9.576  24.821  1.00 58.42           C
ATOM   1251  CB  SER A 169       3.102  -8.454  25.737  1.00 58.42           C
ATOM   1252  OG  SER A 169       2.082  -8.042  26.633  1.00 58.42           O
ATOM   1253  C   SER A 169       1.521  -8.994  23.949  1.00 58.42           C
ATOM   1254  O   SER A 169       1.717  -7.948  23.341  1.00 58.42           O
ATOM   1255  N   PRO A 170       0.385  -9.622  23.880  1.00 71.94           N
ATOM   1256  CA  PRO A 170      -0.605  -9.171  22.940  1.00 71.94           C
ATOM   1257  CD  PRO A 170       0.307 -11.056  24.108  1.00 71.94           C
ATOM   1258  CB  PRO A 170      -1.639 -10.293  22.861  1.00 71.94           C
ATOM   1259  CG  PRO A 170      -0.825 -11.558  23.194  1.00 71.94           C
ATOM   1260  C   PRO A 170      -1.195  -7.839  23.272  1.00 71.94           C
ATOM   1261  O   PRO A 170      -1.362  -7.529  24.451  1.00 71.94           O
ATOM   1262  N   SER A 171      -1.511  -7.042  22.230  1.00 98.58           N
ATOM   1263  CA  SER A 171      -2.112  -5.750  22.394  1.00 98.58           C
ATOM   1264  CB  SER A 171      -1.128  -4.571  22.265  1.00 98.58           C
ATOM   1265  OG  SER A 171      -0.090  -4.641  23.225  1.00 98.58           O
ATOM   1266  C   SER A 171      -2.990  -5.553  21.207  1.00 98.58           C
ATOM   1267  O   SER A 171      -2.790  -6.170  20.162  1.00 98.58           O
ATOM   1268  N   GLY A 172      -4.004  -4.685  21.350  1.00 21.16           N
ATOM   1269  CA  GLY A 172      -4.799  -4.361  20.210  1.00 21.16           C
ATOM   1270  C   GLY A 172      -3.889  -3.632  19.274  1.00 21.16           C
ATOM   1271  O   GLY A 172      -3.952  -3.804  18.058  1.00 21.16           O
ATOM   1272  N   GLN A 173      -3.012  -2.782  19.846  1.00 98.60           N
ATOM   1273  CA  GLN A 173      -2.124  -1.960  19.076  1.00 98.60           C
ATOM   1274  CB  GLN A 173      -1.278  -1.004  19.928  1.00 98.60           C
ATOM   1275  CG  GLN A 173      -2.108  -0.036  20.767  1.00 98.60           C
ATOM   1276  CD  GLN A 173      -2.423  -0.743  22.074  1.00 98.60           C
ATOM   1277  OE1 GLN A 173      -3.562  -1.118  22.347  1.00 98.60           O
ATOM   1278  NE2 GLN A 173      -1.369  -0.941  22.909  1.00 98.60           N
ATOM   1279  C   GLN A 173      -1.145  -2.799  18.318  1.00 98.60           C
ATOM   1280  O   GLN A 173      -0.860  -2.511  17.157  1.00 98.60           O
ATOM   1281  N   TRP A 174      -0.574  -3.849  18.941  1.00112.11           N
ATOM   1282  CA  TRP A 174       0.408  -4.549  18.165  1.00112.11           C
ATOM   1283  CB  TRP A 174       1.839  -4.229  18.621  1.00112.11           C
ATOM   1284  CG  TRP A 174       2.180  -2.756  18.600  1.00112.11           C
ATOM   1285  CD2 TRP A 174       2.467  -1.981  17.424  1.00112.11           C
ATOM   1286  CD1 TRP A 174       2.272  -1.898  19.656  1.00112.11           C
ATOM   1287  NE1 TRP A 174       2.606  -0.639  19.213  1.00112.11           N
ATOM   1288  CE2 TRP A 174       2.727  -0.676  17.841  1.00112.11           C
ATOM   1289  CE3 TRP A 174       2.508  -2.321  16.102  1.00112.11           C
ATOM   1290  CZ2 TRP A 174       3.037   0.304  16.942  1.00112.11           C
ATOM   1291  CZ3 TRP A 174       2.821  -1.331  15.197  1.00112.11           C
ATOM   1292  CH2 TRP A 174       3.081  -0.042  15.609  1.00112.11           C
ATOM   1293  C   TRP A 174       0.218  -6.025  18.351  1.00112.11           C
ATOM   1294  O   TRP A 174       0.862  -6.636  19.202  1.00112.11           O
ATOM   1295  N   PRO A 175      -0.624  -6.623  17.559  1.00119.63           N
ATOM   1296  CA  PRO A 175      -0.888  -8.034  17.628  1.00119.63           C
ATOM   1297  CD  PRO A 175      -1.102  -6.024  16.326  1.00119.63           C
ATOM   1298  CB  PRO A 175      -1.962  -8.281  16.572  1.00119.63           C
ATOM   1299  CG  PRO A 175      -1.652  -7.206  15.510  1.00119.63           C
ATOM   1300  C   PRO A 175       0.358  -8.776  17.262  1.00119.63           C
ATOM   1301  O   PRO A 175       1.050  -8.335  16.346  1.00119.63           O
ATOM   1302  N   CYS A 176       0.674  -9.902  17.933  1.00111.16           N
ATOM   1303  CA  CYS A 176       1.850 -10.577  17.481  1.00111.16           C
ATOM   1304  CB  CYS A 176       2.664 -11.343  18.557  1.00111.16           C
ATOM   1305  SG  CYS A 176       1.720 -12.446  19.642  1.00111.16           S
ATOM   1306  C   CYS A 176       1.496 -11.422  16.301  1.00111.16           C
ATOM   1307  O   CYS A 176       0.431 -12.037  16.253  1.00111.16           O
ATOM   1308  N   ALA A 177       2.378 -11.425  15.281  1.00 40.12           N
ATOM   1309  CA  ALA A 177       2.116 -12.170  14.082  1.00 40.12           C
ATOM   1310  CB  ALA A 177       3.019 -11.773  12.902  1.00 40.12           C
ATOM   1311  C   ALA A 177       2.356 -13.613  14.374  1.00 40.12           C
ATOM   1312  O   ALA A 177       3.295 -13.966  15.079  1.00 40.12           O
ATOM   1313  N   PRO A 178       1.535 -14.462  13.824  1.00 61.69           N
ATOM   1314  CA  PRO A 178       1.687 -15.863  14.093  1.00 61.69           C
ATOM   1315  CD  PRO A 178       0.159 -14.104  13.529  1.00 61.69           C
ATOM   1316  CB  PRO A 178       0.412 -16.524  13.572  1.00 61.69           C
ATOM   1317  CG  PRO A 178      -0.644 -15.407  13.679  1.00 61.69           C
ATOM   1318  C   PRO A 178       2.947 -16.381  13.479  1.00 61.69           C
ATOM   1319  O   PRO A 178       3.236 -16.035  12.335  1.00 61.69           O
ATOM   1320  N   GLY A 179       3.706 -17.209  14.224  1.00 26.10           N
ATOM   1321  CA  GLY A 179       4.899 -17.809  13.703  1.00 26.10           C
ATOM   1322  C   GLY A 179       6.057 -16.864  13.843  1.00 26.10           C
ATOM   1323  O   GLY A 179       7.183 -17.220  13.499  1.00 26.10           O
ATOM   1324  N   ARG A 180       5.827 -15.641  14.364  1.00152.21           N
ATOM   1325  CA  ARG A 180       6.909 -14.695  14.446  1.00152.21           C
ATOM   1326  CB  ARG A 180       6.512 -13.275  14.003  1.00152.21           C
ATOM   1327  CG  ARG A 180       5.902 -13.243  12.599  1.00152.21           C
ATOM   1328  CD  ARG A 180       6.697 -14.014  11.539  1.00152.21           C
ATOM   1329  NE  ARG A 180       7.830 -13.163  11.080  1.00152.21           N
ATOM   1330  CZ  ARG A 180       8.541 -13.530   9.974  1.00152.21           C
ATOM   1331  NH1 ARG A 180       8.242 -14.696   9.330  1.00152.21           N
ATOM   1332  NH2 ARG A 180       9.545 -12.733   9.508  1.00152.21           N
ATOM   1333  C   ARG A 180       7.399 -14.609  15.862  1.00152.21           C
ATOM   1334  O   ARG A 180       6.644 -14.863  16.800  1.00152.21           O
ATOM   1335  N   LYS A 181       8.699 -14.259  16.043  1.00137.07           N
ATOM   1336  CA  LYS A 181       9.302 -14.167  17.351  1.00137.07           C
ATOM   1337  CB  LYS A 181      10.449 -15.174  17.569  1.00137.07           C
ATOM   1338  CG  LYS A 181      10.096 -16.644  17.306  1.00137.07           C
ATOM   1339  CD  LYS A 181       9.066 -17.275  18.241  1.00137.07           C
ATOM   1340  CE  LYS A 181       8.761 -18.728  17.871  1.00137.07           C
ATOM   1341  NZ  LYS A 181       7.668 -19.259  18.714  1.00137.07           N
ATOM   1342  C   LYS A 181       9.914 -12.794  17.516  1.00137.07           C
ATOM   1343  O   LYS A 181      10.486 -12.219  16.592  1.00137.07           O
ATOM   1344  N   TYR A 182       9.693 -12.217  18.710  1.00185.69           N
ATOM   1345  CA  TYR A 182      10.059 -10.930  19.237  1.00185.69           C
ATOM   1346  CB  TYR A 182       8.890 -10.262  19.976  1.00185.69           C
ATOM   1347  CG  TYR A 182       7.879 -10.157  18.872  1.00185.69           C
ATOM   1348  CD1 TYR A 182       7.992  -9.193  17.892  1.00185.69           C
ATOM   1349  CD2 TYR A 182       6.824 -11.038  18.799  1.00185.69           C
ATOM   1350  CE1 TYR A 182       7.076  -9.105  16.867  1.00185.69           C
ATOM   1351  CE2 TYR A 182       5.903 -10.956  17.778  1.00185.69           C
ATOM   1352  CZ  TYR A 182       6.027  -9.989  16.807  1.00185.69           C
ATOM   1353  OH  TYR A 182       5.085  -9.906  15.758  1.00185.69           O
ATOM   1354  C   TYR A 182      11.384 -10.805  19.940  1.00185.69           C
ATOM   1355  O   TYR A 182      11.620  -9.765  20.548  1.00185.69           O
ATOM   1356  N   PHE A 183      12.170 -11.890  20.093  1.00104.36           N
ATOM   1357  CA  PHE A 183      13.420 -11.819  20.814  1.00104.36           C
ATOM   1358  CB  PHE A 183      14.166 -13.161  20.936  1.00104.36           C
ATOM   1359  CG  PHE A 183      14.427 -13.744  19.590  1.00104.36           C
ATOM   1360  CD1 PHE A 183      15.467 -13.296  18.811  1.00104.36           C
ATOM   1361  CD2 PHE A 183      13.637 -14.768  19.122  1.00104.36           C
ATOM   1362  CE1 PHE A 183      15.704 -13.852  17.575  1.00104.36           C
ATOM   1363  CE2 PHE A 183      13.868 -15.328  17.889  1.00104.36           C
ATOM   1364  CZ  PHE A 183      14.904 -14.869  17.111  1.00104.36           C
ATOM   1365  C   PHE A 183      14.337 -10.758  20.257  1.00104.36           C
ATOM   1366  O   PHE A 183      14.108 -10.206  19.182  1.00104.36           O
ATOM   1367  N   GLY A 184      15.395 -10.416  21.034  1.00 45.07           N
ATOM   1368  CA  GLY A 184      16.284  -9.320  20.737  1.00 45.07           C
ATOM   1369  C   GLY A 184      16.975  -9.497  19.421  1.00 45.07           C
ATOM   1370  O   GLY A 184      17.476 -10.573  19.099  1.00 45.07           O
ATOM   1371  N   ARG A 185      17.032  -8.405  18.624  1.00119.91           N
ATOM   1372  CA  ARG A 185      17.728  -8.447  17.372  1.00119.91           C
ATOM   1373  CB  ARG A 185      16.827  -8.776  16.168  1.00119.91           C
ATOM   1374  CG  ARG A 185      16.212 -10.182  16.186  1.00119.91           C
ATOM   1375  CD  ARG A 185      15.535 -10.535  14.859  1.00119.91           C
ATOM   1376  NE  ARG A 185      14.961 -11.909  14.945  1.00119.91           N
ATOM   1377  CZ  ARG A 185      13.665 -12.083  15.333  1.00119.91           C
ATOM   1378  NH1 ARG A 185      12.920 -11.008  15.725  1.00119.91           N
ATOM   1379  NH2 ARG A 185      13.107 -13.329  15.314  1.00119.91           N
ATOM   1380  C   ARG A 185      18.344  -7.095  17.121  1.00119.91           C
ATOM   1381  O   ARG A 185      17.842  -6.065  17.571  1.00119.91           O
ATOM   1382  N   GLY A 186      19.493  -7.068  16.411  1.00 41.45           N
ATOM   1383  CA  GLY A 186      20.077  -5.816  16.014  1.00 41.45           C
ATOM   1384  C   GLY A 186      20.933  -5.261  17.111  1.00 41.45           C
ATOM   1385  O   GLY A 186      21.082  -5.851  18.175  1.00 41.45           O
ATOM   1386  N   PRO A 187      21.493  -4.103  16.848  1.00 98.53           N
ATOM   1387  CA  PRO A 187      22.425  -3.481  17.756  1.00 98.53           C
ATOM   1388  CD  PRO A 187      21.694  -3.666  15.478  1.00 98.53           C
ATOM   1389  CB  PRO A 187      23.014  -2.297  16.993  1.00 98.53           C
ATOM   1390  CG  PRO A 187      22.910  -2.727  15.518  1.00 98.53           C
ATOM   1391  C   PRO A 187      21.891  -3.111  19.107  1.00 98.53           C
ATOM   1392  O   PRO A 187      22.657  -3.088  20.067  1.00 98.53           O
ATOM   1393  N   ILE A 188      20.628  -2.675  19.178  1.00164.21           N
ATOM   1394  CA  ILE A 188      19.923  -2.368  20.390  1.00164.21           C
ATOM   1395  CB  ILE A 188      18.919  -1.258  20.286  1.00164.21           C
ATOM   1396  CG2 ILE A 188      17.773  -1.697  19.370  1.00164.21           C
ATOM   1397  CG1 ILE A 188      18.495  -0.840  21.706  1.00164.21           C
ATOM   1398  CD1 ILE A 188      19.658  -0.315  22.552  1.00164.21           C
ATOM   1399  C   ILE A 188      19.335  -3.596  21.028  1.00164.21           C
ATOM   1400  O   ILE A 188      18.814  -3.532  22.142  1.00164.21           O
ATOM   1401  N   GLN A 189      19.276  -4.716  20.281  1.00 93.21           N
ATOM   1402  CA  GLN A 189      18.628  -5.917  20.741  1.00 93.21           C
ATOM   1403  CB  GLN A 189      19.254  -6.557  21.989  0.60 93.21           C
ATOM   1404  CG  GLN A 189      20.595  -7.228  21.696  0.60 93.21           C
ATOM   1405  CD  GLN A 189      20.338  -8.390  20.752  0.60 93.21           C
ATOM   1406  OE1 GLN A 189      19.347  -9.107  20.881  0.60 93.21           O
ATOM   1407  NE2 GLN A 189      21.254  -8.575  19.765  0.60 93.21           N
ATOM   1408  C   GLN A 189      17.187  -5.621  21.007  1.00 93.21           C
ATOM   1409  O   GLN A 189      16.646  -5.916  22.075  1.00 93.21           O
ATOM   1410  N   ILE A 190      16.527  -5.026  19.992  1.00130.47           N
ATOM   1411  CA  ILE A 190      15.136  -4.682  20.096  1.00130.47           C
ATOM   1412  CB  ILE A 190      14.496  -4.112  18.860  1.00130.47           C
ATOM   1413  CG2 ILE A 190      15.175  -2.780  18.517  1.00130.47           C
ATOM   1414  CG1 ILE A 190      14.484  -5.137  17.714  1.00130.47           C
ATOM   1415  CD1 ILE A 190      13.520  -4.759  16.589  1.00130.47           C
ATOM   1416  C   ILE A 190      14.365  -5.922  20.398  1.00130.47           C
ATOM   1417  O   ILE A 190      14.571  -6.963  19.775  1.00130.47           O
ATOM   1418  N   SER A 191      13.445  -5.832  21.381  1.00 60.35           N
ATOM   1419  CA  SER A 191      12.685  -6.992  21.745  1.00 60.35           C
ATOM   1420  CB  SER A 191      13.237  -7.712  22.987  1.00 60.35           C
ATOM   1421  OG  SER A 191      14.564  -8.158  22.740  1.00 60.35           O
ATOM   1422  C   SER A 191      11.262  -6.597  22.034  1.00 60.35           C
ATOM   1423  O   SER A 191      10.966  -5.433  22.304  1.00 60.35           O
ATOM   1424  N   TYR A 192      10.338  -7.582  21.955  1.00137.09           N
ATOM   1425  CA  TYR A 192       8.946  -7.379  22.264  1.00137.09           C
ATOM   1426  CB  TYR A 192       8.697  -6.448  23.468  1.00137.09           C
ATOM   1427  CG  TYR A 192       9.126  -7.147  24.715  1.00137.09           C
ATOM   1428  CD1 TYR A 192       8.243  -7.964  25.382  1.00137.09           C
ATOM   1429  CD2 TYR A 192      10.396  -6.986  25.221  1.00137.09           C
ATOM   1430  CE1 TYR A 192       8.616  -8.615  26.532  1.00137.09           C
ATOM   1431  CE2 TYR A 192      10.776  -7.636  26.373  1.00137.09           C
ATOM   1432  CZ  TYR A 192       9.885  -8.451  27.031  1.00137.09           C
ATOM   1433  OH  TYR A 192      10.271  -9.120  28.212  1.00137.09           O
ATOM   1434  C   TYR A 192       8.208  -6.826  21.081  1.00137.09           C
ATOM   1435  O   TYR A 192       8.669  -5.916  20.395  1.00137.09           O
ATOM   1436  N   ASN A 193       7.001  -7.368  20.826  1.00 73.02           N
ATOM   1437  CA  ASN A 193       6.187  -6.942  19.722  1.00 73.02           C
ATOM   1438  CB  ASN A 193       4.856  -7.709  19.606  1.00 73.02           C
ATOM   1439  CG  ASN A 193       4.035  -7.474  20.864  1.00 73.02           C
ATOM   1440  OD1 ASN A 193       4.292  -8.063  21.912  1.00 73.02           O
ATOM   1441  ND2 ASN A 193       3.016  -6.581  20.761  1.00 73.02           N
ATOM   1442  C   ASN A 193       5.878  -5.481  19.873  1.00 73.02           C
ATOM   1443  O   ASN A 193       5.802  -4.755  18.883  1.00 73.02           O
ATOM   1444  N   TYR A 194       5.699  -5.007  21.121  1.00154.37           N
ATOM   1445  CA  TYR A 194       5.345  -3.635  21.363  1.00154.37           C
ATOM   1446  CB  TYR A 194       4.864  -3.310  22.798  1.00154.37           C
ATOM   1447  CG  TYR A 194       5.832  -3.724  23.855  1.00154.37           C
ATOM   1448  CD1 TYR A 194       6.934  -2.958  24.162  1.00154.37           C
ATOM   1449  CD2 TYR A 194       5.605  -4.877  24.570  1.00154.37           C
ATOM   1450  CE1 TYR A 194       7.806  -3.353  25.151  1.00154.37           C
ATOM   1451  CE2 TYR A 194       6.471  -5.276  25.559  1.00154.37           C
ATOM   1452  CZ  TYR A 194       7.575  -4.514  25.851  1.00154.37           C
ATOM   1453  OH  TYR A 194       8.466  -4.923  26.868  1.00154.37           O
ATOM   1454  C   TYR A 194       6.431  -2.696  20.931  1.00154.37           C
ATOM   1455  O   TYR A 194       6.146  -1.527  20.698  1.00154.37           O
ATOM   1456  N   ASN A 195       7.713  -3.110  20.985  1.00 74.72           N
ATOM   1457  CA  ASN A 195       8.795  -2.299  20.477  1.00 74.72           C
ATOM   1458  CB  ASN A 195      10.145  -2.649  21.116  1.00 74.72           C
ATOM   1459  CG  ASN A 195      10.077  -2.160  22.554  1.00 74.72           C
ATOM   1460  OD1 ASN A 195       9.802  -0.987  22.804  1.00 74.72           O
ATOM   1461  ND2 ASN A 195      10.317  -3.080  23.526  1.00 74.72           N
ATOM   1462  C   ASN A 195       8.944  -2.406  18.979  1.00 74.72           C
ATOM   1463  O   ASN A 195       9.200  -1.414  18.298  1.00 74.72           O
ATOM   1464  N   TYR A 196       8.801  -3.626  18.421  1.00 78.44           N
ATOM   1465  CA  TYR A 196       8.966  -3.854  17.009  1.00 78.44           C
ATOM   1466  CB  TYR A 196       8.783  -5.328  16.596  1.00 78.44           C
ATOM   1467  CG  TYR A 196      10.024  -6.118  16.853  1.00 78.44           C
ATOM   1468  CD1 TYR A 196      10.390  -6.521  18.116  1.00 78.44           C
ATOM   1469  CD2 TYR A 196      10.820  -6.481  15.789  1.00 78.44           C
ATOM   1470  CE1 TYR A 196      11.538  -7.259  18.305  1.00 78.44           C
ATOM   1471  CE2 TYR A 196      11.967  -7.218  15.970  1.00 78.44           C
ATOM   1472  CZ  TYR A 196      12.330  -7.609  17.235  1.00 78.44           C
ATOM   1473  OH  TYR A 196      13.504  -8.368  17.434  1.00 78.44           O
ATOM   1474  C   TYR A 196       7.945  -3.079  16.242  1.00 78.44           C
ATOM   1475  O   TYR A 196       8.246  -2.539  15.178  1.00 78.44           O
ATOM   1476  N   GLY A 197       6.698  -3.026  16.744  1.00 45.53           N
ATOM   1477  CA  GLY A 197       5.666  -2.365  16.000  1.00 45.53           C
ATOM   1478  C   GLY A 197       5.983  -0.910  15.777  1.00 45.53           C
ATOM   1479  O   GLY A 197       5.960  -0.459  14.632  1.00 45.53           O
ATOM   1480  N   PRO A 198       6.283  -0.151  16.802  1.00 96.94           N
ATOM   1481  CA  PRO A 198       6.558   1.256  16.637  1.00 96.94           C
ATOM   1482  CD  PRO A 198       5.775  -0.430  18.126  1.00 96.94           C
ATOM   1483  CB  PRO A 198       6.490   1.889  18.025  1.00 96.94           C
ATOM   1484  CG  PRO A 198       6.386   0.693  18.983  1.00 96.94           C
ATOM   1485  C   PRO A 198       7.822   1.545  15.913  1.00 96.94           C
ATOM   1486  O   PRO A 198       7.886   2.550  15.208  1.00 96.94           O
ATOM   1487  N   CYS A 199       8.845   0.695  16.090  1.00 78.25           N
ATOM   1488  CA  CYS A 199      10.076   0.927  15.408  1.00 78.25           C
ATOM   1489  CB  CYS A 199      11.168  -0.088  15.783  1.00 78.25           C
ATOM   1490  SG  CYS A 199      12.639   0.043  14.723  1.00 78.25           S
ATOM   1491  C   CYS A 199       9.822   0.816  13.938  1.00 78.25           C
ATOM   1492  O   CYS A 199      10.259   1.660  13.160  1.00 78.25           O
ATOM   1493  N   GLY A 200       9.069  -0.219  13.520  1.00 26.16           N
ATOM   1494  CA  GLY A 200       8.831  -0.453  12.124  1.00 26.16           C
ATOM   1495  C   GLY A 200       8.069   0.686  11.525  1.00 26.16           C
ATOM   1496  O   GLY A 200       8.371   1.137  10.421  1.00 26.16           O
ATOM   1497  N   ARG A 201       7.047   1.187  12.236  1.00116.64           N
ATOM   1498  CA  ARG A 201       6.232   2.213  11.659  1.00116.64           C
ATOM   1499  CB  ARG A 201       5.024   2.581  12.535  1.00116.64           C
ATOM   1500  CG  ARG A 201       5.376   3.175  13.896  1.00116.64           C
ATOM   1501  CD  ARG A 201       4.210   3.107  14.881  1.00116.64           C
ATOM   1502  NE  ARG A 201       2.982   3.521  14.146  1.00116.64           N
ATOM   1503  CZ  ARG A 201       1.757   3.292  14.701  1.00116.64           C
ATOM   1504  NH1 ARG A 201       1.670   2.758  15.954  1.00116.64           N
ATOM   1505  NH2 ARG A 201       0.621   3.592  14.009  1.00116.64           N
ATOM   1506  C   ARG A 201       7.059   3.441  11.421  1.00116.64           C
ATOM   1507  O   ARG A 201       6.924   4.097  10.389  1.00116.64           O
ATOM   1508  N   ALA A 202       7.949   3.788  12.369  1.00 36.65           N
ATOM   1509  CA  ALA A 202       8.734   4.980  12.227  1.00 36.65           C
ATOM   1510  CB  ALA A 202       9.637   5.252  13.442  1.00 36.65           C
ATOM   1511  C   ALA A 202       9.620   4.859  11.025  1.00 36.65           C
ATOM   1512  O   ALA A 202       9.826   5.823  10.292  1.00 36.65           O
ATOM   1513  N   ILE A 203      10.226   3.676  10.836  1.00 94.05           N
ATOM   1514  CA  ILE A 203      11.120   3.392   9.748  1.00 94.05           C
ATOM   1515  CB  ILE A 203      12.114   2.300  10.036  1.00 94.05           C
ATOM   1516  CG2 ILE A 203      12.979   2.797  11.205  1.00 94.05           C
ATOM   1517  CG1 ILE A 203      11.465   0.936  10.296  1.00 94.05           C
ATOM   1518  CD1 ILE A 203      12.501  -0.188  10.375  1.00 94.05           C
ATOM   1519  C   ILE A 203      10.424   3.169   8.436  1.00 94.05           C
ATOM   1520  O   ILE A 203      11.024   3.404   7.390  1.00 94.05           O
ATOM   1521  N   GLY A 204       9.175   2.651   8.436  1.00 36.34           N
ATOM   1522  CA  GLY A 204       8.480   2.423   7.194  1.00 36.34           C
ATOM   1523  C   GLY A 204       8.558   0.974   6.806  1.00 36.34           C
ATOM   1524  O   GLY A 204       8.354   0.630   5.642  1.00 36.34           O
ATOM   1525  N   VAL A 205       8.877   0.085   7.770  1.00 41.47           N
ATOM   1526  CA  VAL A 205       8.933  -1.325   7.489  1.00 41.47           C
ATOM   1527  CB  VAL A 205      10.309  -1.900   7.668  1.00 41.47           C
ATOM   1528  CG1 VAL A 205      10.260  -3.415   7.396  1.00 41.47           C
ATOM   1529  CG2 VAL A 205      11.277  -1.133   6.752  1.00 41.47           C
ATOM   1530  C   VAL A 205       8.016  -2.013   8.460  1.00 41.47           C
ATOM   1531  O   VAL A 205       7.880  -1.584   9.603  1.00 41.47           O
ATOM   1532  N   ASP A 206       7.360  -3.110   8.026  1.00 55.20           N
ATOM   1533  CA  ASP A 206       6.400  -3.772   8.869  1.00 55.20           C
ATOM   1534  CB  ASP A 206       5.297  -4.477   8.063  1.00 55.20           C
ATOM   1535  CG  ASP A 206       4.169  -4.865   9.008  1.00 55.20           C
ATOM   1536  OD1 ASP A 206       4.418  -4.989  10.237  1.00 55.20           O
ATOM   1537  OD2 ASP A 206       3.033  -5.055   8.500  1.00 55.20           O
ATOM   1538  C   ASP A 206       7.100  -4.804   9.703  1.00 55.20           C
ATOM   1539  O   ASP A 206       7.141  -5.985   9.363  1.00 55.20           O
ATOM   1540  N   LEU A 207       7.654  -4.353  10.842  1.00 84.34           N
ATOM   1541  CA  LEU A 207       8.390  -5.141  11.790  1.00 84.34           C
ATOM   1542  CB  LEU A 207       9.136  -4.273  12.814  1.00 84.34           C
ATOM   1543  CG  LEU A 207      10.185  -3.359  12.154  1.00 84.34           C
ATOM   1544  CD1 LEU A 207      11.047  -2.645  13.207  1.00 84.34           C
ATOM   1545  CD2 LEU A 207      11.022  -4.125  11.115  1.00 84.34           C
ATOM   1546  C   LEU A 207       7.505  -6.096  12.534  1.00 84.34           C
ATOM   1547  O   LEU A 207       7.981  -7.118  13.029  1.00 84.34           O
ATOM   1548  N   LEU A 208       6.218  -5.760  12.745  1.00169.38           N
ATOM   1549  CA  LEU A 208       5.411  -6.735  13.421  1.00169.38           C
ATOM   1550  CB  LEU A 208       3.997  -6.277  13.802  1.00169.38           C
ATOM   1551  CG  LEU A 208       3.978  -5.498  15.122  1.00169.38           C
ATOM   1552  CD1 LEU A 208       2.546  -5.218  15.573  1.00169.38           C
ATOM   1553  CD2 LEU A 208       4.773  -6.251  16.199  1.00169.38           C
ATOM   1554  C   LEU A 208       5.266  -7.961  12.580  1.00169.38           C
ATOM   1555  O   LEU A 208       5.411  -9.070  13.092  1.00169.38           O
ATOM   1556  N   ASN A 209       4.963  -7.809  11.273  1.00146.44           N
ATOM   1557  CA  ASN A 209       4.793  -9.003  10.493  1.00146.44           C
ATOM   1558  CB  ASN A 209       4.013  -8.859   9.161  1.00146.44           C
ATOM   1559  CG  ASN A 209       4.793  -8.177   8.048  1.00146.44           C
ATOM   1560  OD1 ASN A 209       5.933  -8.518   7.739  1.00146.44           O
ATOM   1561  ND2 ASN A 209       4.121  -7.210   7.369  1.00146.44           N
ATOM   1562  C   ASN A 209       6.112  -9.675  10.256  1.00146.44           C
ATOM   1563  O   ASN A 209       6.186 -10.902  10.283  1.00146.44           O
ATOM   1564  N   ASN A 210       7.198  -8.922   9.988  1.00240.79           N
ATOM   1565  CA  ASN A 210       8.432  -9.640   9.836  1.00240.79           C
ATOM   1566  CB  ASN A 210       8.817  -9.982   8.382  0.65240.79           C
ATOM   1567  CG  ASN A 210       8.659  -8.775   7.481  0.65240.79           C
ATOM   1568  OD1 ASN A 210       8.377  -8.956   6.299  0.65240.79           O
ATOM   1569  ND2 ASN A 210       8.821  -7.541   8.022  0.65240.79           N
ATOM   1570  C   ASN A 210       9.544  -8.991  10.600  1.00240.79           C
ATOM   1571  O   ASN A 210      10.333  -8.183  10.110  1.00240.79           O
ATOM   1572  N   PRO A 211       9.601  -9.408  11.835  1.00108.11           N
ATOM   1573  CA  PRO A 211      10.579  -8.965  12.789  1.00108.11           C
ATOM   1574  CD  PRO A 211       8.515 -10.145  12.455  1.00108.11           C
ATOM   1575  CB  PRO A 211      10.101  -9.477  14.152  1.00108.11           C
ATOM   1576  CG  PRO A 211       9.085 -10.581  13.815  1.00108.11           C
ATOM   1577  C   PRO A 211      11.964  -9.419  12.433  1.00108.11           C
ATOM   1578  O   PRO A 211      12.927  -8.784  12.857  1.00108.11           O
ATOM   1579  N   ASP A 212      12.083 -10.494  11.635  1.00 69.82           N
ATOM   1580  CA  ASP A 212      13.338 -11.099  11.287  1.00 69.82           C
ATOM   1581  CB  ASP A 212      13.171 -12.371  10.440  1.00 69.82           C
ATOM   1582  CG  ASP A 212      12.588 -13.453  11.339  1.00 69.82           C
ATOM   1583  OD1 ASP A 212      12.920 -13.469  12.554  1.00 69.82           O
ATOM   1584  OD2 ASP A 212      11.793 -14.278  10.819  1.00 69.82           O
ATOM   1585  C   ASP A 212      14.183 -10.133  10.511  1.00 69.82           C
ATOM   1586  O   ASP A 212      15.405 -10.268  10.480  1.00 69.82           O
ATOM   1587  N   LEU A 213      13.566  -9.129   9.863  1.00 68.86           N
ATOM   1588  CA  LEU A 213      14.315  -8.210   9.048  1.00 68.86           C
ATOM   1589  CB  LEU A 213      13.471  -7.093   8.407  1.00 68.86           C
ATOM   1590  CG  LEU A 213      12.555  -7.584   7.273  1.00 68.86           C
ATOM   1591  CD1 LEU A 213      11.882  -6.402   6.555  1.00 68.86           C
ATOM   1592  CD2 LEU A 213      13.316  -8.506   6.306  1.00 68.86           C
ATOM   1593  C   LEU A 213      15.372  -7.544   9.874  1.00 68.86           C
ATOM   1594  O   LEU A 213      16.428  -7.175   9.361  1.00 68.86           O
ATOM   1595  N   VAL A 214      15.113  -7.350  11.175  1.00 68.29           N
ATOM   1596  CA  VAL A 214      16.070  -6.706  12.028  1.00 68.29           C
ATOM   1597  CB  VAL A 214      15.582  -6.565  13.443  1.00 68.29           C
ATOM   1598  CG1 VAL A 214      16.701  -5.937  14.289  1.00 68.29           C
ATOM   1599  CG2 VAL A 214      14.288  -5.732  13.427  1.00 68.29           C
ATOM   1600  C   VAL A 214      17.341  -7.513  12.036  1.00 68.29           C
ATOM   1601  O   VAL A 214      18.417  -6.957  12.248  1.00 68.29           O
ATOM   1602  N   ALA A 215      17.233  -8.858  11.987  1.00 90.12           N
ATOM   1603  CA  ALA A 215      18.340  -9.777  11.855  1.00 90.12           C
ATOM   1604  CB  ALA A 215      17.986 -11.200  12.321  1.00 90.12           C
ATOM   1605  C   ALA A 215      18.859  -9.906  10.441  1.00 90.12           C
ATOM   1606  O   ALA A 215      20.044 -10.159  10.232  1.00 90.12           O
ATOM   1607  N   THR A 216      17.936  -9.895   9.454  1.00140.43           N
ATOM   1608  CA  THR A 216      18.181 -10.118   8.046  1.00140.43           C
ATOM   1609  CB  THR A 216      16.908 -10.411   7.311  1.00140.43           C
ATOM   1610  OG1 THR A 216      16.249 -11.529   7.883  1.00140.43           O
ATOM   1611  CG2 THR A 216      17.252 -10.703   5.844  1.00140.43           C
ATOM   1612  C   THR A 216      18.792  -8.966   7.305  1.00140.43           C
ATOM   1613  O   THR A 216      19.658  -9.178   6.457  1.00140.43           O
ATOM   1614  N   ASP A 217      18.316  -7.727   7.555  1.00 59.08           N
ATOM   1615  CA  ASP A 217      18.760  -6.595   6.783  1.00 59.08           C
ATOM   1616  CB  ASP A 217      17.582  -5.818   6.160  1.00 59.08           C
ATOM   1617  CG  ASP A 217      18.107  -4.741   5.217  1.00 59.08           C
ATOM   1618  OD1 ASP A 217      19.335  -4.462   5.241  1.00 59.08           O
ATOM   1619  OD2 ASP A 217      17.276  -4.175   4.457  1.00 59.08           O
ATOM   1620  C   ASP A 217      19.513  -5.671   7.694  1.00 59.08           C
ATOM   1621  O   ASP A 217      18.980  -5.178   8.684  1.00 59.08           O
ATOM   1622  N   SER A 218      20.787  -5.396   7.367  1.00 82.27           N
ATOM   1623  CA  SER A 218      21.615  -4.611   8.238  1.00 82.27           C
ATOM   1624  CB  SER A 218      23.098  -4.616   7.830  1.00 82.27           C
ATOM   1625  OG  SER A 218      23.867  -3.887   8.777  1.00 82.27           O
ATOM   1626  C   SER A 218      21.156  -3.185   8.280  1.00 82.27           C
ATOM   1627  O   SER A 218      21.275  -2.527   9.312  1.00 82.27           O
ATOM   1628  N   VAL A 219      20.642  -2.651   7.155  1.00 93.55           N
ATOM   1629  CA  VAL A 219      20.205  -1.289   7.169  1.00 93.55           C
ATOM   1630  CB  VAL A 219      19.774  -0.771   5.829  1.00 93.55           C
ATOM   1631  CG1 VAL A 219      18.570  -1.579   5.319  1.00 93.55           C
ATOM   1632  CG2 VAL A 219      19.451   0.718   6.004  1.00 93.55           C
ATOM   1633  C   VAL A 219      19.053  -1.162   8.114  1.00 93.55           C
ATOM   1634  O   VAL A 219      19.008  -0.234   8.919  1.00 93.55           O
ATOM   1635  N   ILE A 220      18.084  -2.095   8.050  1.00 95.17           N
ATOM   1636  CA  ILE A 220      16.964  -2.018   8.938  1.00 95.17           C
ATOM   1637  CB  ILE A 220      15.855  -2.987   8.631  1.00 95.17           C
ATOM   1638  CG2 ILE A 220      16.354  -4.425   8.820  1.00 95.17           C
ATOM   1639  CG1 ILE A 220      14.621  -2.631   9.476  1.00 95.17           C
ATOM   1640  CD1 ILE A 220      13.334  -3.303   9.004  1.00 95.17           C
ATOM   1641  C   ILE A 220      17.447  -2.206  10.345  1.00 95.17           C
ATOM   1642  O   ILE A 220      16.996  -1.530  11.267  1.00 95.17           O
ATOM   1643  N   SER A 221      18.407  -3.124  10.544  1.00 47.95           N
ATOM   1644  CA  SER A 221      18.915  -3.417  11.855  1.00 47.95           C
ATOM   1645  CB  SER A 221      20.071  -4.431  11.788  1.00 47.95           C
ATOM   1646  OG  SER A 221      20.534  -4.745  13.091  1.00 47.95           O
ATOM   1647  C   SER A 221      19.423  -2.140  12.484  1.00 47.95           C
ATOM   1648  O   SER A 221      19.010  -1.775  13.583  1.00 47.95           O
ATOM   1649  N   PHE A 222      20.303  -1.395  11.787  1.00 78.24           N
ATOM   1650  CA  PHE A 222      20.837  -0.166  12.315  1.00 78.24           C
ATOM   1651  CB  PHE A 222      21.870   0.535  11.409  1.00 78.24           C
ATOM   1652  CG  PHE A 222      23.205  -0.113  11.561  1.00 78.24           C
ATOM   1653  CD1 PHE A 222      23.928   0.076  12.717  1.00 78.24           C
ATOM   1654  CD2 PHE A 222      23.754  -0.867  10.549  1.00 78.24           C
ATOM   1655  CE1 PHE A 222      25.167  -0.497  12.876  1.00 78.24           C
ATOM   1656  CE2 PHE A 222      24.994  -1.443  10.702  1.00 78.24           C
ATOM   1657  CZ  PHE A 222      25.701  -1.260  11.867  1.00 78.24           C
ATOM   1658  C   PHE A 222      19.725   0.818  12.537  1.00 78.24           C
ATOM   1659  O   PHE A 222      19.752   1.567  13.513  1.00 78.24           O
ATOM   1660  N   LYS A 223      18.725   0.865  11.632  1.00 68.57           N
ATOM   1661  CA  LYS A 223      17.666   1.829  11.770  1.00 68.57           C
ATOM   1662  CB  LYS A 223      16.593   1.758  10.672  1.00 68.57           C
ATOM   1663  CG  LYS A 223      16.996   2.350   9.323  1.00 68.57           C
ATOM   1664  CD  LYS A 223      15.948   2.076   8.242  1.00 68.57           C
ATOM   1665  CE  LYS A 223      16.155   2.863   6.946  1.00 68.57           C
ATOM   1666  NZ  LYS A 223      15.008   2.634   6.038  1.00 68.57           N
ATOM   1667  C   LYS A 223      16.926   1.622  13.058  1.00 68.57           C
ATOM   1668  O   LYS A 223      16.520   2.587  13.702  1.00 68.57           O
ATOM   1669  N   SER A 224      16.687   0.365  13.466  1.00 38.14           N
ATOM   1670  CA  SER A 224      15.949   0.140  14.679  1.00 38.14           C
ATOM   1671  CB  SER A 224      15.682  -1.351  14.946  1.00 38.14           C
ATOM   1672  OG  SER A 224      16.909  -2.040  15.137  1.00 38.14           O
ATOM   1673  C   SER A 224      16.727   0.681  15.842  1.00 38.14           C
ATOM   1674  O   SER A 224      16.151   1.211  16.791  1.00 38.14           O
ATOM   1675  N   ALA A 225      18.065   0.538  15.815  1.00 39.10           N
ATOM   1676  CA  ALA A 225      18.882   1.013  16.899  1.00 39.10           C
ATOM   1677  CB  ALA A 225      20.362   0.619  16.751  1.00 39.10           C
ATOM   1678  C   ALA A 225      18.824   2.510  16.979  1.00 39.10           C
ATOM   1679  O   ALA A 225      18.769   3.085  18.067  1.00 39.10           O
ATOM   1680  N   ILE A 226      18.873   3.180  15.813  1.00112.27           N
ATOM   1681  CA  ILE A 226      18.832   4.615  15.756  1.00112.27           C
ATOM   1682  CB  ILE A 226      19.194   5.166  14.399  1.00112.27           C
ATOM   1683  CG2 ILE A 226      20.670   4.820  14.139  1.00112.27           C
ATOM   1684  CG1 ILE A 226      18.249   4.666  13.303  1.00112.27           C
ATOM   1685  CD1 ILE A 226      18.602   5.201  11.917  1.00112.27           C
ATOM   1686  C   ILE A 226      17.494   5.096  16.213  1.00112.27           C
ATOM   1687  O   ILE A 226      17.407   6.106  16.911  1.00112.27           O
ATOM   1688  N   TRP A 227      16.410   4.382  15.839  1.00 76.29           N
ATOM   1689  CA  TRP A 227      15.104   4.803  16.260  1.00 76.29           C
ATOM   1690  CB  TRP A 227      13.958   3.912  15.766  1.00 76.29           C
ATOM   1691  CG  TRP A 227      12.630   4.295  16.375  1.00 76.29           C
ATOM   1692  CD2 TRP A 227      12.117   3.685  17.569  1.00 76.29           C
ATOM   1693  CD1 TRP A 227      11.705   5.218  15.984  1.00 76.29           C
ATOM   1694  NE1 TRP A 227      10.644   5.218  16.860  1.00 76.29           N
ATOM   1695  CE2 TRP A 227      10.886   4.279  17.840  1.00 76.29           C
ATOM   1696  CE3 TRP A 227      12.633   2.709  18.370  1.00 76.29           C
ATOM   1697  CZ2 TRP A 227      10.146   3.900  18.925  1.00 76.29           C
ATOM   1698  CZ3 TRP A 227      11.887   2.331  19.464  1.00 76.29           C
ATOM   1699  CH2 TRP A 227      10.667   2.915  19.736  1.00 76.29           C
ATOM   1700  C   TRP A 227      15.064   4.793  17.753  1.00 76.29           C
ATOM   1701  O   TRP A 227      14.552   5.723  18.374  1.00 76.29           O
ATOM   1702  N   PHE A 228      15.614   3.739  18.379  1.00 68.78           N
ATOM   1703  CA  PHE A 228      15.565   3.669  19.810  1.00 68.78           C
ATOM   1704  CB  PHE A 228      16.091   2.336  20.368  1.00 68.78           C
ATOM   1705  CG  PHE A 228      15.970   2.421  21.849  1.00 68.78           C
ATOM   1706  CD1 PHE A 228      14.743   2.271  22.454  1.00 68.78           C
ATOM   1707  CD2 PHE A 228      17.070   2.683  22.630  1.00 68.78           C
ATOM   1708  CE1 PHE A 228      14.619   2.358  23.821  1.00 68.78           C
ATOM   1709  CE2 PHE A 228      16.952   2.769  23.997  1.00 68.78           C
ATOM   1710  CZ  PHE A 228      15.726   2.604  24.596  1.00 68.78           C
ATOM   1711  C   PHE A 228      16.346   4.806  20.406  1.00 68.78           C
ATOM   1712  O   PHE A 228      15.899   5.427  21.370  1.00 68.78           O
ATOM   1713  N   TRP A 229      17.528   5.118  19.836  1.00 86.09           N
ATOM   1714  CA  TRP A 229      18.388   6.155  20.351  1.00 86.09           C
ATOM   1715  CB  TRP A 229      19.723   6.261  19.589  1.00 86.09           C
ATOM   1716  CG  TRP A 229      20.702   7.263  20.165  1.00 86.09           C
ATOM   1717  CD2 TRP A 229      21.758   6.923  21.079  1.00 86.09           C
ATOM   1718  CD1 TRP A 229      20.815   8.602  19.928  1.00 86.09           C
ATOM   1719  NE1 TRP A 229      21.872   9.119  20.640  1.00 86.09           N
ATOM   1720  CE2 TRP A 229      22.462   8.096  21.352  1.00 86.09           C
ATOM   1721  CE3 TRP A 229      22.113   5.732  21.642  1.00 86.09           C
ATOM   1722  CZ2 TRP A 229      23.538   8.093  22.194  1.00 86.09           C
ATOM   1723  CZ3 TRP A 229      23.195   5.733  22.494  1.00 86.09           C
ATOM   1724  CH2 TRP A 229      23.893   6.891  22.764  1.00 86.09           C
ATOM   1725  C   TRP A 229      17.718   7.500  20.261  1.00 86.09           C
ATOM   1726  O   TRP A 229      17.895   8.358  21.127  1.00 86.09           O
ATOM   1727  N   MET A 230      17.004   7.742  19.150  1.00 97.22           N
ATOM   1728  CA  MET A 230      16.342   8.978  18.831  1.00 97.22           C
ATOM   1729  CB  MET A 230      16.086   9.140  17.328  1.00 97.22           C
ATOM   1730  CG  MET A 230      17.393   9.180  16.537  1.00 97.22           C
ATOM   1731  SD  MET A 230      18.584  10.426  17.122  1.00 97.22           S
ATOM   1732  CE  MET A 230      17.568  11.876  16.721  1.00 97.22           C
ATOM   1733  C   MET A 230      15.051   9.250  19.553  1.00 97.22           C
ATOM   1734  O   MET A 230      14.647  10.410  19.626  1.00 97.22           O
ATOM   1735  N   THR A 231      14.330   8.222  20.046  1.00140.14           N
ATOM   1736  CA  THR A 231      12.980   8.479  20.479  1.00140.14           C
ATOM   1737  CB  THR A 231      12.033   7.489  19.874  1.00140.14           C
ATOM   1738  OG1 THR A 231      10.692   7.916  20.031  1.00140.14           O
ATOM   1739  CG2 THR A 231      12.249   6.131  20.561  1.00140.14           C
ATOM   1740  C   THR A 231      12.797   8.438  21.975  1.00140.14           C
ATOM   1741  O   THR A 231      13.265   7.547  22.680  1.00140.14           O
ATOM   1742  N   PRO A 232      12.088   9.433  22.458  1.00 67.12           N
ATOM   1743  CA  PRO A 232      11.747   9.497  23.856  1.00 67.12           C
ATOM   1744  CD  PRO A 232      12.199  10.758  21.867  1.00 67.12           C
ATOM   1745  CB  PRO A 232      11.290  10.932  24.111  1.00 67.12           C
ATOM   1746  CG  PRO A 232      12.015  11.748  23.029  1.00 67.12           C
ATOM   1747  C   PRO A 232      10.677   8.497  24.138  1.00 67.12           C
ATOM   1748  O   PRO A 232       9.885   8.204  23.243  1.00 67.12           O
ATOM   1749  N   GLN A 233      10.636   7.948  25.364  1.00 75.77           N
ATOM   1750  CA  GLN A 233       9.601   7.013  25.678  1.00 75.77           C
ATOM   1751  CB  GLN A 233      10.017   5.559  25.397  1.00 75.77           C
ATOM   1752  CG  GLN A 233      10.266   5.282  23.912  1.00 75.77           C
ATOM   1753  CD  GLN A 233      10.855   3.886  23.772  1.00 75.77           C
ATOM   1754  OE1 GLN A 233      11.845   3.682  23.071  1.00 75.77           O
ATOM   1755  NE2 GLN A 233      10.229   2.891  24.453  1.00 75.77           N
ATOM   1756  C   GLN A 233       9.338   7.127  27.138  1.00 75.77           C
ATOM   1757  O   GLN A 233      10.281   7.163  27.927  1.00 75.77           O
ATOM   1758  N   SER A 234       8.049   7.225  27.528  1.00177.60           N
ATOM   1759  CA  SER A 234       7.708   7.207  28.920  1.00177.60           C
ATOM   1760  CB  SER A 234       7.947   5.796  29.522  1.00177.60           C
ATOM   1761  OG  SER A 234       9.329   5.495  29.632  1.00177.60           O
ATOM   1762  C   SER A 234       8.467   8.316  29.616  1.00177.60           C
ATOM   1763  O   SER A 234       8.718   9.348  28.997  1.00177.60           O
ATOM   1764  N   PRO A 235       8.804   8.191  30.880  1.00186.44           N
ATOM   1765  CA  PRO A 235       9.594   9.220  31.509  1.00186.44           C
ATOM   1766  CD  PRO A 235       7.822   7.679  31.835  1.00186.44           C
ATOM   1767  CB  PRO A 235       9.451   9.019  33.015  1.00186.44           C
ATOM   1768  CG  PRO A 235       8.042   8.431  33.154  1.00186.44           C
ATOM   1769  C   PRO A 235      11.016   9.336  31.049  1.00186.44           C
ATOM   1770  O   PRO A 235      11.754  10.121  31.644  1.00186.44           O
ATOM   1771  N   LYS A 236      11.463   8.557  30.048  1.00156.92           N
ATOM   1772  CA  LYS A 236      12.839   8.721  29.673  1.00156.92           C
ATOM   1773  CB  LYS A 236      13.598   7.386  29.590  1.00156.92           C
ATOM   1774  CG  LYS A 236      12.884   6.315  28.773  1.00156.92           C
ATOM   1775  CD  LYS A 236      13.736   5.074  28.511  1.00156.92           C
ATOM   1776  CE  LYS A 236      13.660   4.028  29.625  1.00156.92           C
ATOM   1777  NZ  LYS A 236      12.461   3.180  29.440  1.00156.92           N
ATOM   1778  C   LYS A 236      12.976   9.492  28.391  1.00156.92           C
ATOM   1779  O   LYS A 236      12.234   9.313  27.427  1.00156.92           O
ATOM   1780  N   PRO A 237      13.931  10.393  28.406  1.00 87.98           N
ATOM   1781  CA  PRO A 237      14.273  11.248  27.298  1.00 87.98           C
ATOM   1782  CD  PRO A 237      14.865  10.516  29.513  1.00 87.98           C
ATOM   1783  CB  PRO A 237      15.274  12.246  27.869  1.00 87.98           C
ATOM   1784  CG  PRO A 237      15.970  11.449  28.987  1.00 87.98           C
ATOM   1785  C   PRO A 237      14.947  10.398  26.268  1.00 87.98           C
ATOM   1786  O   PRO A 237      15.204   9.226  26.539  1.00 87.98           O
ATOM   1787  N   SER A 238      15.207  10.950  25.065  1.00 40.38           N
ATOM   1788  CA  SER A 238      15.938  10.185  24.100  1.00 40.38           C
ATOM   1789  CB  SER A 238      15.789  10.697  22.654  1.00 40.38           C
ATOM   1790  OG  SER A 238      16.348  11.996  22.523  1.00 40.38           O
ATOM   1791  C   SER A 238      17.392  10.247  24.479  1.00 40.38           C
ATOM   1792  O   SER A 238      17.859  11.229  25.055  1.00 40.38           O
ATOM   1793  N   CYS A 239      18.150   9.181  24.155  1.00 41.63           N
ATOM   1794  CA  CYS A 239      19.561   9.127  24.422  1.00 41.63           C
ATOM   1795  CB  CYS A 239      20.216   7.808  23.984  1.00 41.63           C
ATOM   1796  SG  CYS A 239      19.632   6.385  24.953  1.00 41.63           S
ATOM   1797  C   CYS A 239      20.186  10.230  23.631  1.00 41.63           C
ATOM   1798  O   CYS A 239      21.187  10.816  24.041  1.00 41.63           O
ATOM   1799  N   HIS A 240      19.595  10.536  22.463  1.00 79.86           N
ATOM   1800  CA  HIS A 240      20.082  11.571  21.600  1.00 79.86           C
ATOM   1801  ND1 HIS A 240      20.440  13.314  18.821  1.00 79.86           N
ATOM   1802  CG  HIS A 240      19.341  13.035  19.601  1.00 79.86           C
ATOM   1803  CB  HIS A 240      19.131  11.777  20.400  1.00 79.86           C
ATOM   1804  NE2 HIS A 240      19.072  15.056  18.633  1.00 79.86           N
ATOM   1805  CD2 HIS A 240      18.515  14.111  19.474  1.00 79.86           C
ATOM   1806  CE1 HIS A 240      20.228  14.534  18.266  1.00 79.86           C
ATOM   1807  C   HIS A 240      20.148  12.861  22.356  1.00 79.86           C
ATOM   1808  O   HIS A 240      21.199  13.494  22.411  1.00 79.86           O
ATOM   1809  N   ASP A 241      19.042  13.267  23.003  1.00 58.07           N
ATOM   1810  CA  ASP A 241      19.016  14.535  23.673  1.00 58.07           C
ATOM   1811  CB  ASP A 241      17.629  14.910  24.227  1.00 58.07           C
ATOM   1812  CG  ASP A 241      16.770  15.374  23.055  1.00 58.07           C
ATOM   1813  OD1 ASP A 241      17.318  15.455  21.924  1.00 58.07           O
ATOM   1814  OD2 ASP A 241      15.564  15.666  23.273  1.00 58.07           O
ATOM   1815  C   ASP A 241      20.008  14.573  24.801  1.00 58.07           C
ATOM   1816  O   ASP A 241      20.645  15.600  25.027  1.00 58.07           O
ATOM   1817  N   VAL A 242      20.161  13.471  25.561  1.00141.65           N
ATOM   1818  CA  VAL A 242      21.072  13.509  26.675  1.00141.65           C
ATOM   1819  CB  VAL A 242      20.960  12.317  27.591  1.00141.65           C
ATOM   1820  CG1 VAL A 242      19.629  12.421  28.348  1.00141.65           C
ATOM   1821  CG2 VAL A 242      21.025  11.029  26.772  1.00141.65           C
ATOM   1822  C   VAL A 242      22.496  13.701  26.224  1.00141.65           C
ATOM   1823  O   VAL A 242      23.210  14.554  26.747  1.00141.65           O
ATOM   1824  N   ILE A 243      22.953  12.944  25.214  1.00 80.10           N
ATOM   1825  CA  ILE A 243      24.328  13.046  24.809  1.00 80.10           C
ATOM   1826  CB  ILE A 243      24.762  12.007  23.832  1.00 80.10           C
ATOM   1827  CG2 ILE A 243      24.075  12.280  22.485  1.00 80.10           C
ATOM   1828  CG1 ILE A 243      26.296  12.018  23.773  1.00 80.10           C
ATOM   1829  CD1 ILE A 243      26.884  10.788  23.103  1.00 80.10           C
ATOM   1830  C   ILE A 243      24.625  14.396  24.219  1.00 80.10           C
ATOM   1831  O   ILE A 243      25.756  14.876  24.297  1.00 80.10           O
ATOM   1832  N   THR A 244      23.639  14.981  23.515  1.00160.76           N
ATOM   1833  CA  THR A 244      23.723  16.272  22.877  1.00160.76           C
ATOM   1834  CB  THR A 244      22.654  16.462  21.833  1.00160.76           C
ATOM   1835  OG1 THR A 244      22.738  17.760  21.273  1.00160.76           O
ATOM   1836  CG2 THR A 244      21.267  16.229  22.431  1.00160.76           C
ATOM   1837  C   THR A 244      23.683  17.403  23.875  1.00160.76           C
ATOM   1838  O   THR A 244      24.108  18.514  23.563  1.00160.76           O
ATOM   1839  N   GLY A 245      23.121  17.195  25.082  1.00 38.01           N
ATOM   1840  CA  GLY A 245      23.112  18.261  26.056  1.00 38.01           C
ATOM   1841  C   GLY A 245      21.807  18.995  25.988  1.00 38.01           C
ATOM   1842  O   GLY A 245      21.638  20.051  26.595  1.00 38.01           O
ATOM   1843  N   ARG A 246      20.870  18.470  25.188  1.00150.90           N
ATOM   1844  CA  ARG A 246      19.553  19.012  25.027  1.00150.90           C
ATOM   1845  CB  ARG A 246      18.906  18.516  23.726  1.00150.90           C
ATOM   1846  CG  ARG A 246      19.662  19.064  22.510  1.00150.90           C
ATOM   1847  CD  ARG A 246      19.369  18.348  21.192  1.00150.90           C
ATOM   1848  NE  ARG A 246      17.981  18.693  20.781  1.00150.90           N
ATOM   1849  CZ  ARG A 246      17.621  18.578  19.471  1.00150.90           C
ATOM   1850  NH1 ARG A 246      18.535  18.142  18.557  1.00150.90           N
ATOM   1851  NH2 ARG A 246      16.356  18.895  19.071  1.00150.90           N
ATOM   1852  C   ARG A 246      18.687  18.701  26.214  1.00150.90           C
ATOM   1853  O   ARG A 246      17.686  19.372  26.451  1.00150.90           O
ATOM   1854  N   TRP A 247      19.016  17.646  26.976  1.00 97.82           N
ATOM   1855  CA  TRP A 247      18.164  17.207  28.044  1.00 97.82           C
ATOM   1856  CB  TRP A 247      18.206  15.671  28.164  1.00 97.82           C
ATOM   1857  CG  TRP A 247      17.437  15.069  29.307  1.00 97.82           C
ATOM   1858  CD2 TRP A 247      18.061  14.485  30.457  1.00 97.82           C
ATOM   1859  CD1 TRP A 247      16.092  14.911  29.471  1.00 97.82           C
ATOM   1860  NE1 TRP A 247      15.840  14.268  30.659  1.00 97.82           N
ATOM   1861  CE2 TRP A 247      17.045  13.999  31.277  1.00 97.82           C
ATOM   1862  CE3 TRP A 247      19.378  14.363  30.801  1.00 97.82           C
ATOM   1863  CZ2 TRP A 247      17.328  13.378  32.459  1.00 97.82           C
ATOM   1864  CZ3 TRP A 247      19.661  13.741  31.995  1.00 97.82           C
ATOM   1865  CH2 TRP A 247      18.655  13.258  32.807  1.00 97.82           C
ATOM   1866  C   TRP A 247      18.561  17.811  29.356  1.00 97.82           C
ATOM   1867  O   TRP A 247      19.737  17.906  29.700  1.00 97.82           O
ATOM   1868  N   GLN A 248      17.553  18.276  30.124  1.00 98.78           N
ATOM   1869  CA  GLN A 248      17.827  18.768  31.439  1.00 98.78           C
ATOM   1870  CB  GLN A 248      17.619  20.283  31.585  1.00 98.78           C
ATOM   1871  CG  GLN A 248      18.586  21.036  30.669  1.00 98.78           C
ATOM   1872  CD  GLN A 248      18.601  22.519  31.007  1.00 98.78           C
ATOM   1873  OE1 GLN A 248      17.638  23.084  31.523  1.00 98.78           O
ATOM   1874  NE2 GLN A 248      19.753  23.177  30.704  1.00 98.78           N
ATOM   1875  C   GLN A 248      16.925  18.005  32.351  1.00 98.78           C
ATOM   1876  O   GLN A 248      15.756  17.761  32.048  1.00 98.78           O
ATOM   1877  N   PRO A 249      17.452  17.613  33.471  1.00 71.28           N
ATOM   1878  CA  PRO A 249      16.702  16.763  34.347  1.00 71.28           C
ATOM   1879  CD  PRO A 249      18.883  17.372  33.574  1.00 71.28           C
ATOM   1880  CB  PRO A 249      17.703  16.236  35.371  1.00 71.28           C
ATOM   1881  CG  PRO A 249      19.036  16.241  34.604  1.00 71.28           C
ATOM   1882  C   PRO A 249      15.527  17.431  34.966  1.00 71.28           C
ATOM   1883  O   PRO A 249      15.528  18.652  35.113  1.00 71.28           O
ATOM   1884  N   SER A 250      14.495  16.634  35.294  1.00 28.53           N
ATOM   1885  CA  SER A 250      13.350  17.141  35.981  1.00 28.53           C
ATOM   1886  CB  SER A 250      12.059  16.351  35.709  1.00 28.53           C
ATOM   1887  OG  SER A 250      12.188  15.023  36.193  1.00 28.53           O
ATOM   1888  C   SER A 250      13.646  17.030  37.441  1.00 28.53           C
ATOM   1889  O   SER A 250      14.694  16.527  37.844  1.00 28.53           O
ATOM   1890  N   SER A 251      12.712  17.515  38.275  1.00 21.71           N
ATOM   1891  CA  SER A 251      12.896  17.467  39.693  1.00 21.71           C
ATOM   1892  CB  SER A 251      11.692  18.033  40.464  1.00 21.71           C
ATOM   1893  OG  SER A 251      10.556  17.205  40.260  1.00 21.71           O
ATOM   1894  C   SER A 251      13.023  16.032  40.088  1.00 21.71           C
ATOM   1895  O   SER A 251      13.877  15.674  40.896  1.00 21.71           O
ATOM   1896  N   ALA A 252      12.181  15.163  39.502  1.00 21.60           N
ATOM   1897  CA  ALA A 252      12.205  13.780  39.869  1.00 21.60           C
ATOM   1898  CB  ALA A 252      11.162  12.938  39.112  1.00 21.60           C
ATOM   1899  C   ALA A 252      13.555  13.227  39.539  1.00 21.60           C
ATOM   1900  O   ALA A 252      14.133  12.479  40.325  1.00 21.60           O
ATOM   1901  N   ASP A 253      14.100  13.599  38.364  1.00 53.12           N
ATOM   1902  CA  ASP A 253      15.377  13.097  37.938  1.00 53.12           C
ATOM   1903  CB  ASP A 253      15.781  13.579  36.530  1.00 53.12           C
ATOM   1904  CG  ASP A 253      14.940  12.859  35.480  1.00 53.12           C
ATOM   1905  OD1 ASP A 253      14.468  11.725  35.759  1.00 53.12           O
ATOM   1906  OD2 ASP A 253      14.767  13.436  34.375  1.00 53.12           O
ATOM   1907  C   ASP A 253      16.449  13.551  38.889  1.00 53.12           C
ATOM   1908  O   ASP A 253      17.331  12.772  39.249  1.00 53.12           O
ATOM   1909  N   ARG A 254      16.402  14.824  39.330  1.00 69.71           N
ATOM   1910  CA  ARG A 254      17.443  15.349  40.172  1.00 69.71           C
ATOM   1911  CB  ARG A 254      17.301  16.859  40.438  1.00 69.71           C
ATOM   1912  CG  ARG A 254      17.461  17.691  39.163  1.00 69.71           C
ATOM   1913  CD  ARG A 254      17.509  19.201  39.394  1.00 69.71           C
ATOM   1914  NE  ARG A 254      17.579  19.849  38.055  1.00 69.71           N
ATOM   1915  CZ  ARG A 254      16.677  20.824  37.741  1.00 69.71           C
ATOM   1916  NH1 ARG A 254      15.759  21.214  38.672  1.00 69.71           N
ATOM   1917  NH2 ARG A 254      16.680  21.394  36.500  1.00 69.71           N
ATOM   1918  C   ARG A 254      17.486  14.623  41.485  1.00 69.71           C
ATOM   1919  O   ARG A 254      18.565  14.307  41.984  1.00 69.71           O
ATOM   1920  N   ALA A 255      16.318  14.330  42.087  1.00 31.40           N
ATOM   1921  CA  ALA A 255      16.300  13.638  43.349  1.00 31.40           C
ATOM   1922  CB  ALA A 255      14.882  13.446  43.912  1.00 31.40           C
ATOM   1923  C   ALA A 255      16.893  12.276  43.142  1.00 31.40           C
ATOM   1924  O   ALA A 255      17.572  11.734  44.013  1.00 31.40           O
ATOM   1925  N   ALA A 256      16.615  11.709  41.956  1.00 74.63           N
ATOM   1926  CA  ALA A 256      16.974  10.410  41.452  1.00 74.63           C
ATOM   1927  CB  ALA A 256      16.327  10.101  40.093  1.00 74.63           C
ATOM   1928  C   ALA A 256      18.460  10.269  41.289  1.00 74.63           C
ATOM   1929  O   ALA A 256      18.964   9.149  41.187  1.00 74.63           O
ATOM   1930  N   ASN A 257      19.188  11.401  41.201  1.00 83.64           N
ATOM   1931  CA  ASN A 257      20.608  11.401  40.975  1.00 83.64           C
ATOM   1932  CB  ASN A 257      21.371  10.314  41.761  1.00 83.64           C
ATOM   1933  CG  ASN A 257      21.232  10.581  43.253  1.00 83.64           C
ATOM   1934  OD1 ASN A 257      20.709   9.748  43.991  1.00 83.64           O
ATOM   1935  ND2 ASN A 257      21.714  11.766  43.713  1.00 83.64           N
ATOM   1936  C   ASN A 257      20.870  11.166  39.524  1.00 83.64           C
ATOM   1937  O   ASN A 257      21.948  10.708  39.149  1.00 83.64           O
ATOM   1938  N   ARG A 258      19.892  11.505  38.659  1.00167.49           N
ATOM   1939  CA  ARG A 258      20.125  11.345  37.255  1.00167.49           C
ATOM   1940  CB  ARG A 258      18.866  11.003  36.448  1.00167.49           C
ATOM   1941  CG  ARG A 258      18.224   9.679  36.844  1.00167.49           C
ATOM   1942  CD  ARG A 258      17.173   9.213  35.839  1.00167.49           C
ATOM   1943  NE  ARG A 258      16.394   8.129  36.492  1.00167.49           N
ATOM   1944  CZ  ARG A 258      15.337   8.448  37.291  1.00167.49           C
ATOM   1945  NH1 ARG A 258      14.988   9.754  37.471  1.00167.49           N
ATOM   1946  NH2 ARG A 258      14.633   7.462  37.917  1.00167.49           N
ATOM   1947  C   ARG A 258      20.603  12.656  36.701  1.00167.49           C
ATOM   1948  O   ARG A 258      19.810  13.566  36.464  1.00167.49           O
ATOM   1949  N   LEU A 259      21.925  12.762  36.455  1.00105.98           N
ATOM   1950  CA  LEU A 259      22.530  13.937  35.890  1.00105.98           C
ATOM   1951  CB  LEU A 259      23.790  14.411  36.633  1.00105.98           C
ATOM   1952  CG  LEU A 259      23.512  15.040  38.007  1.00105.98           C
ATOM   1953  CD1 LEU A 259      24.818  15.488  38.682  1.00105.98           C
ATOM   1954  CD2 LEU A 259      22.489  16.180  37.889  1.00105.98           C
ATOM   1955  C   LEU A 259      22.956  13.582  34.503  1.00105.98           C
ATOM   1956  O   LEU A 259      23.177  12.412  34.197  1.00105.98           O
ATOM   1957  N   PRO A 260      23.101  14.563  33.652  1.00 69.01           N
ATOM   1958  CA  PRO A 260      23.423  14.287  32.280  1.00 69.01           C
ATOM   1959  CD  PRO A 260      22.420  15.838  33.813  1.00 69.01           C
ATOM   1960  CB  PRO A 260      23.319  15.627  31.557  1.00 69.01           C
ATOM   1961  CG  PRO A 260      22.281  16.406  32.388  1.00 69.01           C
ATOM   1962  C   PRO A 260      24.743  13.610  32.121  1.00 69.01           C
ATOM   1963  O   PRO A 260      25.692  13.972  32.815  1.00 69.01           O
ATOM   1964  N   GLY A 261      24.812  12.622  31.203  1.00 29.63           N
ATOM   1965  CA  GLY A 261      26.030  11.919  30.931  1.00 29.63           C
ATOM   1966  C   GLY A 261      25.662  10.572  30.382  1.00 29.63           C
ATOM   1967  O   GLY A 261      24.491  10.251  30.197  1.00 29.63           O
ATOM   1968  N   PHE A 262      26.684   9.731  30.149  1.00 74.49           N
ATOM   1969  CA  PHE A 262      26.570   8.422  29.567  1.00 74.49           C
ATOM   1970  CB  PHE A 262      27.969   7.800  29.380  1.00 74.49           C
ATOM   1971  CG  PHE A 262      27.897   6.542  28.584  1.00 74.49           C
ATOM   1972  CD1 PHE A 262      27.757   6.591  27.216  1.00 74.49           C
ATOM   1973  CD2 PHE A 262      28.003   5.316  29.197  1.00 74.49           C
ATOM   1974  CE1 PHE A 262      27.703   5.436  26.474  1.00 74.49           C
ATOM   1975  CE2 PHE A 262      27.950   4.157  28.460  1.00 74.49           C
ATOM   1976  CZ  PHE A 262      27.799   4.215  27.096  1.00 74.49           C
ATOM   1977  C   PHE A 262      25.763   7.539  30.477  1.00 74.49           C
ATOM   1978  O   PHE A 262      25.016   6.677  30.012  1.00 74.49           O
ATOM   1979  N   GLY A 263      25.899   7.739  31.804  1.00 37.11           N
ATOM   1980  CA  GLY A 263      25.278   6.900  32.796  1.00 37.11           C
ATOM   1981  C   GLY A 263      23.783   6.878  32.660  1.00 37.11           C
ATOM   1982  O   GLY A 263      23.160   5.829  32.827  1.00 37.11           O
ATOM   1983  N   VAL A 264      23.171   8.046  32.392  1.00 53.17           N
ATOM   1984  CA  VAL A 264      21.749   8.160  32.204  1.00 53.17           C
ATOM   1985  CB  VAL A 264      21.314   9.574  31.962  1.00 53.17           C
ATOM   1986  CG1 VAL A 264      19.834   9.578  31.543  1.00 53.17           C
ATOM   1987  CG2 VAL A 264      21.602  10.390  33.232  1.00 53.17           C
ATOM   1988  C   VAL A 264      21.357   7.386  30.980  1.00 53.17           C
ATOM   1989  O   VAL A 264      20.265   6.824  30.918  1.00 53.17           O
ATOM   1990  N   ILE A 265      22.214   7.380  29.941  1.00 59.87           N
ATOM   1991  CA  ILE A 265      21.883   6.637  28.755  1.00 59.87           C
ATOM   1992  CB  ILE A 265      22.830   6.869  27.615  1.00 59.87           C
ATOM   1993  CG2 ILE A 265      22.503   5.856  26.502  1.00 59.87           C
ATOM   1994  CG1 ILE A 265      22.723   8.338  27.163  1.00 59.87           C
ATOM   1995  CD1 ILE A 265      23.772   8.766  26.137  1.00 59.87           C
ATOM   1996  C   ILE A 265      21.817   5.167  29.082  1.00 59.87           C
ATOM   1997  O   ILE A 265      20.929   4.461  28.607  1.00 59.87           O
ATOM   1998  N   THR A 266      22.749   4.655  29.912  1.00 50.94           N
ATOM   1999  CA  THR A 266      22.700   3.263  30.286  1.00 50.94           C
ATOM   2000  CB  THR A 266      23.844   2.849  31.166  1.00 50.94           C
ATOM   2001  OG1 THR A 266      25.072   3.008  30.471  1.00 50.94           O
ATOM   2002  CG2 THR A 266      23.655   1.384  31.593  1.00 50.94           C
ATOM   2003  C   THR A 266      21.414   3.002  31.018  1.00 50.94           C
ATOM   2004  O   THR A 266      20.822   1.929  30.895  1.00 50.94           O
ATOM   2005  N   ASN A 267      20.958   3.983  31.819  1.00 50.90           N
ATOM   2006  CA  ASN A 267      19.745   3.863  32.582  1.00 50.90           C
ATOM   2007  CB  ASN A 267      19.515   5.116  33.445  1.00 50.90           C
ATOM   2008  CG  ASN A 267      18.543   4.795  34.568  1.00 50.90           C
ATOM   2009  OD1 ASN A 267      17.609   4.010  34.415  1.00 50.90           O
ATOM   2010  ND2 ASN A 267      18.778   5.428  35.749  1.00 50.90           N
ATOM   2011  C   ASN A 267      18.594   3.718  31.628  1.00 50.90           C
ATOM   2012  O   ASN A 267      17.692   2.908  31.839  1.00 50.90           O
ATOM   2013  N   ILE A 268      18.614   4.499  30.532  1.00113.02           N
ATOM   2014  CA  ILE A 268      17.564   4.482  29.551  1.00113.02           C
ATOM   2015  CB  ILE A 268      17.886   5.370  28.377  1.00113.02           C
ATOM   2016  CG2 ILE A 268      16.823   5.118  27.296  1.00113.02           C
ATOM   2017  CG1 ILE A 268      18.025   6.850  28.773  1.00113.02           C
ATOM   2018  CD1 ILE A 268      16.715   7.512  29.180  1.00113.02           C
ATOM   2019  C   ILE A 268      17.483   3.104  28.957  1.00113.02           C
ATOM   2020  O   ILE A 268      16.402   2.532  28.822  1.00113.02           O
ATOM   2021  N   ILE A 269      18.639   2.542  28.556  1.00136.55           N
ATOM   2022  CA  ILE A 269      18.655   1.274  27.885  1.00136.55           C
ATOM   2023  CB  ILE A 269      19.944   1.046  27.160  1.00136.55           C
ATOM   2024  CG2 ILE A 269      20.014   2.068  26.013  1.00136.55           C
ATOM   2025  CG1 ILE A 269      21.133   1.116  28.121  1.00136.55           C
ATOM   2026  CD1 ILE A 269      22.447   0.873  27.398  1.00136.55           C
ATOM   2027  C   ILE A 269      18.296   0.111  28.770  1.00136.55           C
ATOM   2028  O   ILE A 269      17.488  -0.723  28.363  1.00136.55           O
ATOM   2029  N   ASN A 270      18.874  -0.003  29.988  1.00154.07           N
ATOM   2030  CA  ASN A 270      18.509  -1.149  30.784  1.00154.07           C
ATOM   2031  CB  ASN A 270      19.399  -2.360  30.462  1.00154.07           C
ATOM   2032  CG  ASN A 270      18.779  -3.598  31.083  1.00154.07           C
ATOM   2033  OD1 ASN A 270      17.681  -3.553  31.634  1.00154.07           O
ATOM   2034  ND2 ASN A 270      19.518  -4.736  31.005  1.00154.07           N
ATOM   2035  C   ASN A 270      18.688  -0.850  32.253  1.00154.07           C
ATOM   2036  O   ASN A 270      19.204  -1.682  33.000  1.00154.07           O
ATOM   2037  N   GLY A 271      18.181   0.306  32.721  1.00 51.59           N
ATOM   2038  CA  GLY A 271      18.364   0.775  34.071  1.00 51.59           C
ATOM   2039  C   GLY A 271      17.727  -0.128  35.085  1.00 51.59           C
ATOM   2040  O   GLY A 271      18.237  -0.272  36.195  1.00 51.59           O
ATOM   2041  N   GLY A 272      16.583  -0.748  34.748  1.00 38.01           N
ATOM   2042  CA  GLY A 272      15.872  -1.512  35.733  1.00 38.01           C
ATOM   2043  C   GLY A 272      16.764  -2.575  36.296  1.00 38.01           C
ATOM   2044  O   GLY A 272      16.734  -2.834  37.497  1.00 38.01           O
ATOM   2045  N   LEU A 273      17.512  -3.287  35.436  1.00 83.91           N
ATOM   2046  CA  LEU A 273      18.404  -4.304  35.919  1.00 83.91           C
ATOM   2047  CB  LEU A 273      18.814  -5.312  34.829  1.00 83.91           C
ATOM   2048  CG  LEU A 273      17.656  -6.143  34.256  1.00 83.91           C
ATOM   2049  CD1 LEU A 273      18.166  -7.142  33.203  1.00 83.91           C
ATOM   2050  CD2 LEU A 273      16.834  -6.813  35.369  1.00 83.91           C
ATOM   2051  C   LEU A 273      19.699  -3.774  36.477  1.00 83.91           C
ATOM   2052  O   LEU A 273      20.132  -4.165  37.558  1.00 83.91           O
ATOM   2053  N   GLU A 274      20.363  -2.903  35.691  1.00125.04           N
ATOM   2054  CA  GLU A 274      21.719  -2.456  35.874  1.00125.04           C
ATOM   2055  CB  GLU A 274      22.375  -2.116  34.525  1.00125.04           C
ATOM   2056  CG  GLU A 274      22.508  -3.382  33.676  1.00125.04           C
ATOM   2057  CD  GLU A 274      23.105  -3.059  32.316  1.00125.04           C
ATOM   2058  OE1 GLU A 274      23.926  -2.109  32.219  1.00125.04           O
ATOM   2059  OE2 GLU A 274      22.741  -3.782  31.351  1.00125.04           O
ATOM   2060  C   GLU A 274      21.986  -1.341  36.848  1.00125.04           C
ATOM   2061  O   GLU A 274      23.096  -1.257  37.373  1.00125.04           O
ATOM   2062  N   CYS A 275      21.024  -0.434  37.101  1.00 68.80           N
ATOM   2063  CA  CYS A 275      21.383   0.777  37.789  1.00 68.80           C
ATOM   2064  CB  CYS A 275      20.866   2.002  37.021  1.00 68.80           C
ATOM   2065  SG  CYS A 275      21.431   1.941  35.295  1.00 68.80           S
ATOM   2066  C   CYS A 275      20.862   0.858  39.197  1.00 68.80           C
ATOM   2067  O   CYS A 275      19.910   0.178  39.575  1.00 68.80           O
ATOM   2068  N   GLY A 276      21.541   1.698  40.019  1.00 51.46           N
ATOM   2069  CA  GLY A 276      21.121   2.039  41.354  1.00 51.46           C
ATOM   2070  C   GLY A 276      21.723   1.153  42.412  1.00 51.46           C
ATOM   2071  O   GLY A 276      21.614   1.466  43.596  1.00 51.46           O
ATOM   2072  N   HIS A 277      22.284  -0.012  42.033  1.00126.22           N
ATOM   2073  CA  HIS A 277      22.897  -0.957  42.936  1.00126.22           C
ATOM   2074  ND1 HIS A 277      23.865  -3.127  40.479  1.00126.22           N
ATOM   2075  CG  HIS A 277      22.713  -2.829  41.167  1.00126.22           C
ATOM   2076  CB  HIS A 277      22.651  -2.443  42.609  1.00126.22           C
ATOM   2077  NE2 HIS A 277      22.180  -3.428  39.060  1.00126.22           N
ATOM   2078  CD2 HIS A 277      21.694  -3.014  40.286  1.00126.22           C
ATOM   2079  CE1 HIS A 277      23.490  -3.481  39.224  1.00126.22           C
ATOM   2080  C   HIS A 277      24.356  -0.742  43.243  1.00126.22           C
ATOM   2081  O   HIS A 277      24.888  -1.422  44.113  1.00126.22           O
ATOM   2082  N   GLY A 278      25.107   0.094  42.507  1.00 45.21           N
ATOM   2083  CA  GLY A 278      26.500   0.187  42.848  1.00 45.21           C
ATOM   2084  C   GLY A 278      27.265  -0.284  41.651  1.00 45.21           C
ATOM   2085  O   GLY A 278      26.714  -0.388  40.557  1.00 45.21           O
ATOM   2086  N   ASN A 279      28.564  -0.591  41.831  1.00 85.18           N
ATOM   2087  CA  ASN A 279      29.373  -1.024  40.728  1.00 85.18           C
ATOM   2088  CB  ASN A 279      30.810  -1.398  41.142  1.00 85.18           C
ATOM   2089  CG  ASN A 279      30.728  -2.486  42.208  1.00 85.18           C
ATOM   2090  OD1 ASN A 279      30.490  -2.201  43.381  1.00 85.18           O
ATOM   2091  ND2 ASN A 279      30.922  -3.767  41.797  1.00 85.18           N
ATOM   2092  C   ASN A 279      28.731  -2.229  40.123  1.00 85.18           C
ATOM   2093  O   ASN A 279      28.329  -3.159  40.819  1.00 85.18           O
ATOM   2094  N   ASP A 280      28.611  -2.208  38.781  1.00 74.77           N
ATOM   2095  CA  ASP A 280      27.973  -3.246  38.024  1.00 74.77           C
ATOM   2096  CB  ASP A 280      26.589  -2.787  37.528  1.00 74.77           C
ATOM   2097  CG  ASP A 280      25.854  -3.910  36.813  1.00 74.77           C
ATOM   2098  OD1 ASP A 280      26.502  -4.914  36.419  1.00 74.77           O
ATOM   2099  OD2 ASP A 280      24.615  -3.763  36.641  1.00 74.77           O
ATOM   2100  C   ASP A 280      28.833  -3.483  36.823  1.00 74.77           C
ATOM   2101  O   ASP A 280      29.205  -2.544  36.121  1.00 74.77           O
ATOM   2102  N   ASN A 281      29.160  -4.760  36.556  1.00 38.24           N
ATOM   2103  CA  ASN A 281      30.041  -5.120  35.481  1.00 38.24           C
ATOM   2104  CB  ASN A 281      30.361  -6.624  35.456  1.00 38.24           C
ATOM   2105  CG  ASN A 281      31.223  -6.943  36.671  1.00 38.24           C
ATOM   2106  OD1 ASN A 281      32.030  -6.124  37.106  1.00 38.24           O
ATOM   2107  ND2 ASN A 281      31.050  -8.168  37.236  1.00 38.24           N
ATOM   2108  C   ASN A 281      29.439  -4.752  34.157  1.00 38.24           C
ATOM   2109  O   ASN A 281      30.155  -4.341  33.245  1.00 38.24           O
ATOM   2110  N   ARG A 282      28.110  -4.910  34.007  1.00 70.51           N
ATOM   2111  CA  ARG A 282      27.454  -4.653  32.752  1.00 70.51           C
ATOM   2112  CB  ARG A 282      25.958  -5.001  32.827  1.00 70.51           C
ATOM   2113  CG  ARG A 282      25.754  -6.437  33.319  1.00 70.51           C
ATOM   2114  CD  ARG A 282      24.319  -6.962  33.251  1.00 70.51           C
ATOM   2115  NE  ARG A 282      23.449  -6.114  34.114  1.00 70.51           N
ATOM   2116  CZ  ARG A 282      23.369  -6.318  35.462  1.00 70.51           C
ATOM   2117  NH1 ARG A 282      24.236  -7.166  36.089  1.00 70.51           N
ATOM   2118  NH2 ARG A 282      22.413  -5.667  36.186  1.00 70.51           N
ATOM   2119  C   ARG A 282      27.599  -3.202  32.414  1.00 70.51           C
ATOM   2120  O   ARG A 282      27.893  -2.842  31.273  1.00 70.51           O
ATOM   2121  N   VAL A 283      27.393  -2.328  33.417  1.00 33.57           N
ATOM   2122  CA  VAL A 283      27.513  -0.916  33.211  1.00 33.57           C
ATOM   2123  CB  VAL A 283      27.172  -0.130  34.444  1.00 33.57           C
ATOM   2124  CG1 VAL A 283      27.400   1.365  34.162  1.00 33.57           C
ATOM   2125  CG2 VAL A 283      25.732  -0.478  34.860  1.00 33.57           C
ATOM   2126  C   VAL A 283      28.937  -0.615  32.870  1.00 33.57           C
ATOM   2127  O   VAL A 283      29.222   0.189  31.985  1.00 33.57           O
ATOM   2128  N   GLN A 284      29.878  -1.274  33.569  1.00 43.80           N
ATOM   2129  CA  GLN A 284      31.273  -1.020  33.350  1.00 43.80           C
ATOM   2130  CB  GLN A 284      32.187  -1.817  34.299  1.00 43.80           C
ATOM   2131  CG  GLN A 284      33.674  -1.538  34.074  1.00 43.80           C
ATOM   2132  CD  GLN A 284      34.477  -2.306  35.115  1.00 43.80           C
ATOM   2133  OE1 GLN A 284      35.696  -2.423  35.002  1.00 43.80           O
ATOM   2134  NE2 GLN A 284      33.784  -2.838  36.157  1.00 43.80           N
ATOM   2135  C   GLN A 284      31.639  -1.383  31.944  1.00 43.80           C
ATOM   2136  O   GLN A 284      32.437  -0.693  31.312  1.00 43.80           O
ATOM   2137  N   ASP A 285      31.073  -2.483  31.415  1.00 64.46           N
ATOM   2138  CA  ASP A 285      31.410  -2.913  30.085  1.00 64.46           C
ATOM   2139  CB  ASP A 285      30.746  -4.239  29.684  1.00 64.46           C
ATOM   2140  CG  ASP A 285      31.377  -4.676  28.370  1.00 64.46           C
ATOM   2141  OD1 ASP A 285      32.635  -4.700  28.297  1.00 64.46           O
ATOM   2142  OD2 ASP A 285      30.610  -5.004  27.427  1.00 64.46           O
ATOM   2143  C   ASP A 285      30.967  -1.871  29.103  1.00 64.46           C
ATOM   2144  O   ASP A 285      31.657  -1.599  28.121  1.00 64.46           O
ATOM   2145  N   ARG A 286      29.790  -1.263  29.341  1.00138.27           N
ATOM   2146  CA  ARG A 286      29.281  -0.248  28.464  1.00138.27           C
ATOM   2147  CB  ARG A 286      27.878   0.233  28.871  1.00138.27           C
ATOM   2148  CG  ARG A 286      26.806  -0.787  28.489  1.00138.27           C
ATOM   2149  CD  ARG A 286      25.368  -0.390  28.814  1.00138.27           C
ATOM   2150  NE  ARG A 286      24.542  -1.042  27.762  1.00138.27           N
ATOM   2151  CZ  ARG A 286      23.457  -1.817  28.044  1.00138.27           C
ATOM   2152  NH1 ARG A 286      23.112  -2.096  29.330  1.00138.27           N
ATOM   2153  NH2 ARG A 286      22.711  -2.306  27.014  1.00138.27           N
ATOM   2154  C   ARG A 286      30.224   0.916  28.484  1.00138.27           C
ATOM   2155  O   ARG A 286      30.479   1.530  27.450  1.00138.27           O
ATOM   2156  N   ILE A 287      30.760   1.253  29.674  1.00 92.76           N
ATOM   2157  CA  ILE A 287      31.686   2.342  29.822  1.00 92.76           C
ATOM   2158  CB  ILE A 287      32.044   2.604  31.256  1.00 92.76           C
ATOM   2159  CG2 ILE A 287      33.112   3.710  31.286  1.00 92.76           C
ATOM   2160  CG1 ILE A 287      30.782   2.944  32.069  1.00 92.76           C
ATOM   2161  CD1 ILE A 287      30.049   4.200  31.600  1.00 92.76           C
ATOM   2162  C   ILE A 287      32.963   2.051  29.082  1.00 92.76           C
ATOM   2163  O   ILE A 287      33.500   2.919  28.395  1.00 92.76           O
ATOM   2164  N   GLY A 288      33.485   0.814  29.185  1.00 26.99           N
ATOM   2165  CA  GLY A 288      34.751   0.496  28.579  1.00 26.99           C
ATOM   2166  C   GLY A 288      34.684   0.704  27.095  1.00 26.99           C
ATOM   2167  O   GLY A 288      35.639   1.199  26.496  1.00 26.99           O
ATOM   2168  N   PHE A 289      33.572   0.300  26.449  1.00 63.80           N
ATOM   2169  CA  PHE A 289      33.451   0.504  25.030  1.00 63.80           C
ATOM   2170  CB  PHE A 289      32.142  -0.038  24.423  1.00 63.80           C
ATOM   2171  CG  PHE A 289      32.242  -1.508  24.197  1.00 63.80           C
ATOM   2172  CD1 PHE A 289      32.921  -1.984  23.098  1.00 63.80           C
ATOM   2173  CD2 PHE A 289      31.642  -2.406  25.048  1.00 63.80           C
ATOM   2174  CE1 PHE A 289      33.021  -3.333  22.859  1.00 63.80           C
ATOM   2175  CE2 PHE A 289      31.737  -3.758  24.813  1.00 63.80           C
ATOM   2176  CZ  PHE A 289      32.427  -4.224  23.719  1.00 63.80           C
ATOM   2177  C   PHE A 289      33.456   1.974  24.755  1.00 63.80           C
ATOM   2178  O   PHE A 289      34.172   2.460  23.882  1.00 63.80           O
ATOM   2179  N   TYR A 290      32.669   2.728  25.534  1.00 76.80           N
ATOM   2180  CA  TYR A 290      32.513   4.138  25.343  1.00 76.80           C
ATOM   2181  CB  TYR A 290      31.493   4.676  26.373  1.00 76.80           C
ATOM   2182  CG  TYR A 290      31.267   6.139  26.238  1.00 76.80           C
ATOM   2183  CD1 TYR A 290      30.800   6.674  25.060  1.00 76.80           C
ATOM   2184  CD2 TYR A 290      31.463   6.970  27.317  1.00 76.80           C
ATOM   2185  CE1 TYR A 290      30.577   8.025  24.943  1.00 76.80           C
ATOM   2186  CE2 TYR A 290      31.240   8.323  27.206  1.00 76.80           C
ATOM   2187  CZ  TYR A 290      30.801   8.853  26.016  1.00 76.80           C
ATOM   2188  OH  TYR A 290      30.571  10.240  25.896  1.00 76.80           O
ATOM   2189  C   TYR A 290      33.861   4.802  25.474  1.00 76.80           C
ATOM   2190  O   TYR A 290      34.209   5.667  24.670  1.00 76.80           O
ATOM   2191  N   ARG A 291      34.677   4.408  26.474  1.00 95.90           N
ATOM   2192  CA  ARG A 291      35.968   5.028  26.640  1.00 95.90           C
ATOM   2193  CB  ARG A 291      36.723   4.590  27.911  1.00 95.90           C
ATOM   2194  CG  ARG A 291      36.101   5.117  29.208  1.00 95.90           C
ATOM   2195  CD  ARG A 291      36.978   4.926  30.452  1.00 95.90           C
ATOM   2196  NE  ARG A 291      37.898   6.096  30.543  1.00 95.90           N
ATOM   2197  CZ  ARG A 291      38.444   6.449  31.745  1.00 95.90           C
ATOM   2198  NH1 ARG A 291      38.186   5.706  32.860  1.00 95.90           N
ATOM   2199  NH2 ARG A 291      39.247   7.549  31.833  1.00 95.90           N
ATOM   2200  C   ARG A 291      36.862   4.738  25.470  1.00 95.90           C
ATOM   2201  O   ARG A 291      37.561   5.631  24.993  1.00 95.90           O
ATOM   2202  N   ARG A 292      36.878   3.487  24.967  1.00 40.75           N
ATOM   2203  CA  ARG A 292      37.769   3.170  23.884  1.00 40.75           C
ATOM   2204  CB  ARG A 292      37.716   1.690  23.464  1.00 40.75           C
ATOM   2205  CG  ARG A 292      38.655   1.355  22.300  1.00 40.75           C
ATOM   2206  CD  ARG A 292      38.682  -0.132  21.937  1.00 40.75           C
ATOM   2207  NE  ARG A 292      39.534  -0.295  20.723  1.00 40.75           N
ATOM   2208  CZ  ARG A 292      38.950  -0.360  19.491  1.00 40.75           C
ATOM   2209  NH1 ARG A 292      37.592  -0.279  19.379  1.00 40.75           N
ATOM   2210  NH2 ARG A 292      39.715  -0.516  18.371  1.00 40.75           N
ATOM   2211  C   ARG A 292      37.399   3.981  22.683  1.00 40.75           C
ATOM   2212  O   ARG A 292      38.264   4.516  21.991  1.00 40.75           O
ATOM   2213  N   TYR A 293      36.089   4.094  22.403  1.00 65.06           N
ATOM   2214  CA  TYR A 293      35.660   4.783  21.221  1.00 65.06           C
ATOM   2215  CB  TYR A 293      34.154   4.637  20.927  1.00 65.06           C
ATOM   2216  CG  TYR A 293      33.878   3.189  20.672  1.00 65.06           C
ATOM   2217  CD1 TYR A 293      34.562   2.515  19.686  1.00 65.06           C
ATOM   2218  CD2 TYR A 293      32.910   2.512  21.380  1.00 65.06           C
ATOM   2219  CE1 TYR A 293      34.309   1.185  19.437  1.00 65.06           C
ATOM   2220  CE2 TYR A 293      32.652   1.183  21.134  1.00 65.06           C
ATOM   2221  CZ  TYR A 293      33.355   0.512  20.162  1.00 65.06           C
ATOM   2222  OH  TYR A 293      33.097  -0.852  19.904  1.00 65.06           O
ATOM   2223  C   TYR A 293      35.993   6.241  21.312  1.00 65.06           C
ATOM   2224  O   TYR A 293      36.452   6.842  20.341  1.00 65.06           O
ATOM   2225  N   CYS A 294      35.771   6.853  22.489  1.00 32.59           N
ATOM   2226  CA  CYS A 294      36.041   8.253  22.660  1.00 32.59           C
ATOM   2227  CB  CYS A 294      35.670   8.767  24.062  1.00 32.59           C
ATOM   2228  SG  CYS A 294      33.873   8.754  24.338  1.00 32.59           S
ATOM   2229  C   CYS A 294      37.505   8.466  22.442  1.00 32.59           C
ATOM   2230  O   CYS A 294      37.915   9.462  21.846  1.00 32.59           O
ATOM   2231  N   GLY A 295      38.340   7.520  22.910  1.00 21.48           N
ATOM   2232  CA  GLY A 295      39.754   7.682  22.759  1.00 21.48           C
ATOM   2233  C   GLY A 295      40.097   7.749  21.301  1.00 21.48           C
ATOM   2234  O   GLY A 295      40.870   8.608  20.881  1.00 21.48           O
ATOM   2235  N   ILE A 296      39.524   6.849  20.478  1.00114.46           N
ATOM   2236  CA  ILE A 296      39.884   6.836  19.088  1.00114.46           C
ATOM   2237  CB  ILE A 296      39.387   5.667  18.303  1.00114.46           C
ATOM   2238  CG2 ILE A 296      39.949   4.395  18.962  1.00114.46           C
ATOM   2239  CG1 ILE A 296      37.866   5.677  18.187  1.00114.46           C
ATOM   2240  CD1 ILE A 296      37.405   4.773  17.055  1.00114.46           C
ATOM   2241  C   ILE A 296      39.418   8.096  18.425  1.00114.46           C
ATOM   2242  O   ILE A 296      40.038   8.565  17.472  1.00114.46           O
ATOM   2243  N   LEU A 297      38.258   8.623  18.857  1.00119.38           N
ATOM   2244  CA  LEU A 297      37.727   9.864  18.364  1.00119.38           C
ATOM   2245  CB  LEU A 297      36.241  10.108  18.669  1.00119.38           C
ATOM   2246  CG  LEU A 297      35.329   9.341  17.695  1.00119.38           C
ATOM   2247  CD1 LEU A 297      35.559   9.831  16.254  1.00119.38           C
ATOM   2248  CD2 LEU A 297      35.477   7.817  17.835  1.00119.38           C
ATOM   2249  C   LEU A 297      38.544  11.037  18.819  1.00119.38           C
ATOM   2250  O   LEU A 297      38.415  12.120  18.250  1.00119.38           O
ATOM   2251  N   GLY A 298      39.337  10.894  19.903  1.00 26.16           N
ATOM   2252  CA  GLY A 298      40.179  11.982  20.328  1.00 26.16           C
ATOM   2253  C   GLY A 298      39.357  12.942  21.121  1.00 26.16           C
ATOM   2254  O   GLY A 298      39.609  14.146  21.115  1.00 26.16           O
ATOM   2255  N   VAL A 299      38.340  12.419  21.828  1.00 99.08           N
ATOM   2256  CA  VAL A 299      37.457  13.243  22.595  1.00 99.08           C
ATOM   2257  CB  VAL A 299      36.064  13.239  22.023  1.00 99.08           C
ATOM   2258  CG1 VAL A 299      35.545  11.788  22.032  1.00 99.08           C
ATOM   2259  CG2 VAL A 299      35.180  14.217  22.814  1.00 99.08           C
ATOM   2260  C   VAL A 299      37.359  12.678  23.978  1.00 99.08           C
ATOM   2261  O   VAL A 299      37.725  11.530  24.223  1.00 99.08           O
ATOM   2262  N   SER A 300      36.906  13.516  24.935  1.00 73.86           N
ATOM   2263  CA  SER A 300      36.686  13.087  26.286  1.00 73.86           C
ATOM   2264  CB  SER A 300      36.777  14.223  27.319  1.00 73.86           C
ATOM   2265  OG  SER A 300      36.537  13.710  28.622  1.00 73.86           O
ATOM   2266  C   SER A 300      35.302  12.518  26.370  1.00 73.86           C
ATOM   2267  O   SER A 300      34.421  12.842  25.577  1.00 73.86           O
ATOM   2268  N   PRO A 301      35.137  11.613  27.298  1.00134.06           N
ATOM   2269  CA  PRO A 301      33.854  10.993  27.531  1.00134.06           C
ATOM   2270  CD  PRO A 301      36.234  10.707  27.594  1.00134.06           C
ATOM   2271  CB  PRO A 301      34.143   9.699  28.288  1.00134.06           C
ATOM   2272  CG  PRO A 301      35.583   9.345  27.879  1.00134.06           C
ATOM   2273  C   PRO A 301      32.855  11.850  28.245  1.00134.06           C
ATOM   2274  O   PRO A 301      31.662  11.557  28.173  1.00134.06           O
ATOM   2275  N   GLY A 302      33.300  12.896  28.962  1.00 23.59           N
ATOM   2276  CA  GLY A 302      32.359  13.652  29.735  1.00 23.59           C
ATOM   2277  C   GLY A 302      32.255  12.941  31.045  1.00 23.59           C
ATOM   2278  O   GLY A 302      32.844  11.876  31.221  1.00 23.59           O
ATOM   2279  N   ASP A 303      31.509  13.520  32.008  1.00 80.94           N
ATOM   2280  CA  ASP A 303      31.428  12.919  33.308  1.00 80.94           C
ATOM   2281  CB  ASP A 303      31.539  13.948  34.447  1.00 80.94           C
ATOM   2282  CG  ASP A 303      32.149  13.238  35.646  1.00 80.94           C
ATOM   2283  OD1 ASP A 303      33.383  12.991  35.599  1.00 80.94           O
ATOM   2284  OD2 ASP A 303      31.405  12.929  36.615  1.00 80.94           O
ATOM   2285  C   ASP A 303      30.131  12.169  33.447  1.00 80.94           C
ATOM   2286  O   ASP A 303      29.405  11.961  32.475  1.00 80.94           O
ATOM   2287  N   ASN A 304      29.821  11.738  34.691  1.00 61.28           N
ATOM   2288  CA  ASN A 304      28.618  11.015  35.016  1.00 61.28           C
ATOM   2289  CB  ASN A 304      27.340  11.869  34.942  1.00 61.28           C
ATOM   2290  CG  ASN A 304      27.288  12.711  36.208  1.00 61.28           C
ATOM   2291  OD1 ASN A 304      27.657  12.237  37.282  1.00 61.28           O
ATOM   2292  ND2 ASN A 304      26.815  13.981  36.090  1.00 61.28           N
ATOM   2293  C   ASN A 304      28.464   9.822  34.122  1.00 61.28           C
ATOM   2294  O   ASN A 304      27.406   9.589  33.540  1.00 61.28           O
ATOM   2295  N   LEU A 305      29.541   9.026  34.022  1.00 71.77           N
ATOM   2296  CA  LEU A 305      29.632   7.865  33.186  1.00 71.77           C
ATOM   2297  CB  LEU A 305      31.058   7.293  33.114  1.00 71.77           C
ATOM   2298  CG  LEU A 305      32.040   8.214  32.371  1.00 71.77           C
ATOM   2299  CD1 LEU A 305      33.438   7.582  32.269  1.00 71.77           C
ATOM   2300  CD2 LEU A 305      31.477   8.627  31.004  1.00 71.77           C
ATOM   2301  C   LEU A 305      28.743   6.750  33.642  1.00 71.77           C
ATOM   2302  O   LEU A 305      28.275   5.965  32.817  1.00 71.77           O
ATOM   2303  N   ASP A 306      28.522   6.628  34.965  1.00175.97           N
ATOM   2304  CA  ASP A 306      27.857   5.472  35.504  1.00175.97           C
ATOM   2305  CB  ASP A 306      28.730   4.843  36.603  1.00175.97           C
ATOM   2306  CG  ASP A 306      28.444   3.364  36.729  1.00175.97           C
ATOM   2307  OD1 ASP A 306      27.273   2.977  36.981  1.00175.97           O
ATOM   2308  OD2 ASP A 306      29.424   2.591  36.561  1.00175.97           O
ATOM   2309  C   ASP A 306      26.521   5.829  36.105  1.00175.97           C
ATOM   2310  O   ASP A 306      26.224   6.993  36.361  1.00175.97           O
ATOM   2311  N   CYS A 307      25.613   4.828  36.147  1.00128.85           N
ATOM   2312  CA  CYS A 307      24.315   4.808  36.781  1.00128.85           C
ATOM   2313  CB  CYS A 307      23.181   4.232  35.920  1.00128.85           C
ATOM   2314  SG  CYS A 307      23.371   2.502  35.435  1.00128.85           S
ATOM   2315  C   CYS A 307      24.315   4.197  38.161  1.00128.85           C
ATOM   2316  O   CYS A 307      23.248   3.889  38.695  1.00128.85           O
ATOM   2317  N   GLY A 308      25.496   3.912  38.741  1.00 73.45           N
ATOM   2318  CA  GLY A 308      25.599   3.151  39.960  1.00 73.45           C
ATOM   2319  C   GLY A 308      24.743   3.716  41.052  1.00 73.45           C
ATOM   2320  O   GLY A 308      24.196   2.946  41.844  1.00 73.45           O
ATOM   2321  N   ASN A 309      24.630   5.052  41.192  1.00138.65           N
ATOM   2322  CA  ASN A 309      23.779   5.484  42.265  1.00138.65           C
ATOM   2323  CB  ASN A 309      24.564   6.233  43.351  1.00138.65           C
ATOM   2324  CG  ASN A 309      25.531   5.212  43.947  1.00138.65           C
ATOM   2325  OD1 ASN A 309      25.137   4.116  44.340  1.00138.65           O
ATOM   2326  ND2 ASN A 309      26.841   5.572  43.995  1.00138.65           N
ATOM   2327  C   ASN A 309      22.684   6.352  41.722  1.00138.65           C
ATOM   2328  O   ASN A 309      22.413   7.432  42.242  1.00138.65           O
ATOM   2329  N   GLN A 310      21.974   5.847  40.695  1.00122.17           N
ATOM   2330  CA  GLN A 310      20.917   6.555  40.045  1.00122.17           C
ATOM   2331  CB  GLN A 310      21.273   6.768  38.566  1.00122.17           C
ATOM   2332  CG  GLN A 310      20.499   7.856  37.841  1.00122.17           C
ATOM   2333  CD  GLN A 310      21.168   8.012  36.482  1.00122.17           C
ATOM   2334  OE1 GLN A 310      20.668   7.536  35.464  1.00122.17           O
ATOM   2335  NE2 GLN A 310      22.351   8.684  36.467  1.00122.17           N
ATOM   2336  C   GLN A 310      19.696   5.684  40.131  1.00122.17           C
ATOM   2337  O   GLN A 310      19.772   4.460  40.012  1.00122.17           O
ATOM   2338  N   ARG A 311      18.527   6.303  40.379  1.00 73.47           N
ATOM   2339  CA  ARG A 311      17.304   5.559  40.427  1.00 73.47           C
ATOM   2340  CB  ARG A 311      16.133   6.399  40.957  0.65 73.47           C
ATOM   2341  CG  ARG A 311      14.800   5.658  41.011  0.65 73.47           C
ATOM   2342  CD  ARG A 311      14.667   4.685  42.179  0.65 73.47           C
ATOM   2343  NE  ARG A 311      13.313   4.075  42.063  0.65 73.47           N
ATOM   2344  CZ  ARG A 311      12.220   4.751  42.524  0.65 73.47           C
ATOM   2345  NH1 ARG A 311      12.368   5.966  43.130  0.65 73.47           N
ATOM   2346  NH2 ARG A 311      10.974   4.220  42.363  0.65 73.47           N
ATOM   2347  C   ARG A 311      16.981   5.189  39.016  1.00 73.47           C
ATOM   2348  O   ARG A 311      17.129   5.999  38.102  1.00 73.47           O
ATOM   2349  N   SER A 312      16.528   3.941  38.801  1.00 69.39           N
ATOM   2350  CA  SER A 312      16.197   3.517  37.474  1.00 69.39           C
ATOM   2351  CB  SER A 312      15.839   2.025  37.396  1.00 69.39           C
ATOM   2352  OG  SER A 312      16.935   1.241  37.845  1.00 69.39           O
ATOM   2353  C   SER A 312      14.990   4.287  37.038  1.00 69.39           C
ATOM   2354  O   SER A 312      14.108   4.580  37.842  1.00 69.39           O
ATOM   2355  N   PHE A 313      14.925   4.629  35.734  1.00 69.43           N
ATOM   2356  CA  PHE A 313      13.806   5.356  35.203  1.00 69.43           C
ATOM   2357  CB  PHE A 313      13.855   5.583  33.677  1.00 69.43           C
ATOM   2358  CG  PHE A 313      14.888   6.599  33.342  1.00 69.43           C
ATOM   2359  CD1 PHE A 313      14.636   7.939  33.531  1.00 69.43           C
ATOM   2360  CD2 PHE A 313      16.098   6.219  32.814  1.00 69.43           C
ATOM   2361  CE1 PHE A 313      15.585   8.883  33.217  1.00 69.43           C
ATOM   2362  CE2 PHE A 313      17.052   7.158  32.497  1.00 69.43           C
ATOM   2363  CZ  PHE A 313      16.799   8.494  32.700  1.00 69.43           C
ATOM   2364  C   PHE A 313      12.597   4.519  35.414  1.00 69.43           C
ATOM   2365  O   PHE A 313      11.562   5.009  35.863  1.00 69.43           O
ATOM   2366  N   GLY A 314      12.705   3.220  35.086  1.00 50.46           N
ATOM   2367  CA  GLY A 314      11.574   2.356  35.213  1.00 50.46           C
ATOM   2368  C   GLY A 314      11.199   2.308  36.652  1.00 50.46           C
ATOM   2369  O   GLY A 314      12.010   1.964  37.513  1.00 50.46           O
ATOM   2370  N   ASN A 315       9.920   2.628  36.924  1.00236.58           N
ATOM   2371  CA  ASN A 315       9.388   2.646  38.250  1.00236.58           C
ATOM   2372  CB  ASN A 315       9.067   4.059  38.772  1.00236.58           C
ATOM   2373  CG  ASN A 315       7.909   4.628  37.958  1.00236.58           C
ATOM   2374  OD1 ASN A 315       6.931   5.115  38.522  1.00236.58           O
ATOM   2375  ND2 ASN A 315       8.013   4.571  36.603  1.00236.58           N
ATOM   2376  C   ASN A 315       8.088   1.919  38.179  1.00236.58           C
ATOM   2377  O   ASN A 315       7.663   1.489  37.108  1.00236.58           O
ATOM   2378  N   GLY A 316       7.428   1.734  39.334  1.00135.97           N
ATOM   2379  CA  GLY A 316       6.165   1.062  39.309  1.00135.97           C
ATOM   2380  C   GLY A 316       5.394   1.560  40.480  1.00135.97           C
ATOM   2381  O   GLY A 316       5.964   2.130  41.409  1.00135.97           O
ATOM   2382  N   LEU A 317       4.064   1.355  40.466  1.00219.98           N
ATOM   2383  CA  LEU A 317       3.288   1.816  41.575  1.00219.98           C
ATOM   2384  CB  LEU A 317       1.853   2.225  41.200  1.00219.98           C
ATOM   2385  CG  LEU A 317       1.779   3.347  40.148  1.00219.98           C
ATOM   2386  CD1 LEU A 317       2.306   2.862  38.787  1.00219.98           C
ATOM   2387  CD2 LEU A 317       0.365   3.943  40.064  1.00219.98           C
ATOM   2388  C   LEU A 317       3.165   0.662  42.507  1.00219.98           C
ATOM   2389  O   LEU A 317       2.489  -0.322  42.208  1.00219.98           O
ATOM   2390  N   LEU A 318       3.837   0.742  43.667  1.00220.57           N
ATOM   2391  CA  LEU A 318       3.728  -0.350  44.582  1.00220.57           C
ATOM   2392  CB  LEU A 318       5.024  -1.166  44.714  1.00220.57           C
ATOM   2393  CG  LEU A 318       5.435  -1.870  43.407  1.00220.57           C
ATOM   2394  CD1 LEU A 318       4.397  -2.930  43.002  1.00220.57           C
ATOM   2395  CD2 LEU A 318       5.726  -0.859  42.286  1.00220.57           C
ATOM   2396  C   LEU A 318       3.411   0.210  45.926  1.00220.57           C
ATOM   2397  O   LEU A 318       4.041   1.163  46.381  1.00220.57           O
ATOM   2398  N   VAL A 319       2.389  -0.362  46.588  1.00118.85           N
ATOM   2399  CA  VAL A 319       2.080   0.053  47.920  1.00118.85           C
ATOM   2400  CB  VAL A 319       0.773   0.778  48.053  1.00118.85           C
ATOM   2401  CG1 VAL A 319       0.878   2.105  47.280  1.00118.85           C
ATOM   2402  CG2 VAL A 319      -0.356  -0.143  47.564  1.00118.85           C
ATOM   2403  C   VAL A 319       2.008  -1.199  48.724  1.00118.85           C
ATOM   2404  O   VAL A 319       1.561  -2.236  48.235  1.00118.85           O
ATOM   2405  N   ASP A 320       2.476  -1.139  49.983  1.00139.22           N
ATOM   2406  CA  ASP A 320       2.475  -2.311  50.802  1.00139.22           C
ATOM   2407  CB  ASP A 320       3.279  -2.147  52.104  1.00139.22           C
ATOM   2408  CG  ASP A 320       4.755  -2.043  51.750  1.00139.22           C
ATOM   2409  OD1 ASP A 320       5.089  -2.198  50.545  1.00139.22           O
ATOM   2410  OD2 ASP A 320       5.569  -1.811  52.684  1.00139.22           O
ATOM   2411  C   ASP A 320       1.067  -2.594  51.197  1.00139.22           C
ATOM   2412  O   ASP A 320       0.346  -1.706  51.648  1.00139.22           O
ATOM   2413  N   ILE A 321       0.634  -3.857  51.022  1.00 95.57           N
ATOM   2414  CA  ILE A 321      -0.677  -4.236  51.451  1.00 95.57           C
ATOM   2415  CB  ILE A 321      -1.497  -4.916  50.387  1.00 95.57           C
ATOM   2416  CG2 ILE A 321      -2.695  -5.600  51.065  1.00 95.57           C
ATOM   2417  CG1 ILE A 321      -1.900  -3.913  49.292  1.00 95.57           C
ATOM   2418  CD1 ILE A 321      -2.797  -2.791  49.814  1.00 95.57           C
ATOM   2419  C   ILE A 321      -0.477  -5.209  52.562  1.00 95.57           C
ATOM   2420  O   ILE A 321       0.219  -6.211  52.408  1.00 95.57           O
ATOM   2421  N   MET A 322      -1.062  -4.916  53.738  1.00130.27           N
ATOM   2422  CA  MET A 322      -0.914  -5.814  54.842  1.00130.27           C
ATOM   2423  CB  MET A 322      -0.561  -5.093  56.161  1.00130.27           C
ATOM   2424  CG  MET A 322      -1.744  -4.405  56.853  1.00130.27           C
ATOM   2425  SD  MET A 322      -2.792  -5.506  57.857  1.00130.27           S
ATOM   2426  CE  MET A 322      -4.317  -4.544  57.644  1.00130.27           C
ATOM   2427  C   MET A 322      -2.268  -6.488  55.006  1.00130.27           C
ATOM   2428  O   MET A 322      -2.310  -7.740  55.135  1.00130.27           O
ATOM   2429  OXT MET A 322      -3.287  -5.747  55.010  1.00130.27           O
HETATM 1816 ZN    ZN A 351      36.054  16.041  -1.921  1.00 76.31          ZN
